# Supplementary material for: Time-Dependent Afterglow from a Single Component Organic Luminogen
Source: Research (Wash D C). 2021 Aug 27;2021:9757460. doi: 10.34133/2021/9757460 (PMC8422276; doi:10.34133/2021/9757460)
Supplement: Supplementary Materials — Supplementary 1. Figure S1: 1H NMR spectrum of (a) BEU, (b) MBEU-1, (c) MBEU-2, and (d) CBEU in DMSO-d6. Figure S2: 13C NMR spectrum of (a) BEU, (b) MBEU-1, (c) MBEU-2, and (d) CBEU in DMSO-d6. Figure S3: HPLC diagrams of the four compounds. Figure S4: photographs of BEU solid purified by HPLC under 312 nm UV excitation or after ceasing the irradiation. Table S1: single crystal data of BEU, MBEU-1, MBEU-2, and CBEU. Figure S5: Ns-lifetime decay of BEU crystals at (a) 365 nm and (b) 428 nm. Table S2: RTP lifetimes and their value proportions of BEU crystals. Figure S6: (a) delayed emission spectra (td = 1 ms) of BEU crystals at 77 K with different λexs. (b) Lifetime decays of BEU crystals at different λems at 77 K (λex = 340 nm). Table S3: cryogenic phosphorescence lifetimes and their value proportions of BEU crystals. Figure S7: (a) delayed emission spectra of BEU with different delayed times (λex = 340 nm) at 77 K. (b) CIE coordinates of the recorded spectra. Figure S8: emission spectra of gradient BEU/DMF solutions with (a) λex = 312 nm and (b) λex = 350 nm and their corresponding excitation spectra with (a) λem = 354 nm and (b) λem = 417 nm. Figure S9: photographs of gradient BEU/DMF solutions under (a) 312 nm UV and (b) 365 nm UV with Φc values (λex = 365 nm). Figure S10: emission spectra of 0.1 M BEU/DMF solutions with different λexs. Figure S11: prompt and delayed emission spectra of 10−5 M BEU/DMF solution at 77 K. (λex = 312 nm, td = 0.1 ms) Figure S12: lifetimes of p-RTP for (a) MBEU-1, (b) MBEU-2, and (c) CBEU crystals at different λems (λex = 312 nm). Figure S13: schematic illustration of the twisted molecular conformation of MBEU-1 crystals in the same layer. Figure S14: UV absorption of BEU, MBEU-1, MBEU-2, and CBEU crystals. Figure S15: (a) electron density distributions of HOMO and LUMO of MBEU-1 monomer and dimers. (b) Energy levels of MBEU-1 monomer and dimers. Figure S16: (a) electron density distributions of HOMO and LUMO of MBEU-2 monomer and dim [file 9757460.f1.zip]

Archive with 7 entries (7 files):
- BEU.cif
- CBEU.cif
- checkcif.pdf
- MBEU-1.cif
- MBEU-2.cif
- Supporting Information (Clean Version).pdf
- Video S1.mp4
