# Supplementary material for: Time-Dependent Afterglow from a Single Component Organic Luminogen
Source: Research (Wash D C). 2021 Aug 27;2021:9757460. doi: 10.34133/2021/9757460 (PMC8422276; doi:10.34133/2021/9757460)
Supplement: Supplementary Materials — Supplementary 1. Figure S1: 1H NMR spectrum of (a) BEU, (b) MBEU-1, (c) MBEU-2, and (d) CBEU in DMSO-d6. Figure S2: 13C NMR spectrum of (a) BEU, (b) MBEU-1, (c) MBEU-2, and (d) CBEU in DMSO-d6. Figure S3: HPLC diagrams of the four compounds. Figure S4: photographs of BEU solid purified by HPLC under 312 nm UV excitation or after ceasing the irradiation. Table S1: single crystal data of BEU, MBEU-1, MBEU-2, and CBEU. Figure S5: Ns-lifetime decay of BEU crystals at (a) 365 nm and (b) 428 nm. Table S2: RTP lifetimes and their value proportions of BEU crystals. Figure S6: (a) delayed emission spectra (td = 1 ms) of BEU crystals at 77 K with different λexs. (b) Lifetime decays of BEU crystals at different λems at 77 K (λex = 340 nm). Table S3: cryogenic phosphorescence lifetimes and their value proportions of BEU crystals. Figure S7: (a) delayed emission spectra of BEU with different delayed times (λex = 340 nm) at 77 K. (b) CIE coordinates of the recorded spectra. Figure S8: emission spectra of gradient BEU/DMF solutions with (a) λex = 312 nm and (b) λex = 350 nm and their corresponding excitation spectra with (a) λem = 354 nm and (b) λem = 417 nm. Figure S9: photographs of gradient BEU/DMF solutions under (a) 312 nm UV and (b) 365 nm UV with Φc values (λex = 365 nm). Figure S10: emission spectra of 0.1 M BEU/DMF solutions with different λexs. Figure S11: prompt and delayed emission spectra of 10−5 M BEU/DMF solution at 77 K. (λex = 312 nm, td = 0.1 ms) Figure S12: lifetimes of p-RTP for (a) MBEU-1, (b) MBEU-2, and (c) CBEU crystals at different λems (λex = 312 nm). Figure S13: schematic illustration of the twisted molecular conformation of MBEU-1 crystals in the same layer. Figure S14: UV absorption of BEU, MBEU-1, MBEU-2, and CBEU crystals. Figure S15: (a) electron density distributions of HOMO and LUMO of MBEU-1 monomer and dimers. (b) Energy levels of MBEU-1 monomer and dimers. Figure S16: (a) electron density distributions of HOMO and LUMO of MBEU-2 monomer and dim [file 9757460.f1.zip › BEU.cif]

 
data_t_a
 
_audit_creation_method            'SHELXL-2016/6'
_shelx_SHELXL_version_number      '2016/6'
_chemical_name_systematic         ?
_chemical_name_common             ?
_chemical_melting_point           ?
_chemical_formula_moiety          'C8 H6 N2 O2'
_chemical_formula_sum
 'C8 H6 N2 O2' 
_chemical_formula_weight          162.15

loop_
 _atom_type_symbol
 _atom_type_description
 _atom_type_scat_dispersion_real
 _atom_type_scat_dispersion_imag
 _atom_type_scat_source
 'C'  'C'   0.0181   0.0091
 'International Tables Vol C Tables 4.2.6.8 and 6.1.1.4'
 'H'  'H'   0.0000   0.0000
 'International Tables Vol C Tables 4.2.6.8 and 6.1.1.4'
 'N'  'N'   0.0311   0.0180
 'International Tables Vol C Tables 4.2.6.8 and 6.1.1.4'
 'O'  'O'   0.0492   0.0322
 'International Tables Vol C Tables 4.2.6.8 and 6.1.1.4'
 
_space_group_crystal_system       monoclinic
_space_group_IT_number            14
_space_group_name_H-M_alt         'P 21/c'
_space_group_name_Hall            '-P 2ybc'
 
_shelx_space_group_comment
;
The symmetry employed for this shelxl refinement is uniquely defined
by the following loop, which should always be used as a source of
symmetry information in preference to the above space-group names.
They are only intended as comments.
;
 
loop_
 _space_group_symop_operation_xyz
 'x, y, z'
 '-x, y+1/2, -z+1/2'
 '-x, -y, -z'
 'x, -y-1/2, z-1/2'
 
_cell_length_a                    10.8541(5)
_cell_length_b                    5.2696(3)
_cell_length_c                    12.6736(6)
_cell_angle_alpha                 90
_cell_angle_beta                  99.598(2)
_cell_angle_gamma                 90
_cell_volume                      714.74(6)
_cell_formula_units_Z             4
_cell_measurement_temperature     294(2)
_cell_measurement_reflns_used     4483
_cell_measurement_theta_min        4.13
_cell_measurement_theta_max       68.25
 
_exptl_crystal_description        block
_exptl_crystal_colour             colorless
_exptl_crystal_density_meas       ?
_exptl_crystal_density_method     ?
_exptl_crystal_density_diffrn     1.507          
_exptl_crystal_F_000              336
_exptl_transmission_factor_min    0.6591
_exptl_transmission_factor_max    0.7531
_exptl_crystal_size_max           0.200
_exptl_crystal_size_mid           0.200
_exptl_crystal_size_min           0.200
_exptl_absorpt_coefficient_mu     0.939
_shelx_estimated_absorpt_T_min    0.834
_shelx_estimated_absorpt_T_max    0.834
_exptl_absorpt_correction_type    ?
_exptl_absorpt_correction_T_min   ?
_exptl_absorpt_correction_T_max   ?
_exptl_absorpt_process_details    ?
_exptl_absorpt_special_details    ?
_diffrn_ambient_temperature       294(2)
_diffrn_radiation_wavelength      1.54178
_diffrn_radiation_type            CuK\a
_diffrn_source                    ?
_diffrn_measurement_device_type   'Bruker APEX-II CCD'
_diffrn_measurement_method        '\f and \w scans'
_diffrn_detector_area_resol_mean  ?
_diffrn_reflns_number             8628
_diffrn_reflns_av_unetI/netI      0.0202
_diffrn_reflns_av_R_equivalents   0.0320
_diffrn_reflns_limit_h_min        -13
_diffrn_reflns_limit_h_max        12
_diffrn_reflns_limit_k_min        -6
_diffrn_reflns_limit_k_max        6
_diffrn_reflns_limit_l_min        -15
_diffrn_reflns_limit_l_max        15
_diffrn_reflns_theta_min          4.131
_diffrn_reflns_theta_max          68.244
_diffrn_reflns_theta_full         67.679
_diffrn_measured_fraction_theta_max   1.000
_diffrn_measured_fraction_theta_full  1.000
_diffrn_reflns_Laue_measured_fraction_max    1.000
_diffrn_reflns_Laue_measured_fraction_full   1.000
_diffrn_reflns_point_group_measured_fraction_max   1.000
_diffrn_reflns_point_group_measured_fraction_full  1.000
_reflns_number_total              1316
_reflns_number_gt                 1134
_reflns_threshold_expression      'I > 2\s(I)'
_reflns_Friedel_coverage          0.000
_reflns_Friedel_fraction_max      .
_reflns_Friedel_fraction_full     .
 
_reflns_special_details
;
 Reflections were merged by SHELXL according to the crystal
 class for the calculation of statistics and refinement.
 
 _reflns_Friedel_fraction is defined as the number of unique
 Friedel pairs measured divided by the number that would be
 possible theoretically, ignoring centric projections and
 systematic absences.
;
 
_computing_data_collection        ?
_computing_cell_refinement        ?
_computing_data_reduction         ?
_computing_structure_solution     'SHELXT 2014/5 (Sheldrick, 2014)'
_computing_structure_refinement 'SHELXL-2016/6 (Sheldrick, 2016)'
_computing_molecular_graphics     ?
_computing_publication_material   ?
_refine_special_details           ?
_refine_ls_structure_factor_coef  Fsqd
_refine_ls_matrix_type            full
_refine_ls_weighting_scheme       calc
_refine_ls_weighting_details
'w=1/[\s^2^(Fo^2^)+(0.0659P)^2^+0.0624P] where P=(Fo^2^+2Fc^2^)/3'
_atom_sites_solution_primary      ?
_atom_sites_solution_secondary    ?
_atom_sites_solution_hydrogens    geom
_refine_ls_hydrogen_treatment     constr
_refine_ls_extinction_method      none
_refine_ls_extinction_coef        .
_refine_ls_number_reflns          1316
_refine_ls_number_parameters      109
_refine_ls_number_restraints      0
_refine_ls_R_factor_all           0.0388
_refine_ls_R_factor_gt            0.0342
_refine_ls_wR_factor_ref          0.1031
_refine_ls_wR_factor_gt           0.0981
_refine_ls_goodness_of_fit_ref    1.035
_refine_ls_restrained_S_all       1.035
_refine_ls_shift/su_max           0.000
_refine_ls_shift/su_mean          0.000
 
loop_
 _atom_site_label
 _atom_site_type_symbol
 _atom_site_fract_x
 _atom_site_fract_y
 _atom_site_fract_z
 _atom_site_U_iso_or_equiv
 _atom_site_adp_type
 _atom_site_occupancy
 _atom_site_site_symmetry_order  
 _atom_site_calc_flag
 _atom_site_refinement_flags_posn
 _atom_site_refinement_flags_adp
 _atom_site_refinement_flags_occupancy
 _atom_site_disorder_assembly
 _atom_site_disorder_group
O1 O 0.76946(10) 0.2980(2) 0.41922(7) 0.0631(3) Uani 1 1 d . . . . .
C1 C 0.72042(11) 0.6008(2) 0.66383(9) 0.0423(3) Uani 1 1 d . . . . .
N1 N 0.62533(10) 0.22976(19) 0.52486(8) 0.0470(3) Uani 1 1 d . . . . .
H1 H 0.592304 0.115919 0.480316 0.056 Uiso 1 1 calc R U . . .
O2 O 0.48133(9) 0.13449(19) 0.62980(7) 0.0567(3) Uani 1 1 d . . . . .
C2 C 0.76517(13) 0.7912(3) 0.73637(10) 0.0517(3) Uani 1 1 d . . . . .
H2 H 0.728243 0.819700 0.796452 0.062 Uiso 1 1 calc R U . . .
N2 N 0.61937(10) 0.4524(2) 0.68016(8) 0.0468(3) Uani 1 1 d . . . . .
H2A H 0.586047 0.481685 0.735936 0.056 Uiso 1 1 calc R U . . .
C5 C 0.87736(13) 0.7083(3) 0.55716(11) 0.0516(3) Uani 1 1 d . . . . .
H5 H 0.914900 0.680751 0.497340 0.062 Uiso 1 1 calc R U . . .
C4 C 0.92154(13) 0.8960(3) 0.62864(13) 0.0572(4) Uani 1 1 d . . . . .
H4 H 0.988991 0.995366 0.617467 0.069 Uiso 1 1 calc R U . . .
C3 C 0.86484(13) 0.9368(3) 0.71799(12) 0.0565(4) Uani 1 1 d . . . . .
H3 H 0.894786 1.064671 0.766083 0.068 Uiso 1 1 calc R U . . .
C8 C 0.57080(11) 0.2656(2) 0.61372(9) 0.0439(3) Uani 1 1 d . . . . .
C7 C 0.72778(12) 0.3569(2) 0.49899(9) 0.0454(3) Uani 1 1 d . . . . .
C6 C 0.77644(11) 0.5590(2) 0.57391(9) 0.0428(3) Uani 1 1 d . . . . .
 
loop_
 _atom_site_aniso_label
 _atom_site_aniso_U_11
 _atom_site_aniso_U_22
 _atom_site_aniso_U_33
 _atom_site_aniso_U_23
 _atom_site_aniso_U_13
 _atom_site_aniso_U_12
O1 0.0842(7) 0.0647(6) 0.0496(5) -0.0059(4) 0.0383(5) -0.0070(5)
C1 0.0435(6) 0.0444(6) 0.0400(6) 0.0016(5) 0.0102(5) 0.0002(5)
N1 0.0575(6) 0.0501(6) 0.0365(5) -0.0066(4) 0.0171(4) -0.0080(5)
O2 0.0604(6) 0.0677(6) 0.0468(5) -0.0114(4) 0.0228(4) -0.0203(4)
C2 0.0556(7) 0.0557(7) 0.0448(7) -0.0066(5) 0.0112(5) -0.0045(6)
N2 0.0514(6) 0.0553(6) 0.0375(5) -0.0075(4) 0.0187(4) -0.0082(4)
C5 0.0531(7) 0.0527(7) 0.0525(7) 0.0086(6) 0.0187(6) -0.0005(5)
C4 0.0506(7) 0.0547(8) 0.0670(8) 0.0090(6) 0.0117(6) -0.0093(6)
C3 0.0573(8) 0.0528(7) 0.0578(8) -0.0038(6) 0.0046(6) -0.0086(6)
C8 0.0475(6) 0.0501(7) 0.0363(6) -0.0020(5) 0.0140(5) -0.0041(5)
C7 0.0557(7) 0.0456(6) 0.0385(6) 0.0044(5) 0.0188(5) 0.0026(5)
C6 0.0468(6) 0.0430(6) 0.0404(6) 0.0058(5) 0.0127(5) 0.0031(5)
 
_geom_special_details
;
 All esds (except the esd in the dihedral angle between two l.s. planes)
 are estimated using the full covariance matrix.  The cell esds are taken
 into account individually in the estimation of esds in distances, angles
 and torsion angles; correlations between esds in cell parameters are only
 used when they are defined by crystal symmetry.  An approximate (isotropic)
 treatment of cell esds is used for estimating esds involving l.s. planes.
;
 
loop_
 _geom_bond_atom_site_label_1
 _geom_bond_atom_site_label_2
 _geom_bond_distance
 _geom_bond_site_symmetry_2
 _geom_bond_publ_flag
O1 C7 1.2148(15) . ?
C1 N2 1.3904(16) . ?
C1 C2 1.3926(18) . ?
C1 C6 1.3957(17) . ?
N1 C8 1.3699(15) . ?
N1 C7 1.3835(16) . ?
N1 H1 0.8600 . ?
O2 C8 1.2360(15) . ?
C2 C3 1.3774(19) . ?
C2 H2 0.9300 . ?
N2 C8 1.3445(16) . ?
N2 H2A 0.8600 . ?
C5 C4 1.372(2) . ?
C5 C6 1.3935(18) . ?
C5 H5 0.9300 . ?
C4 C3 1.393(2) . ?
C4 H4 0.9300 . ?
C3 H3 0.9300 . ?
C7 C6 1.4655(18) . ?
 
loop_
 _geom_angle_atom_site_label_1
 _geom_angle_atom_site_label_2
 _geom_angle_atom_site_label_3
 _geom_angle
 _geom_angle_site_symmetry_1
 _geom_angle_site_symmetry_3
 _geom_angle_publ_flag
N2 C1 C2 120.27(11) . . ?
N2 C1 C6 119.65(11) . . ?
C2 C1 C6 120.08(12) . . ?
C8 N1 C7 127.06(10) . . ?
C8 N1 H1 116.5 . . ?
C7 N1 H1 116.5 . . ?
C3 C2 C1 119.16(12) . . ?
C3 C2 H2 120.4 . . ?
C1 C2 H2 120.4 . . ?
C8 N2 C1 123.73(10) . . ?
C8 N2 H2A 118.1 . . ?
C1 N2 H2A 118.1 . . ?
C4 C5 C6 120.22(12) . . ?
C4 C5 H5 119.9 . . ?
C6 C5 H5 119.9 . . ?
C5 C4 C3 119.66(12) . . ?
C5 C4 H4 120.2 . . ?
C3 C4 H4 120.2 . . ?
C2 C3 C4 121.15(13) . . ?
C2 C3 H3 119.4 . . ?
C4 C3 H3 119.4 . . ?
O2 C8 N2 122.87(10) . . ?
O2 C8 N1 121.17(11) . . ?
N2 C8 N1 115.96(11) . . ?
O1 C7 N1 119.95(12) . . ?
O1 C7 C6 125.51(12) . . ?
N1 C7 C6 114.55(10) . . ?
C5 C6 C1 119.72(12) . . ?
C5 C6 C7 121.28(11) . . ?
C1 C6 C7 118.99(11) . . ?
 
loop_
 _geom_torsion_atom_site_label_1
 _geom_torsion_atom_site_label_2
 _geom_torsion_atom_site_label_3
 _geom_torsion_atom_site_label_4
 _geom_torsion
 _geom_torsion_site_symmetry_1
 _geom_torsion_site_symmetry_2
 _geom_torsion_site_symmetry_3
 _geom_torsion_site_symmetry_4
 _geom_torsion_publ_flag
N2 C1 C2 C3 -179.54(12) . . . . ?
C6 C1 C2 C3 0.08(19) . . . . ?
C2 C1 N2 C8 179.88(12) . . . . ?
C6 C1 N2 C8 0.25(19) . . . . ?
C6 C5 C4 C3 -0.1(2) . . . . ?
C1 C2 C3 C4 -0.3(2) . . . . ?
C5 C4 C3 C2 0.3(2) . . . . ?
C1 N2 C8 O2 179.58(12) . . . . ?
C1 N2 C8 N1 -1.36(19) . . . . ?
C7 N1 C8 O2 -177.81(11) . . . . ?
C7 N1 C8 N2 3.1(2) . . . . ?
C8 N1 C7 O1 177.00(12) . . . . ?
C8 N1 C7 C6 -3.37(19) . . . . ?
C4 C5 C6 C1 -0.06(19) . . . . ?
C4 C5 C6 C7 -179.79(12) . . . . ?
N2 C1 C6 C5 179.71(11) . . . . ?
C2 C1 C6 C5 0.08(18) . . . . ?
N2 C1 C6 C7 -0.55(17) . . . . ?
C2 C1 C6 C7 179.82(11) . . . . ?
O1 C7 C6 C5 1.3(2) . . . . ?
N1 C7 C6 C5 -178.34(11) . . . . ?
O1 C7 C6 C1 -178.47(12) . . . . ?
N1 C7 C6 C1 1.92(17) . . . . ?
 
_refine_diff_density_max    0.135
_refine_diff_density_min   -0.173
_refine_diff_density_rms    0.037

_shelx_res_file
;
TITL t_a.res in P2(1)/c
    t_a.res
    created by SHELXL-2016/6 at 09:29:45 on 12-Mar-2019
REM Old TITL t in P2(1)/c
REM SHELXT solution in P2(1)/c
REM R1 0.143,  Rweak 0.002,  Alpha 0.023,  Orientation as input
REM Formula found by SHELXT:  C8 N2 O2
CELL  1.54178  10.8541   5.2696  12.6736   90.000   99.598   90.000
ZERR   4.000   0.0005   0.0003   0.0006    0.000    0.002    0.000
LATT  1
SYMM -X, 1/2+Y, 1/2-Z
SFAC C H N O
UNIT 32 24 8 8
ACTA
SIZE 0.20 0.20 0.20
CONF
TEMP 21.390
L.S. 10
BOND $H
LIST 6
FMAP 2
PLAN 20
WGHT    0.065900    0.062400
FVAR       0.91535
O1    4    0.769464    0.298012    0.419217    11.00000    0.08417    0.06468 =
         0.04960   -0.00585    0.03827   -0.00701
C1    1    0.720420    0.600779    0.663828    11.00000    0.04354    0.04439 =
         0.04002    0.00155    0.01017    0.00017
N1    3    0.625333    0.229764    0.524858    11.00000    0.05752    0.05012 =
         0.03653   -0.00656    0.01714   -0.00800
AFIX  43
H1    2    0.592304    0.115919    0.480316    11.00000   -1.20000
AFIX   0
O2    4    0.481335    0.134492    0.629798    11.00000    0.06039    0.06766 =
         0.04676   -0.01142    0.02279   -0.02025
C2    1    0.765173    0.791209    0.736366    11.00000    0.05558    0.05565 =
         0.04484   -0.00659    0.01122   -0.00450
AFIX  43
H2    2    0.728243    0.819700    0.796452    11.00000   -1.20000
AFIX   0
N2    3    0.619372    0.452353    0.680163    11.00000    0.05137    0.05531 =
         0.03746   -0.00752    0.01873   -0.00821
AFIX  43
H2A   2    0.586047    0.481685    0.735936    11.00000   -1.20000
AFIX   0
C5    1    0.877360    0.708330    0.557159    11.00000    0.05306    0.05266 =
         0.05250    0.00862    0.01870   -0.00048
AFIX  43
H5    2    0.914900    0.680751    0.497340    11.00000   -1.20000
AFIX   0
C4    1    0.921537    0.895987    0.628637    11.00000    0.05064    0.05474 =
         0.06698    0.00897    0.01174   -0.00932
AFIX  43
H4    2    0.988991    0.995366    0.617467    11.00000   -1.20000
AFIX   0
C3    1    0.864836    0.936838    0.717989    11.00000    0.05728    0.05275 =
         0.05777   -0.00376    0.00462   -0.00857
AFIX  43
H3    2    0.894786    1.064671    0.766083    11.00000   -1.20000
AFIX   0
C8    1    0.570800    0.265580    0.613722    11.00000    0.04754    0.05012 =
         0.03634   -0.00195    0.01399   -0.00412
C7    1    0.727780    0.356871    0.498994    11.00000    0.05573    0.04564 =
         0.03854    0.00442    0.01881    0.00256
C6    1    0.776445    0.558979    0.573913    11.00000    0.04681    0.04296 =
         0.04041    0.00579    0.01275    0.00314
HKLF 4


REM  t_a.res in P2(1)/c
REM R1 =  0.0342 for    1134 Fo > 4sig(Fo)  and  0.0388 for all    1316 data
REM    109 parameters refined using      0 restraints

END

WGHT      0.0596      0.0699

REM Highest difference peak  0.135,  deepest hole -0.173,  1-sigma level  0.037
Q1    1   0.7616  0.5472  0.6185  11.00000  0.05    0.14
Q2    1   0.7446  0.5900  0.6029  11.00000  0.05    0.14
Q3    1   0.8770  0.6786  0.4580  11.00000  0.05    0.10
Q4    1   0.5361  0.8112  0.7009  11.00000  0.05    0.09
Q5    1   0.4641  0.2482  0.5802  11.00000  0.05    0.09
Q6    1   0.9175  0.5911  0.4839  11.00000  0.05    0.08
Q7    1   0.4557  0.1681  0.7005  11.00000  0.05    0.08
Q8    1   1.0249  0.5734  0.4812  11.00000  0.05    0.07
Q9    1   0.9108  0.8615  0.6827  11.00000  0.05    0.07
Q10   1   0.4530  0.4689  0.7209  11.00000  0.05    0.07
Q11   1   0.4437  0.5303  0.6994  11.00000  0.05    0.07
Q12   1   0.5110 -0.0489  0.6163  11.00000  0.05    0.07
Q13   1   0.7228  0.6659  0.8991  11.00000  0.05    0.07
Q14   1   0.4397  0.3317  0.4687  11.00000  0.05    0.07
Q15   1   0.6558 -0.1130  0.5120  11.00000  0.05    0.07
Q16   1   0.7565  0.7279  0.8237  11.00000  0.05    0.07
Q17   1   0.6209  0.3739  0.7664  11.00000  0.05    0.07
Q18   1   0.8544  1.1756  0.7463  11.00000  0.05    0.07
Q19   1   0.7172  0.7508  0.6790  11.00000  0.05    0.07
Q20   1   0.4913  0.0676  0.7191  11.00000  0.05    0.07
;
_shelx_res_checksum   86509

_shelx_hkl_file
;
   1   0   0  816.52   20.30
  -1   0   0  863.51   20.30
   1   0   0  866.31   18.90
  -2   0   0 1651.83   39.50
   2   0   0 1659.93   37.00
  -3   0   0  571.34   17.00
   3   0   0  540.55   13.30
   3   0   0  547.95   13.50
  -4   0   0   89.69    6.10
   4   0   0   82.39    3.40
   4   0   0   88.19    3.30
  -5   0   0    2.40    1.70
   5   0   0    2.90    0.70
  -6   0   0 1103.19   34.80
  -7   0   0   54.29    2.30
  -7   0   0   55.89    2.30
  -7   0   0   53.79    2.30
  -7   0   0   61.49    7.40
  -8   0   0  592.34   14.60
  -8   0   0  582.54   14.20
  -8   0   0  589.94   14.50
  -8   0   0  610.84   27.50
  -8   0   0  608.94   14.70
  -9   0   0    3.90    0.80
  -9   0   0    2.60    0.60
  -9   0   0    1.00    0.70
  -9   0   0    0.80    1.90
  -9   0   0    1.10    0.70
 -10   0   0    0.10    0.60
 -10   0   0    0.10    0.60
 -10   0   0   -0.10    0.60
 -10   0   0    0.80    0.60
 -10   0   0    1.40    4.50
 -11   0   0    1.00    0.50
 -11   0   0    2.00    0.70
 -11   0   0    1.80    0.70
 -12   0   0   20.80    1.30
 -12   0   0   20.60    1.40
   0  -1   0    1.10    1.00
   0   1   0   -0.30    0.80
   1  -1   0   16.00    2.00
  -1  -1   0   14.50    2.10
   1   1   0   15.00    2.20
  -1   1   0   15.10    1.80
   2  -1   0 3482.45   82.09
  -2  -1   0 3730.43   83.39
   2  -1   0 3629.44   81.99
  -2   1   0 3594.34   83.89
   2   1   0 3700.23   83.49
   3  -1   0   -0.40    0.60
  -3  -1   0    0.60    0.80
   3  -1   0    0.70    0.70
  -3  -1   0    0.20    0.80
  -3   1   0    1.10    1.10
   3   1   0    0.20    0.80
   4  -1   0  161.58    5.50
  -4  -1   0  177.68    9.30
   4   1   0  174.18    7.60
  -4   1   0  181.38    9.20
  -5  -1   0   17.90    3.40
   5   1   0   19.10    2.70
  -5   1   0   15.30    3.50
  -6  -1   0  508.45   21.30
   6   1   0  509.85   16.90
  -6   1   0  483.75   20.70
  -7  -1   0   31.50    1.70
  -7  -1   0   29.00    1.80
  -7  -1   0   27.20    1.70
  -7  -1   0   31.40    5.60
  -7  -1   0   27.40    1.40
   7   1   0   27.30    3.80
  -7   1   0   30.70    1.60
  -7   1   0   36.10    5.60
  -7   1   0   27.40    1.60
  -7   1   0   26.90    1.60
  -7   1   0   29.00    1.70
   7   1   0   25.90    1.20
  -8  -1   0   72.79    8.90
  -8  -1   0   67.19    2.70
  -8  -1   0   67.39    2.50
  -8  -1   0   70.59    2.90
  -8   1   0   67.59    2.50
   8   1   0   66.89    2.30
  -8   1   0   68.59    2.70
  -8   1   0   68.69    2.90
  -8   1   0   66.79    2.80
  -8   1   0   70.39    8.70
   8   1   0   66.39    5.70
  -9  -1   0    9.60    1.10
  -9  -1   0    4.00    3.00
  -9  -1   0    9.30    1.40
  -9  -1   0   10.50    1.30
  -9   1   0    9.70    1.40
  -9   1   0   12.40    1.20
  -9   1   0    7.10    2.90
  -9   1   0   12.30    1.40
   9   1   0    9.50    0.90
  -9   1   0   10.00    1.30
 -10  -1   0    0.20    0.60
 -10  -1   0    1.40    0.50
 -10  -1   0    0.20    0.60
 -10   1   0    0.00    0.50
 -10   1   0    0.70    0.70
 -10   1   0    1.30    0.60
  10   1   0    1.10    0.40
 -10   1   0    0.70    0.60
 -11  -1   0    6.20    0.90
 -11  -1   0    7.30    1.10
 -11  -1   0    5.90    1.00
  11   1   0    6.40    0.70
 -11   1   0    9.10    1.20
 -11   1   0    7.50    1.10
 -11   1   0    8.80    1.30
 -12  -1   0   15.90    1.20
 -12  -1   0   16.90    1.30
 -12   1   0   16.30    1.10
 -12   1   0   17.00    1.20
   0  -2   0  724.33   22.10
   0   2   0  722.33   21.70
  -1  -2   0  163.68    8.60
   1  -2   0  166.28    8.20
   1   2   0  158.18    8.20
  -1   2   0  163.58    7.90
  -2  -2   0   79.49    5.90
   2  -2   0   81.09    5.50
   2   2   0   77.29    5.80
  -2   2   0   75.09    4.70
   3  -2   0   32.70    3.40
  -3  -2   0   29.30    3.80
   3   2   0   27.20    1.20
   3   2   0   28.50    3.90
  -3   2   0   26.60    2.40
  -4  -2   0   33.60    4.70
   4  -2   0   36.80    3.60
   4   2   0   46.10    4.80
   4   2   0   37.70    1.50
  -5  -2   0   21.40    4.30
   5   2   0   21.30    1.10
   5   2   0   17.50    3.60
  -6  -2   0   94.39    8.60
  -6  -2   0   88.39    3.10
  -6  -2   0   86.59    3.20
   6   2   0   87.89    2.80
  -6   2   0   88.39    3.00
  -6   2   0   89.89    3.20
  -6   2   0   81.29    2.90
   6   2   0   87.49    7.50
  -6   2   0   86.99    8.40
  -6   2   0   85.69    2.90
  -7  -2   0   -0.20    0.50
  -7  -2   0    0.50    0.50
  -7  -2   0    1.20    1.80
  -7   2   0   -0.90    0.40
  -7   2   0   -0.40    0.40
   7   2   0    0.40    0.30
  -7   2   0   -0.40    0.50
  -7   2   0   -0.10    0.50
   7   2   0    5.20    2.30
  -8  -2   0    1.50    0.80
  -8  -2   0    0.10    2.60
  -8  -2   0    2.40    0.60
  -8  -2   0    0.70    0.60
   8   2   0    0.90    0.40
  -8   2   0    1.80    0.60
  -8   2   0    1.50    0.60
  -8   2   0    1.20    0.70
  -8   2   0    1.60    0.70
   8   2   0    6.70    3.30
  -9  -2   0   36.10    2.10
  -9  -2   0   29.80    8.10
  -9  -2   0   34.70    1.80
  -9  -2   0   37.60    2.30
  -9   2   0   36.00    2.10
  -9   2   0   32.40    1.90
  -9   2   0   35.40    2.20
  -9   2   0   35.60    1.90
   9   2   0   33.70    1.70
 -10  -2   0    9.10    1.40
 -10  -2   0    8.90    1.20
 -10  -2   0    9.40    1.00
 -10   2   0    8.50    1.40
 -10   2   0    7.90    1.20
 -10   2   0    7.50    1.10
  10   2   0    9.10    0.90
 -11  -2   0   -0.40    0.40
 -11  -2   0    0.40    0.60
 -11  -2   0    0.50    0.50
  11   2   0   -0.10    0.30
 -11   2   0   -0.60    0.50
 -11   2   0    1.10    0.50
 -12  -2   0    0.10    0.40
 -12  -2   0    0.20    0.40
  12   2   0    0.00    0.30
 -12   2   0   -0.10    0.40
   0  -3   0   -0.20    0.30
   0  -3   0    0.60    1.30
   0   3   0    0.60    1.30
   1  -3   0  372.46    9.10
  -1  -3   0  384.76   17.10
  -1  -3   0  373.86    9.10
   1  -3   0  372.56   16.40
   1   3   0  372.66   16.70
   1   3   0  358.06    8.90
  -1   3   0  361.76   15.40
   2  -3   0    0.40    0.40
  -2  -3   0    0.90    0.40
   2  -3   0   -0.70    0.90
   2   3   0    0.40    0.30
  -2   3   0    4.30    2.00
   2   3   0   -0.70    1.40
  -3  -3   0    2.80    2.10
  -3  -3   0    9.00    1.20
  -3  -3   0    6.20    0.90
   3  -3   0    7.90    2.50
   3  -3   0    6.70    0.80
  -3   3   0    8.60    2.50
   3   3   0    7.60    0.80
   3   3   0   11.40    3.20
  -3   3   0    7.20    0.90
  -3   3   0    9.50    1.00
  -4  -3   0   17.20    1.40
  -4  -3   0   17.70    1.50
   4  -3   0   17.30    1.20
  -4  -3   0   18.20    4.40
   4   3   0   17.40    1.20
   4   3   0   18.60    4.40
  -4   3   0   17.00    3.20
   4   3   0   14.00    2.00
  -4   3   0   17.30    1.30
  -4   3   0   17.80    1.10
  -5  -3   0   65.29    2.60
  -5  -3   0   77.89    8.00
  -5  -3   0   69.99    3.00
   5  -3   0   70.59    2.50
   5   3   0   65.99    7.90
   5   3   0   72.89    2.60
  -5   3   0   68.29    2.50
  -5   3   0   69.89    2.20
  -5   3   0   73.09    5.80
  -5   3   0   71.19    2.70
   5   3   0   67.09    2.70
  -6  -3   0    0.60    0.70
   6  -3   0    0.00    0.40
  -6  -3   0   -3.10    2.10
   6   3   0    0.70    0.40
  -6   3   0    0.60    0.50
   6   3   0    2.90    2.10
  -6   3   0    0.50    0.50
  -6   3   0    1.30    3.60
  -7  -3   0   -0.50    0.50
  -7  -3   0    0.50    0.70
   7  -3   0    0.00    0.40
  -7  -3   0    1.70    3.60
  -7   3   0   -1.00    0.50
  -7   3   0    3.00    4.10
   7   3   0   -2.60    3.00
  -7   3   0    0.20    0.50
   7   3   0    0.40    0.40
  -8  -3   0    3.40    4.30
  -8  -3   0    2.30    0.60
   8  -3   0    3.30    0.60
  -8  -3   0    3.00    1.00
  -8  -3   0    2.50    0.80
  -8   3   0    3.20    0.70
   8   3   0    1.00    4.20
  -8   3   0    1.60    4.70
  -8   3   0    3.20    0.80
   8   3   0    2.50    0.60
  -9  -3   0    6.40    1.10
  -9  -3   0    6.20    1.10
  -9  -3   0    6.40    0.90
  -9   3   0    4.30    0.80
  -9   3   0    8.80    4.30
   9   3   0    7.50    0.90
  -9   3   0    5.90    0.90
 -10  -3   0    0.40    0.50
 -10  -3   0    0.60    0.60
 -10  -3   0    0.10    0.30
  10   3   0   -0.30    0.30
 -10   3   0   -0.10    0.50
 -11  -3   0    1.80    0.50
 -11  -3   0    0.30    0.40
 -11   3   0    0.60    0.40
  11   3   0    0.60    0.30
   0  -4   0   -0.10    2.00
   0  -4   0    0.20    0.70
   0  -4   0    0.10    0.40
   0   4   0    4.90    3.20
   0   4   0    0.80    0.60
   0   4   0    0.20    0.50
   1  -4   0    7.30    1.10
  -1  -4   0    6.80    1.20
  -1  -4   0    8.50    1.00
   1  -4   0    6.10    1.10
   1   4   0    5.10    3.40
  -1   4   0    7.30    1.20
  -1   4   0    7.20    1.20
   1   4   0    8.60    1.20
  -1   4   0   -1.10    3.50
   2  -4   0    0.30    0.50
  -2  -4   0    0.40    0.40
   2  -4   0    1.50    0.80
  -2  -4   0    1.90    0.80
   2   4   0   -1.50    1.90
  -2   4   0   -0.90    0.60
  -2   4   0    0.40    0.50
   2   4   0    0.50    0.50
   2   4   0    0.50    0.40
  -3  -4   0   -0.40    0.60
  -3  -4   0    2.10    2.30
   3  -4   0    0.60    0.50
  -3  -4   0    0.60    0.70
   3  -4   0    0.40    0.70
  -3   4   0   -0.20    0.60
   3   4   0   -1.00    2.30
  -3   4   0    0.30    0.50
  -3   4   0    0.90    0.60
   3   4   0    0.70    0.40
   3   4   0    0.10    0.60
  -4  -4   0  139.39    4.70
  -4  -4   0  121.29   12.00
   4  -4   0  134.99    4.70
   4  -4   0  140.49    4.40
  -4  -4   0  142.29    4.60
   4   4   0  141.19    4.20
   4   4   0  131.59    4.60
  -4   4   0  143.29    4.50
   4   4   0  133.49   12.00
  -4   4   0  140.19    4.10
  -4   4   0  135.39    4.60
   5  -4   0  248.98    7.20
  -5  -4   0  244.68   16.80
  -5  -4   0  262.87    7.40
   5  -4   0  257.47    6.90
  -5  -4   0  244.28    6.80
   5   4   0  252.27    6.80
  -5   4   0  238.28    6.60
   5   4   0  250.47    7.20
  -5   4   0  245.68    7.60
  -5   4   0  258.57    7.00
   5   4   0  262.77   16.80
  -5   4   0  240.88    6.30
  -6  -4   0    4.50    0.90
   6  -4   0    3.50    0.70
  -6  -4   0    4.20    0.90
   6   4   0    5.90    1.00
  -6   4   0    3.30    0.70
  -6   4   0    3.10    0.70
   6   4   0    9.30    4.60
  -6   4   0    5.00    2.50
   7  -4   0    0.90    0.50
  -7  -4   0   -0.10    0.60
  -7  -4   0    0.20    0.60
  -7   4   0   -1.00    2.00
  -7   4   0    0.20    0.50
  -7   4   0    0.00    0.50
   7   4   0   -0.30    0.40
  -8  -4   0    1.80    0.80
   8  -4   0    1.20    0.50
  -8  -4   0    2.90    0.70
  -8  -4   0    1.80    0.50
  -8   4   0    3.00    0.70
  -8   4   0    0.90    1.00
   8   4   0    1.90    0.50
  -9  -4   0   29.90    1.50
   9  -4   0   27.60    1.30
  -9  -4   0   28.40    1.30
  -9  -4   0   32.00    1.70
   9   4   0   29.70    1.50
  -9   4   0   29.40    1.50
 -10  -4   0    1.00    0.40
  10   4   0    0.90    0.30
 -10   4   0    0.50    0.40
   0  -5   0    0.00    0.70
   0  -5   0    0.50    0.50
   0   5   0   -0.10    0.50
  -1  -5   0    7.30    0.90
   1  -5   0    9.20    1.50
   1  -5   0    8.20    1.10
  -1  -5   0    8.80    1.50
   1   5   0    7.80    1.30
  -1   5   0   10.70    1.30
  -1   5   0    7.20    1.20
   2  -5   0  112.09    4.20
  -2  -5   0  112.19    4.20
   2  -5   0  110.99    3.80
   2   5   0  110.89    4.00
  -2   5   0  115.29    3.80
  -2   5   0  110.29    3.80
   3  -5   0  113.19    3.90
  -3  -5   0  114.89    4.10
   3  -5   0  116.39    4.30
  -3   5   0  121.19    3.70
  -3   5   0  118.59    3.90
   3   5   0  110.79    4.00
   4  -5   0    7.00    1.20
   4  -5   0    3.90    0.80
  -4  -5   0    4.30    0.80
   4   5   0    5.50    0.90
  -4   5   0    6.00    1.00
  -4   5   0    6.20    0.90
  -4   5   0    6.50    0.90
  -4   5   0    5.50    0.90
   5  -5   0   -0.60    0.50
   5  -5   0    0.80    0.50
  -5  -5   0    0.60    0.50
   5   5   0    2.00    0.60
  -5   5   0    0.30    0.50
   5   5   0    0.20    0.40
  -5   5   0    0.20    0.50
  -6  -5   0    9.50    1.10
   6  -5   0    9.70    1.00
   6  -5   0   11.60    1.10
   6   5   0   11.40    1.90
  -6   5   0   11.00    1.00
   6   5   0    8.90    0.70
  -7  -5   0    1.60    0.60
   7  -5   0    2.00    0.50
  -7   5   0    1.40    0.50
   7   5   0    1.20    0.40
   0  -6   0   34.20    1.80
   0   6   0   32.10    1.50
   0   6   0   33.30    1.60
   1  -6   0    0.00    0.50
  -1  -6   0   -0.20    0.50
   1   6   0    0.00    0.40
   1   6   0   -0.30    0.30
  -1   6   0    0.50    0.40
  -1   6   0    0.00    0.30
   2  -6   0   -0.20    0.30
   2  -6   0    0.00    0.50
  -2  -6   0    0.30    0.40
   2   6   0    0.00    0.30
  -2   6   0    0.10    0.30
   2   6   0    0.30    0.40
  -2   6   0    0.20    0.40
  -3  -6   0    0.00    0.40
   3  -6   0    0.10    0.40
   3  -6   0    0.00    0.30
   3   6   0    0.30    0.40
   3   6   0    0.30    0.30
  -3   6   0   -0.10    0.30
  -3   6   0    0.20    0.30
  -4  -6   0    7.90    0.90
   4  -6   0    6.10    0.60
   4  -6   0    7.00    0.80
   4   6   0    7.30    0.80
   4   6   0    5.30    0.60
  -4   6   0    6.60    0.70
 -13   0   1    0.00    0.30
 -12   0   1    0.10    0.50
 -12   0   1   -0.40    0.50
 -11   0   1   -0.20    0.60
 -11   0   1    0.10    0.60
 -10   0   1   -0.10    0.60
 -10   0   1    0.30    0.60
 -10   0   1    0.60    0.60
  -9   0   1    0.90    2.50
  -9   0   1    0.50    0.60
  -9   0   1   -0.10    0.60
  -9   0   1   -0.20    0.50
  -9   0   1    0.00    0.60
  -8   0   1    0.30    0.50
  -8   0   1    2.90    2.50
  -8   0   1   -0.40    0.50
  -8   0   1   -0.30    0.40
  -7   0   1    0.10    0.50
  -7   0   1   -0.80    0.40
  -7   0   1    0.10    0.40
   6   0  -1    1.30    0.90
  -6   0   1   -0.60    1.00
   6   0  -1   -1.40    1.70
   5   0  -1    1.00    0.70
   5   0  -1    2.00    1.10
  -5   0   1   -0.80    1.00
   4   0  -1    1.00    0.80
  -4   0   1   -0.40    0.80
   3   0  -1   -0.20    0.60
  -3   0   1    0.20    0.90
   2   0  -1    0.70    0.60
  -2   0   1   -0.10    0.70
   0   0  -1    0.10    0.30
   0   0   1    0.10    0.20
  -1   0  -1   -0.30    0.50
  -1   0  -1   -0.20    0.30
   1   0   1   -0.30    0.30
  -2   0  -1    0.50    0.90
   2   0   1   -0.50    0.40
   3   0   1   -0.50    0.40
  -3   0  -1   -0.80    0.80
   4   0   1    0.10    0.50
  -4   0  -1    0.10    1.00
   5   0   1   -1.40    0.90
  -5   0  -1    0.70    1.20
   5   0   1   -0.30    0.60
  -6   0  -1    0.80    1.30
  -7   0  -1    0.10    0.50
  -7   0  -1   -0.30    0.30
  -7   0  -1   -0.60    0.40
  -7   0  -1    0.20    0.40
  -7   0  -1    0.20    1.80
  -8   0  -1   -0.10    0.50
  -8   0  -1    0.20    0.50
  -8   0  -1    0.70    0.60
  -8   0  -1    0.30    0.50
  -8   0  -1    1.90    2.20
  -9   0  -1   -3.50    2.90
  -9   0  -1   -0.30    0.50
  -9   0  -1    0.50    0.50
  -9   0  -1    0.80    0.70
  -9   0  -1   -0.60    0.50
 -10   0  -1   -0.20    0.50
 -10   0  -1    0.20    0.60
 -10   0  -1   -0.20    0.60
 -10   0  -1   -0.40    0.50
 -11   0  -1   -0.10    0.60
 -11   0  -1    0.80    0.50
 -11   0  -1    0.70    0.50
 -12   0  -1    0.80    0.40
 -12   0  -1   -0.70    0.40
 -12  -1   1   12.60    1.20
 -12  -1   1   11.80    1.10
  12   1  -1    9.20    0.80
 -12   1   1   12.10    1.10
 -12   1   1   11.70    1.10
 -11  -1   1   31.90    2.00
 -11  -1   1   29.10    1.70
 -11   1   1   32.20    2.00
 -11   1   1   31.00    1.90
  11   1  -1   29.40    1.40
 -11   1   1   32.50    1.90
 -10  -1   1   20.80    1.40
 -10  -1   1   24.10    1.80
 -10  -1   1   20.90    6.10
 -10  -1   1   22.60    1.70
 -10   1   1   23.70    1.70
 -10   1   1   11.70    5.80
  10   1  -1   23.40    1.30
 -10   1   1   23.20    1.80
 -10   1   1   25.20    1.70
  -9  -1   1    0.90    0.60
  -9  -1   1   -0.30    0.60
  -9  -1   1   -0.10    0.50
  -9  -1   1    3.00    3.00
  -9   1   1    0.10    0.60
  -9   1   1    1.00    0.50
  -9   1   1   -0.30    0.50
  -9   1   1    0.00    0.50
   9   1  -1   -0.10    0.30
  -9   1   1    0.60    3.50
  -8  -1   1    0.80    0.60
  -8  -1   1    1.40    2.50
  -8  -1   1    2.60    0.70
  -8  -1   1    2.20    0.60
   8   1  -1    2.00    0.50
  -8   1   1    2.60    0.70
  -8   1   1    1.90    0.60
  -8   1   1    3.90    0.70
  -8   1   1   -0.40    2.00
   8   1  -1    2.20    2.30
  -8   1   1    2.50    0.70
  -7  -1   1   33.20    5.40
  -7  -1   1   22.40    1.60
  -7  -1   1   21.90    1.50
   7   1  -1   26.80    3.50
  -7   1   1   21.70    1.40
  -7   1   1   23.40    1.40
   7   1  -1   21.40    1.10
  -7   1   1   22.40    4.60
  -7   1   1   21.40    1.50
  -6  -1   1  340.87   16.20
  -6   1   1  340.07   16.10
   6   1  -1  351.36   13.30
   5  -1  -1   27.50    2.50
  -5  -1   1   30.20    4.30
   5   1  -1   29.10    3.30
  -5   1   1   25.40    4.00
  -4  -1   1  304.07   10.30
   4  -1  -1  308.07    9.80
  -4  -1   1  314.97   13.20
   4   1  -1  310.27   11.10
  -4   1   1  312.17   12.50
  -3  -1   1  154.68    6.60
   3  -1  -1  142.69    5.80
   3   1  -1  150.28    6.60
  -3   1   1  149.39    7.00
  -2  -1   1    4.80    1.50
   2   1  -1    3.30    1.30
  -2   1   1    3.00    1.10
  -2   1   1    3.20    0.90
  -1  -1   1   70.39    4.20
   1  -1  -1   69.39    3.80
  -1   1   1   71.49    3.70
   1   1  -1   72.89    4.00
   0  -1   1  580.94   15.80
   0  -1  -1  591.14   16.00
   0   1  -1  569.94   15.60
   0   1   1  566.74   15.70
  -1  -1  -1   49.99    3.40
   1  -1   1   48.10    3.10
  -1   1  -1   44.70    2.80
   1   1   1   47.60    3.40
  -2  -1  -1 7564.74  172.38
   2  -1   1 7696.53  170.58
   2  -1   1 7259.67  170.58
   2   1   1 7932.81  172.18
  -2   1  -1 7880.21  173.58
  -3  -1  -1    8.10    2.20
   3  -1   1    6.40    1.20
   3  -1   1    9.60    1.40
  -3   1  -1    4.90    1.60
   3   1   1    6.00    1.50
   4  -1   1    6.50    1.30
  -4  -1  -1    4.30    1.80
  -4   1  -1    2.30    1.50
   4   1   1    3.80    1.60
  -5  -1  -1  210.08   11.60
   5   1   1  206.58    9.20
  -5   1  -1  203.98   11.60
  -6  -1  -1   44.00    5.60
  -6   1  -1   34.40    5.20
   6   1   1   33.80    3.70
  -7  -1  -1    8.90    1.10
  -7  -1  -1   10.40    3.30
  -7  -1  -1   10.60    1.00
  -7  -1  -1    7.80    1.20
   7   1   1   11.00    0.80
  -7   1  -1   10.20    1.10
  -7   1  -1    6.80    3.10
   7   1   1    8.90    2.50
  -7   1  -1   10.70    1.20
  -7   1  -1   11.20    1.10
  -7   1  -1   11.30    1.10
  -8  -1  -1   32.00    1.90
  -8  -1  -1   30.00    7.00
  -8  -1  -1   29.20    1.70
  -8  -1  -1   31.80    1.90
  -8   1  -1   33.20    2.00
   8   1   1   31.30    4.40
   8   1   1   30.90    1.40
  -8   1  -1   30.00    1.70
  -8   1  -1   31.30    1.80
  -8   1  -1   30.70    1.80
  -8   1  -1   37.20    6.10
  -9  -1  -1    3.60    0.70
  -9  -1  -1    3.20    0.90
  -9  -1  -1    4.40    0.90
  -9  -1  -1    6.90    4.10
  -9   1  -1    3.10    0.70
   9   1   1    4.10    0.70
  -9   1  -1    1.30    3.10
  -9   1  -1    4.80    1.00
  -9   1  -1    3.40    0.80
  -9   1  -1    3.10    0.80
 -10  -1  -1   22.20    1.80
 -10  -1  -1   23.20    1.40
 -10  -1  -1   23.30    1.70
 -10   1  -1   25.80    1.70
  10   1   1   24.70    1.30
 -10   1  -1   24.00    1.60
 -10   1  -1   26.90    1.90
 -10   1  -1   24.50    1.70
 -11  -1  -1   17.20    1.20
 -11  -1  -1   18.90    1.50
 -11  -1  -1   19.00    1.50
 -11   1  -1   18.00    1.20
 -11   1  -1   22.00    1.70
 -11   1  -1   19.20    1.50
 -11   1  -1   19.10    1.30
  11   1   1   20.10    1.10
 -12  -1  -1    3.80    0.60
 -12  -1  -1    3.60    0.70
 -12   1  -1    4.00    0.70
 -12  -2   1    0.30    0.40
 -12  -2   1   -0.40    0.40
 -12   2   1    0.10    0.40
 -12   2   1    0.70    0.50
  12   2  -1    0.00    0.30
 -11  -2   1    3.40    0.70
 -11  -2   1    4.30    0.80
  11   2  -1    4.50    0.70
 -11   2   1    4.50    0.80
 -11   2   1    4.60    0.70
 -10  -2   1   53.89    2.40
 -10  -2   1   57.19    2.70
 -10  -2   1   50.99    2.00
 -10   2   1   58.69    2.40
  10   2  -1   57.19    2.20
 -10   2   1   55.59    2.60
  -9  -2   1    7.60    1.00
  -9  -2   1    7.80    1.30
  -9  -2   1    7.90    1.30
  -9  -2   1    4.10    3.70
  -9   2   1    9.40    1.30
  -9   2   1   10.00    1.40
   9   2  -1    9.50    4.80
   9   2  -1    7.10    0.90
  -9   2   1    5.20    2.20
  -9   2   1    7.00    1.20
  -8  -2   1    6.20    0.90
  -8  -2   1    6.80    1.20
  -8  -2   1    6.70    1.10
  -8  -2   1    0.90    2.80
  -8   2   1    6.30    0.90
   8   2  -1    6.00    0.80
  -8   2   1    5.50    0.90
  -8   2   1    4.70    0.90
   8   2  -1    5.60    3.30
  -8   2   1    4.90    0.80
  -7  -2   1   -0.30    1.50
  -7  -2   1    0.60    0.60
  -7  -2   1   -0.20    0.50
  -7   2   1    0.90    0.50
   7   2  -1   -1.50    2.00
  -7   2   1    0.20    0.50
  -7   2   1    0.30    0.50
  -7   2   1    0.10    0.60
  -7   2   1   -2.60    2.00
   7   2  -1    0.30    0.30
  -6  -2   1   93.29    3.30
  -6  -2   1   87.29    3.10
  -6  -2   1   95.89    8.90
  -6   2   1   90.39    3.30
  -6   2   1   86.29    3.00
  -6   2   1   89.89    8.20
   6   2  -1   91.59    2.90
  -6   2   1   91.09    3.10
   6   2  -1   97.59    7.80
  -5  -2   1  428.46   19.00
  -5   2   1  436.96   17.90
   5   2  -1  443.16   10.40
   5   2  -1  431.56   17.50
  -4  -2   1  582.94   20.30
  -4  -2   1  592.84   22.10
   4   2  -1  606.94   20.90
   4   2  -1  586.54   13.70
  -3  -2   1   78.19    6.20
  -3   2   1   76.89    4.30
   3   2  -1   75.99    6.10
   3   2  -1   79.39    2.40
   2  -2  -1    0.60    1.00
  -2  -2   1   -0.50    1.30
  -2   2   1    3.10    1.20
   2   2  -1    0.70    1.30
  -1  -2   1  623.14   20.00
   1  -2  -1  622.04   19.60
  -1   2   1  616.74   18.90
   1   2  -1  604.44   19.60
   0  -2  -1    2.30    1.40
   0  -2   1    3.20    1.60
   0   2  -1    5.90    1.80
   0   2   1    5.60    1.70
   1  -2   1   70.09    5.20
  -1  -2  -1   73.19    5.60
   1   2   1   70.29    5.50
  -1   2  -1   64.09    4.80
  -2  -2  -1   23.90    3.50
   2  -2   1   22.80    3.20
  -2   2  -1   25.10    2.90
   2   2   1   19.70    3.40
   3  -2   1   43.00    4.00
  -3  -2  -1   41.60    4.60
   3   2   1   42.40    1.60
   3   2   1   49.20    4.90
  -3   2  -1   40.60    2.80
   4  -2   1  542.15   17.30
  -4  -2  -1  553.44   20.50
   4   2   1  558.94   20.00
   4   2   1  536.95   12.80
  -5  -2  -1   12.80    1.70
   5  -2   1   16.30    2.50
  -5  -2  -1   14.10    3.40
   5   2   1   15.70    1.00
  -5   2  -1   13.70    1.20
   5   2   1   14.60    3.60
  -5   2  -1   13.60    1.60
  -6  -2  -1    3.10    2.60
  -6  -2  -1    3.50    0.70
  -6  -2  -1    3.60    0.80
  -6   2  -1    3.40    0.60
   6   2   1    2.80    2.10
  -6   2  -1    3.60    0.90
   6   2   1    3.50    0.50
  -6   2  -1    3.30    0.70
  -7  -2  -1    3.60    0.90
  -7  -2  -1    4.30    0.90
   7   2   1    3.80    0.60
  -7   2  -1    1.50    0.80
  -7   2  -1    3.50    0.70
  -7   2  -1    1.90    0.70
   7   2   1    4.40    2.60
  -7   2  -1    3.20    0.80
  -8  -2  -1    0.80    0.50
  -8  -2  -1    0.40    0.60
  -8  -2  -1   -1.50    3.00
  -8  -2  -1    1.40    0.70
   8   2   1   -2.50    2.80
  -8   2  -1    0.10    0.80
   8   2   1    0.60    0.40
  -8   2  -1    0.90    0.70
  -8   2  -1    0.60    0.60
  -8   2  -1    0.70    0.60
  -9  -2  -1    0.90    0.70
  -9  -2  -1    0.90    0.50
  -9  -2  -1   -3.90    3.80
  -9  -2  -1   -0.20    0.60
  -9   2  -1    1.00    0.60
  -9   2  -1    0.80    0.60
  -9   2  -1    1.40    0.60
   9   2   1    0.10    0.40
  -9   2  -1   -0.20    0.60
 -10  -2  -1    6.60    0.90
 -10  -2  -1    7.50    1.30
 -10  -2  -1    5.20    0.90
  10   2   1    6.30    0.90
 -10   2  -1    4.50    0.80
 -10   2  -1    5.30    1.30
 -10   2  -1    4.30    0.80
 -10   2  -1    4.80    1.00
 -11  -2  -1    1.00    0.60
 -11  -2  -1    0.80    0.60
 -11  -2  -1    0.80    0.40
 -11   2  -1    0.80    0.60
  11   2   1    0.80    0.30
 -11   2  -1    0.10    0.60
 -12  -2  -1    2.40    0.50
 -12  -2  -1    2.60    0.50
 -11  -3   1    0.50    0.40
 -11  -3   1    0.30    0.50
 -11   3   1    0.70    0.50
  11   3  -1    0.80    0.30
 -10  -3   1    0.00    0.50
 -10  -3   1    0.10    0.30
 -10  -3   1   -0.20    0.50
 -10   3   1    0.40    0.50
  10   3  -1    0.20    0.30
 -10   3   1   -0.40    0.40
  -9  -3   1    0.20    0.50
  -9  -3   1    0.30    0.40
   9  -3  -1    2.40    0.50
  -9  -3   1   -0.10    0.60
  -9   3   1    0.70    0.50
  -9   3   1    0.80    0.60
   9   3  -1   -0.20    0.40
  -8  -3   1    0.60    0.60
   8  -3  -1   -0.30    0.40
  -8  -3   1    0.50    0.70
  -8  -3   1    6.30    4.10
   8   3  -1    0.80    4.20
  -8   3   1    0.80    0.60
   8   3  -1    0.30    0.40
  -8   3   1    0.40    0.60
  -8   3   1   -2.20    4.30
  -7  -3   1    4.20    1.00
   7  -3  -1    3.10    0.60
  -7  -3   1    5.20    0.90
  -7  -3   1    6.20    3.40
   7   3  -1    5.10    0.90
   7   3  -1    6.00    0.90
  -7   3   1    3.50    4.50
  -7   3   1    3.90    0.80
   7   3  -1    0.20    3.30
  -7   3   1    6.00    1.00
   6  -3  -1   43.50    1.90
  -6  -3   1   40.10    6.80
  -6  -3   1   41.60    2.40
  -6   3   1   42.50    2.10
   6   3  -1   42.30    1.90
   6   3  -1   34.70    5.90
   6   3  -1   40.50    2.10
  -6   3   1   40.00    2.00
  -6   3   1   40.30    4.60
  -5  -3   1    0.70    0.60
  -5  -3   1    0.20    1.50
   5  -3  -1    0.40    0.40
  -5  -3   1   -0.30    0.60
   5   3  -1    1.20    0.50
  -5   3   1    1.20    0.50
   5   3  -1    1.00    0.40
  -5   3   1    0.90    3.20
  -5   3   1    1.30    0.60
   5   3  -1   -0.70    2.00
  -5   3   1    1.60    0.40
  -4  -3   1   21.10    4.60
  -4  -3   1   20.40    1.50
  -4  -3   1   22.00    1.60
   4  -3  -1   21.40    1.30
  -4  -3   1   28.30    5.10
   4   3  -1   20.10    1.40
  -4   3   1   21.40    1.20
   4   3  -1   22.40    1.30
  -4   3   1   17.90    2.80
   4   3  -1   19.20    4.60
  -4   3   1   23.10    1.40
  -3  -3   1   43.80    1.80
  -3  -3   1   42.60    6.00
   3  -3  -1   50.29    1.90
  -3  -3   1   46.30    2.30
  -3   3   1   45.70    1.90
  -3   3   1   41.70    5.10
   3   3  -1   47.40    1.80
  -3   3   1   44.40    2.00
   3   3  -1   47.10    6.20
   2  -3  -1  339.87    8.30
   2  -3  -1  324.87   15.30
  -2  -3   1  332.77   15.90
  -2  -3   1  332.87    8.10
   2   3  -1  337.27    8.10
  -2   3   1  327.57   13.90
   2   3  -1  313.67   15.60
   1  -3  -1  401.06   17.50
  -1  -3   1  405.76    9.90
  -1  -3   1  415.96   18.20
   1  -3  -1  415.96   10.00
   1   3  -1  395.56    9.70
   1   3  -1  424.86   17.80
  -1   3   1  417.46   16.80
   0  -3  -1   37.40    5.00
   0  -3   1   36.40    5.20
   0  -3   1   38.40    1.70
   0  -3  -1   39.10    1.70
   0   3  -1   38.10    5.00
   0   3   1   33.80    4.70
   1  -3   1    2.80    1.90
  -1  -3  -1    3.00    0.50
   1  -3   1    1.90    0.50
  -1  -3  -1    5.30    2.50
  -1   3  -1    1.50    2.10
   1   3   1    2.70    0.50
   1   3   1    2.10    1.90
   2  -3   1  121.99    3.70
   2  -3   1  119.19    8.70
  -2  -3  -1  122.39    3.50
   2   3   1  130.09    3.60
   2   3   1  125.89    9.20
  -2   3  -1  123.29    7.90
  -3  -3  -1   43.50    5.40
  -3  -3  -1   39.10    2.10
   3  -3   1   42.20    1.80
   3  -3   1   39.00    5.00
  -3  -3  -1   39.20    2.10
  -3   3  -1   40.00    1.80
   3   3   1   43.30    1.80
   3   3   1   51.69    6.10
  -3   3  -1   41.20    1.90
  -3   3  -1   40.10    4.40
  -4  -3  -1    8.00    1.10
   4  -3   1   14.60    3.40
   4  -3   1   10.40    1.00
  -4  -3  -1    8.50    2.80
  -4  -3  -1   12.00    1.40
   4   3   1   11.70    3.40
  -4   3  -1   12.60    2.70
   4   3   1   10.60    1.00
  -4   3  -1   12.40    1.10
  -4   3  -1   12.00    0.90
  -5  -3  -1   40.00    2.30
  -5  -3  -1   39.30    2.30
   5  -3   1   42.10    1.90
  -5  -3  -1   45.10    6.10
   5   3   1   48.30    6.20
  -5   3  -1   44.20    2.00
  -5   3  -1   40.20    4.10
   5   3   1   42.00    1.90
  -5   3  -1   40.60    1.50
  -5   3  -1   38.70    1.90
  -6  -3  -1  273.87    7.70
   6  -3   1  263.87    7.00
  -6  -3  -1  265.07    7.40
  -6  -3  -1  275.37   17.00
   6   3   1  272.17    7.20
   6   3   1  266.57   16.00
  -6   3  -1  260.37    7.00
  -6   3  -1  266.77    8.40
  -6   3  -1  268.17    7.30
  -7  -3  -1  227.08    6.80
   7  -3   1  220.38    6.10
  -7  -3  -1  221.98   16.10
  -7  -3  -1  222.88    6.50
  -7   3  -1  226.88    6.10
   7   3   1  239.48   15.10
  -7   3  -1  231.58    6.50
   7   3   1  233.18    6.40
  -7   3  -1  222.58    8.20
   8  -3   1    2.60    0.60
  -8  -3  -1    5.90    1.10
  -8  -3  -1    2.60    0.80
  -8  -3  -1    4.10    0.70
   8   3   1    4.20    0.70
  -8   3  -1    3.20    0.80
  -8   3  -1    4.70    4.20
  -8   3  -1    1.30    0.60
  -9  -3  -1    3.80    0.80
  -9  -3  -1    4.00    0.90
  -9  -3  -1    2.10    0.50
  -9   3  -1    1.60    4.50
  -9   3  -1    3.60    0.80
   9   3   1    3.40    0.60
 -10  -3  -1    1.80    0.70
 -10  -3  -1    2.00    0.60
 -10  -3  -1    1.40    0.40
  10   3   1    1.30    0.40
 -10   3  -1    1.30    0.60
 -10   3  -1   -0.40    3.00
 -11  -3  -1    2.30    0.40
 -11  -3  -1    2.60    0.60
 -11  -3  -1    1.90    0.50
 -11   3  -1    1.50    0.50
  11   3   1    1.90    0.40
 -10  -4   1    1.40    0.50
 -10  -4   1    1.30    0.40
  10   4  -1    1.90    0.40
 -10   4   1    1.00    0.40
  -9  -4   1   -0.10    0.50
  -9  -4   1    0.10    0.30
  -9  -4   1    0.10    0.40
   9  -4  -1    0.80    0.30
  -9   4   1    0.10    0.40
   9   4  -1    0.00    0.30
  -8  -4   1   19.40    1.40
  -8  -4   1   19.60    1.60
   8  -4  -1   17.70    1.30
   8   4  -1   18.10    1.30
  -8   4   1   17.10    1.10
  -8   4   1   17.00    1.20
  -8   4   1   17.90    1.40
  -7  -4   1    1.50    0.70
   7  -4  -1    2.60    0.60
  -7  -4   1    2.40    0.70
  -7   4   1    1.60    0.60
  -7   4   1    2.70    0.90
  -7   4   1    2.90    0.70
   7   4  -1    2.50    0.60
   6  -4  -1    1.70    0.60
   6  -4  -1    3.20    0.80
  -6  -4   1    2.10    0.80
  -6  -4   1   -2.40    4.80
  -6   4   1    3.10    0.70
  -6   4   1    2.00    0.70
   6   4  -1    1.50    0.60
  -6   4   1    2.20    1.10
   6   4  -1    1.70    4.30
  -5  -4   1  152.68   13.70
  -5  -4   1  155.78    5.20
  -5  -4   1  154.88    4.80
   5  -4  -1  161.98    4.80
   5  -4  -1  155.28    5.10
  -5   4   1  159.08    4.90
  -5   4   1  149.88    4.60
   5   4  -1  155.58    4.70
   5   4  -1  168.08   13.50
   5   4  -1  160.78    5.10
  -5   4   1  156.58    4.30
  -5   4   1  162.38    4.90
   4  -4  -1   41.40    2.00
  -4  -4   1   40.30    2.30
  -4  -4   1   49.60    7.80
   4  -4  -1   40.20    2.30
  -4  -4   1   42.30    2.30
   4   4  -1   39.00    7.50
  -4   4   1   38.60    2.10
  -4   4   1   40.40    2.10
  -4   4   1   39.10    1.90
   4   4  -1   40.10    1.90
   4   4  -1   42.40    2.30
  -3  -4   1  178.88    5.70
   3  -4  -1  189.48    5.40
   3  -4  -1  180.48    5.80
  -3  -4   1  174.18    5.60
  -3   4   1  184.58    5.30
  -3   4   1  183.48    5.40
   3   4  -1  172.68    5.00
  -3   4   1  179.78    5.30
   3   4  -1  186.38   13.60
   3   4  -1  177.38    5.60
  -2  -4   1   48.50    2.60
  -2  -4   1   54.89    7.40
  -2  -4   1   50.09    2.00
   2  -4  -1   52.69    2.30
   2  -4  -1   47.80    2.60
  -2   4   1   52.09    2.30
  -2   4   1   51.99    2.30
   2   4  -1   47.70    2.40
  -2   4   1   51.79    2.30
   2   4  -1   46.20    6.80
   2   4  -1   47.70    1.90
   1  -4  -1   21.10    1.80
  -1  -4   1   20.00    1.40
   1  -4  -1   21.80    1.50
  -1  -4   1   22.10    1.90
  -1  -4   1   22.40    5.20
  -1   4   1   22.80    1.50
  -1   4   1   22.00    5.60
   1   4  -1   21.50    1.60
  -1   4   1   22.40    1.60
   1   4  -1   24.30    5.20
   0  -4   1   23.20    5.50
   0  -4   1   32.80    1.80
   0  -4  -1   33.20    1.80
   0  -4   1   33.00    2.20
   0  -4  -1   32.00    2.20
   0   4   1   32.60    1.90
   0   4  -1   32.00    1.90
   0   4  -1   32.10    1.90
   0   4  -1   30.50    6.20
   0   4   1   36.90    6.60
   1  -4   1   51.99    2.70
   1  -4   1   51.09    7.20
  -1  -4  -1   53.19    2.20
  -1  -4  -1   52.89    2.80
   1  -4   1   54.49    2.40
  -1   4  -1   51.99    8.60
   1   4   1   49.99    2.40
  -1   4  -1   55.19    2.40
  -1   4  -1   52.49    2.50
   1   4   1   47.20    7.10
  -2  -4  -1   13.50    1.60
  -2  -4  -1    6.40    3.70
   2  -4   1    9.70    3.40
   2  -4   1   10.90    1.50
   2  -4   1   14.10    1.30
  -2  -4  -1   12.40    1.00
   2   4   1   19.10    5.20
   2   4   1   11.20    1.40
  -2   4  -1   14.70    1.50
  -2   4  -1   12.50    1.30
   2   4   1   13.70    1.00
   3  -4   1  233.68    6.50
   3  -4   1  232.38   14.50
  -3  -4  -1  217.38   13.70
   3  -4   1  217.48    6.90
  -3  -4  -1  232.58    6.80
  -3   4  -1  233.18    6.60
  -3   4  -1  242.58    6.60
   3   4   1  228.78    6.20
   3   4   1  216.88    6.60
  -3   4  -1  241.08    6.40
   3   4   1  252.87   16.20
  -4  -4  -1  276.07    7.70
  -4  -4  -1  271.97    7.40
   4  -4   1  263.97    7.70
  -4  -4  -1  254.47   15.20
  -4   4  -1  272.87    7.40
   4   4   1  266.67    7.10
   4   4   1  261.67    7.50
  -4   4  -1  277.67    7.90
  -4   4  -1  257.67    6.90
  -4   4  -1  276.17    7.00
   4   4   1  238.38   16.40
   5  -4   1  119.89    4.20
   5  -4   1  113.99    3.80
  -5  -4  -1  108.59    3.60
  -5  -4  -1  114.89    4.20
   5   4   1  109.69    4.00
   5   4   1  124.69   11.90
  -5   4  -1  106.29    6.70
  -5   4  -1  110.59    3.50
  -5   4  -1  109.79    3.20
   5   4   1  114.99    3.70
  -5   4  -1  113.89    3.90
  -6  -4  -1    9.60    1.50
   6  -4   1    9.40    1.00
  -6  -4  -1    9.30    1.40
  -6   4  -1    8.40    3.80
  -6   4  -1    9.40    1.10
   6   4   1    8.60    1.00
   7  -4   1    2.20    0.60
  -7  -4  -1    2.40    0.80
  -7  -4  -1    2.20    0.80
  -7   4  -1    3.60    3.40
   7   4   1    2.30    0.60
  -7   4  -1    1.80    0.70
  -8  -4  -1    1.80    0.70
  -8  -4  -1    2.40    0.70
  -8  -4  -1    1.80    0.50
   8  -4   1    2.00    0.50
  -8   4  -1    2.80    0.60
   8   4   1    1.70    0.50
  -8   4  -1    0.70    2.20
  -9  -4  -1    1.20    0.40
  -9  -4  -1    0.50    0.50
  -9  -4  -1    1.80    0.60
   9  -4   1    1.10    0.40
   9   4   1    1.20    0.40
  -9   4  -1    1.70    0.50
  -9   4  -1    1.10    0.50
  -8  -5   1   -0.10    0.20
   8  -5  -1   -0.50    0.30
  -8  -5   1   -0.10    0.30
  -8   5   1   -0.30    0.30
   7  -5  -1    1.80    0.50
  -7  -5   1    1.70    0.60
   7   5  -1    1.30    0.40
  -7   5   1    2.20    0.50
  -6  -5   1    0.10    0.50
   6  -5  -1    0.10    0.40
   6  -5  -1    0.10    0.50
  -6   5   1    0.20    0.40
   6   5  -1    0.10    0.30
  -6   5   1   -0.10    0.40
   6   5  -1   -0.70    0.50
   5  -5  -1    2.30    0.70
   5  -5  -1    0.90    0.50
  -5  -5   1    1.90    0.50
  -5   5   1    2.20    0.60
  -5   5   1    1.20    0.40
   5   5  -1    2.00    0.70
  -5   5   1    1.30    0.50
   5   5  -1   -0.10    0.70
   4  -5  -1    0.50    0.70
   4  -5  -1    2.00    0.60
  -4  -5   1    1.70    0.70
   4   5  -1    2.10    0.70
  -4   5   1    1.80    0.60
  -4   5   1    2.10    0.60
  -4   5   1    2.10    0.60
  -3  -5   1  224.58    6.60
   3  -5  -1  217.68    6.30
   3  -5  -1  213.98    6.60
   3   5  -1  215.98    6.40
  -3   5   1  224.98    6.10
  -3   5   1  223.08    6.20
   2  -5  -1   -0.30    0.50
   2  -5  -1   -1.10    0.50
  -2  -5   1    0.30    0.70
  -2   5   1    0.90    0.50
  -2   5   1    0.90    0.60
   2   5  -1    0.30    0.60
   1  -5  -1   55.79    2.40
  -1  -5   1   49.70    2.10
   1  -5  -1   54.99    2.90
  -1  -5   1   54.99    2.90
   1   5  -1   58.19    2.70
  -1   5   1   56.79    2.60
  -1   5   1   56.89    2.50
   0  -5  -1   17.90    1.80
   0  -5   1   18.40    1.90
   0  -5   1   14.10    1.30
   0  -5  -1   15.10    1.20
   0   5  -1   14.20    1.50
   0   5   1   15.30    1.50
   1  -5   1    1.10    0.60
  -1  -5  -1    1.60    0.50
  -1  -5  -1    1.90    0.80
   1  -5   1    2.90    1.00
   1   5   1    1.50    0.70
  -1   5  -1    1.10    0.60
  -1   5  -1    2.30    0.70
   2  -5   1   31.20    1.80
   2  -5   1   36.70    2.40
  -2  -5  -1   31.90    2.10
  -2   5  -1   34.60    1.90
   2   5   1   29.80    1.90
  -2   5  -1   33.20    1.90
  -2   5  -1   32.20    2.00
  -3  -5  -1   16.20    1.50
   3  -5   1   18.70    1.70
   3  -5   1   16.00    1.40
  -3   5  -1   15.80    1.40
   3   5   1   17.00    1.50
  -3   5  -1   18.00    1.50
  -3   5  -1   17.20    1.30
   4  -5   1    0.60    0.50
   4  -5   1   -0.40    0.60
  -4  -5  -1    0.30    0.60
  -4   5  -1    0.70    0.60
  -4   5  -1    0.20    0.50
  -4   5  -1    0.70    0.40
   4   5   1    0.20    0.60
   5  -5   1   20.60    1.40
   5  -5   1   22.40    1.60
   5   5   1   17.70    1.10
  -5   5  -1   22.10    1.40
  -5   5  -1   22.60    1.40
   5   5   1   21.40    1.50
   6  -5   1    6.80    0.90
  -6  -5  -1    9.70    1.10
  -6   5  -1    8.40    1.00
  -6   5  -1    6.90    0.90
   6   5   1    7.20    0.70
  -7  -5  -1    0.10    0.30
   7  -5   1   -0.10    0.30
  -7  -5  -1    0.00    0.40
  -7   5  -1   -0.20    0.40
   7   5   1    0.20    0.40
   4  -6  -1    1.20    0.50
   4  -6  -1    0.80    0.30
  -4  -6   1    1.80    0.50
   4   6  -1    1.20    0.40
  -4   6   1    1.10    0.30
   4   6  -1    1.80    0.50
   3  -6  -1    0.80    0.50
   3  -6  -1    0.50    0.30
  -3  -6   1    0.80    0.40
  -3   6   1    0.80    0.30
  -3   6   1    0.80    0.40
   3   6  -1    0.90    0.50
   3   6  -1    1.20    0.40
  -2  -6   1    2.60    0.70
   2  -6  -1    2.20    0.60
   2  -6  -1    2.10    0.40
   2   6  -1    2.50    0.60
  -2   6   1    2.90    0.50
  -2   6   1    1.50    0.40
   2   6  -1    2.20    0.50
  -1  -6   1   28.80    1.70
   1  -6  -1   28.20    1.60
   1   6  -1   25.60    1.30
   1   6  -1   25.80    1.40
  -1   6   1   28.30    1.40
  -1   6   1   25.40    1.20
   0  -6  -1   15.80    1.30
   0  -6   1   14.20    1.30
   0   6  -1   13.80    1.10
   0   6  -1   13.30    1.00
   0   6   1   13.00    0.90
   0   6   1   14.80    1.10
  -1  -6  -1    0.30    0.50
   1  -6   1   -0.40    0.50
   1  -6   1   -0.60    0.40
  -1   6  -1    0.40    0.40
   1   6   1    0.60    0.50
   1   6   1    0.80    0.40
  -1   6  -1    1.00    0.50
  -2  -6  -1    1.60    0.50
   2  -6   1    2.00    0.70
   2  -6   1    1.20    0.40
   2   6   1    1.30    0.40
   2   6   1    1.60    0.60
  -2   6  -1    1.10    0.40
  -2   6  -1    1.20    0.40
   3  -6   1    0.00    0.40
   3  -6   1    0.10    0.30
  -3  -6  -1    0.20    0.30
  -3   6  -1   -0.10    0.30
   3   6   1    0.10    0.40
   3   6   1   -0.10    0.30
  -3   6  -1   -0.30    0.20
 -13   0   2   11.10    0.90
 -12   0   2   20.50    1.40
 -12   0   2   19.60    1.30
 -11   0   2   13.10    1.30
 -11   0   2   11.60    1.40
 -10   0   2    5.10    3.80
 -10   0   2    0.00    0.60
 -10   0   2    0.30    0.60
 -10   0   2   -0.10    0.60
  -9   0   2   76.89    9.40
  -9   0   2   77.59    3.20
  -9   0   2   76.69    3.10
  -9   0   2   80.09    3.00
  -8   0   2   68.29    2.70
  -8   0   2   72.99    8.30
  -8   0   2   65.89    2.80
  -8   0   2   69.39    2.80
  -7   0   2  185.18   11.90
   7   0  -2  186.68    7.70
  -7   0   2  175.28    5.10
  -7   0   2  180.98    5.20
  -6   0   2   97.29    7.90
   6   0  -2   92.19    5.00
  -5   0   2  177.08    9.50
  -4   0   2   83.29    5.70
  -3   0   2 1023.00   27.00
  -3   0   2 1001.90   24.60
  -2   0   2   66.69    3.40
  -1   0   2 3257.87   73.89
   0   0   2  360.26   10.80
   0   0   2  342.07    9.90
  -1   0  -2 2128.29   49.30
   1   0   2 2065.29   48.30
   2   0   2  139.39    5.10
  -2   0  -2  138.99    6.60
  -3   0  -2 1751.22   44.10
   3   0   2 1670.93   40.10
   4   0   2  184.28    6.50
  -4   0  -2  172.98    9.50
  -5   0  -2    0.50    1.40
   5   0   2    2.10    1.00
   5   0   2   -4.20    2.40
   6   0   2    4.60    1.10
  -6   0  -2    6.30    2.70
  -7   0  -2  364.76    9.20
  -7   0  -2  358.46    9.30
  -7   0  -2  360.76    9.40
  -7   0  -2  374.86   19.60
  -7   0  -2  376.56    9.40
  -8   0  -2   62.69    2.60
  -8   0  -2   65.99    2.70
  -8   0  -2   62.29    2.50
  -8   0  -2   68.89    8.90
  -9   0  -2   12.60    1.50
  -9   0  -2   14.60    1.50
  -9   0  -2   13.60    1.40
  -9   0  -2   15.20    1.30
 -10   0  -2    4.70    0.90
 -10   0  -2    4.20    0.80
 -10   0  -2    4.00    1.00
 -11   0  -2   -0.60    0.50
 -11   0  -2    1.20    0.70
 -11   0  -2    0.80    0.50
 -12   0  -2    1.20    0.60
 -12   0  -2    1.00    0.50
 -12  -1   2    2.10    0.50
 -12  -1   2    1.40    0.60
 -12   1   2    1.60    0.60
 -11  -1   2    0.00    0.60
 -11  -1   2    0.00    0.60
 -11   1   2   -0.10    0.60
  11   1  -2    0.50    0.30
 -11   1   2   -0.10    0.60
 -11   1   2   -0.40    0.50
 -10  -1   2   10.10    1.40
 -10  -1   2   13.10    1.40
 -10  -1   2    8.20    4.30
 -10   1   2   12.70    1.40
 -10   1   2   12.30    1.40
 -10   1   2   11.10    1.40
  10   1  -2   12.40    1.00
  -9  -1   2    0.40    0.50
  -9  -1   2    5.10    2.10
  -9  -1   2    0.20    0.60
  -9   1   2    1.70    3.40
   9   1  -2    0.10    0.30
  -9   1   2    0.90    0.70
  -9   1   2    0.60    0.60
  -9   1   2    1.10    0.60
  -8  -1   2    2.20    0.70
  -8  -1   2    0.80    1.90
  -8  -1   2    1.60    0.70
  -8   1   2    1.80    0.70
  -8   1   2    1.90    0.70
   8   1  -2   -0.80    2.10
  -8   1   2    2.50    0.70
   8   1  -2    1.90    0.40
  -8   1   2    0.90    1.90
  -7  -1   2   46.40    6.20
  -7  -1   2   38.10    2.00
  -7  -1   2   37.00    1.90
   7   1  -2   36.80    1.50
   7   1  -2   45.70    4.70
  -7   1   2   40.40    1.90
  -7   1   2   37.40    1.80
  -7   1   2   43.50    5.90
  -7   1   2   37.40    1.90
  -6  -1   2  476.45   20.00
   6   1  -2  468.05   16.50
   6   1  -2  422.16   10.70
  -6   1   2  473.05   19.20
   5  -1  -2  387.76   13.50
  -5  -1   2  400.56   12.70
  -5  -1   2  417.96   17.10
   5   1  -2  425.66   14.70
  -5   1   2  418.96   16.10
  -4  -1   2  124.49    7.90
  -4  -1   2  120.49    6.20
  -4   1   2  125.59    6.90
   4   1  -2  125.79    6.70
  -3  -1   2  700.23   19.80
  -3   1   2  660.53   19.00
   3   1  -2  682.03   19.50
  -3   1   2  645.44   17.10
  -2  -1   2  619.94   17.70
   2   1  -2  614.84   17.60
  -2   1   2  598.84   16.00
  -2   1   2  600.44   16.40
  -1  -1   2   85.29    4.80
   1   1  -2   84.59    4.60
  -1   1   2   82.59    4.30
   0  -1   2  175.38    7.00
   0  -1  -2  169.18    4.60
   0   1  -2  171.78    6.80
   0   1   2  177.88    7.00
  -1  -1  -2 9417.76  215.18
  -1   1  -2 9999.00  215.98
   2  -1   2 4560.84  102.99
  -2  -1  -2 4473.05  103.89
  -2   1  -2 4523.15  101.89
   2   1   2 4612.34  104.29
   3  -1   2  518.55   14.00
  -3  -1  -2  447.76   16.00
   3   1   2  508.05   15.60
  -3   1  -2  506.65   17.50
   4  -1   2    8.10    1.50
  -4  -1  -2    4.10    1.80
  -4   1  -2    4.90    2.10
   4   1   2    6.80    2.00
   5  -1   2   52.69    2.90
  -5  -1  -2   56.19    5.60
   5   1   2   53.39    4.60
  -5   1  -2   55.69    6.10
  -6  -1  -2   11.80    1.20
  -6  -1  -2   12.20    3.60
  -6  -1  -2   12.10    1.00
  -6   1  -2    8.40    2.70
   6   1   2   14.40    2.80
  -6   1  -2   15.10    1.10
  -6   1  -2   11.80    1.20
   6   1   2   11.40    0.80
  -6   1  -2   14.90    1.10
  -7  -1  -2   98.59    3.50
  -7  -1  -2   99.59    3.50
  -7  -1  -2  104.09    9.90
  -7  -1  -2   98.09    3.20
   7   1   2   93.99    2.90
   7   1   2  111.49    6.90
  -7   1  -2   97.49    3.30
  -7   1  -2   98.89    3.30
  -7   1  -2   94.59    9.70
  -7   1  -2  102.19    3.40
  -7   1  -2   96.29    3.50
  -8  -1  -2   20.80    1.60
  -8  -1  -2   21.00    1.70
  -8  -1  -2   20.80    1.40
  -8  -1  -2   20.10    5.20
  -8   1  -2   20.10    1.70
  -8   1  -2   16.80    1.50
  -8   1  -2   21.60    1.50
   8   1   2   15.20    4.40
   8   1   2   19.80    1.20
  -8   1  -2   19.40    1.50
  -8   1  -2   14.40    4.60
  -9  -1  -2   46.00    2.40
  -9  -1  -2   44.90    2.40
  -9  -1  -2   43.20    2.10
  -9  -1  -2   43.60    9.10
   9   1   2   43.10    1.80
  -9   1  -2   45.80    2.30
  -9   1  -2   34.20    8.00
  -9   1  -2   45.50    2.40
  -9   1  -2   42.30    2.10
  -9   1  -2   44.50    2.20
 -10  -1  -2    8.00    1.30
 -10  -1  -2    6.70    1.00
 -10  -1  -2    7.00    1.20
 -10   1  -2    5.30    0.80
 -10   1  -2    5.70    0.90
 -10   1  -2    9.10    1.40
  10   1   2    5.70    0.80
 -10   1  -2    6.10    0.90
 -11  -1  -2    3.20    0.60
 -11  -1  -2    3.10    0.80
 -11  -1  -2    4.20    0.80
 -11   1  -2    4.00    0.80
 -11   1  -2    3.50    0.60
 -11   1  -2    3.50    0.80
  11   1   2    4.40    0.60
 -12  -1  -2    0.90    0.40
 -12  -1  -2    1.10    0.50
 -12  -1  -2    0.90    0.40
 -12   1  -2    1.40    0.60
 -12  -2   2   61.69    2.40
 -12  -2   2   62.39    1.90
 -12   2   2   59.09    2.30
  12   2  -2   59.29    2.00
 -12   2   2   60.99    2.00
 -11  -2   2   22.40    1.40
 -11  -2   2   21.70    1.70
 -11   2   2   22.40    1.60
  11   2  -2   22.20    1.20
 -11   2   2   23.50    1.40
 -10  -2   2    5.10    1.00
 -10  -2   2    4.20    0.80
  10   2  -2    3.60    0.60
 -10   2   2    4.40    0.90
 -10   2   2    3.50    0.80
  -9  -2   2    1.80    0.80
  -9  -2   2   -3.80    3.20
  -9  -2   2    1.50    0.60
  -9  -2   2    1.20    0.70
  -9   2   2    1.90    0.70
   9   2  -2    2.10    0.50
  -9   2   2    3.40    0.80
   9   2  -2   -1.70    4.30
  -9   2   2    2.10    0.80
  -8  -2   2    9.50    4.00
  -8  -2   2   10.10    1.20
  -8  -2   2    8.10    1.30
  -8  -2   2   11.70    1.10
   8   2  -2    9.60    1.20
  -8   2   2   11.10    1.30
  -8   2   2    2.50    3.60
   8   2  -2    8.90    0.90
   8   2  -2   14.80    4.30
  -8   2   2    7.90    1.20
  -8   2   2    8.90    1.20
  -7  -2   2    0.50    0.60
  -7  -2   2   -0.60    1.60
  -7  -2   2    1.90    0.60
   7   2  -2    0.40    0.30
  -7   2   2    0.90    0.60
   7   2  -2   -0.60    1.80
  -7   2   2   -0.10    0.50
  -7   2   2    0.50    0.60
  -7   2   2    2.90    2.40
  -6  -2   2  104.39    9.20
  -6  -2   2   94.49    3.40
  -6  -2   2   90.79    3.20
   6   2  -2   98.19    8.10
  -6   2   2   94.89    3.20
  -6   2   2   89.29    7.70
  -6   2   2   93.09    3.30
   6   2  -2   97.69    3.00
  -6   2   2   94.29    3.20
  -5  -2   2   41.90    5.70
  -5  -2   2   45.60    4.90
   5   2  -2   41.60    4.90
  -5   2   2   41.10    5.10
   5   2  -2   45.20    1.70
  -4  -2   2  843.12   26.80
   4   2  -2  861.81   27.40
   4   2  -2  832.72   19.30
  -3  -2   2  208.08   10.50
   3   2  -2  206.48   10.60
  -3   2   2  190.78    8.10
   3   2  -2  203.88    5.10
  -2  -2   2  100.79    7.00
  -2   2   2   97.89    5.80
   2   2  -2  114.69    7.20
  -1  -2   2  145.79    8.30
  -1   2   2  143.59    7.50
   1   2  -2  145.69    8.00
   0  -2   2 1277.67   35.20
   0   2  -2 1253.67   34.30
   0   2   2 1273.27   34.70
   1  -2   2  650.23   20.70
  -1  -2  -2  639.84   18.50
  -1   2  -2  645.44   19.80
   1   2   2  645.14   20.70
  -2  -2  -2    1.40    1.10
   2  -2   2    2.10    1.60
   2   2   2    2.00    1.70
   2   2   2    3.70    0.60
  -2   2  -2    1.30    1.40
   3  -2   2  434.76   15.30
  -3  -2  -2  422.76   15.80
   3   2   2  445.16   16.50
   3   2   2  436.96   10.10
  -3   2  -2  394.06   11.40
   4  -2   2  657.53   20.30
  -4  -2  -2  648.94   22.70
   4   2   2  661.13   22.70
   4   2   2  655.53   15.20
  -5  -2  -2   21.20    1.40
  -5  -2  -2   23.50    4.60
   5  -2   2   22.60    3.30
  -5  -2  -2   21.40    1.50
   5   2   2   21.70    1.20
   5   2   2   22.90    4.00
  -5   2  -2   22.10    1.40
  -5   2  -2   20.80    1.40
  -5   2  -2   20.40    1.50
  -6  -2  -2   42.50    2.20
  -6  -2  -2   46.00    6.40
  -6  -2  -2   43.10    2.10
   6   2   2   44.00    5.50
  -6   2  -2   44.60    2.00
  -6   2  -2   44.20    2.10
   6   2   2   43.10    1.80
  -6   2  -2   41.70    2.30
  -7  -2  -2   33.10    1.80
  -7  -2  -2   37.20    2.10
  -7  -2  -2   36.60    7.10
  -7  -2  -2   32.90    2.00
   7   2   2   36.00    1.70
  -7   2  -2   38.20    2.00
   7   2   2   34.80    6.00
  -7   2  -2   35.10    1.90
  -7   2  -2   33.50    2.20
  -8  -2  -2  101.59    3.50
  -8  -2  -2  108.19    4.00
  -8  -2  -2   94.79   11.20
  -8  -2  -2  106.69    3.80
   8   2   2  107.29    3.50
  -8   2  -2  110.69    3.70
  -8   2  -2  111.59    3.80
  -8   2  -2  108.59    4.10
   8   2   2  107.99    9.20
  -9  -2  -2   43.20    2.40
  -9  -2  -2   49.40    2.40
  -9  -2  -2   45.70    2.10
  -9   2  -2   49.30    2.40
   9   2   2   49.50    2.10
  -9   2  -2   52.59    2.70
  -9   2  -2   50.09    2.30
 -10  -2  -2   12.90    1.40
 -10  -2  -2   12.10    1.40
 -10  -2  -2   14.60    1.20
 -10   2  -2   15.00    1.40
  10   2   2   12.90    1.00
 -10   2  -2   15.00    1.30
 -10   2  -2   13.50    1.50
 -11  -2  -2   -0.30    0.50
 -11  -2  -2    0.70    0.50
 -11  -2  -2    0.60    0.40
 -11   2  -2   -1.50    2.60
 -11   2  -2    0.50    0.50
  11   2   2    0.10    0.30
 -11  -3   2    6.40    0.90
 -11  -3   2    5.40    0.70
  11   3  -2    5.50    0.70
 -11   3   2    5.80    0.80
 -11   3   2    4.50    0.70
 -10  -3   2    1.20    0.70
 -10  -3   2    1.30    0.50
  10   3  -2    0.80    0.40
 -10   3   2    0.50    0.50
 -10   3   2    0.80    0.50
  -9  -3   2    2.30    0.50
  -9  -3   2    1.80    0.60
   9  -3  -2    2.30    0.50
  -9  -3   2    2.50    0.80
   9   3  -2    2.50    0.60
  -9   3   2    2.20    0.60
  -9   3   2    1.80    0.70
  -8  -3   2  172.78   15.70
   8  -3  -2  194.78    5.30
  -8  -3   2  192.68    5.60
  -8  -3   2  198.28    6.00
   8   3  -2  168.98   13.90
  -8   3   2  200.48    5.80
   8   3  -2  186.88    5.60
   8   3  -2  196.28    5.50
  -8   3   2  191.08    5.50
  -7  -3   2    5.70    0.90
  -7  -3   2    4.00    0.90
  -7  -3   2   -0.80    2.90
   7  -3  -2    4.40    0.70
  -7   3   2    4.70    0.90
   7   3  -2    5.30    0.90
   7   3  -2    3.30    3.30
  -7   3   2    4.40    0.80
  -7   3   2    4.70    3.30
   7   3  -2    4.80    0.90
  -6  -3   2   72.69    3.10
  -6  -3   2   77.49    8.90
   6  -3  -2   73.39    2.70
  -6   3   2   73.79    6.00
  -6   3   2   72.29    2.80
  -6   3   2   71.89    2.20
  -6   3   2   74.79    2.80
   6   3  -2   74.39    2.70
   6   3  -2   81.29    9.20
   6   3  -2   71.39    3.00
  -5  -3   2    3.70    2.50
  -5  -3   2   -2.00    2.60
  -5  -3   2    4.20    0.80
   5  -3  -2    4.00    0.60
  -5  -3   2    4.50    1.00
  -5   3   2    6.60    1.00
  -5   3   2    3.40    2.40
   5   3  -2    4.50    0.90
   5   3  -2    4.50    0.80
   5   3  -2    4.60    2.50
  -5   3   2    6.30    0.80
  -4  -3   2   84.59    3.20
   4  -3  -2   85.59    2.90
  -4  -3   2   86.49    8.00
  -4  -3   2   85.99    3.20
  -4   3   2   83.69    3.70
   4   3  -2   86.69    8.60
   4   3  -2   87.69    2.90
  -4   3   2   88.79    3.00
   4   3  -2   86.89    3.30
  -4   3   2   86.49    2.80
  -3  -3   2   10.80    3.00
  -3  -3   2   11.00    1.30
  -3  -3   2   12.70    0.90
   3  -3  -2   14.00    1.10
   3   3  -2   12.90    1.30
  -3   3   2   20.90    4.40
  -3   3   2   13.40    1.00
   3   3  -2   16.30    4.00
   3   3  -2   13.70    1.00
   2  -3  -2  360.36    9.00
  -2  -3   2  360.46   17.20
  -2  -3   2  361.16    8.90
   2   3  -2  361.96    8.80
   2   3  -2  365.96   17.00
  -2   3   2  362.26   15.10
  -1  -3   2  173.88   11.20
   1  -3  -2  185.48    4.90
  -1  -3   2  177.78    4.90
   1   3  -2  180.38   11.00
  -1   3   2  166.28   10.10
   1   3  -2  173.68    4.60
   0  -3  -2   99.39    3.00
   0  -3   2   95.09    3.10
   0  -3   2   93.99    8.00
   0   3   2   89.49    7.40
   0   3   2   92.09    2.80
   0   3  -2  103.99    8.00
  -1  -3  -2    5.60    1.90
   1  -3   2    4.60    2.00
   1  -3   2    7.40    0.90
  -1  -3  -2    6.90    0.80
   1   3   2    6.00    0.70
  -1   3  -2    7.90    2.90
   1   3   2    7.80    3.10
  -2  -3  -2  117.09    4.00
   2  -3   2  118.09    8.80
  -2  -3  -2  111.29    3.20
  -2  -3  -2  109.99    3.90
   2  -3   2  118.89    3.60
  -2  -3  -2  114.89    7.40
  -2   3  -2  113.99    7.70
  -2   3  -2  114.19    3.60
   2   3   2  120.99    9.10
  -2   3  -2  119.29    4.80
   2   3   2  113.99    3.40
  -3  -3  -2   35.00    2.10
   3  -3   2   35.90    1.70
  -3  -3  -2   34.80    1.90
  -3  -3  -2   24.40    4.60
   3  -3   2   34.40    5.00
  -3   3  -2   35.90    1.80
  -3   3  -2   26.70    4.00
   3   3   2   36.80    5.50
  -3   3  -2   32.00    1.60
   3   3   2   36.40    1.60
  -4  -3  -2   35.10    5.10
   4  -3   2   20.00    4.00
  -4  -3  -2   27.90    1.90
  -4  -3  -2   27.70    1.70
   4  -3   2   27.70    1.50
  -4   3  -2   28.70    1.60
  -4   3  -2   28.70    1.30
   4   3   2   30.60    1.60
   4   3   2   22.40    5.00
  -4   3  -2   26.20    3.40
  -5  -3  -2    9.10    3.60
   5  -3   2    6.80    0.90
  -5  -3  -2    7.40    1.10
   5  -3   2    9.10    2.80
  -5   3  -2    7.20    0.80
  -5   3  -2    7.80    1.90
   5   3   2    4.00    2.60
  -5   3  -2    8.70    1.10
   5   3   2    8.30    1.00
   6  -3   2  647.04   15.60
  -6  -3  -2  656.43   27.90
  -6  -3  -2  639.94   16.00
  -6  -3  -2  666.93   16.30
   6   3   2  654.33   27.20
   6   3   2  669.03   15.80
  -6   3  -2  658.03   15.90
  -6   3  -2  668.33   16.20
  -7  -3  -2   66.19    3.10
   7  -3   2   64.89    2.50
  -7  -3  -2   69.19    2.90
  -7  -3  -2   63.79   10.70
   7   3   2   74.19    8.50
  -7   3  -2   69.49    4.70
   7   3   2   69.69    2.70
  -7   3  -2   69.49    2.90
  -8  -3  -2    0.80    0.70
   8  -3   2    0.40    0.50
  -8  -3  -2    0.70    0.70
  -8  -3  -2    0.70    0.50
  -8   3  -2    1.80    3.20
  -8   3  -2    0.50    0.50
   8   3   2    0.60    0.40
  -9  -3  -2    0.80    0.60
  -9  -3  -2    0.50    0.50
  -9  -3  -2   -0.20    0.60
   9   3   2    0.60    0.40
  -9   3  -2    0.70    0.60
  -9   3  -2   -0.50    4.00
 -10  -3  -2    0.80    0.50
 -10  -3  -2   -0.20    0.30
 -10  -3  -2    0.20    0.50
 -10   3  -2    0.60    3.30
  10   3   2    0.00    0.30
 -10   3  -2    0.00    0.40
 -10  -4   2    0.80    0.40
 -10  -4   2    1.30    0.40
  10   4  -2    0.80    0.30
 -10   4   2    0.80    0.40
  -9  -4   2    3.60    0.60
   9  -4  -2    3.50    0.60
  -9  -4   2    4.20    0.70
  -9  -4   2    2.30    0.40
  -9   4   2    3.50    0.70
  -9   4   2    3.10    0.50
   9   4  -2    3.40    0.60
  -8  -4   2    1.90    0.60
  -8  -4   2    1.50    0.60
   8  -4  -2    1.60    0.50
  -8   4   2    1.30    0.60
   8   4  -2    1.70    0.50
  -8   4   2    1.90    0.60
   7  -4  -2    6.40    1.00
  -7  -4   2    5.60    0.90
  -7  -4   2    6.50    1.10
  -7   4   2    5.80    0.90
  -7   4   2    7.70    1.10
   7   4  -2    5.90    1.00
  -7   4   2    5.60    0.80
  -6  -4   2    9.80    1.40
  -6  -4   2    5.40    4.60
   6  -4  -2    7.60    1.10
   6  -4  -2   10.10    1.20
  -6   4   2    7.00    1.10
  -6   4   2    9.40    1.10
   6   4  -2    7.50    4.90
   6   4  -2    8.70    1.40
  -6   4   2    8.80    1.10
  -6   4   2    8.00    0.70
   6   4  -2   10.70    1.10
   5  -4  -2    3.40    0.70
  -5  -4   2    3.40    0.80
  -5  -4   2    3.70    3.50
   5  -4  -2    3.90    0.90
  -5  -4   2    3.20    0.80
  -5   4   2    2.90    0.70
  -5   4   2    3.20    0.70
   5   4  -2   -2.80    3.90
   5   4  -2    3.40    0.70
   5   4  -2    5.00    1.00
  -5   4   2    4.20    0.80
  -5   4   2    4.00    0.80
   4  -4  -2   13.30    1.20
  -4  -4   2   10.10    1.40
  -4  -4   2    8.20    3.90
   4  -4  -2   10.90    1.50
  -4  -4   2   10.70    1.40
  -4   4   2   12.40    1.30
   4   4  -2   11.70    1.40
   4   4  -2   11.60    1.10
  -4   4   2   12.00    1.20
  -4   4   2   12.40    1.20
   4   4  -2    8.10    3.40
   3  -4  -2   63.19    2.60
  -3  -4   2   54.49    7.50
  -3  -4   2   59.89    2.90
   3  -4  -2   59.99    2.90
  -3   4   2   57.49    2.50
  -3   4   2   59.39    2.50
  -3   4   2   62.99    2.50
   3   4  -2   58.79    2.20
   3   4  -2   59.49    2.70
   3   4  -2   62.29    8.00
  -2  -4   2  109.29    4.20
  -2  -4   2  105.99    3.40
  -2  -4   2  106.99   10.80
   2  -4  -2  115.69    3.70
   2  -4  -2  107.59    4.10
   2   4  -2  107.29    3.90
  -2   4   2  111.79    3.70
  -2   4   2  106.79    3.70
   2   4  -2  105.69    3.20
   2   4  -2  104.29    9.90
   1  -4  -2   -0.20    0.60
  -1  -4   2    0.30    0.50
  -1  -4   2    1.30    0.90
  -1  -4   2    0.50    2.60
   1  -4  -2    1.00    0.60
   1   4  -2    0.40    0.60
  -1   4   2    0.60    0.50
  -1   4   2    5.00    3.70
   1   4  -2    0.10    0.60
   1   4  -2   -4.60    2.50
   0  -4   2    8.00    3.00
   0  -4  -2    5.60    1.10
   0  -4  -2    7.00    1.00
   0  -4   2    5.40    0.80
   0  -4   2    6.30    1.10
   0   4   2    8.20    3.60
   0   4  -2    6.80    4.00
   0   4  -2    5.20    0.90
   0   4   2    6.90    1.10
   0   4  -2    4.50    0.90
   1  -4   2    2.60    0.90
  -1  -4  -2    2.40    0.60
  -1  -4  -2    4.80    1.10
   1  -4   2    2.80    2.40
   1  -4   2    1.30    0.60
   1   4   2    2.60    0.80
  -1   4  -2    3.40    0.90
   1   4   2    3.10    0.60
   1   4   2    7.80    3.20
  -1   4  -2    2.50    0.80
  -1   4  -2   -1.40    4.50
  -2  -4  -2   20.50    1.70
   2  -4   2   14.20    1.60
  -2  -4  -2   13.80    1.50
   2  -4   2   19.70    4.70
   2  -4   2   15.60    1.40
   2   4   2   15.30    1.20
   2   4   2   12.30    3.90
  -2   4  -2   15.60    1.40
   2   4   2   16.00    1.50
  -2   4  -2   16.20    1.60
   3  -4   2   62.99    2.60
   3  -4   2   58.39    2.90
   3  -4   2   59.59    7.70
  -3  -4  -2   63.39    2.80
   3   4   2   59.09    2.80
  -3   4  -2   61.89    2.70
   3   4   2   60.49    2.40
  -3   4  -2   60.09    3.10
   3   4   2   54.29    8.00
  -3   4  -2   63.89    2.50
   4  -4   2  179.58   12.60
   4  -4   2  189.98    5.50
   4  -4   2  187.48    5.90
  -4  -4  -2  190.88    5.90
  -4  -4  -2  182.78    5.50
  -4   4  -2  189.98    5.60
   4   4   2  179.18   14.20
   4   4   2  191.48    5.40
  -4   4  -2  189.68    5.20
   4   4   2  182.78    5.70
  -4   4  -2  186.38    7.00
  -5  -4  -2   -0.10    0.60
  -5  -4  -2    0.00    0.70
   5  -4   2    2.10    0.80
   5  -4   2    0.00    0.40
  -5   4  -2    0.50    0.40
   5   4   2    0.00    0.40
  -5   4  -2    0.40    0.50
   5   4   2    1.80    3.10
  -5   4  -2    1.90    3.90
   5   4   2    1.00    0.80
  -6  -4  -2   -0.30    0.60
  -6  -4  -2   -0.50    0.60
   6  -4   2    0.10    0.40
  -6   4  -2    0.00    0.50
   6   4   2   -0.20    0.40
  -6   4  -2    3.30    4.20
   7  -4   2    0.70    0.40
  -7  -4  -2   -0.30    0.60
  -7  -4  -2    0.20    0.60
   7   4   2    0.20    0.40
  -7   4  -2   -0.10    0.50
  -7   4  -2    5.00    4.00
  -8  -4  -2    0.10    0.50
  -8  -4  -2    0.60    0.40
   8  -4   2    0.40    0.40
  -8  -4  -2    1.00    0.60
  -8   4  -2    1.20    3.00
   8   4   2   -0.20    0.30
  -8   4  -2    0.40    0.50
  -9  -4  -2    5.90    0.70
  -9  -4  -2    6.50    0.80
   9  -4   2    4.40    0.70
  -9   4  -2    5.10    1.00
  -9   4  -2    6.30    0.80
   9   4   2    5.70    0.70
  -8  -5   2    3.30    0.50
  -8   5   2    2.80    0.50
   7  -5  -2    7.20    0.80
  -7  -5   2    9.60    0.90
   7   5  -2    5.30    0.70
  -7   5   2    8.60    0.80
  -7   5   2    6.20    0.70
   6  -5  -2    4.10    0.80
  -6  -5   2    3.60    0.70
   6  -5  -2    4.60    0.80
  -6   5   2    3.70    0.70
   6   5  -2    4.30    0.70
  -6   5   2    4.80    0.70
   6   5  -2    2.50    0.60
   5  -5  -2   -0.30    0.50
  -5  -5   2    0.80    0.50
   5  -5  -2   -0.90    0.30
  -5   5   2    0.30    0.50
  -5   5   2    0.40    0.40
   5   5  -2   -0.60    0.50
  -5   5   2    0.10    0.30
   4  -5  -2   40.30    2.20
  -4  -5   2   40.10    2.10
   4  -5  -2   41.10    2.00
  -4   5   2   38.60    1.80
  -4   5   2   38.90    1.90
   4   5  -2   38.70    2.10
   3  -5  -2  104.39    3.70
  -3  -5   2  109.29    4.00
   3  -5  -2  108.49    4.10
  -3   5   2  107.99    3.60
   3   5  -2  106.69    3.90
  -3   5   2  109.39    3.60
  -2  -5   2   13.60    1.70
   2  -5  -2   11.10    1.20
   2  -5  -2   10.40    1.50
   2   5  -2   11.60    1.40
  -2   5   2   11.70    1.40
  -2   5   2   12.40    1.10
  -1  -5   2   20.90    1.30
   1  -5  -2   21.10    1.40
  -1  -5   2   21.20    2.00
  -1   5   2   20.30    1.40
   1   5  -2   22.60    1.70
  -1   5   2   23.30    1.70
   0  -5  -2    0.60    0.40
   0  -5   2   -0.10    0.40
   0  -5   2    0.50    0.80
   0  -5  -2    0.00    0.60
   0   5   2   -0.40    0.40
   0   5   2    0.60    0.60
   0   5  -2    1.30    0.70
   1  -5   2    0.90    0.80
   1  -5   2    0.20    0.50
  -1  -5  -2    1.90    0.90
  -1   5  -2    0.80    0.70
   1   5   2    0.80    0.60
  -1   5  -2    1.30    0.70
   2  -5   2    0.60    0.70
  -2  -5  -2   -0.30    0.60
   2  -5   2    0.10    0.50
  -2   5  -2    0.00    0.60
  -2   5  -2    0.30    0.50
  -2   5  -2    0.10    0.50
   2   5   2    0.40    0.60
   3  -5   2    0.50    0.70
   3  -5   2    0.70    0.60
  -3  -5  -2    1.70    0.70
  -3   5  -2    1.40    0.60
   3   5   2    1.80    0.80
  -3   5  -2    1.30    0.60
  -3   5  -2    1.10    0.70
  -4  -5  -2    8.60    1.00
   4  -5   2    8.60    1.10
   4  -5   2    7.60    1.10
  -4   5  -2   10.30    1.10
  -4   5  -2    9.10    0.80
  -4   5  -2   11.70    1.30
   4   5   2    9.20    1.20
   5  -5   2   41.10    1.90
   5  -5   2   41.10    2.10
  -5  -5  -2   38.00    2.00
   5   5   2   40.90    1.90
   5   5   2   33.40    1.50
  -5   5  -2   38.20    1.80
  -5   5  -2   38.30    1.80
   6  -5   2    5.80    0.80
  -6  -5  -2    5.90    1.00
  -6   5  -2    5.00    0.80
   6   5   2    4.40    0.70
  -6   5  -2    5.30    0.80
   7  -5   2    0.70    0.40
  -7  -5  -2    0.70    0.40
  -7  -5  -2    0.80    0.50
  -7   5  -2    0.60    0.30
  -7   5  -2    0.60    0.40
   4  -6  -2    0.30    0.30
  -4  -6   2    0.00    0.30
   4  -6  -2    0.20    0.40
   4   6  -2   -0.10    0.40
  -4   6   2    0.00    0.30
  -3  -6   2    0.20    0.40
   3  -6  -2    0.60    0.50
   3  -6  -2    0.60    0.30
  -3   6   2    0.80    0.40
  -3   6   2    0.50    0.30
   3   6  -2    0.80    0.50
   3   6  -2    0.40    0.40
  -3   6   2    0.60    0.30
   2  -6  -2    3.20    0.60
  -2  -6   2    4.30    0.70
   2  -6  -2    4.30    0.70
   2   6  -2    4.70    0.80
   2   6  -2    2.70    0.50
  -2   6   2    4.10    0.70
  -2   6   2    4.20    0.70
  -2   6   2    2.30    0.40
  -1  -6   2   36.70    1.80
   1  -6  -2   36.20    1.80
   1   6  -2   36.00    1.60
  -1   6   2   30.90    1.30
   1   6  -2   35.00    1.60
  -1   6   2   34.40    1.60
   0  -6  -2    1.90    0.60
   0  -6   2    1.60    0.60
   0   6   2    1.60    0.50
   0   6  -2    1.90    0.50
   0   6  -2    2.10    0.60
   0   6   2    1.60    0.30
  -1  -6  -2    9.60    1.00
   1  -6   2   10.90    1.10
   1   6   2    9.90    1.00
  -1   6  -2    9.40    0.90
  -1   6  -2    8.40    0.90
  -2  -6  -2   -0.30    0.40
   2  -6   2    0.30    0.50
   2  -6   2    0.10    0.30
  -2   6  -2    0.50    0.30
  -2   6  -2    0.40    0.40
   2   6   2    0.60    0.40
   3  -6   2    1.10    0.50
  -3  -6  -2    1.60    0.50
   3  -6   2    0.90    0.40
  -3   6  -2    0.70    0.40
   3   6   2    1.50    0.50
 -13   0   3    0.10    0.40
 -12   0   3   -0.50    0.40
 -12   0   3   -0.40    0.50
 -11   0   3   -0.10    0.60
 -11   0   3   -0.60    0.50
 -10   0   3    7.20    4.00
 -10   0   3    0.80    0.60
  -9   0   3   -0.30    0.50
  -9   0   3   -0.60    0.50
  -9   0   3    1.50    0.60
   9   0  -3   -0.30    0.40
  -9   0   3   -3.70    2.60
   8   0  -3    0.20    1.70
  -8   0   3    0.00    0.50
  -8   0   3   -0.60    0.50
  -8   0   3   -0.40    0.50
   7   0  -3    1.20    1.30
  -7   0   3    0.20    0.50
  -7   0   3   -0.70    0.40
  -7   0   3    1.10    2.10
  -6   0   3   -0.20    1.50
  -4   0   3    0.70    1.00
  -4   0   3    0.90    1.10
  -3   0   3   -0.50    0.80
  -3   0   3    0.40    0.90
  -2   0   3    0.30    1.00
  -1   0   3    0.10    0.90
   0   0   3    0.20    1.00
  -1   0  -3    0.40    0.90
   1   0   3    0.40    0.90
   2   0   3   -0.30    0.70
  -2   0  -3    0.20    0.90
  -3   0  -3   -0.10    0.90
   3   0   3    0.20    0.90
   4   0   3   -1.30    0.70
  -4   0  -3   -0.30    0.90
  -5   0  -3   -0.90    1.40
   5   0   3   -1.60    0.80
  -6   0  -3   -1.40    1.30
  -6   0  -3    0.70    0.40
  -6   0  -3   -0.60    0.50
   6   0   3   -0.80    1.00
  -7   0  -3   -0.10    0.50
  -7   0  -3    1.20    0.70
  -7   0  -3   -0.70    0.50
  -7   0  -3   -2.80    1.80
  -7   0  -3   -0.40    0.40
  -8   0  -3    0.00    0.50
  -8   0  -3    0.20    0.60
  -8   0  -3    0.00    0.60
  -8   0  -3   -0.20    2.40
  -8   0  -3   -0.30    0.50
  -9   0  -3    0.40    0.60
  -9   0  -3    0.50    0.60
  -9   0  -3    2.30    3.40
  -9   0  -3   -0.10    0.50
  -9   0  -3    0.20    0.70
 -10   0  -3   -0.40    0.60
 -10   0  -3    1.10    0.60
 -10   0  -3   -0.90    0.40
 -11   0  -3   -0.50    0.50
 -11   0  -3    0.30    0.40
 -12   0  -3    0.30    0.30
 -12   0  -3   -0.70    0.40
 -12  -1   3   33.60    1.40
 -12  -1   3   34.10    1.80
  12   1  -3   33.40    1.40
 -12   1   3   35.90    1.80
 -11  -1   3   23.60    1.50
 -11  -1   3   22.80    1.80
 -11   1   3   23.30    1.70
  11   1  -3   23.80    1.30
 -11   1   3   23.20    1.70
 -11   1   3   23.20    1.50
 -10  -1   3   53.59    2.60
 -10  -1   3   51.99    2.30
 -10  -1   3   51.19    9.50
 -10   1   3   48.10    2.50
  10   1  -3   49.10    2.00
 -10   1   3   54.39    2.50
 -10   1   3   50.69    2.40
  -9  -1   3    0.50    0.70
  -9  -1   3    0.80    0.60
  -9  -1   3    0.90    2.70
   9   1  -3    4.10    3.90
  -9   1   3    0.80    0.60
   9   1  -3    1.00    0.40
  -9   1   3    1.20    0.70
  -9   1   3    0.50    0.60
  -9   1   3    0.70    3.40
  -8  -1   3    2.40    2.50
  -8  -1   3    4.80    1.00
  -8  -1   3    4.40    0.80
  -8   1   3    4.70    0.80
   8   1  -3    6.80    2.50
  -8   1   3    4.20    0.80
   8   1  -3    2.90    0.50
  -8   1   3    2.70    0.70
  -8   1   3    3.20    2.70
  -7  -1   3   11.80    3.60
  -7  -1   3   11.90    1.20
  -7  -1   3   11.00    1.20
   7   1  -3   12.50    2.90
  -7   1   3   12.10    1.10
  -7   1   3   11.40    1.40
  -7   1   3   15.40    4.10
   7   1  -3   11.70    0.90
  -7   1   3   12.70    1.20
  -6  -1   3  135.79    9.70
   6   1  -3  142.49    8.40
  -6   1   3  139.29    9.10
   6   1  -3  131.99    3.70
  -5  -1   3  361.46   12.90
  -5  -1   3  367.06   16.10
  -5   1   3  342.57   14.10
   5   1  -3  370.86   14.10
  -4  -1   3  817.72   23.70
  -4   1   3  785.22   23.20
   4   1  -3  814.72   24.00
  -3  -1   3  377.46   13.20
  -3   1   3  365.06   11.60
   3   1  -3  386.26   13.30
  -3   1   3  374.36   11.80
  -2  -1   3    4.20    1.50
  -2   1   3    5.20    1.00
   2   1  -3    2.50    1.20
  -2   1   3    4.80    1.30
  -1  -1   3   26.00    3.00
  -1   1   3   29.70    3.00
   1   1  -3   24.00    2.80
   0  -1   3   93.59    5.30
   0   1  -3   92.49    5.00
   0   1   3   90.29    5.10
  -1  -1  -3 1252.17   30.70
   1  -1   3 1244.28   32.20
   1   1   3 1312.27   32.90
  -1   1  -3 1261.37   31.90
   2  -1   3  590.64   17.50
  -2  -1  -3  618.64   17.90
  -2   1  -3  613.34   16.70
   2   1   3  636.94   18.60
   3  -1   3  894.01   24.10
  -3  -1  -3  900.81   26.10
   3   1   3  908.01   25.50
  -3   1  -3  917.81   28.20
   4  -1   3   -0.10    0.80
  -4  -1  -3    0.80    1.00
   4   1   3    0.60    1.00
  -4   1  -3   -1.40    1.20
   5  -1   3  183.48    7.10
  -5  -1  -3  181.38   11.20
  -5   1  -3  185.18   11.60
   5   1   3  188.28    9.10
   5   1   3  169.48    4.60
  -6  -1  -3   13.60    4.00
  -6  -1  -3   13.30    1.10
  -6  -1  -3   14.80    1.30
  -6  -1  -3   15.30    1.30
   6   1   3   11.30    2.70
  -6   1  -3   14.50    1.20
  -6   1  -3   15.50    1.20
   6   1   3   14.40    0.90
  -6   1  -3   15.80    1.30
  -6   1  -3   16.80    4.20
  -7  -1  -3    7.80    1.00
  -7  -1  -3    3.50    2.30
  -7  -1  -3    5.60    0.90
  -7  -1  -3    5.10    0.90
   7   1   3   10.60    2.90
  -7   1  -3    1.10    2.10
   7   1   3    5.10    0.70
  -7   1  -3    4.70    0.80
  -7   1  -3    7.50    1.00
  -7   1  -3    4.70    0.80
  -8  -1  -3    7.50    3.60
  -8  -1  -3    8.40    1.30
  -8  -1  -3    6.10    0.90
  -8  -1  -3    7.00    1.20
   8   1   3    6.10    0.90
  -8   1  -3    8.60    1.20
  -8   1  -3    9.90    1.30
  -8   1  -3    8.20    1.40
  -8   1  -3    8.60    4.00
  -9  -1  -3   64.09    2.90
  -9  -1  -3   58.69   10.00
  -9  -1  -3   64.19    2.60
  -9  -1  -3   65.39    2.80
  -9   1  -3   65.59    2.70
  -9   1  -3   64.89    2.80
  -9   1  -3   63.59    2.90
   9   1   3   61.79    2.30
 -10  -1  -3    9.40    1.30
 -10  -1  -3   12.40    1.20
 -10  -1  -3   11.80    1.30
  10   1   3    9.70    1.00
 -10   1  -3   12.10    1.20
 -10   1  -3   12.90    1.30
 -10   1  -3   13.00    1.50
 -11  -1  -3    0.70    0.40
 -11  -1  -3    1.00    0.60
 -11  -1  -3    1.50    0.50
 -11   1  -3    1.10    0.50
  11   1   3    1.10    0.40
 -11   1  -3    1.10    0.70
 -12  -1  -3    0.10    0.30
 -12  -1  -3   -0.10    0.40
 -12   1  -3    0.20    0.40
 -12  -2   3   65.49    2.40
 -12   2   3   63.59    2.20
  12   2  -3   60.79    2.10
 -11  -2   3    9.90    1.00
 -11  -2   3   11.70    1.30
 -11   2   3   11.70    1.10
  11   2  -3   10.50    0.90
 -10  -2   3    1.30    0.60
 -10  -2   3   -1.30    0.50
 -10   2   3    0.10    0.60
 -10   2   3   -0.20    0.50
  10   2  -3    0.20    0.30
  -9  -2   3   41.70    2.30
  -9  -2   3   41.50    2.00
  -9  -2   3   33.30    7.50
   9   2  -3   39.80    2.10
   9   2  -3   32.90    7.50
   9   2  -3   42.30    2.00
  -9   2   3   41.80    2.20
  -9   2   3   42.20    2.20
  -8  -2   3    0.00    0.50
  -8  -2   3    0.30    0.60
   8  -2  -3    1.20    0.40
  -8  -2   3    1.40    2.30
  -8   2   3   -0.60    0.50
   8   2  -3   -0.40    0.30
   8   2  -3   -3.00    2.30
  -8   2   3    0.00    0.50
  -7  -2   3   14.10    1.40
   7  -2  -3   16.30    1.10
  -7  -2   3   17.50    4.60
  -7  -2   3   17.90    1.50
  -7   2   3   25.00    5.20
  -7   2   3   15.20    1.40
   7   2  -3   18.80    1.20
   7   2  -3   18.90    4.30
  -7   2   3   18.20    1.40
  -6  -2   3   98.19    3.50
   6  -2  -3   96.19    3.00
  -6  -2   3   99.79    3.30
  -6  -2   3  105.29    9.40
   6   2  -3   99.89    3.10
   6   2  -3   92.29    3.40
  -6   2   3  104.99    8.00
   6   2  -3   99.09    8.30
  -6   2   3   95.59    3.30
  -6   2   3  101.69    3.30
   5  -2  -3   29.70    1.30
  -5  -2   3   29.60    4.90
  -5  -2   3   27.80    4.90
   5   2  -3   31.70    4.80
   5   2  -3   32.40    1.40
   4  -2  -3    5.70    0.70
  -4  -2   3    7.90    2.60
  -4   2   3    4.60    2.00
   4   2  -3    6.10    2.60
   4   2  -3    7.50    0.70
   3  -2  -3  339.67    8.70
  -3  -2   3  359.16   15.00
   3   2  -3  339.97    8.30
   3   2  -3  354.66   14.60
  -3   2   3  345.57   12.70
  -2  -2   3  106.49    7.50
   2   2  -3  104.79    2.90
  -2   2   3   99.69    6.30
   2   2  -3  103.29    7.10
  -1  -2   3   65.79    5.80
   1   2  -3   60.59    5.20
  -1   2   3   61.69    5.00
   0  -2   3 1325.77   36.90
   0   2   3 1336.37   36.40
   0   2  -3 1322.87   36.20
   1  -2   3   60.59    5.20
  -1  -2  -3   53.69    3.50
   1   2   3   60.09    2.00
  -1   2  -3   59.59    4.90
   1   2   3   61.59    5.50
   2  -2   3  405.86   15.20
  -2  -2  -3  406.36   13.60
   2   2   3  413.96   16.10
  -2   2  -3  400.56   13.80
   2   2   3  411.96    9.70
   3  -2   3 2037.10   52.09
  -3  -2  -3 1950.20   51.59
   3   2   3 2045.50   53.69
   3   2   3 2033.10   45.00
  -4  -2  -3  313.37   14.30
   4  -2   3  338.27   13.40
   4   2   3  335.37    8.20
   4   2   3  345.27   15.10
   5  -2   3   58.09    4.90
  -5  -2  -3   58.49    2.60
  -5  -2  -3   60.39    2.50
  -5  -2  -3   66.69    6.50
  -5   2  -3   61.99    2.40
  -5   2  -3   60.09    2.60
  -5   2  -3   62.19    2.40
   5   2   3   66.79    6.50
   5   2   3   63.79    2.30
   6  -2   3   24.10    3.30
  -6  -2  -3   29.10    1.80
  -6  -2  -3   22.90    1.70
  -6  -2  -3   29.10    6.40
  -6   2  -3   27.30    1.60
  -6   2  -3   26.70    1.90
   6   2   3   22.30    4.60
  -6   2  -3   25.10    1.70
   6   2   3   28.00    1.50
  -7  -2  -3   10.30    1.20
  -7  -2  -3    9.10    1.30
  -7  -2  -3    9.80    1.40
  -7   2  -3   12.00    1.60
  -7   2  -3   11.00    1.40
  -7   2  -3   12.30    1.30
   7   2   3   10.70    1.00
   7   2   3    9.40    3.20
  -8  -2  -3  339.27    9.20
  -8  -2  -3  330.37    8.80
  -8  -2  -3  341.57   20.40
  -8  -2  -3  343.37    9.10
  -8   2  -3  351.06    9.00
   8   2   3  318.37   16.30
  -8   2  -3  342.97    9.00
   8   2   3  345.87    8.80
  -8   2  -3  342.87    9.40
  -9  -2  -3    0.50    0.50
  -9  -2  -3    0.20    0.60
  -9  -2  -3   -0.80    0.50
   9   2   3   -0.10    0.40
  -9   2  -3    0.60    0.70
  -9   2  -3    0.30    0.60
  -9   2  -3   -0.10    0.50
 -10  -2  -3    2.50    0.70
 -10  -2  -3    2.90    0.70
 -10  -2  -3    1.70    0.50
 -10   2  -3    2.40    0.70
  10   2   3    1.80    0.50
 -10   2  -3    2.40    0.80
 -10   2  -3    2.10    0.60
 -11  -2  -3   14.00    0.90
 -11  -2  -3   14.80    1.00
 -11  -2  -3   16.70    1.10
 -11   2  -3   13.80    1.00
  11   2   3   13.80    0.90
 -11   2  -3   23.00    3.70
 -11  -3   3    1.50    0.60
 -11  -3   3    2.40    0.40
 -11   3   3    1.20    0.40
  11   3  -3    0.80    0.40
 -11   3   3    0.90    0.50
  10  -3  -3    0.90    0.40
 -10  -3   3    2.00    0.60
 -10  -3   3    2.20    0.70
  10   3  -3    1.50    0.50
 -10   3   3    1.30    0.50
 -10   3   3    2.10    0.60
  -9  -3   3   15.50    1.30
   9  -3  -3   15.50    1.10
  -9  -3   3   17.80    1.60
  -9   3   3   14.90    1.40
  -9   3   3   14.00    1.40
   9   3  -3   16.20    1.20
   9   3  -3   14.90    1.20
  -8  -3   3    7.80    1.10
  -8  -3   3    4.20    1.00
  -8  -3   3    2.40    3.90
  -8  -3   3    5.10    0.70
   8  -3  -3    4.50    0.70
  -8   3   3    4.40    0.80
   8   3  -3    6.30    1.00
   8   3  -3    8.70    4.10
   8   3  -3    6.20    0.90
  -8   3   3    5.30    0.90
  -7  -3   3   16.50    1.40
  -7  -3   3   14.90    1.60
   7  -3  -3   14.10    1.20
  -7  -3   3   12.50    4.10
  -7   3   3   15.80    1.40
   7   3  -3   17.40    1.30
   7   3  -3   15.70    4.70
  -7   3   3   14.30    1.40
   7   3  -3   13.90    1.40
  -6  -3   3   34.70    6.50
  -6  -3   3   26.20    1.90
   6  -3  -3   24.80    1.50
  -6   3   3   26.60    1.20
  -6   3   3   24.80    1.60
   6   3  -3   27.00    1.50
   6   3  -3   26.40    1.80
  -6   3   3   27.00    1.60
   6   3  -3   29.40    5.80
   5  -3  -3   18.90    1.50
  -5  -3   3   22.60    5.20
  -5  -3   3   18.00    4.60
   5  -3  -3   23.50    1.40
  -5  -3   3   22.50    1.60
  -5  -3   3   21.70    1.50
  -5   3   3   17.90    1.60
   5   3  -3   22.80    5.20
   5   3  -3   15.20    1.70
  -5   3   3   20.60    1.20
  -5   3   3   20.50    1.40
   5   3  -3   23.10    1.30
   5   3  -3   20.40    1.60
   4  -3  -3   31.40    1.80
  -4  -3   3   29.30    1.80
  -4  -3   3   31.40    1.90
   4  -3  -3   31.20    1.60
  -4  -3   3   23.70    5.40
   4   3  -3   25.80    1.80
   4   3  -3   26.80    5.10
  -4   3   3   29.70    1.50
   4   3  -3   28.60    1.80
  -4   3   3   29.30    1.50
   4   3  -3   31.10    1.50
  -3  -3   3  139.09    4.60
   3  -3  -3  136.29    4.60
  -3  -3   3  140.19    3.90
  -3  -3   3  151.98   10.70
   3  -3  -3  140.39    4.10
  -3   3   3  141.09    4.10
  -3   3   3  148.69    9.30
   3   3  -3  148.39   10.60
   3   3  -3  146.59    4.10
   3   3  -3  135.29    4.70
   3   3  -3  145.49    4.60
  -2  -3   3   45.70    1.80
   2  -3  -3   44.50    1.90
  -2  -3   3   46.40    6.30
  -2  -3   3   42.20    2.30
   2   3  -3   42.90    2.20
  -2   3   3   44.00    5.40
   2   3  -3   45.90    1.70
  -2   3   3   44.30    1.90
   2   3  -3   49.40    5.80
  -1  -3   3    0.30    0.40
   1  -3  -3    0.10    0.40
  -1  -3   3    0.20    0.50
  -1  -3   3    0.20    1.40
   1   3  -3    3.00    2.10
  -1   3   3   -0.20    0.40
   1   3  -3    0.40    0.30
   1   3  -3    0.30    0.50
   0  -3  -3  204.78    5.30
   0  -3   3  194.88   11.90
   0  -3   3  199.68    5.40
   0  -3  -3  189.68    5.90
   0   3  -3  186.78   11.30
   0   3  -3  189.08    5.60
   0   3  -3  199.48    6.00
   0   3   3  194.28   11.40
   0   3   3  193.88    5.00
  -1  -3  -3   65.39    2.30
  -1  -3  -3   68.99    4.40
   1  -3   3   57.09    6.20
   1  -3   3   66.39    2.50
   1   3   3   66.29    2.30
  -1   3  -3   66.59    2.50
  -1   3  -3   62.89    3.10
   1   3   3   69.89    6.80
  -1   3  -3   64.59    6.50
  -2  -3  -3    1.00    0.40
  -2  -3  -3    0.90    0.60
   2  -3   3   -0.30    1.70
  -2  -3  -3    0.80    0.50
   2  -3   3    0.60    0.50
  -2  -3  -3    1.40    1.80
   2   3   3    2.20    2.20
   2   3   3    0.80    0.40
  -2   3  -3   -0.20    0.40
  -2   3  -3   -0.10    1.90
  -2   3  -3   -0.30    3.00
  -3  -3  -3   18.40    1.50
  -3  -3  -3   19.60    1.60
   3  -3   3   14.30    2.10
   3  -3   3   20.80    4.30
  -3  -3  -3   21.20    4.50
  -3   3  -3   23.90    2.60
   3   3   3   25.90    4.60
   3   3   3   20.60    1.30
  -3   3  -3   20.60    1.40
  -3   3  -3   18.20    1.20
   4  -3   3   -0.30    1.60
  -4  -3  -3    0.50    0.50
  -4  -3  -3    4.10    2.80
  -4  -3  -3    0.10    0.60
  -4   3  -3    1.40    0.50
  -4   3  -3   -0.60    1.30
   4   3   3   -2.50    1.50
   4   3   3    0.30    0.40
  -4   3  -3    0.80    0.40
  -5  -3  -3    5.90    3.60
   5  -3   3   13.30    3.40
  -5  -3  -3   11.20    1.50
   5   3   3   10.00    1.00
  -5   3  -3    7.20    1.20
  -5   3  -3   10.00    0.90
  -5   3  -3    9.70    1.10
   5   3   3   10.50    3.90
  -6  -3  -3   68.89    3.10
  -6  -3  -3   65.89   10.20
  -6  -3  -3   66.09    2.90
   6   3   3   67.99    2.70
  -6   3  -3   66.59    3.30
  -6   3  -3   67.29    2.70
   6   3   3   74.09    8.30
  -7  -3  -3    0.70    0.70
   7  -3   3    0.50    0.40
  -7  -3  -3    0.70    0.80
  -7   3  -3   -0.10    1.60
   7   3   3    0.10    0.40
   7   3   3   -0.20    3.40
  -7   3  -3    0.50    0.60
  -8  -3  -3    4.00    0.90
  -8  -3  -3    6.80    1.10
   8  -3   3    5.00    0.70
  -8  -3  -3    6.70    1.20
   8   3   3    4.40    0.70
  -8   3  -3    5.90    2.90
  -8   3  -3    5.10    0.80
  -9  -3  -3    1.20    0.50
  -9  -3  -3    0.90    0.60
  -9  -3  -3    0.90    0.60
   9   3   3    0.10    0.40
  -9   3  -3    1.00    3.90
  -9   3  -3    0.30    0.50
 -10  -3  -3    0.20    0.40
 -10  -3  -3    0.80    0.50
 -10  -3  -3    0.10    0.40
 -10   3  -3    0.50    0.40
 -10   3  -3   -2.20    3.30
  10   3   3    0.70    0.40
 -10  -4   3    0.00    0.30
 -10   4   3    0.10    0.30
 -10   4   3    0.30    0.40
  10   4  -3    0.30    0.30
  -9  -4   3    2.10    0.50
  -9  -4   3    1.90    0.60
   9  -4  -3    1.80    0.40
   9   4  -3    2.20    0.50
  -9   4   3    2.80    0.60
  -9   4   3    2.50    0.50
  -8  -4   3    2.10    0.60
  -8  -4   3    1.40    0.40
  -8  -4   3    1.30    0.60
   8  -4  -3    2.00    0.50
   8   4  -3    1.20    0.50
  -8   4   3    2.30    0.60
  -8   4   3    2.50    0.60
   7  -4  -3   -0.20    0.40
  -7  -4   3    1.10    0.60
  -7  -4   3    0.10    0.60
   7  -4  -3    2.90    0.90
  -7   4   3   -0.20    0.50
   7   4  -3    0.00    0.40
  -7   4   3    0.40    0.50
  -6  -4   3   38.10    2.10
   6  -4  -3   36.00    2.00
   6  -4  -3   37.70    1.90
  -6   4   3   34.10    1.40
  -6   4   3   35.70    1.90
  -6   4   3   36.50    1.90
   6   4  -3   36.30    1.80
   6   4  -3   37.00    2.10
   6   4  -3   37.50    2.10
   5  -4  -3   -0.60    0.50
   5  -4  -3    0.60    0.50
  -5  -4   3    0.50    0.60
  -5  -4   3   -0.20    0.60
  -5  -4   3    0.40    3.90
  -5   4   3    0.00    0.50
   5   4  -3   -0.10    0.50
   5   4  -3    0.30    0.70
  -5   4   3   -0.90    0.40
   5   4  -3    0.30    0.40
   5   4  -3   -5.30    2.70
  -4  -4   3    7.70    1.20
  -4  -4   3    8.90    1.30
   4  -4  -3    6.10    1.10
  -4  -4   3   -1.20    3.50
   4  -4  -3    6.80    1.10
   4   4  -3    6.40    1.10
  -4   4   3    5.80    1.00
   4   4  -3    6.90    1.20
  -4   4   3    5.80    0.90
   4   4  -3    7.20    0.90
   4   4  -3   11.30    4.90
  -3  -4   3    1.10    3.30
  -3  -4   3    4.50    1.10
   3  -4  -3    3.60    0.90
   3  -4  -3    3.40    0.70
  -3   4   3    2.50    0.70
  -3   4   3    3.10    0.80
   3   4  -3    3.90    4.00
   3   4  -3    5.10    1.10
   3   4  -3    3.60    0.60
   3   4  -3    4.30    0.90
   2  -4  -3   16.20    1.60
  -2  -4   3   13.20    1.10
  -2  -4   3   15.90    1.80
  -2  -4   3   13.40    4.00
   2  -4  -3   15.40    1.30
  -2   4   3   15.30    1.40
  -2   4   3   15.60    1.30
   2   4  -3   17.40    5.10
   2   4  -3   13.10    1.50
  -1  -4   3    4.70    2.90
  -1  -4   3    0.00    0.60
   1  -4  -3    0.00    0.60
   1  -4  -3    0.20    0.50
  -1  -4   3    0.60    0.50
  -1   4   3   -0.20    0.50
  -1   4   3    0.80    0.50
   1   4  -3    2.20    2.90
   1   4  -3    0.30    0.60
   1   4  -3    0.40    0.60
   0  -4   3   21.60    1.50
   0  -4   3   20.60    1.90
   0  -4  -3   17.40    1.70
   0  -4   3   14.30    4.20
   0  -4  -3   21.30    1.40
   0   4   3   15.50    4.70
   0   4  -3   19.70    1.60
   0   4  -3   21.50    1.70
   0   4   3   19.70    1.60
   0   4  -3   17.60    5.70
   1  -4   3    9.30    1.50
   1  -4   3    8.40    3.20
   1  -4   3    8.90    1.20
  -1  -4  -3    7.90    0.90
  -1   4  -3    8.80    1.20
  -1   4  -3    6.90    1.10
   1   4   3    9.00    1.30
   1   4   3    8.80    1.00
   1   4   3   10.20    3.90
  -2  -4  -3    2.00    0.80
   2  -4   3    0.70    2.60
   2  -4   3    2.20    0.90
   2  -4   3    2.20    0.70
  -2   4  -3    1.80    0.90
   2   4   3    1.50    2.70
  -2   4  -3    2.30    0.70
   2   4   3    2.20    0.60
  -2   4  -3    0.90    0.60
   2   4   3    1.30    0.70
   3  -4   3    2.10    2.90
  -3  -4  -3    4.60    1.00
   3  -4   3    4.20    1.00
   3  -4   3    3.30    0.70
   3   4   3    6.80    3.50
   3   4   3    3.50    0.70
  -3   4  -3    3.70    1.30
  -3   4  -3    3.60    0.70
   3   4   3    3.40    0.90
  -3   4  -3    5.50    0.90
   4  -4   3   10.40    1.20
   4  -4   3    9.50    1.50
  -4  -4  -3    9.30    1.30
   4  -4   3    6.00    3.70
  -4   4  -3    8.40    1.00
  -4   4  -3    4.90    2.90
  -4   4  -3    9.20    1.20
   4   4   3   11.00    1.40
   4   4   3    7.20    3.60
   4   4   3    9.70    1.10
   5  -4   3   16.60    1.60
   5  -4   3   17.30    1.40
  -5  -4  -3   17.90    1.70
  -5   4  -3   19.10    4.30
  -5   4  -3   17.80    1.40
   5   4   3   10.90    4.70
  -5   4  -3   18.00    0.90
   5   4   3   17.20    1.30
   6  -4   3   -0.40    0.40
  -6  -4  -3    0.00    0.60
  -6   4  -3    0.00    0.50
   6   4   3    0.50    0.40
  -6   4  -3   -1.90    4.50
  -7  -4  -3   15.90    1.30
  -7  -4  -3   15.80    1.40
   7  -4   3   13.60    1.10
  -7   4  -3   17.80    4.40
   7   4   3   14.80    1.20
  -7   4  -3   16.10    1.30
  -8  -4  -3    4.10    0.70
  -8  -4  -3    4.30    0.70
   8  -4   3    4.90    0.70
  -8   4  -3    4.90    3.30
   8   4   3    3.50    0.60
  -8   4  -3    3.80    0.70
  -9  -4  -3    0.00    0.40
  -9  -4  -3   -0.20    0.30
  -9   4  -3    0.40    1.10
  -9   4  -3   -0.10    0.30
   9   4   3    0.20    0.30
   7  -5  -3   16.50    1.10
  -7  -5   3   17.20    1.00
  -7   5   3   17.40    1.00
  -7   5   3   14.90    1.00
   6  -5  -3    5.60    0.80
   6  -5  -3    5.00    1.00
  -6  -5   3    6.40    0.90
  -6   5   3    5.30    0.80
  -6   5   3    4.50    0.70
   6   5  -3    7.60    1.00
   5  -5  -3    1.70    0.60
  -5  -5   3    1.40    0.60
   5  -5  -3    1.80    0.70
  -5   5   3    2.60    0.60
  -5   5   3    2.60    0.60
  -5   5   3    2.80    0.50
   5   5  -3    2.70    0.70
  -4  -5   3    0.80    0.60
   4  -5  -3    2.00    0.70
   4  -5  -3    0.90    0.50
  -4   5   3    2.10    0.50
   4   5  -3    1.90    0.70
  -4   5   3    2.70    0.60
   3  -5  -3   11.00    1.20
   3  -5  -3   13.60    1.50
  -3  -5   3   12.30    1.50
  -3   5   3   10.90    1.10
  -3   5   3   10.90    1.20
   3   5  -3   11.70    1.30
   2  -5  -3   47.70    2.20
  -2  -5   3   52.39    2.70
   2  -5  -3   48.10    2.60
   2   5  -3   49.99    2.40
  -2   5   3   47.10    2.10
  -2   5   3   50.39    2.30
   1  -5  -3    2.00    0.60
  -1  -5   3    3.30    1.00
  -1  -5   3    2.50    0.60
   1  -5  -3    3.60    1.00
  -1   5   3    3.70    0.80
   1   5  -3    3.60    0.90
  -1   5   3    3.20    0.60
   0  -5  -3    1.60    0.80
   0  -5   3    1.20    0.50
   0  -5  -3    1.80    0.50
   0  -5   3    1.60    0.80
   0   5  -3    1.70    0.70
   0   5   3    2.50    0.70
   0   5   3    2.10    0.50
   1  -5   3    1.70    0.80
  -1  -5  -3    2.00    0.80
   1  -5   3    0.90    0.50
  -1   5  -3    2.40    0.70
   1   5   3    0.50    0.50
   1   5   3    2.50    0.80
  -1   5  -3    1.70    0.70
  -1   5  -3    1.80    0.70
   2  -5   3    8.80    1.10
  -2  -5  -3    7.70    1.30
   2  -5   3    8.40    1.40
  -2   5  -3    7.70    1.10
   2   5   3    8.90    1.30
  -2   5  -3    8.20    1.10
  -2   5  -3    8.30    1.30
  -3  -5  -3   13.70    1.30
   3  -5   3   14.90    1.30
   3  -5   3   11.90    1.50
   3   5   3   15.80    1.40
  -3   5  -3   14.50    1.20
  -3   5  -3   14.50    1.40
  -3   5  -3   13.50    1.30
   4  -5   3    7.90    1.00
   4  -5   3    8.80    1.30
  -4  -5  -3    8.60    0.90
  -4   5  -3    8.20    0.70
  -4   5  -3    7.90    1.10
   4   5   3    7.50    1.20
  -4   5  -3    7.60    1.00
   5  -5   3    0.80    0.60
   5  -5   3   -0.30    0.40
  -5  -5  -3   -0.30    0.50
   5   5   3   -0.20    0.50
   5   5   3   -0.60    0.50
  -5   5  -3    0.10    0.50
  -5   5  -3    0.50    0.50
   6  -5   3    4.60    0.70
  -6  -5  -3    3.50    0.70
   6   5   3    3.80    0.60
  -6   5  -3    3.70    0.60
  -6   5  -3    5.10    0.80
  -7  -5  -3    7.40    0.70
  -7  -5  -3    7.30    0.80
   7  -5   3    4.70    0.70
  -7   5  -3    6.60    0.70
  -7   5  -3    5.70    0.70
  -3  -6   3    2.10    0.40
   3  -6  -3    3.10    0.60
  -3   6   3    3.40    0.50
  -3   6   3    1.70    0.40
   3   6  -3    2.80    0.50
   3   6  -3    2.60    0.50
   2  -6  -3   56.29    2.20
  -2  -6   3   54.79    2.10
   2   6  -3   53.09    2.00
  -2   6   3   52.79    1.90
   2   6  -3   52.99    2.00
   1  -6  -3   80.89    2.80
  -1  -6   3   79.89    2.80
   1   6  -3   81.09    2.70
   1   6  -3   76.89    2.60
  -1   6   3   79.59    2.60
   0  -6  -3   40.90    1.80
   0  -6   3   42.30    2.00
   0   6   3   41.50    1.70
   0   6  -3   40.60    1.70
   0   6  -3   41.90    1.70
  -1  -6  -3    4.20    0.80
   1  -6   3    3.70    0.80
  -1   6  -3    3.10    0.60
  -1   6  -3    4.10    0.70
   1   6   3    4.80    0.80
  -2  -6  -3    4.60    0.60
   2  -6   3    4.50    0.80
   2  -6   3    4.20    0.60
  -2   6  -3    4.40    0.50
   2   6   3    5.40    0.80
  -2   6  -3    4.50    0.70
 -13   0   4   -0.20    0.40
  12   0  -4   19.50    1.10
 -12   0   4   24.30    1.50
  11   0  -4   -0.80    0.30
 -11   0   4    0.50    0.60
 -11   0   4    0.00    0.50
 -10   0   4  112.19    3.90
  10   0  -4  108.99    3.30
 -10   0   4  107.29   12.90
 -10   0   4  103.39    3.50
  -9   0   4   -0.20    0.60
  -9   0   4    1.30    0.70
   9   0  -4   -0.50    0.30
  -9   0   4    0.00    0.50
  -8   0   4  324.17    8.50
   8   0  -4  335.67   13.80
  -8   0   4  304.27    8.00
  -8   0   4  301.37    8.30
  -8   0   4  312.97   17.20
   8   0  -4  304.67    7.70
  -7   0   4    3.30    0.70
   7   0  -4    2.80    0.40
   7   0  -4    1.40    1.40
  -7   0   4    4.10    0.80
  -7   0   4    4.50    2.60
   6   0  -4   17.00    0.90
  -6   0   4   19.70    3.60
  -5   0   4  292.17   13.00
  -5   0   4  286.07   10.20
  -4   0   4  523.95   17.60
  -4   0   4  520.75   16.10
  -3   0   4    7.10    1.80
  -2   0   4 2648.73   62.99
  -1   0   4 1552.44   38.90
   0   0   4  182.48    7.80
   1   0   4    6.30    1.70
   2   0   4  707.63   19.60
  -2   0  -4  621.54   20.40
  -3   0  -4  710.43   23.10
   3   0   4  723.03   20.80
  -4   0  -4  398.26   17.00
   4   0   4  425.46   14.30
  -5   0  -4   13.70    3.70
   5   0   4   13.00    2.70
   6   0   4    1.90    1.80
  -6   0  -4    1.60    0.50
  -6   0  -4    1.20    0.50
  -6   0  -4    3.20    2.10
  -7   0  -4   62.49    2.60
  -7   0  -4   63.89    2.60
  -7   0  -4   66.09    2.60
  -7   0  -4   63.59    8.40
  -8   0  -4   15.20    1.40
  -8   0  -4   13.30    1.50
  -8   0  -4    8.80    3.80
  -8   0  -4   13.40    1.50
  -8   0  -4   14.20    1.40
  -9   0  -4    2.60    0.80
  -9   0  -4   -0.40    0.70
  -9   0  -4    1.80    0.60
 -10   0  -4    1.60    0.80
 -10   0  -4    0.80    0.60
 -11   0  -4    0.40    0.40
 -11   0  -4    0.70    0.50
 -12  -1   4    1.80    0.60
 -12   1   4    1.20    0.60
  12   1  -4    0.70    0.30
 -11  -1   4  113.09    3.90
  11   1  -4  109.59    3.40
 -11   1   4  113.49    3.80
 -10  -1   4  280.37    7.40
  10  -1  -4  280.17    7.20
 -10  -1   4  286.17    7.90
 -10   1   4  274.97    7.40
 -10   1   4  288.67    8.00
 -10   1   4  291.47    7.80
  10   1  -4  281.77    7.30
  -9  -1   4    8.40    4.20
  -9  -1   4   15.10    1.50
  -9  -1   4   18.80    1.40
   9  -1  -4   13.70    1.00
  -9   1   4   11.70    4.30
  -9   1   4   14.00    1.50
  -9   1   4   16.40    1.40
   9   1  -4   14.10    1.10
   9   1  -4   16.00    4.00
  -9   1   4   15.40    1.50
  -8  -1   4   19.00    1.60
   8  -1  -4   27.80    4.20
  -8  -1   4   23.10    5.70
  -8  -1   4   17.10    1.40
   8  -1  -4   17.10    1.10
  -8   1   4   11.30    3.90
  -8   1   4   19.50    1.50
   8   1  -4   18.60    4.50
  -8   1   4   13.20    1.40
  -8   1   4   18.70    1.60
   8   1  -4   17.80    1.10
   7  -1  -4   85.19    2.70
  -7  -1   4   92.09    8.90
  -7  -1   4   89.39    3.10
  -7   1   4   88.79    3.10
  -7   1   4   83.09    8.10
   7   1  -4   90.19    7.20
   7   1  -4   83.49    2.70
  -7   1   4   88.39    3.10
  -6  -1   4    1.50    1.70
   6  -1  -4   -0.10    0.30
   6   1  -4   -0.20    1.00
  -6   1   4   -0.70    0.40
  -6   1   4   -0.90    1.10
   6   1  -4    1.30    0.40
  -5  -1   4   40.30    4.40
  -5  -1   4   41.10    5.10
  -5   1   4   41.60    4.40
   5   1  -4   41.00    1.50
   5   1  -4   48.80    4.90
  -4  -1   4  122.09    7.20
  -4   1   4  120.39    6.30
   4   1  -4  120.29    3.30
   4   1  -4  120.79    7.40
  -4   1   4  121.59    6.00
  -3  -1   4  695.03   21.60
  -3   1   4  700.53   18.60
   3   1  -4  716.73   21.50
  -3   1   4  688.13   20.20
  -2  -1   4    5.80    1.80
  -2   1   4    5.60    1.60
  -1  -1   4  143.49    7.40
  -1   1   4  148.69    7.30
   0  -1   4  177.28    8.20
   0   1  -4  172.88    7.70
   0   1   4  178.48    8.20
   1  -1   4  167.18    7.80
  -1  -1  -4  166.08    6.30
  -1   1  -4  163.98    7.30
   1   1   4  169.38    8.20
   2  -1   4  474.05   15.60
  -2  -1  -4  476.75   15.30
   2   1   4  483.55   16.20
  -2   1  -4  478.05   14.70
  -3  -1  -4   19.80    3.20
   3  -1   4   17.30    2.80
   3   1   4   18.70    3.10
  -4  -1  -4  351.86   15.00
   4  -1   4  335.27   12.30
   4   1   4  327.97    8.20
   4   1   4  348.47   13.70
  -5  -1  -4    2.20    1.70
  -5  -1  -4    5.10    0.70
   5  -1   4    4.60    1.70
  -5  -1  -4    3.60    0.80
  -5   1  -4    4.60    0.80
  -5   1  -4    4.20    0.80
   5   1   4    4.50    0.60
  -5   1  -4    1.90    1.60
  -6  -1  -4    8.40    1.10
  -6  -1  -4    7.30    1.10
  -6  -1  -4    9.70    1.20
   6  -1   4   11.40    2.10
  -6  -1  -4   10.40    3.30
  -6   1  -4    9.90    3.10
  -6   1  -4    8.50    1.10
  -6   1  -4    9.40    1.00
  -6   1  -4    7.60    1.10
   6   1   4    7.60    2.40
   6   1   4    7.80    0.80
  -7  -1  -4    1.70    0.70
  -7  -1  -4    2.50    0.80
  -7  -1  -4    2.00    0.70
  -7  -1  -4    5.50    2.90
   7   1   4    2.00    0.50
  -7   1  -4    2.00    0.90
  -7   1  -4    2.10    0.70
  -7   1  -4    1.80    0.60
  -8  -1  -4   11.50    1.40
  -8  -1  -4    4.40    3.40
  -8  -1  -4   11.30    1.30
  -8  -1  -4    9.90    1.40
   8   1   4   10.10    0.90
  -8   1  -4   10.10    1.30
  -8   1  -4   10.40    1.40
  -8   1  -4    8.40    1.20
  -9  -1  -4   35.10    2.00
  -9  -1  -4   37.90    2.10
  -9  -1  -4   38.80    2.00
  -9   1  -4   36.90    2.20
   9   1   4   35.10    1.70
  -9   1  -4   38.10    2.00
  -9   1  -4   37.50    2.00
 -10  -1  -4   95.59    3.40
 -10  -1  -4   91.49    3.20
 -10  -1  -4   95.19    3.20
  10   1   4  100.49    3.10
 -10   1  -4   93.99    3.30
 -10   1  -4   96.39    3.30
 -10   1  -4  101.99    3.60
 -11  -1  -4    1.40    0.60
 -11  -1  -4    1.90    0.50
 -11   1  -4    1.20    0.50
 -11   1  -4    2.70    0.70
  11   1   4    0.30    0.40
 -12  -2   4   10.80    1.00
 -12   2   4   12.20    1.00
  12   2  -4   10.90    0.80
 -11  -2   4    3.20    0.70
 -11   2   4    1.80    0.60
 -11   2   4    2.40    0.60
  11   2  -4    1.90    0.50
 -10  -2   4   47.60    2.00
  10  -2  -4   46.20    1.80
 -10  -2   4   48.00    2.40
 -10   2   4   46.10    2.20
  10   2  -4   44.50    2.10
  10   2  -4   46.30    2.00
 -10   2   4   46.60    2.30
   9  -2  -4   43.80    1.90
  -9  -2   4   67.79   10.30
  -9  -2   4   48.10    2.50
  -9  -2   4   45.40    2.00
  -9   2   4   50.59    2.40
  -9   2   4   49.40    2.40
   9   2  -4   48.10    2.10
   9   2  -4   49.80    8.30
   8  -2  -4    0.80    0.40
  -8  -2   4    0.30    0.70
  -8  -2   4    2.10    0.60
  -8  -2   4    1.70    2.70
  -8   2   4    0.80    0.60
   8   2  -4    1.20    0.50
  -8   2   4    0.90    0.60
   8   2  -4    0.50    2.80
  -7  -2   4   25.00    1.80
   7  -2  -4   24.40    1.30
  -7  -2   4   31.60    6.20
   7   2  -4   24.80    1.80
   7   2  -4   23.00    4.70
  -7   2   4   23.50    1.50
   7   2  -4   24.90    1.40
  -7   2   4   22.50    1.60
  -6  -2   4   46.50    2.20
  -6  -2   4   47.70    6.50
   6  -2  -4   46.30    1.90
  -6  -2   4   50.69    2.10
   6   2  -4   55.19    6.10
  -6   2   4   48.20    2.20
   6   2  -4   46.00    2.20
   6   2  -4   48.90    1.90
  -6   2   4   46.30    2.00
  -6   2   4   46.30    1.70
  -5  -2   4  448.46   18.50
   5  -2  -4  455.75   10.90
  -5  -2   4  447.16   11.20
   5   2  -4  462.55   19.30
   5   2  -4  443.26   10.80
   5   2  -4  454.75   12.50
  -4  -2   4   31.10    4.60
   4  -2  -4   29.10    1.40
  -4   2   4   28.20    4.00
   4   2  -4   26.10    4.20
   4   2  -4   28.30    1.30
  -3  -2   4  465.05   18.50
   3  -2  -4  457.65   10.80
  -3   2   4  439.26   15.90
   3   2  -4  442.76   17.80
   3   2  -4  449.95   10.60
  -2  -2   4    0.70    0.40
   2  -2  -4    0.40    0.40
  -2  -2   4    1.40    1.40
   2   2  -4    0.70    0.30
   2   2  -4    0.80    1.30
  -2   2   4    0.80    1.30
   1  -2  -4    2.00    0.40
  -1  -2   4    0.50    1.40
   1   2  -4    2.00    1.60
  -1   2   4    2.90    1.60
   0  -2   4   73.69    6.10
   0  -2   4   69.29    2.30
   0  -2  -4   72.29    2.20
   0   2   4   72.99    2.20
   0   2   4   70.99    5.80
   0   2  -4   64.99    5.60
   1  -2   4   52.99    5.20
   1  -2   4   50.39    1.80
   1   2   4   49.30    1.80
   1   2   4   49.99    5.10
  -1   2  -4   49.70    4.90
  -2  -2  -4  433.96   13.90
   2  -2   4  428.66   16.50
   2  -2   4  426.36   10.30
  -2   2  -4  428.46   15.10
   2   2   4  458.95   17.50
   2   2   4  434.56   10.40
   3  -2   4 1374.26   30.60
   3  -2   4 1390.96   38.20
  -3  -2  -4 1401.26   37.30
   3   2   4 1219.88   38.80
   3   2   4 1411.06   30.70
  -4  -2  -4   19.50    4.00
   4  -2   4   21.00    3.40
   4  -2   4   18.20    1.10
  -4  -2  -4   20.90    1.50
  -4  -2  -4   18.70    1.30
   4   2   4   16.40    3.60
  -4   2  -4   17.60    1.30
   4   2   4   20.70    1.20
  -4   2  -4   18.40    1.40
  -4   2  -4   17.70    1.40
   5  -2   4  165.98    4.60
  -5  -2  -4  165.88    5.10
  -5  -2  -4  169.78   11.30
   5  -2   4  172.58    9.30
  -5  -2  -4  165.68    5.00
  -5   2  -4  171.68    4.90
   5   2   4  173.28   10.80
  -5   2  -4  167.68    5.00
   5   2   4  172.58    4.80
  -5   2  -4  165.68    5.10
   6  -2   4   33.30    1.60
  -6  -2  -4   36.20    2.10
  -6  -2  -4   36.20    1.90
   6  -2   4   39.80    5.20
  -6  -2  -4   34.20    2.00
  -6  -2  -4   30.10    6.20
  -6   2  -4   36.60    2.00
  -6   2  -4   34.60    2.10
   6   2   4   35.90    1.70
   6   2   4   38.10    5.80
  -6   2  -4   34.70    1.80
  -7  -2  -4  135.79    4.60
  -7  -2  -4  138.39    4.50
  -7  -2  -4  132.29   12.40
  -7  -2  -4  137.49    4.30
   7   2   4  136.89   10.80
   7   2   4  136.59    4.20
  -7   2  -4  138.29    4.50
  -7   2  -4  136.99    4.70
  -7   2  -4  143.09    4.40
  -8  -2  -4  153.48    4.90
  -8  -2  -4  154.68    4.80
  -8  -2  -4  144.39    4.50
  -8  -2  -4  102.29   19.70
  -8   2  -4  150.48    5.00
  -8   2  -4  149.29    4.70
   8   2   4  149.09    4.50
  -8   2  -4  153.08    4.70
  -9  -2  -4   -0.60    0.50
  -9  -2  -4    0.20    0.50
  -9  -2  -4    0.60    0.60
  -9   2  -4    0.00    0.60
   9   2   4    0.30    0.40
  -9   2  -4    0.40    0.70
  -9   2  -4    0.50    0.60
 -10  -2  -4    2.70    0.60
 -10  -2  -4    2.70    0.70
 -10  -2  -4    2.00    0.60
 -10   2  -4    1.40    0.50
 -10   2  -4    3.20    0.70
  10   2   4    2.70    0.50
 -11  -2  -4   11.10    1.00
 -11  -2  -4    9.90    0.80
  11   2   4    9.30    0.70
 -11   2  -4    7.70    2.30
 -11  -3   4    8.50    0.90
  11   3  -4    9.10    0.80
 -11   3   4    8.40    0.80
 -11   3   4   10.60    0.90
 -10  -3   4   -0.10    0.50
 -10  -3   4   -0.80    0.40
  10  -3  -4   -0.40    0.30
  10   3  -4    0.10    0.30
 -10   3   4    0.50    0.50
 -10   3   4   -0.50    0.40
   9  -3  -4    7.80    0.80
  -9  -3   4    7.50    1.00
  -9  -3   4    6.40    1.10
  -9   3   4    7.40    1.10
  -9   3   4    7.60    1.20
   9   3  -4    6.30    0.90
   9   3  -4    6.10    1.10
   8  -3  -4   10.30    1.10
  -8  -3   4   11.00    1.50
  -8  -3   4    8.80    1.10
   8   3  -4    9.40    1.10
   8   3  -4   10.60    1.20
  -8   3   4   10.00    1.30
  -8   3   4    8.60    1.10
  -7  -3   4   68.89    9.10
  -7  -3   4   64.49    2.90
   7  -3  -4   63.09    2.50
  -7  -3   4   62.89    2.60
  -7   3   4   61.39    2.60
   7   3  -4   63.49    2.50
  -7   3   4   63.69    2.70
   7   3  -4   64.99    9.20
   7   3  -4   64.69    2.90
  -6  -3   4   17.60    1.50
   6  -3  -4   13.60    1.50
  -6  -3   4   16.90    1.60
  -6  -3   4   22.80    5.60
   6  -3  -4   18.50    1.40
  -6  -3   4   17.90    1.40
   6   3  -4   19.70    4.80
   6   3  -4   19.30    1.30
  -6   3   4   18.30    1.10
  -6   3   4   17.30    1.40
  -6   3   4   18.60    1.50
   6   3  -4   21.80    1.70
   5  -3  -4   24.50    1.70
  -5  -3   4   29.20    1.80
   5  -3  -4   26.70    1.60
  -5  -3   4   46.50    7.30
  -5  -3   4   28.80    1.80
   5   3  -4   27.30    1.80
   5   3  -4   37.60    6.10
  -5   3   4   28.00    1.60
   5   3  -4   28.10    1.50
  -5   3   4   31.00    1.50
   5   3  -4   28.50    1.90
  -4  -3   4    5.30    3.20
  -4  -3   4    4.30    0.90
   4  -3  -4    3.30    0.60
   4  -3  -4    3.50    0.80
  -4  -3   4    4.60    0.90
   4   3  -4    6.10    1.00
  -4   3   4    5.40    0.80
  -4   3   4    5.00    0.90
   4   3  -4    4.50    0.90
   4   3  -4    3.30    2.30
   4   3  -4    3.30    0.60
   3  -3  -4  173.28    4.80
  -3  -3   4  161.98    5.20
  -3  -3   4  164.18   11.50
   3  -3  -4  155.88    5.00
  -3  -3   4  159.98    4.40
   3   3  -4  171.88    4.60
   3   3  -4  163.88    5.10
   3   3  -4  162.08   11.70
   3   3  -4  165.68    5.10
  -3   3   4  159.98    4.70
  -3   3   4  160.48   10.30
  -2  -3   4    6.60    1.00
   2  -3  -4    9.00    1.00
  -2  -3   4   10.30    2.80
  -2  -3   4    8.60    0.90
  -2  -3   4    7.60    1.30
   2  -3  -4    8.70    1.20
  -2   3   4    8.60    1.00
   2   3  -4    8.20    0.80
   2   3  -4    8.00    1.10
  -2   3   4    7.70    2.50
   2   3  -4    7.90    1.00
   2   3  -4    9.50    3.20
   2   3  -4    9.00    1.20
   1  -3  -4  704.53   17.40
  -1  -3   4  752.62   17.00
  -1  -3   4  722.93   27.50
  -1  -3   4  704.83   17.50
   1  -3  -4  758.22   17.00
  -1  -3   4  687.33   17.60
   1   3  -4  745.93   17.60
   1   3  -4  723.93   26.60
  -1   3   4  713.73   25.80
   1   3  -4  721.83   17.30
   1   3  -4  736.23   17.10
   1   3  -4  734.13   16.90
  -1   3   4  694.53   17.10
   0  -3   4    4.50    2.30
   0  -3  -4    0.20    0.60
   0  -3  -4    0.90    0.40
   0  -3   4    0.80    0.70
   0  -3   4    0.70    0.50
   0   3   4    0.30    0.50
   0   3  -4    2.30    2.00
   0   3   4    2.30    2.10
   0   3   4    1.10    0.40
   0   3  -4   -0.10    0.60
   0   3  -4    1.70    0.60
   0   3  -4    0.60    0.50
   1  -3   4    2.20    1.70
   1  -3   4    4.60    1.00
   1  -3   4    4.20    0.70
  -1  -3  -4    7.10    1.10
  -1  -3  -4    5.80    0.80
  -1   3  -4    3.70    1.50
   1   3   4    3.30    2.00
   1   3   4    5.40    0.90
  -1   3  -4    3.00    2.80
   1   3   4    4.40    0.70
  -1   3  -4    5.10    0.90
  -2  -3  -4   46.10    2.20
   2  -3   4   50.69    6.10
   2  -3   4   44.80    2.40
   2   3   4   46.30    2.10
   2   3   4   47.70    1.90
  -2   3  -4   47.10    2.10
  -2   3  -4   46.50    3.70
   2   3   4   44.30    6.00
  -3  -3  -4    0.60    0.50
   3  -3   4    0.30    0.60
  -3  -3  -4    0.20    0.60
   3  -3   4    0.80    2.00
   3  -3   4    0.00    0.50
   3  -3   4   -1.10    0.70
   3   3   4   -0.10    0.40
  -3   3  -4    0.70    0.50
  -3   3  -4   -0.20    0.40
   3   3   4   -0.10    1.90
  -3   3  -4    0.60    1.40
   3   3   4    1.30    0.60
   4  -3   4    5.70    1.00
  -4  -3  -4    5.40    0.90
   4  -3   4    9.00    3.10
  -4  -3  -4    4.30    0.80
   4  -3   4   11.00    1.50
   4   3   4    6.30    3.40
  -4   3  -4    7.40    1.00
  -4   3  -4    6.10    1.40
  -4   3  -4    7.10    0.90
   4   3   4    6.50    1.00
   5  -3   4  677.73   25.10
  -5  -3  -4  668.43   16.50
   5  -3   4  656.83   15.90
  -5  -3  -4  679.83   16.40
  -5   3  -4  669.43   16.40
  -5   3  -4  634.94   15.20
   5   3   4  671.73   27.60
  -5   3  -4  696.13   16.20
   5   3   4  691.53   16.10
  -6  -3  -4   11.20    1.40
   6  -3   4    9.90    1.10
  -6  -3  -4   12.60    1.50
   6   3   4   12.10    4.80
  -6   3  -4   14.00    1.30
   6   3   4   11.50    1.20
  -6   3  -4   12.30    2.00
   7  -3   4   70.59    2.70
  -7  -3  -4   73.79    3.00
  -7  -3  -4   63.19    3.00
  -7  -3  -4   74.49    2.80
  -7   3  -4   69.49    3.80
   7   3   4   72.29    2.80
  -7   3  -4   70.59    2.80
  -8  -3  -4    2.20    0.70
  -8  -3  -4    1.50    0.70
   8  -3   4    2.90    0.60
  -8  -3  -4    2.00    0.60
  -8   3  -4    1.50    0.60
  -8   3  -4   -1.40    2.60
   8   3   4    1.70    0.60
  -9  -3  -4   11.80    1.20
  -9  -3  -4   10.50    1.20
  -9  -3  -4   11.10    1.00
   9   3   4   11.40    1.00
  -9   3  -4   11.10    1.10
  -9   3  -4   11.30    3.80
 -10  -3  -4    0.00    0.40
 -10  -3  -4    0.10    0.30
 -10   3  -4    0.10    0.30
  10   3   4    0.30    0.30
 -10   3  -4    3.10    3.20
   9  -4  -4    8.20    0.80
  -9  -4   4    8.00    0.70
  -9  -4   4    6.80    0.90
   9   4  -4    7.20    0.80
  -9   4   4    6.80    0.80
  -9   4   4    6.90    0.90
  -8  -4   4    0.90    0.50
  -8  -4   4    0.40    0.50
   8  -4  -4   -0.10    0.30
  -8   4   4    0.60    0.50
   8   4  -4    0.60    0.40
  -8   4   4    1.00    0.50
  -7  -4   4   44.80    2.10
   7  -4  -4   41.80    2.00
   7  -4  -4   40.60    2.00
  -7  -4   4   42.10    2.00
   7   4  -4   41.30    2.20
  -7   4   4   42.70    2.00
  -7   4   4   42.80    2.10
   7   4  -4   43.10    2.00
  -6  -4   4   40.50    1.90
   6  -4  -4   42.90    2.00
  -6  -4   4   44.00    2.20
   6  -4  -4   43.70    2.20
  -6  -4   4   45.80    2.10
  -6   4   4   44.90    2.20
  -6   4   4   42.90    2.00
  -6   4   4   43.70    1.70
   6   4  -4   43.00    2.20
   6   4  -4   46.80    2.40
   6   4  -4   42.20    2.00
  -5  -4   4   10.80    1.30
   5  -4  -4    9.80    1.30
  -5  -4   4   10.90    4.10
   5  -4  -4   11.20    1.20
  -5  -4   4   11.00    1.30
  -5   4   4    9.40    1.00
   5   4  -4   10.60    1.00
   5   4  -4    2.70    4.70
  -5   4   4   10.30    1.10
   5   4  -4   10.50    1.40
   5   4  -4   11.00    1.40
  -4  -4   4    4.40    0.90
  -4  -4   4    3.80    1.00
   4  -4  -4    6.50    1.20
  -4  -4   4   -3.80    4.80
   4  -4  -4    3.00    0.70
   4   4  -4    5.00    1.00
   4   4  -4    0.10    3.80
  -4   4   4    3.30    0.70
  -4   4   4    5.40    0.90
   4   4  -4    6.60    1.10
   4   4  -4    5.50    0.90
   3  -4  -4   14.00    1.30
   3  -4  -4   14.60    1.60
  -3  -4   4   12.90    1.60
   3   4  -4   14.00    1.50
   3   4  -4   10.70    4.80
  -3   4   4   14.00    1.20
   3   4  -4   13.10    1.00
  -3   4   4   15.00    1.40
   3   4  -4   15.70    1.50
   2  -4  -4   25.40    2.00
  -2  -4   4   25.50    2.10
  -2  -4   4   24.00    1.40
   2  -4  -4   25.80    1.60
  -2  -4   4   19.00    5.30
  -2   4   4   23.90    1.50
   2   4  -4   24.90    1.90
   2   4  -4   16.10    4.40
   2   4  -4   25.90    1.80
  -2   4   4   25.20    1.70
   1  -4  -4   18.40    1.40
  -1  -4   4   12.40    4.20
   1  -4  -4   19.70    1.80
  -1  -4   4   17.30    1.80
  -1  -4   4   18.20    1.40
   1   4  -4   18.30    1.60
  -1   4   4   20.30    1.60
   1   4  -4   16.10    1.50
  -1   4   4    9.90    4.60
  -1   4   4   16.70    1.30
   1   4  -4   11.90    3.80
   0  -4   4   31.70    7.00
   0  -4  -4   31.80    1.70
   0  -4   4   31.40    1.80
   0  -4   4   31.00    2.20
   0  -4  -4   35.50    2.30
   0   4  -4   32.70    2.00
   0   4  -4   38.00    8.50
   0   4  -4   32.90    2.00
   0   4   4   33.80    7.00
   0   4   4   29.60    1.60
   0   4   4   29.60    1.90
  -1  -4  -4    4.70    0.80
   1  -4   4    7.20    3.10
   1  -4   4    4.30    0.80
   1  -4   4    5.60    1.20
  -1  -4  -4    5.10    1.00
   1   4   4    7.20    1.20
  -1   4  -4    6.00    1.00
  -1   4  -4    5.10    1.00
   1   4   4    7.50    3.10
   1   4   4    5.00    0.70
   2  -4   4    7.60    1.40
   2  -4   4    5.40    0.90
  -2  -4  -4    7.40    1.30
  -2   4  -4    8.00    1.10
  -2   4  -4    7.30    1.10
   2   4   4    8.20    3.70
  -2   4  -4    4.90    1.10
   2   4   4    4.20    0.90
   2   4   4    6.40    0.90
   3  -4   4   -0.40    0.70
   3  -4   4    0.00    0.50
  -3  -4  -4   -0.70    0.60
   3  -4   4   -1.80    2.80
   3   4   4    1.90    3.60
  -3   4  -4    1.00    1.20
  -3   4  -4    0.10    0.50
  -3   4  -4   -0.20    0.50
   3   4   4    0.30    0.60
   3   4   4    0.60    0.40
   4  -4   4    8.30    1.40
   4  -4   4    8.50    1.20
  -4  -4  -4    8.00    1.20
   4  -4   4    9.80    4.40
   4   4   4    4.10    4.10
   4   4   4    8.50    1.00
  -4   4  -4    9.90    1.00
  -4   4  -4    4.00    3.00
  -4   4  -4   10.20    1.20
   4   4   4    7.50    1.10
   5  -4   4    8.40    1.30
   5  -4   4    9.70    1.20
  -5  -4  -4    8.80    1.30
  -5   4  -4    9.20    1.10
   5   4   4    8.60    1.00
  -5   4  -4   18.30    4.40
   6  -4   4    0.30    0.50
  -6  -4  -4   -0.40    0.60
   6   4   4    0.40    0.40
  -6   4  -4    7.40    4.60
  -6   4  -4    0.20    0.50
   7  -4   4   54.69    2.20
  -7  -4  -4   57.19    2.40
  -7  -4  -4   55.59    2.20
  -7   4  -4   54.89    7.50
  -7   4  -4   54.39    2.20
   7   4   4   54.59    2.20
   8  -4   4    9.00    0.90
  -8  -4  -4   10.70    0.90
  -8  -4  -4   10.20    1.00
  -8   4  -4    4.00    3.20
  -8   4  -4   11.30    0.90
   8   4   4   10.90    0.90
  -7  -5   4    2.80    0.40
   7  -5  -4    4.40    0.80
   7  -5  -4    2.70    0.50
  -7   5   4    2.70    0.50
  -7   5   4    3.30    0.50
  -6  -5   4   38.70    1.60
   6  -5  -4   38.90    1.70
   6  -5  -4   40.50    1.80
   6   5  -4   39.80    1.80
  -6   5   4   37.90    1.50
  -6   5   4   41.50    1.80
  -5  -5   4   50.19    1.90
   5  -5  -4   50.09    2.30
   5  -5  -4   48.90    2.10
  -5   5   4   45.70    1.90
   5   5  -4   48.40    2.20
  -5   5   4   50.09    1.80
  -5   5   4   49.30    2.10
   4  -5  -4    0.80    0.50
  -4  -5   4    0.10    0.50
   4  -5  -4    0.10    0.60
  -4   5   4    0.00    0.50
  -4   5   4    0.00    0.40
   4   5  -4    0.20    0.60
   3  -5  -4    0.60    0.50
  -3  -5   4    1.10    0.70
   3  -5  -4    0.80    0.70
   3   5  -4    0.20    0.60
  -3   5   4    0.30    0.60
  -3   5   4   -0.30    0.40
  -2  -5   4   10.80    1.50
   2  -5  -4    8.40    1.40
   2  -5  -4    8.70    1.00
  -2   5   4    6.60    0.90
  -2   5   4    9.80    1.20
   2   5  -4    9.20    1.20
  -1  -5   4    6.80    0.90
  -1  -5   4    8.70    1.50
   1  -5  -4    9.00    1.40
   1  -5  -4    7.90    0.90
  -1   5   4    7.70    1.20
  -1   5   4    8.30    0.90
   1   5  -4    7.80    1.20
   0  -5  -4    4.20    1.00
   0  -5   4    2.70    0.60
   0  -5   4    4.50    1.10
   0   5   4    4.60    0.90
   0   5  -4    3.40    0.80
   1  -5   4   13.70    1.20
  -1  -5  -4   15.50    1.60
   1  -5   4   16.60    1.80
   1   5   4   14.10    1.40
  -1   5  -4   14.70    1.30
  -1   5  -4   15.50    1.40
  -1   5  -4   15.60    1.40
  -2  -5  -4    4.40    0.90
   2  -5   4    4.70    1.00
   2  -5   4    4.40    0.80
  -2   5  -4    4.10    0.80
  -2   5  -4    3.90    0.80
   2   5   4    4.20    0.90
  -2   5  -4    3.90    0.80
  -3  -5  -4    0.60    0.50
   3  -5   4    0.10    0.60
   3  -5   4    0.30    0.50
   3   5   4   -0.40    0.50
  -3   5  -4    0.10    0.40
  -3   5  -4    0.20    0.50
  -3   5  -4   -0.10    0.50
   4  -5   4    9.10    1.20
   4  -5   4    9.60    1.00
  -4  -5  -4    8.70    1.10
   4   5   4    7.30    1.10
  -4   5  -4    8.00    1.00
  -4   5  -4    8.10    0.60
  -4   5  -4    9.90    1.30
   5  -5   4    1.00    0.60
  -5  -5  -4    0.90    0.50
   5  -5   4    0.70    0.40
   5   5   4    2.40    0.60
  -5   5  -4    0.80    0.50
  -5   5  -4    0.90    0.50
   6  -5   4    8.00    0.80
  -6  -5  -4    8.20    0.80
  -6  -5  -4    9.10    0.90
  -6   5  -4    9.10    0.90
  -6   5  -4    7.60    0.80
   3  -6  -4    0.10    0.40
  -3  -6   4    0.10    0.30
   3   6  -4    0.00    0.30
  -3   6   4   -0.30    0.30
   3   6  -4    0.10    0.30
  -3   6   4    0.00    0.30
  -2  -6   4    2.30    0.60
   2  -6  -4    2.60    0.60
   2   6  -4    1.90    0.50
  -2   6   4    2.80    0.50
   2   6  -4    2.50    0.50
   1  -6  -4    0.50    0.50
  -1  -6   4    0.70    0.50
  -1   6   4    0.20    0.40
   1   6  -4   -0.30    0.40
   1   6  -4    0.00    0.30
   0  -6  -4    2.90    0.60
   0  -6   4    3.80    0.70
   0   6  -4    3.00    0.50
   0   6  -4    4.40    0.70
   0   6   4    4.20    0.70
  -1  -6  -4   -0.50    0.30
   1  -6   4    0.40    0.50
  -1   6  -4   -0.20    0.30
  -1   6  -4    0.10    0.30
   1   6   4    0.50    0.40
  12   0  -5    0.10    0.30
 -12   0   5    0.20    0.50
  11   0  -5   -0.70    0.30
 -11   0   5    0.30    0.60
  10   0  -5    0.50    0.40
 -10   0   5   -0.60    0.60
  -9   0   5   -3.00    3.10
   9   0  -5   -0.70    0.30
  -9   0   5   -0.30    0.60
   8   0  -5    1.50    1.90
  -8   0   5    3.60    2.60
  -8   0   5    0.00    0.40
  -8   0   5    0.10    0.50
  -7   0   5   -0.20    0.40
   7   0  -5    0.30    0.30
   7   0  -5   -1.80    1.40
  -7   0   5    0.10    0.50
  -7   0   5   -1.30    2.00
  -7   0   5   -0.30    0.40
  -6   0   5   -0.90    0.40
  -6   0   5    2.00    1.70
   6   0  -5    0.00    0.30
   5   0  -5    0.30    0.30
  -5   0   5    2.40    1.50
  -5   0   5    1.00    1.40
  -4   0   5    0.50    1.20
  -4   0   5    0.50    1.10
   4   0  -5   -0.30    0.20
  -3   0   5   -0.40    1.00
  -2   0   5   -1.80    1.00
  -1   0   5   -0.10    1.10
   0   0   5   -0.50    0.90
   1   0   5   -1.40    0.80
   2   0   5   -0.70    1.30
   3   0   5    0.90    1.20
  -3   0  -5   -0.70    1.10
   4   0   5   -0.30    1.20
  -4   0  -5   -1.70    1.20
   4   0   5    0.40    0.30
  -5   0  -5    2.70    2.10
  -5   0  -5   -1.00    0.40
  -5   0  -5   -0.20    0.40
   5   0   5    0.90    1.50
   5   0   5    0.40    0.30
   6   0   5    0.50    1.70
   6   0   5   -0.20    0.40
  -6   0  -5    0.30    0.50
  -6   0  -5    0.50    0.50
  -6   0  -5   -1.20    1.10
  -6   0  -5    4.00    2.40
  -7   0  -5    4.00    3.00
  -7   0  -5   -0.30    0.60
  -7   0  -5    1.10    0.70
  -7   0  -5    0.30    0.60
  -8   0  -5    0.10    0.60
   8   0   5   -0.30    0.40
  -8   0  -5    0.70    3.90
  -8   0  -5   -0.40    0.50
   9   0   5    1.10    0.50
  -9   0  -5    0.30    0.50
  -9   0  -5    0.50    0.60
 -10   0  -5   -0.10    0.50
 -10   0  -5    0.10    0.50
 -11   0  -5    0.30    0.40
 -11   0  -5   -0.20    0.40
 -12  -1   5   -0.20    0.40
 -12   1   5    0.90    0.50
  12   1  -5   -0.20    0.30
 -11  -1   5  106.89    3.70
  11  -1  -5  101.99    3.10
 -11   1   5  104.29    3.60
  11   1  -5  103.99    3.30
 -10  -1   5    3.80    0.90
  10  -1  -5    2.40    0.50
  10   1  -5    3.50    0.60
 -10   1   5    3.20    0.80
 -10   1   5    3.40    0.90
   9  -1  -5   22.60    1.30
  -9  -1   5   23.40    6.20
  -9  -1   5   23.00    1.80
  -9   1   5   24.60    1.80
  -9   1   5   44.20   11.30
   9   1  -5   22.30    1.60
   9   1  -5   22.00    1.40
  -9   1   5   23.30    1.70
   9   1  -5   33.10    7.20
  -8  -1   5   48.90    2.40
  -8  -1   5   47.00    6.80
   8  -1  -5   47.20    1.90
  -8   1   5   48.00    7.40
   8   1  -5   48.90    2.00
  -8   1   5   49.10    2.30
   8   1  -5   47.30    5.90
   8   1  -5   49.60    2.40
  -8   1   5   43.10    2.20
  -7  -1   5    1.70    0.60
  -7  -1   5    3.60    2.30
   7  -1  -5    2.00    0.50
  -7  -1   5    1.50    0.50
   7   1  -5    1.20    0.70
  -7   1   5    2.50    0.50
   7   1  -5    1.60    0.40
  -7   1   5    3.30    2.50
  -7   1   5    1.50    0.60
  -7   1   5    2.40    0.70
   7   1  -5    0.90    2.00
  -6  -1   5   51.69    6.20
  -6  -1   5   43.80    2.00
   6  -1  -5   46.80    1.80
  -6  -1   5   43.40    1.90
  -6   1   5   44.90    5.20
  -6   1   5   43.70    2.00
   6   1  -5   50.19    5.40
   6   1  -5   45.00    1.80
   5  -1  -5  141.09    3.90
  -5  -1   5  141.89    8.60
  -5  -1   5  144.19    9.90
  -5   1   5  133.79    7.30
   5   1  -5  148.59    9.00
  -5   1   5  144.89    7.90
   5   1  -5  140.99    3.90
  -4  -1   5    1.80    1.60
   4  -1  -5    1.60    0.40
   4   1  -5    0.60    1.10
  -4   1   5   -0.80    1.50
  -4   1   5   -1.00    1.20
   4   1  -5    1.10    0.40
   3  -1  -5  218.68    5.50
  -3  -1   5  212.08   10.50
  -3   1   5  217.18    7.00
  -3   1   5  224.28    9.80
   3   1  -5  219.98    5.50
  -2  -1   5    5.30    1.80
  -2   1   5    3.60    1.70
  -1  -1   5    7.00    2.10
  -1   1   5   11.30    2.70
   0  -1   5  135.59    7.80
   0   1   5  142.29    8.00
   1  -1   5  544.45   18.40
  -1   1  -5  539.15   17.60
   1   1   5  541.85   12.70
   1   1   5  566.94   18.80
  -2  -1  -5  529.95   17.10
   2  -1   5  533.05   18.20
   2   1   5  528.15   12.50
   2   1   5  549.25   18.70
  -2   1  -5  539.35   17.00
   3  -1   5  167.88    4.70
  -3  -1  -5  180.68    9.30
   3  -1   5  175.08    9.00
   3   1   5  175.98    4.60
   3   1   5  183.48    9.60
  -4  -1  -5    2.30    0.80
  -4  -1  -5    3.70    1.90
   4  -1   5    2.60    1.30
   4  -1   5    2.40    0.40
   4   1   5    4.00    1.70
   4   1   5    3.50    0.50
  -4   1  -5    3.30    0.70
  -5  -1  -5   13.30    1.20
  -5  -1  -5   10.20    1.10
   5  -1   5   12.10    2.80
  -5  -1  -5   21.80    4.20
   5  -1   5   11.50    1.00
  -5   1  -5   13.10    1.20
  -5   1  -5   13.10    1.20
   5   1   5   12.50    0.90
   5   1   5   14.50    3.40
  -6  -1  -5    9.40    1.20
   6  -1   5    8.90    1.00
   6  -1   5   14.00    2.90
  -6  -1  -5   10.10    1.20
  -6  -1  -5   11.80    1.30
  -6   1  -5   10.40    1.30
   6   1   5   13.80    3.60
  -6   1  -5   10.40    1.10
  -6   1  -5    9.40    1.30
   6   1   5    9.80    0.90
  -7  -1  -5    0.20    0.60
  -7  -1  -5    0.00    0.60
  -7  -1  -5   -1.10    0.60
  -7  -1  -5    3.60    3.40
  -7   1  -5    0.30    0.60
  -7   1  -5   -0.40    0.50
   7   1   5   -0.20    0.30
  -7   1  -5    0.50    0.70
   7   1   5   -0.30    2.60
  -8  -1  -5   18.70    6.30
  -8  -1  -5   15.30    1.50
  -8  -1  -5   15.80    1.50
  -8  -1  -5   19.40    1.60
   8   1   5   16.40    1.20
  -8   1  -5   18.20    1.60
  -8   1  -5   18.60    1.60
  -8   1  -5   16.60    1.40
  -9  -1  -5  124.69    4.00
  -9  -1  -5  120.19    4.20
   9   1   5  130.69    3.80
  -9   1  -5  115.89    3.90
  -9   1  -5  122.59    4.00
  -9   1  -5  121.99    4.20
 -10  -1  -5   29.10    1.70
 -10  -1  -5   27.80    1.50
 -10   1  -5   28.30    1.60
 -10   1  -5   28.40    1.80
  10   1   5   29.90    1.40
 -11  -1  -5    2.80    0.60
 -11  -1  -5    4.80    0.70
 -11   1  -5    5.20    0.90
 -11   1  -5    5.00    0.70
 -12  -2   5    1.40    0.50
 -12   2   5    1.90    0.50
  12   2  -5    0.90    0.30
 -11  -2   5    0.90    0.60
  11  -2  -5    0.60    0.40
  11   2  -5    1.00    0.40
  11   2  -5    1.10    0.40
 -11   2   5    0.70    0.50
 -11   2   5    1.20    0.60
 -10  -2   5    5.40    0.90
  10  -2  -5    4.70    0.60
 -10   2   5    4.10    0.80
 -10   2   5    4.60    0.90
  10   2  -5    5.90    0.90
  10   2  -5    4.80    0.80
   9  -2  -5    7.00    0.90
  -9  -2   5    7.30    1.20
  -9   2   5    5.20    0.90
  -9   2   5    4.80    0.90
   9   2  -5    7.50    1.00
  -8  -2   5   52.69    2.50
   8  -2  -5   49.30    2.10
  -8  -2   5   46.60    8.30
  -8   2   5   50.49    2.40
  -8   2   5   50.89    2.40
   8   2  -5   49.30    2.50
   8   2  -5   46.90    7.50
   8   2  -5   50.99    2.20
  -7  -2   5    0.70    1.80
  -7  -2   5    1.10    0.60
   7  -2  -5    0.90    0.40
  -7   2   5    0.90    0.70
   7   2  -5    1.20    0.40
   7   2  -5    1.00    0.60
   7   2  -5   -0.50    2.50
  -7   2   5    0.70    0.50
  -6  -2   5   75.39    8.50
   6  -2  -5   72.29    2.90
   6  -2  -5   76.29    2.60
  -6  -2   5   76.69    2.90
   6   2  -5   72.89    3.00
   6   2  -5   78.89    2.70
  -6   2   5   77.29    2.90
  -6   2   5   71.79    2.40
  -6   2   5   76.39    2.70
   6   2  -5   81.99    8.10
   5  -2  -5  329.17    8.10
  -5  -2   5  290.67    9.20
  -5  -2   5  318.17    8.40
  -5  -2   5  328.97   15.80
  -5   2   5  323.47    8.00
   5   2  -5  320.37    8.60
   5   2  -5  346.17    8.20
   5   2  -5  337.57   16.50
  -4  -2   5  262.17    7.10
  -4  -2   5  230.48    6.60
   4  -2  -5  251.47    6.40
  -4  -2   5  239.48   13.30
   4   2  -5  247.28    6.90
  -4   2   5  242.18   11.10
   4   2  -5  253.57   13.60
  -4   2   5  248.78    6.50
   4   2  -5  250.37    6.30
  -3  -2   5  147.19    4.00
   3  -2  -5  147.49    4.10
  -3  -2   5  142.99    9.90
   3   2  -5  148.09    4.00
  -3   2   5  147.29    8.60
   3   2  -5  149.59    9.90
   2  -2  -5   14.90    1.00
  -2  -2   5   15.00    1.00
  -2  -2   5   15.70    3.50
  -2   2   5   14.10    3.50
   2   2  -5   13.80    3.50
   2   2  -5   15.00    0.90
  -1  -2   5   71.29    2.40
   1  -2  -5   73.39    2.40
  -1  -2   5   73.39    6.50
  -1   2   5   71.79    6.30
   1   2  -5   67.79    6.10
   0  -2   5    0.20    1.30
   0  -2  -5    0.60    0.30
   0  -2   5    0.20    0.40
   0   2   5    1.00    1.50
   0   2   5    0.10    0.30
   1  -2   5  333.37   14.90
  -1  -2  -5  333.57    8.10
   1  -2   5  340.37    8.40
   1   2   5  349.57    8.40
   1   2   5  356.66   15.40
  -1   2  -5  338.07   14.00
   2  -2   5    3.00    0.50
   2   2   5    1.70    1.90
  -2   2  -5    4.20    2.30
   2   2   5    4.00    0.70
   3  -2   5    2.10    1.70
  -3  -2  -5    1.40    1.70
   3  -2   5    0.00    0.40
   3   2   5    0.70    0.40
   3   2   5    0.20    1.20
  -3   2  -5    0.20    0.50
  -4  -2  -5  157.08    9.90
   4  -2   5  154.78    9.20
   4  -2   5  151.88    4.30
  -4  -2  -5  150.08    4.70
  -4  -2  -5  147.59    4.50
  -4   2  -5  146.79    4.10
  -4   2  -5  150.98    4.60
  -4   2  -5  150.38    4.40
  -4   2  -5  146.89    4.60
   4   2   5  153.98    4.40
   4   2   5  156.18   10.40
   5  -2   5    1.20    2.30
  -5  -2  -5    3.10    0.70
  -5  -2  -5    2.20    3.00
  -5  -2  -5    2.70    0.80
  -5  -2  -5    2.90    0.80
   5  -2   5    3.30    0.60
  -5   2  -5    3.00    0.80
   5   2   5    2.80    0.60
  -5   2  -5    2.50    0.60
  -5   2  -5    2.60    0.80
   5   2   5    4.50    2.20
  -6  -2  -5   15.30    1.50
   6  -2   5   15.00    1.20
  -6  -2  -5   13.40    1.50
  -6  -2  -5   15.00    1.40
  -6  -2  -5   18.50    4.60
   6   2   5   14.70    1.20
  -6   2  -5   14.60    1.60
  -6   2  -5   13.90    1.60
  -6   2  -5   13.50    1.30
   6   2   5   12.10    4.10
  -7  -2  -5  117.19   13.20
  -7  -2  -5   88.49    3.40
  -7  -2  -5   92.89    3.30
   7  -2   5   85.29    3.00
  -7  -2  -5   88.49    3.40
   7   2   5   90.39    3.20
  -7   2  -5   88.79    3.40
   7   2   5   75.89    8.70
  -7   2  -5   88.39    3.20
  -7   2  -5   90.09    3.60
  -8  -2  -5    0.90    0.60
  -8  -2  -5    1.40    0.60
  -8  -2  -5    1.20    0.70
   8  -2   5    0.90    0.50
  -8   2  -5    2.00    0.80
  -8   2  -5    0.60    0.70
   8   2   5    0.40    0.40
  -8   2  -5    1.20    0.60
  -9  -2  -5   30.80    1.70
  -9  -2  -5   30.40    1.80
  -9  -2  -5   28.70    1.60
   9   2   5   28.80    1.60
  -9   2  -5   29.00    1.60
  -9   2  -5   30.20    1.80
 -10  -2  -5    3.10    0.60
 -10  -2  -5    3.70    0.70
 -10   2  -5    3.10    0.50
  10   2   5    2.50    0.50
 -10   2  -5    4.00    0.80
 -11  -3   5    2.40    0.50
 -11   3   5    1.30    0.40
  11   3  -5    1.20    0.40
 -10  -3   5    0.60    0.50
  10  -3  -5    0.20    0.30
  10   3  -5    0.30    0.30
 -10   3   5   -0.20    0.40
 -10   3   5    0.50    0.50
  10   3  -5    0.30    0.40
   9  -3  -5    0.50    0.40
  -9  -3   5    0.20    0.60
  -9   3   5    0.90    0.50
  -9   3   5    0.90    0.60
   9   3  -5    0.00    0.30
   9   3  -5    0.80    0.50
   8  -3  -5   31.80    1.70
  -8  -3   5   31.30    1.60
  -8  -3   5   35.20    2.00
  -8   3   5   29.40    1.70
   8   3  -5   32.90    1.70
   8   3  -5   32.00    2.00
  -8   3   5   34.20    1.90
   7  -3  -5   22.80    1.40
   7  -3  -5   20.70    1.60
  -7  -3   5   22.00    1.60
  -7  -3   5   24.60    6.50
  -7  -3   5   22.80    1.70
  -7   3   5   22.50    1.70
  -7   3   5   22.00    1.50
   7   3  -5   23.20    1.50
  -7   3   5   20.10    1.00
   7   3  -5   29.90    7.00
   7   3  -5   22.10    1.80
   6  -3  -5   18.90    1.40
   6  -3  -5   18.20    1.60
  -6  -3   5   15.90    4.80
  -6  -3   5   23.60    1.50
  -6  -3   5   21.20    1.50
  -6  -3   5   22.20    1.70
   6   3  -5   20.50    1.40
   6   3  -5   27.70    5.80
  -6   3   5   21.00    1.70
  -6   3   5   18.60    1.40
  -6   3   5   20.00    1.20
   6   3  -5   21.30    1.70
   5  -3  -5    1.80    0.60
  -5  -3   5    3.30    0.80
   5  -3  -5    2.60    0.80
  -5  -3   5    1.20    0.70
  -5  -3   5    7.00    4.50
   5   3  -5    2.20    0.50
   5   3  -5    2.20    0.80
  -5   3   5    3.00    0.60
  -5   3   5    1.80    0.60
   5   3  -5    1.00    0.70
   4  -3  -5    1.00    0.50
  -4  -3   5    0.30    0.70
  -4  -3   5   -0.10    0.60
  -4  -3   5   -4.30    2.60
   4  -3  -5   -0.20    0.50
   4   3  -5    4.60    2.80
   4   3  -5    0.10    0.50
  -4   3   5    1.50    0.60
   4   3  -5    0.40    0.40
   4   3  -5    0.80    0.70
  -4   3   5    1.20    0.50
   3  -3  -5  199.38    5.50
  -3  -3   5  195.88    5.20
  -3  -3   5  195.48   13.10
   3  -3  -5  192.58    5.80
  -3  -3   5  199.88    6.10
  -3  -3   5  190.28    6.00
  -3   3   5  200.68    5.60
   3   3  -5  205.08   13.30
   3   3  -5  196.38    5.90
   3   3  -5  198.78    6.00
   3   3  -5  195.08    5.30
  -3   3   5  187.48   11.80
  -2  -3   5   12.30    1.40
  -2  -3   5    7.90    3.40
   2  -3  -5   13.10    1.20
   2  -3  -5   14.10    1.40
  -2  -3   5   13.10    1.60
  -2  -3   5   14.30    1.10
   2   3  -5   11.40    1.30
   2   3  -5   10.80    1.10
  -2   3   5   13.30    3.40
  -2   3   5   12.70    1.20
   2   3  -5   14.00    3.60
   2   3  -5   12.90    1.30
   2   3  -5   12.70    0.90
  -1  -3   5   80.69    2.80
  -1  -3   5   76.09    3.30
   1  -3  -5   79.59    2.70
  -1  -3   5   77.19    8.10
   1  -3  -5   78.19    3.10
  -1  -3   5   76.99    3.20
  -1   3   5   75.39    2.80
   1   3  -5   77.09    7.80
   1   3  -5   75.49    3.00
  -1   3   5   80.49    7.60
   1   3  -5   78.59    3.10
   1   3  -5   79.59    2.90
   0  -3  -5    2.30    0.80
   0  -3   5    1.60    2.30
   0  -3   5    0.70    0.50
   0  -3   5    0.30    0.70
   0  -3  -5    0.70    0.40
   0  -3   5    0.80    0.60
   0   3  -5    1.50    0.60
   0   3  -5    1.20    2.50
   0   3  -5    1.70    0.60
   0   3  -5    0.50    0.50
   0   3   5    1.30    0.50
   0   3   5    0.90    0.40
   0   3   5    0.30    2.10
   1  -3   5   26.60    1.90
   1  -3   5   27.60    1.80
   1  -3   5   24.30    5.00
  -1  -3  -5   25.70    1.80
  -1  -3  -5   28.90    1.40
  -1   3  -5   27.00    1.60
  -1   3  -5   20.50    4.70
   1   3   5   31.10    5.20
   1   3   5   26.10    1.60
   1   3   5   27.90    1.40
  -1   3  -5   30.00    2.80
   2  -3   5   33.30    2.00
   2  -3   5   28.30    5.60
   2  -3   5   34.10    2.20
   2  -3   5   33.80    1.80
  -2  -3  -5   31.10    1.90
   2   3   5   34.80    1.70
  -2   3  -5   33.70    1.70
   2   3   5   32.70    1.80
  -2   3  -5   32.80    1.70
   2   3   5   39.10    5.60
  -2   3  -5   32.20    3.50
  -3  -3  -5   39.30    2.00
   3  -3   5   33.80    6.00
   3  -3   5   40.70    2.00
   3  -3   5   40.10    2.30
   3  -3   5   39.90    2.20
  -3   3  -5   36.50    3.20
   3   3   5   43.10    6.60
  -3   3  -5   41.60    2.00
  -3   3  -5   40.50    1.90
   3   3   5   40.90    1.90
   3   3   5   40.60    2.10
   4  -3   5   66.69    2.90
  -4  -3  -5   72.79    2.90
   4  -3   5   71.39    2.70
  -4  -3  -5   68.79    2.70
  -4  -3  -5   72.99    3.10
   4  -3   5   69.99    3.20
   4  -3   5   73.49    7.90
  -4   3  -5   71.29    2.80
  -4   3  -5   69.49    2.40
   4   3   5   65.59    8.10
  -4   3  -5   73.89    3.40
   4   3   5   73.99    2.70
  -5  -3  -5  255.07    7.00
   5  -3   5  238.18   13.60
  -5  -3  -5  245.58    7.10
   5  -3   5  241.48    6.60
  -5   3  -5  248.78    6.70
  -5   3  -5  223.48    6.00
   5   3   5  236.98   15.30
  -5   3  -5  254.47    7.10
   5   3   5  244.68    6.70
  -6  -3  -5    0.00    0.60
  -6  -3  -5    0.10    0.60
   6  -3   5    0.00    0.50
  -6  -3  -5    0.80    0.60
   6   3   5    0.60    3.80
  -6   3  -5    0.30    0.50
  -6   3  -5    1.50    1.20
   6   3   5    0.10    0.40
  -7  -3  -5    1.70    0.70
  -7  -3  -5    1.10    0.70
  -7  -3  -5    1.10    0.60
   7  -3   5    0.40    0.50
  -7   3  -5    1.80    1.70
  -7   3  -5    1.70    0.60
   7   3   5    0.80    0.50
  -8  -3  -5    2.60    0.70
   8  -3   5    3.40    0.60
  -8  -3  -5    3.90    0.80
  -8   3  -5    5.70    2.70
   8   3   5    3.40    0.60
  -8   3  -5    4.10    0.70
  -9  -3  -5   12.70    1.00
  -9  -3  -5   13.50    1.10
  -9   3  -5    6.40    3.50
   9   3   5   13.50    1.00
  -9   3  -5   11.80    0.90
  -9  -4   5    4.70    0.70
   9  -4  -5    3.00    0.50
  -9   4   5    4.80    0.60
   9   4  -5    4.80    0.60
  -9   4   5    5.40    0.90
  -8  -4   5    1.00    0.50
   8  -4  -5    1.00    0.50
  -8   4   5    0.50    0.40
   8   4  -5    0.60    0.40
  -8   4   5    1.00    0.50
   8   4  -5    0.10    0.50
  -7  -4   5   12.70    1.20
   7  -4  -5   12.90    1.20
   7  -4  -5   15.00    1.40
  -7  -4   5   14.30    1.10
   7   4  -5   14.10    1.10
  -7   4   5   14.20    1.10
   7   4  -5   13.00    1.30
  -7   4   5   15.70    1.40
  -6  -4   5   47.00    2.10
   6  -4  -5   48.90    2.20
  -6  -4   5   46.30    2.10
  -6  -4   5   49.30    2.00
   6  -4  -5   48.60    2.40
   6   4  -5   46.70    2.50
   6   4  -5   48.30    2.40
  -6   4   5   45.10    2.00
   6   4  -5   46.70    2.00
  -6   4   5   50.59    2.30
  -6   4   5   48.20    1.80
  -5  -4   5   16.60    6.50
   5  -4  -5   26.80    1.70
   5  -4  -5   26.40    1.80
  -5  -4   5   26.60    1.80
  -5  -4   5   25.10    1.50
  -5   4   5   25.70    1.50
   5   4  -5   19.70    7.50
   5   4  -5   24.80    1.90
   5   4  -5   24.60    1.40
   5   4  -5   25.10    1.80
  -5   4   5   24.40    1.40
   4  -4  -5  115.39    3.80
  -4  -4   5  116.19   12.60
   4  -4  -5  113.79    4.20
  -4  -4   5  115.49    4.20
  -4   4   5  104.89    3.50
   4   4  -5  115.79    4.30
   4   4  -5  116.69    4.20
  -4   4   5  114.39    3.80
   4   4  -5  111.89    3.50
   4   4  -5  116.29   11.80
   3  -4  -5    5.80    1.10
   3  -4  -5    6.30    1.10
  -3  -4   5    1.30    3.70
  -3  -4   5    8.40    1.50
   3   4  -5    7.00    1.20
   3   4  -5    6.10    1.00
  -3   4   5    5.10    0.80
  -3   4   5    5.90    1.00
   3   4  -5    4.10    3.30
   2  -4  -5    4.80    1.10
   2  -4  -5    4.50    0.80
  -2  -4   5    5.60    1.20
  -2  -4   5    1.80    4.00
  -2  -4   5    3.00    0.60
   2   4  -5    6.50    1.20
   2   4  -5    6.30    1.20
   2   4  -5    4.20    4.20
  -2   4   5    5.50    1.00
   1  -4  -5   81.79    2.90
  -1  -4   5   79.49    3.00
   1  -4  -5   85.79    3.50
  -1  -4   5   77.29    3.60
  -1  -4   5   77.69    9.30
  -1   4   5   83.59    3.20
   1   4  -5   81.09    3.10
   1   4  -5   70.49    9.80
   1   4  -5   83.79    3.30
  -1   4   5   65.49   10.60
   0  -4  -5    3.50    1.00
   0  -4   5    0.30    2.80
   0  -4  -5    3.30    0.60
   0  -4   5    3.50    0.70
   0  -4   5    3.00    1.00
   0   4   5    0.10    3.60
   0   4   5    3.00    0.80
   0   4  -5    4.30    1.00
   0   4  -5    3.60    0.90
  -1  -4  -5   41.00    2.30
   1  -4   5   34.90    7.20
   1  -4   5   42.30    2.10
   1  -4   5   38.70    2.60
  -1   4  -5   39.50    2.10
  -1   4  -5   41.60    2.30
   1   4   5   30.50    7.40
   1   4   5   34.70    2.10
   1   4   5   36.00    2.10
   2  -4   5    9.60    3.60
   2  -4   5   -0.10    0.80
   2  -4   5    1.80    0.60
   2  -4   5    2.00    0.70
  -2  -4  -5    2.10    0.80
   2   4   5    3.50    3.40
   2   4   5    0.50    0.60
  -2   4  -5    1.10    0.80
  -2   4  -5    2.00    0.70
   2   4   5    2.40    0.60
  -2   4  -5    0.80    0.60
  -3  -4  -5   15.90    1.40
   3  -4   5   11.80    1.60
   3  -4   5    6.80    4.10
   3  -4   5   14.10    1.40
   3   4   5   13.60    5.60
   3   4   5   13.00    1.20
  -3   4  -5   13.10    1.20
  -3   4  -5   14.90    2.00
   3   4   5   12.10    1.40
  -3   4  -5   13.40    1.30
  -4  -4  -5    4.10    0.70
   4  -4   5    2.90    1.00
  -4  -4  -5    2.70    0.80
   4  -4   5    2.60    0.70
  -4   4  -5    2.20    0.70
   4   4   5    4.00    0.90
   4   4   5    2.20    0.60
  -4   4  -5   -0.50    2.70
  -4   4  -5    3.90    0.60
   5  -4   5    4.60    0.80
  -5  -4  -5    5.70    1.00
   5  -4   5    8.30    1.30
  -5   4  -5    4.70    4.00
  -5   4  -5    5.90    1.00
   5   4   5    5.70    0.90
  -6  -4  -5    0.90    0.50
   6  -4   5   -0.40    0.40
  -6  -4  -5    0.30    0.50
  -6   4  -5    0.50    0.50
  -6   4  -5    3.10    4.20
   6   4   5    0.30    0.40
   7  -4   5   30.20    1.50
  -7  -4  -5   30.60    1.60
  -7  -4  -5   31.70    1.50
  -7   4  -5   30.50    1.50
  -7   4  -5   28.70    4.00
   7   4   5   28.90    1.50
   8  -4   5    5.50    0.70
  -8  -4  -5    7.30    0.80
  -8  -4  -5    8.80    0.80
   8   4   5    7.00    0.70
  -8   4  -5    7.20    0.70
  -8   4  -5    9.30    2.70
   7  -5  -5    0.00    0.30
   7  -5  -5    0.80    0.40
  -7   5   5    0.20    0.40
   6  -5  -5   85.09    2.80
   6  -5  -5   91.09    3.00
  -6  -5   5   80.29    2.40
   6   5  -5   88.99    2.90
  -6   5   5   92.19    2.90
   5  -5  -5   11.30    1.20
  -5  -5   5    8.90    0.90
  -5  -5   5   10.20    1.00
   5  -5  -5   11.30    1.00
   5   5  -5   10.30    1.20
  -5   5   5   11.00    0.80
  -5   5   5   12.40    1.20
  -4  -5   5   18.10    1.50
   4  -5  -5   16.40    1.20
   4  -5  -5   17.00    1.50
  -4   5   5   20.20    1.30
   4   5  -5   17.80    1.50
   3  -5  -5    1.00    0.70
   3  -5  -5   -0.10    0.40
  -3  -5   5    0.30    0.60
   3   5  -5    0.00    0.60
  -3   5   5    1.00    0.60
  -2  -5   5    1.20    0.80
   2  -5  -5    0.10    0.70
   2  -5  -5    0.30    0.40
  -2   5   5    0.30    0.60
   2   5  -5    0.30    0.60
  -1  -5   5    6.90    1.20
  -1  -5   5    7.00    0.80
   1  -5  -5    6.10    1.10
   1  -5  -5    6.40    0.80
   1   5  -5    7.50    1.20
  -1   5   5    7.70    1.30
   0  -5   5   43.30    2.00
   0  -5   5   44.40    2.60
   0  -5  -5   44.20    2.30
   0   5  -5   46.80    2.20
   0   5  -5   45.50    2.20
   0   5   5   43.20    2.30
   1  -5   5   -0.30    0.40
  -1  -5  -5   -0.30    0.50
   1  -5   5    0.90    0.80
  -1   5  -5    0.80    0.50
  -1   5  -5    0.20    0.60
  -1   5  -5   -0.10    0.50
   1   5   5    0.50    0.60
   2  -5   5   10.80    1.10
  -2  -5  -5    7.40    1.10
   2  -5   5   10.20    1.40
  -2   5  -5    8.90    1.20
  -2   5  -5    9.40    1.00
   2   5   5   10.20    1.20
  -2   5  -5    8.70    1.10
   3  -5   5    0.10    0.40
  -3  -5  -5   -0.60    0.40
  -3  -5  -5    0.60    0.50
   3  -5   5    0.30    0.60
   3   5   5    0.70    0.50
  -3   5  -5   -0.30    0.50
  -3   5  -5   -0.40    0.30
  -3   5  -5    0.60    0.40
  -4  -5  -5    0.30    0.50
   4  -5   5    0.10    0.40
   4  -5   5    0.50    0.60
  -4   5  -5    0.20    0.40
  -4   5  -5   -0.20    0.50
   4   5   5   -0.20    0.50
  -5  -5  -5    1.90    0.50
   5  -5   5    1.90    0.60
  -5  -5  -5    2.40    0.50
   5  -5   5    1.10    0.40
  -5   5  -5    1.70    0.50
  -5   5  -5    2.20    0.60
  -6  -5  -5   11.90    0.80
   6  -5   5    8.20    0.80
  -6  -5  -5   10.60    0.80
  -6   5  -5    9.60    0.80
  -6   5  -5    9.40    0.70
 -12   0   6    7.30    0.90
  12   0  -6    4.80    0.60
 -11   0   6   15.80    1.40
  11   0  -6   15.00    1.00
  10   0  -6   43.30    1.80
 -10   0   6   43.10    2.20
   9   0  -6 1819.42   40.40
  -9   0   6 1839.42   41.00
   9   0  -6 1751.32   50.59
  -9   0   6 1754.22   56.69
   8   0  -6   47.50    2.30
   8   0  -6   47.20    1.90
  -8   0   6   47.90    1.80
  -8   0   6   50.39    7.50
  -8   0   6   50.29    2.30
   8   0  -6   42.30    5.80
  -7   0   6  181.48   12.20
   7   0  -6  171.38    5.20
   7   0  -6  178.18    4.80
  -7   0   6  176.68    5.10
  -7   0   6  168.78    4.80
   6   0  -6   49.80    1.90
  -6   0   6   48.80    1.90
  -6   0   6   52.59    5.60
  -6   0   6   47.80    2.10
   5   0  -6    5.30    0.70
  -5   0   6    7.50    2.70
  -5   0   6    1.70    1.70
  -4   0   6   45.20    4.60
  -4   0   6   39.40    4.50
   4   0  -6   42.60    1.60
  -3   0   6  980.80   29.20
   3   0  -6  997.20   22.40
  -2   0   6  335.07   13.40
   2   0  -6  315.27    7.70
  -1   0   6 2155.08   47.40
  -1   0   6 2095.69   54.29
   0   0   6   11.50    2.90
   0   0   6    5.00    0.70
   1   0   6   11.80    0.90
   1   0   6    9.10    2.40
   2   0   6   81.49    6.20
   2   0   6   73.59    2.40
   3   0   6  812.02   19.10
   3   0   6  855.91   26.50
  -4   0  -6  282.97    7.60
   4   0   6  300.07    7.50
   4   0   6  326.57   13.90
  -5   0  -6  396.96   10.40
   5   0   6  440.56   17.20
   5   0   6  416.66   10.20
  -5   0  -6  424.16   10.50
  -6   0  -6   13.10    1.40
   6   0   6   14.40    1.10
  -6   0  -6   15.90    1.40
   6   0   6   15.60    3.40
  -7   0  -6    1.00    0.70
  -7   0  -6    0.40    0.60
   7   0   6    0.80    0.40
  -8   0  -6    2.20    0.70
   8   0   6    1.00    0.50
  -8   0  -6    2.00    0.80
  -9   0  -6    8.00    1.20
   9   0   6    7.70    0.90
  -9   0  -6    9.60    1.20
 -10   0  -6    4.90    0.80
 -10   0  -6    6.10    1.00
  10   0   6    3.40    0.60
 -11   0  -6  148.09    4.00
 -11   0  -6  149.49    4.10
 -12  -1   6    0.40    0.50
  12  -1  -6    0.40    0.30
  12   1  -6   -0.20    0.60
 -12   1   6    0.30    0.50
  12   1  -6    0.70    0.30
 -11  -1   6   72.19    2.80
  11  -1  -6   73.79    2.40
  11   1  -6   70.29    2.50
 -11   1   6   74.59    2.80
  10  -1  -6    1.60    0.50
 -10  -1   6    1.40    0.70
 -10   1   6    1.10    0.60
  10   1  -6    1.40    0.50
  -9  -1   6    7.70    1.20
   9  -1  -6    7.80    0.90
  -9  -1   6   11.80    4.50
  -9   1   6    9.80    1.30
  -9   1   6    7.50    1.20
   9   1  -6    7.70    1.20
   9   1  -6    1.80    3.60
   9   1  -6    7.60    1.00
   8  -1  -6    0.80    0.40
  -8  -1   6   -0.10    0.50
   8   1  -6   -0.30    0.60
   8   1  -6    0.40    0.40
  -8   1   6    0.80    0.60
  -8   1   6    0.90    0.40
  -8   1   6    0.00    0.50
  -7  -1   6  217.08   14.20
   7  -1  -6  209.58    5.60
  -7  -1   6  206.98    5.90
   7  -1  -6  197.88    5.90
  -7  -1   6  211.48    5.80
  -7   1   6  198.38   12.10
   7   1  -6  218.78   13.20
   7   1  -6  202.38    6.10
  -7   1   6  218.68    6.00
  -7   1   6  207.58    5.50
   7   1  -6  214.98    5.70
  -7   1   6  211.18    5.90
   6  -1  -6    4.30    1.00
   6  -1  -6    4.50    0.70
  -6  -1   6    3.40    0.70
  -6  -1   6    4.00    0.70
  -6  -1   6    5.40    2.70
  -6   1   6    8.90    2.80
  -6   1   6    6.40    0.80
   6   1  -6    2.40    2.30
  -6   1   6    5.50    0.80
   6   1  -6    3.80    0.70
  -6   1   6    4.10    0.80
   6   1  -6    5.50    0.80
  -5  -1   6   21.50    1.40
  -5  -1   6   21.90    4.70
  -5  -1   6   27.10    4.50
   5  -1  -6   24.00    1.30
   5   1  -6   27.30    4.50
  -5   1   6   24.70    1.30
  -5   1   6   18.80    3.70
   5   1  -6   25.70    1.30
  -5   1   6   26.90    3.60
  -5   1   6   26.90    1.60
  -4  -1   6   89.79    6.90
   4  -1  -6   89.39    2.80
  -4   1   6   85.69    6.50
  -4   1   6   92.19    4.80
   4   1  -6   89.29    2.70
  -3  -1   6 1173.08   35.10
   3  -1  -6 1206.68   26.80
   3   1  -6 1174.38   26.80
  -3   1   6 1198.48   34.20
   2  -1  -6  113.89    3.20
  -2  -1   6  109.99    3.20
  -2  -1   6  106.99    7.60
  -2   1   6  114.89    7.40
   2   1  -6  112.09    3.10
   1  -1  -6  173.08    4.40
  -1  -1   6  165.88    9.50
  -1  -1   6  164.58    4.50
  -1   1   6  166.58    4.40
  -1   1   6  182.48    9.70
   0  -1   6  285.67    7.20
   0  -1   6  290.17   13.00
   0   1   6  295.97    7.20
   0   1   6  296.07   13.10
   1  -1   6    2.80    0.50
   1  -1   6    2.40    1.70
   1   1   6    2.50    1.50
   1   1   6    2.30    0.50
  -1   1  -6    0.80    1.20
   2  -1   6   10.80    0.90
   2  -1   6   12.50    3.00
  -2   1  -6   11.00    2.60
   2   1   6   11.00    0.90
   2   1   6   12.30    3.10
   3  -1   6  291.87    7.50
   3  -1   6  317.87   13.90
   3   1   6  319.37   14.50
   3   1   6  297.47    7.60
   4  -1   6   86.59    2.80
  -4  -1  -6   81.79    2.90
   4  -1   6   88.99    6.90
  -4  -1  -6   86.69    7.50
  -4  -1  -6   85.29    2.90
  -4   1  -6   85.59    3.00
  -4   1  -6   81.19    3.00
   4   1   6   88.69    2.80
   4   1   6   90.59    7.50
  -5  -1  -6   88.39    8.60
   5  -1   6   90.29    7.00
   5  -1   6   87.69    2.80
  -5  -1  -6   86.49    3.00
  -5  -1  -6   79.79    3.00
   5   1   6   82.69    7.30
  -5   1  -6   83.89    3.10
  -5   1  -6   86.89    3.10
   5   1   6   85.79    2.90
  -6  -1  -6   15.80    4.50
  -6  -1  -6    7.60    1.20
  -6  -1  -6    7.90    1.20
   6  -1   6    5.30    3.00
   6  -1   6    7.10    0.90
   6   1   6    6.30    3.00
   6   1   6    8.20    0.90
  -6   1  -6    9.50    1.30
  -6   1  -6    9.30    1.30
  -6   1  -6    8.40    1.00
  -7  -1  -6    0.70    0.60
   7  -1   6    1.10    0.50
  -7  -1  -6   -0.50    4.50
  -7  -1  -6   -0.70    0.50
   7   1   6    0.00    0.40
  -7   1  -6    1.40    0.60
   7   1   6    0.40    3.70
  -7   1  -6    1.60    0.60
  -7   1  -6    0.80    0.70
  -8  -1  -6    0.00    0.50
   8  -1   6   -0.30    0.40
  -8  -1  -6    0.40    0.60
  -8   1  -6    0.10    0.60
   8   1   6   -0.60    0.30
  -8   1  -6   -0.30    0.50
  -8   1  -6    0.10    0.60
  -9  -1  -6   80.69    3.00
  -9  -1  -6   79.09    2.90
   9  -1   6   65.69    2.50
   9   1   6   76.99    2.70
  -9   1  -6   81.69    3.10
  -9   1  -6   77.69    2.90
 -10  -1  -6    0.20    0.40
 -10  -1  -6    0.90    0.50
 -10   1  -6    0.50    0.50
  10   1   6    0.40    0.40
 -10   1  -6   -0.10    0.50
 -11  -2   6    1.50    0.60
  11  -2  -6    2.40    0.40
 -11   2   6    1.50    0.60
  11   2  -6    1.90    0.50
  11   2  -6    1.70    0.40
  10  -2  -6   14.90    1.00
 -10  -2   6   15.90    1.40
  10   2  -6   15.60    1.20
 -10   2   6   14.20    1.20
 -10   2   6   12.90    1.30
  10   2  -6   13.60    1.30
  -9  -2   6   36.60    2.10
   9  -2  -6   34.20    1.70
  -9   2   6   37.30    1.90
   9   2  -6   38.80    1.90
  -9   2   6   39.80    2.20
  -8  -2   6    0.90    0.70
   8  -2  -6    1.20    0.50
  -8  -2   6   -0.60    3.00
   8   2  -6    2.00    0.70
   8   2  -6    1.10    0.50
   8   2  -6    7.00    4.20
  -8   2   6    1.30    0.60
  -8   2   6    1.10    0.70
  -7  -2   6    6.70    1.10
   7  -2  -6    6.40    1.00
   7  -2  -6    5.30    0.90
  -7  -2   6    2.20    2.40
  -7   2   6    8.60    1.20
  -7   2   6    7.10    0.80
   7   2  -6    8.50    3.60
   7   2  -6    7.40    0.90
  -7   2   6    5.30    0.80
   7   2  -6    7.20    1.30
  -6  -2   6   34.60    2.70
   6  -2  -6   40.30    1.80
  -6  -2   6   42.70    6.60
  -6  -2   6   39.30    2.00
  -6  -2   6   40.20    2.10
   6  -2  -6   35.30    2.00
   6   2  -6   35.60    5.90
  -6   2   6   36.60    1.80
   6   2  -6   36.90    2.10
  -6   2   6   37.40    1.70
   6   2  -6   40.70    1.80
  -6   2   6   43.90    2.10
   5  -2  -6    1.10    0.50
  -5  -2   6    0.90    0.70
  -5  -2   6    8.30    3.10
  -5  -2   6    1.20    0.70
   5  -2  -6    0.00    0.60
  -5  -2   6    0.10    0.50
  -5   2   6    0.60    0.50
   5   2  -6    0.70    0.60
   5   2  -6    1.50    2.10
   5   2  -6    0.30    0.40
  -5   2   6    1.30    0.60
   4  -2  -6  144.79    4.00
  -4  -2   6  148.79   10.50
   4  -2  -6  127.99    4.20
  -4  -2   6  135.79    4.30
  -4  -2   6  143.09    4.60
  -4  -2   6  130.49    4.40
  -4   2   6  135.89    4.00
  -4   2   6  126.89    8.90
   4   2  -6  140.09    3.90
   4   2  -6  144.39   10.70
   4   2  -6  134.79    4.40
  -3  -2   6    7.90    2.70
   3  -2  -6    8.00    0.90
  -3  -2   6    7.60    0.80
  -3  -2   6    8.30    1.20
   3  -2  -6    8.30    1.20
  -3   2   6    7.50    1.00
   3   2  -6    8.30    2.70
   3   2  -6   11.90    1.30
  -3   2   6   12.60    3.40
   3   2  -6    8.90    0.80
  -2  -2   6   15.30    3.40
  -2  -2   6   15.80    1.10
   2  -2  -6   15.60    1.10
   2   2  -6   15.20    3.80
  -2   2   6   18.30    3.90
   2   2  -6   11.90    2.10
   2   2  -6   13.70    0.90
  -2   2   6   11.10    1.60
  -1  -2   6    1.80    1.80
  -1  -2   6    1.50    0.50
   1  -2  -6    1.20    0.40
   1   2  -6    1.70    1.70
  -1   2   6    1.70    0.40
   1   2  -6    1.80    0.40
  -1   2   6    0.40    1.80
   0  -2   6  198.68    5.40
   0  -2   6  200.68   11.80
   0  -2  -6  198.38    5.20
   0   2  -6  199.98   11.20
   0   2   6  216.48   12.00
   0   2   6  199.18    5.30
  -1  -2  -6    6.20    1.10
  -1  -2  -6    5.20    0.70
   1  -2   6    8.70    2.90
   1  -2   6    5.20    0.90
   1   2   6    5.20    0.80
   1   2   6    4.90    2.30
  -1   2  -6    1.70    2.10
  -2  -2  -6   35.30    1.90
   2  -2   6   37.20    1.70
   2  -2   6   46.30    5.30
  -2   2  -6   35.80    1.80
   2   2   6   37.70    1.70
   2   2   6   39.70    5.40
  -2   2  -6   29.70    6.00
  -3  -2  -6    6.50    0.90
   3  -2   6    6.00    0.90
  -3  -2  -6    6.30    1.00
   3  -2   6    5.30    2.50
  -3   2  -6    6.70    0.90
  -3   2  -6    6.40    1.00
   3   2   6    5.10    0.80
   3   2   6    3.50    2.20
   4  -2   6   10.20    3.10
  -4  -2  -6   10.80    1.20
  -4  -2  -6    8.20    1.20
   4  -2   6   11.90    1.10
  -4  -2  -6   10.10    1.10
  -4   2  -6   10.10    1.20
   4   2   6    9.30    1.00
   4   2   6    8.80    3.60
  -4   2  -6   10.40    1.30
  -4   2  -6   11.00    1.00
  -5  -2  -6   11.10    1.30
  -5  -2  -6   11.30    1.30
   5  -2   6   10.50    1.20
   5  -2   6   15.90    3.70
  -5  -2  -6   10.50    1.20
  -5   2  -6   11.50    0.90
  -5   2  -6   13.40    1.20
   5   2   6   12.20    1.10
   5   2   6   10.90    4.10
  -5   2  -6   10.50    1.40
  -5   2  -6   12.50    1.50
   6  -2   6   30.80    1.70
  -6  -2  -6   33.60    1.90
  -6  -2  -6   32.40    1.90
  -6  -2  -6   33.10    1.90
   6   2   6   32.00    1.70
  -6   2  -6   33.40    2.00
   6   2   6   32.70    6.10
  -6   2  -6   33.70    2.00
  -6   2  -6   34.10    1.80
  -7  -2  -6    3.00    0.80
  -7  -2  -6    2.50    0.70
  -7  -2  -6    2.40    0.70
   7  -2   6    3.40    0.70
  -7   2  -6    2.00    0.60
  -7   2  -6    2.90    0.80
  -7   2  -6    2.90    0.80
   7   2   6    3.00    0.70
   8  -2   6   13.90    1.20
  -8  -2  -6   17.30    1.50
  -8  -2  -6   16.40    1.40
   8   2   6   16.60    1.30
  -8   2  -6   17.70    1.50
  -8   2  -6   15.30    1.20
  -9  -2  -6    1.30    0.50
  -9  -2  -6    2.20    0.70
   9   2   6    1.40    0.50
  -9   2  -6    1.30    0.50
  -9   2  -6    1.60    0.70
 -10  -2  -6    5.60    0.70
 -10  -2  -6    6.30    0.80
  10   2   6    5.00    0.70
 -10   2  -6    4.30    1.20
 -11  -3   6    0.20    0.30
  11   3  -6    0.30    0.30
 -11   3   6    0.10    0.30
 -10  -3   6    9.70    1.00
  10  -3  -6    9.20    0.80
 -10   3   6   12.20    1.10
  10   3  -6    8.10    0.90
 -10   3   6    7.90    0.90
  10   3  -6    9.40    0.80
   9  -3  -6    6.20    0.80
  -9  -3   6    6.30    1.00
  -9   3   6    5.40    0.80
  -9   3   6    6.80    1.10
   9   3  -6    6.90    1.00
   9   3  -6    6.80    0.90
   8  -3  -6   65.69    2.50
  -8  -3   6   67.59    2.70
   8  -3  -6   66.99    2.60
  -8   3   6   63.59    2.50
   8   3  -6   63.89    2.90
   8   3  -6   65.09    2.50
  -8   3   6   70.79    2.80
   7  -3  -6    2.00    0.70
   7  -3  -6    2.20    0.60
  -7  -3   6    1.70    0.80
  -7   3   6    2.50    0.50
  -7   3   6    1.90    0.70
   7   3  -6    2.50    0.60
  -7   3   6    2.10    0.60
   7   3  -6    0.90    3.40
   7   3  -6    3.20    0.90
  -6  -3   6   12.10    1.30
  -6  -3   6   11.10    4.60
   6  -3  -6   10.30    1.10
  -6  -3   6    8.60    1.30
   6  -3  -6   13.10    1.40
  -6   3   6    9.10    1.10
   6   3  -6    7.80    1.40
   6   3  -6    2.90    3.80
   6   3  -6   11.70    1.10
  -6   3   6    9.60    1.40
  -6   3   6   11.20    1.10
   6   3  -6   12.00    1.50
   5  -3  -6   12.10    1.40
  -5  -3   6   11.20    1.40
   5  -3  -6   13.40    1.30
  -5  -3   6   15.70    1.50
  -5  -3   6    3.10    4.00
   5   3  -6   11.50    1.50
   5   3  -6   13.60    3.90
   5   3  -6   12.70    1.50
   5   3  -6   13.90    1.10
  -5   3   6   12.90    1.20
  -4  -3   6   94.89   10.10
  -4  -3   6   84.19    3.50
   4  -3  -6   81.69    3.30
   4  -3  -6   85.39    3.10
   4   3  -6   86.69    3.50
   4   3  -6   89.29    3.60
   4   3  -6   77.89    8.90
   4   3  -6   86.09    2.90
  -4   3   6   88.09    3.10
   4   3  -6   89.59    3.50
  -3  -3   6   -0.40    0.60
  -3  -3   6    0.00    0.60
  -3  -3   6   -0.50    0.30
   3  -3  -6    0.00    0.40
   3  -3  -6    0.20    0.60
  -3   3   6   -5.30    3.50
   3   3  -6    0.40    0.60
   3   3  -6   -2.40    2.10
  -3   3   6    1.20    0.60
   3   3  -6   -0.10    0.30
   3   3  -6    0.10    0.60
   3   3  -6   -0.20    0.60
  -2  -3   6    0.00    0.70
  -2  -3   6    3.90    2.70
  -2  -3   6    0.50    0.60
   2  -3  -6    1.10    0.70
   2  -3  -6    0.10    0.40
  -2  -3   6    0.70    0.40
   2   3  -6   -0.40    0.50
   2   3  -6   -0.10    0.50
   2   3  -6    0.10    0.50
   2   3  -6    2.00    2.70
   2   3  -6    0.60    0.40
  -2   3   6    4.20    2.90
  -2   3   6    0.00    0.60
   1  -3  -6   44.20    2.40
  -1  -3   6   44.00    2.40
  -1  -3   6   52.49    7.20
   1  -3  -6   48.20    2.00
  -1  -3   6   45.60    2.60
  -1  -3   6   49.40    2.10
   1   3  -6   43.40    2.30
  -1   3   6   44.70    2.20
   1   3  -6   49.60    6.90
   1   3  -6   50.89    2.40
  -1   3   6   52.99    6.70
   1   3  -6   44.20    2.10
   0  -3   6    4.00    0.90
   0  -3  -6    3.50    0.60
   0  -3   6    6.70    3.60
   0  -3  -6    4.20    0.90
   0  -3   6    3.90    0.70
   0   3   6    3.80    0.60
   0   3  -6   -1.40    3.50
   0   3  -6    5.30    0.90
   0   3  -6    3.60    0.80
   0   3   6    7.70    3.30
   0   3   6    5.30    0.90
   0   3  -6    4.40    0.80
  -1  -3  -6   -0.30    0.60
   1  -3   6   -0.40    2.70
   1  -3   6   -0.30    0.50
  -1  -3  -6    0.00    0.60
  -1   3  -6   -0.30    0.50
   1   3   6    1.30    0.60
   1   3   6    3.60    3.10
   1   3   6    0.40    0.40
  -1   3  -6    0.60    1.30
  -2  -3  -6    1.00    0.60
   2  -3   6    1.30    0.60
   2  -3   6    0.10    0.60
   2  -3   6    0.10    2.30
  -2   3  -6    0.70    0.50
   2   3   6   -0.10    0.40
  -2   3  -6   -0.40    0.40
   2   3   6    0.10    0.60
  -2   3  -6   -2.50    1.70
   2   3   6    0.40    1.80
  -3  -3  -6   13.80    1.30
  -3  -3  -6   10.00    1.30
   3  -3   6   14.20    1.60
   3  -3   6   15.80    4.70
   3  -3   6   11.30    1.20
   3  -3   6   11.20    1.50
  -3   3  -6    8.00    2.00
   3   3   6   12.10    1.20
   3   3   6    9.10    3.50
  -3   3  -6   10.10    1.10
  -3   3  -6   11.80    1.10
   3   3   6    9.90    1.40
   4  -3   6   24.00    1.80
   4  -3   6   26.50    2.10
   4  -3   6   25.50    1.60
  -4  -3  -6   24.70    1.70
   4  -3   6   32.00    6.40
   4   3   6   26.40    6.50
   4   3   6   26.60    1.70
  -4   3  -6   28.10    1.60
  -4   3  -6   26.40    2.90
  -4   3  -6   27.30    1.40
  -5  -3  -6   -0.40    0.50
   5  -3   6    1.70    0.80
   5  -3   6    3.70    4.30
  -5  -3  -6    0.80    0.60
   5  -3   6    0.50    0.60
   5  -3   6    0.50    0.50
  -5   3  -6   -1.60    1.10
   5   3   6    2.50    3.20
   5   3   6    0.00    0.40
  -5   3  -6    0.00    0.40
  -6  -3  -6  111.69    3.70
   6  -3   6   99.49    3.50
  -6  -3  -6  108.09    3.70
  -6   3  -6  107.29    4.50
   6   3   6  105.99    3.60
  -6   3  -6  103.59    3.50
   7  -3   6    1.50    0.60
  -7  -3  -6    2.70    0.70
  -7  -3  -6    3.60    0.80
  -7   3  -6    4.50    2.30
  -7   3  -6    3.10    0.70
   7   3   6    3.30    0.70
  -8  -3  -6    6.80    1.00
   8  -3   6    5.70    0.90
  -8  -3  -6    7.00    0.90
  -8   3  -6    3.70    3.10
  -8   3  -6    6.30    0.80
   8   3   6    6.80    0.90
  -9  -3  -6    2.40    0.50
  -9  -3  -6    2.70    0.60
  -9   3  -6    2.60    0.50
   9   3   6    2.00    0.50
  -9   3  -6    2.20    3.10
   9  -4  -6    0.20    0.30
   9   4  -6    0.30    0.30
  -9   4   6    0.40    0.40
   8  -4  -6    0.30    0.40
   8  -4  -6    0.70    0.40
   8   4  -6    0.20    0.30
   8   4  -6    0.40    0.50
  -8   4   6    0.50    0.50
   7  -4  -6    0.30    0.50
   7  -4  -6    0.10    0.40
   7   4  -6    0.70    0.50
   7   4  -6    0.20    0.40
  -7   4   6   -0.30    0.50
   6  -4  -6   -0.30    0.60
  -6  -4   6    1.20    0.60
   6  -4  -6   -0.30    0.40
  -6   4   6    0.00    0.40
   6   4  -6    0.90    0.60
  -6   4   6   -0.10    0.60
   6   4  -6   -0.10    0.50
   6   4  -6   -0.10    0.30
   5  -4  -6   75.49    3.10
  -5  -4   6   75.19    3.00
   5  -4  -6   74.69    2.90
   5   4  -6   71.69    2.50
   5   4  -6   75.09    3.30
  -5   4   6   78.99    2.80
   5   4  -6   75.59    3.20
   4  -4  -6  215.98    6.00
  -4  -4   6  215.78    6.50
   4  -4  -6  217.28    6.50
  -4  -4   6  205.18   21.20
   4   4  -6  213.68    6.60
   4   4  -6  167.08   15.40
   4   4  -6  216.98    6.50
  -4   4   6  219.08    6.10
   3  -4  -6    1.60    0.80
  -3  -4   6   13.40    5.30
  -3  -4   6    1.40    0.90
   3  -4  -6    1.70    0.60
  -3   4   6    1.90    0.70
   3   4  -6    1.30    0.80
   3   4  -6    1.80    0.70
   3   4  -6    8.30    4.40
   2  -4  -6   16.90    1.40
  -2  -4   6   16.00    1.80
  -2  -4   6   14.10    1.10
  -2  -4   6    6.20    4.90
   2  -4  -6   18.60    1.80
   2   4  -6   12.50    5.50
  -2   4   6   18.90    1.60
   2   4  -6   18.60    1.60
   2   4  -6   17.70    1.70
  -1  -4   6   16.30    1.30
   1  -4  -6   17.10    1.70
  -1  -4   6   12.70    5.20
  -1  -4   6   16.70    1.90
   1  -4  -6   15.90    1.30
  -1   4   6   15.60    1.50
   1   4  -6   16.80    1.60
  -1   4   6   10.10    7.10
   1   4  -6   14.00    1.30
   1   4  -6   15.30    9.50
   0  -4  -6   68.19    2.50
   0  -4   6   73.99    2.90
   0  -4   6   63.59   10.10
   0  -4  -6   75.79    3.20
   0  -4   6   73.09    3.50
   0  -4   6   72.89    3.20
   0   4   6   63.49   10.70
   0   4   6   74.29    3.10
   0   4  -6   75.89    3.10
   0   4  -6   77.49    3.00
  -1  -4  -6    7.10    1.40
   1  -4   6    7.90    1.50
   1  -4   6    6.60    1.10
   1  -4   6    8.60    4.70
   1  -4   6    7.30    1.20
  -1   4  -6    6.40    1.10
  -1   4  -6    7.20    1.00
   1   4   6   10.60    5.70
   1   4   6    4.90    1.00
  -1   4  -6    6.30    1.10
   2  -4   6   56.59    2.70
   2  -4   6   65.69    3.20
  -2  -4  -6   61.59    2.70
  -2   4  -6   65.59    2.60
   2   4   6   60.59    2.80
   2   4   6   59.09    2.30
   2   4   6   56.09    9.40
  -2   4  -6   61.59    2.80
  -2   4  -6   62.59    2.60
  -3  -4  -6    7.30    1.20
   3  -4   6    4.50    1.00
   3  -4   6    4.80    0.90
   3  -4   6    3.70    0.70
  -3  -4  -6    6.40    1.10
  -3   4  -6    3.70    1.20
   3   4   6    5.10    0.90
  -3   4  -6    3.70    0.70
  -3   4  -6    4.10    0.80
   3   4   6    3.70    0.90
   4  -4   6    8.90    1.40
  -4  -4  -6   10.10    1.20
   4  -4   6    5.90    0.90
   4   4   6    7.40    0.90
  -4   4  -6    8.10    0.80
  -4   4  -6    7.30    2.40
   4   4   6    8.40    1.30
  -4   4  -6    7.10    1.00
  -5  -4  -6    1.00    0.60
   5  -4   6   -0.30    0.40
  -5  -4  -6    0.90    0.60
   5  -4   6   -0.50    0.70
  -5   4  -6   -2.20    3.20
  -5   4  -6    0.30    0.40
   5   4   6    0.10    0.40
   6  -4   6   35.60    1.80
  -6  -4  -6   35.00    1.70
  -6  -4  -6   35.80    1.70
  -6   4  -6   44.60    6.40
  -6   4  -6   36.00    1.70
   6   4   6   32.70    1.60
  -7  -4  -6   27.10    1.40
   7  -4   6   26.00    1.40
  -7  -4  -6   28.90    1.40
   7   4   6   25.90    1.30
  -7   4  -6   27.90    1.30
  -7   4  -6   39.90    5.30
   6  -5  -6   46.00    1.80
   6  -5  -6   40.90    1.70
   6   5  -6   46.20    1.80
  -6   5   6   44.80    1.80
  -5  -5   6    8.40    0.80
   5  -5  -6    7.90    0.80
   5  -5  -6   10.00    1.20
   5   5  -6   10.20    1.00
  -5   5   6    9.60    0.80
  -5   5   6    9.00    1.10
   4  -5  -6    5.70    1.10
   4  -5  -6    4.30    0.70
  -4  -5   6    3.10    0.50
  -4  -5   6    4.50    0.80
   4   5  -6    5.20    0.90
  -4   5   6    6.10    0.90
  -4   5   6    7.10    1.10
   3  -5  -6   19.80    1.50
  -3  -5   6   18.50    1.50
   3  -5  -6   14.90    1.10
  -3   5   6   17.90    1.30
   3   5  -6   19.00    1.50
   2  -5  -6    1.90    0.40
  -2  -5   6    1.80    0.80
   2  -5  -6    1.40    0.70
   2   5  -6    1.80    0.70
  -2   5   6    0.90    0.60
  -1  -5   6    1.50    0.50
  -1  -5   6    1.50    0.80
   1  -5  -6    1.00    0.70
   1   5  -6    1.20    0.60
  -1   5   6    1.00    0.60
   0  -5   6    1.40    0.80
   0  -5   6    0.10    0.40
   0  -5  -6   -0.10    0.60
   0   5   6   -0.60    0.50
   0   5  -6   -0.10    0.50
   0   5  -6    0.10    0.50
  -1  -5  -6   39.30    2.00
   1  -5   6   38.80    1.80
   1  -5   6   41.40    2.30
  -1   5  -6   40.30    1.90
  -1   5  -6   42.70    1.90
   1   5   6   39.60    2.00
  -1   5  -6   40.60    1.90
   2  -5   6    3.40    0.70
  -2  -5  -6    3.80    0.70
   2  -5   6    3.50    0.90
  -2  -5  -6    4.00    0.70
  -2   5  -6    2.40    0.60
   2   5   6    3.80    0.80
  -2   5  -6    2.90    0.60
  -2   5  -6    3.20    0.70
  -3  -5  -6    0.20    0.50
   3  -5   6   -0.30    0.50
   3  -5   6    0.10    0.40
  -3  -5  -6    0.10    0.50
  -3   5  -6    0.10    0.40
   3   5   6    1.10    0.50
  -3   5  -6   -0.20    0.40
  -3   5  -6    0.20    0.30
   4  -5   6    5.10    0.80
   4  -5   6    6.70    1.00
  -4  -5  -6    5.80    0.70
  -4  -5  -6    5.20    0.80
  -4   5  -6    4.20    0.70
   4   5   6    4.90    0.90
  -4   5  -6    6.00    0.80
  -5  -5  -6    2.80    0.40
  -5  -5  -6    2.10    0.40
   5  -5   6    2.20    0.50
  -5   5  -6    2.10    0.50
  -5   5  -6    1.90    0.40
  12   0  -7   -0.50    0.20
 -12   0   7    0.10    0.40
 -11   0   7    0.10    0.50
  11   0  -7    0.10    0.30
  10   0  -7    0.10    0.30
 -10   0   7    0.10    0.60
   9   0  -7    3.10    4.70
   8   0  -7    1.30    3.20
   8   0  -7   -0.10    0.40
  -8   0   7    4.20    4.10
   8   0  -7   -0.20    0.60
  -8   0   7    0.70    0.40
  -8   0   7    0.70    0.60
   7   0  -7    0.30    0.60
   7   0  -7   -0.10    0.30
  -7   0   7    0.00    0.50
  -7   0   7   -0.10    0.50
  -7   0   7    0.20    2.90
   6   0  -7   -0.40    0.30
   6   0  -7   -0.20    0.50
  -6   0   7    0.70    2.20
  -6   0   7   -0.50    0.50
  -6   0   7    0.00    0.40
  -5   0   7   -2.20    2.40
   5   0  -7    0.10    0.30
   5   0  -7    1.10    0.60
  -5   0   7    0.90    0.40
  -4   0   7   -0.80    1.90
  -4   0   7   -1.30    1.20
   4   0  -7    0.00    0.30
  -4   0   7    0.10    0.40
  -3   0   7    0.70    1.50
   3   0  -7   -0.20    0.30
   2   0  -7   -0.30    0.20
  -2   0   7    1.80    1.50
  -2   0   7   -0.10    0.30
   1   0  -7    0.00    0.30
  -1   0   7    0.90    1.50
  -1   0   7   -0.50    0.30
   0   0   7    0.30    0.40
   0   0   7   -0.60    1.30
   1   0   7   -0.10    0.30
   1   0   7   -0.50    1.20
   2   0   7   -0.40    1.00
   2   0   7    0.20    0.40
   3   0   7    0.50    1.80
   3   0   7    0.10    0.40
  -3   0  -7   -0.30    0.30
  -4   0  -7   -0.40    0.40
  -4   0  -7    1.20    0.60
   4   0   7    0.40    0.40
   4   0   7    1.40    2.00
   5   0   7   -1.90    1.90
  -5   0  -7   -1.10    0.40
   5   0   7   -0.10    0.40
  -5   0  -7   -0.10    0.50
  -6   0  -7   -0.40    0.50
   6   0   7    0.60    3.50
  -6   0  -7   -0.30    0.50
   6   0   7   -0.30    0.30
  -7   0  -7   -0.50    0.50
   7   0   7    0.20    0.40
  -7   0  -7    1.60    0.70
  -8   0  -7   -0.50    0.50
   8   0   7   -0.70    0.30
  -8   0  -7   -0.80    0.50
  -9   0  -7    0.10    0.50
  -9   0  -7    0.70    0.50
   9   0   7   -0.50    0.40
 -10   0  -7    0.00    0.40
 -10   0  -7    0.30    0.40
  12  -1  -7    1.80    0.30
 -12  -1   7    0.90    0.40
  12   1  -7    0.70    0.40
 -12   1   7    0.90    0.50
  12   1  -7    0.90    0.30
 -11  -1   7    2.80    0.70
  11  -1  -7    2.70    0.50
 -11   1   7    2.70    0.70
  11   1  -7    2.70    0.50
  10  -1  -7    0.20    0.40
 -10  -1   7    0.00    0.50
  10   1  -7    0.20    0.50
  10   1  -7    0.40    0.40
 -10   1   7    0.00    0.50
  -9  -1   7   28.40    1.80
   9  -1  -7   27.80    1.50
   9   1  -7   29.80    1.60
   9   1  -7   31.20    1.90
  -9   1   7   30.80    1.90
  -8  -1   7   13.70    1.40
  -8  -1   7   14.00    1.20
   8  -1  -7   15.20    1.40
  -8  -1   7   27.90    6.90
   8  -1  -7   13.90    1.10
   8   1  -7    5.70    3.50
   8   1  -7   14.80    1.20
  -8   1   7   15.90    1.50
   8   1  -7   13.30    1.40
  -8   1   7   12.70    1.00
  -7  -1   7  611.84   15.00
  -7  -1   7  617.44   15.00
   7  -1  -7  624.84   14.80
  -7  -1   7  606.64   26.40
   7  -1  -7  606.64   15.20
  -7   1   7  626.34   15.10
   7   1  -7  649.93   26.00
  -7   1   7  644.74   15.10
   7   1  -7  607.94   15.40
   7   1  -7  638.44   14.90
  -7   1   7  619.84   14.70
   6  -1  -7    9.30    1.00
  -6  -1   7    6.20    1.00
  -6  -1   7    7.70    1.10
  -6  -1   7    6.40    3.00
   6  -1  -7    8.30    1.20
   6   1  -7    9.40    0.90
  -6   1   7    8.70    1.00
   6   1  -7    8.10    3.40
   6   1  -7    8.00    1.20
  -6   1   7    8.60    1.10
   5  -1  -7    6.90    1.00
   5  -1  -7    8.70    0.90
  -5  -1   7    3.90    3.10
  -5  -1   7    7.30    1.00
  -5  -1   7    7.10    1.10
  -5  -1   7    7.40    2.80
  -5   1   7    6.10    3.60
   5   1  -7    6.00    1.10
  -5   1   7    9.50    1.10
   5   1  -7    7.20    2.90
  -5   1   7    7.70    0.90
   5   1  -7    6.70    0.80
  -4  -1   7  129.39    9.30
  -4  -1   7  134.39    4.20
   4  -1  -7  137.19    4.30
  -4  -1   7  148.69    4.60
   4  -1  -7  151.78    4.10
   4   1  -7  138.79    4.40
  -4   1   7  138.69    9.10
   4   1  -7  153.98    4.10
  -4   1   7  136.29    4.10
  -3  -1   7   34.10    1.40
  -3  -1   7   31.60    4.90
   3  -1  -7   36.10    1.50
   3   1  -7   35.20    1.50
  -3   1   7   33.10    4.80
  -2  -1   7   29.00    4.60
   2  -1  -7   36.00    1.50
  -2  -1   7   33.70    1.50
  -2   1   7   33.80    1.40
   2   1  -7   35.20    1.40
  -2   1   7   34.50    4.60
  -1  -1   7  117.79    8.50
  -1  -1   7  119.39    3.50
   1  -1  -7  119.59    3.30
   1   1  -7  116.29    3.20
  -1   1   7  115.49    8.20
  -1   1   7  116.99    3.40
   0  -1   7   70.19    6.60
   0  -1   7   70.99    2.40
   0  -1  -7   65.99    2.10
   0   1  -7   70.49    6.10
   0   1   7   68.49    6.50
   0   1   7   67.39    2.30
   1  -1   7  291.07   13.90
   1  -1   7  274.07    7.00
   1   1   7  273.77    7.00
   1   1   7  277.37   14.00
  -1   1  -7  265.57   12.70
   2  -1   7   93.79    3.10
   2  -1   7  105.29    8.00
   2   1   7  101.59    3.20
  -2   1  -7  101.99    7.30
   2   1   7   96.69    8.10
   3  -1   7   53.79    2.10
   3  -1   7   57.29    6.10
  -3  -1  -7   52.59    2.10
   3   1   7   57.29    2.20
   3   1   7   61.99    6.40
  -3   1  -7   53.49    2.20
  -4  -1  -7    0.00    0.50
   4  -1   7    1.20    1.90
   4  -1   7    0.00    0.40
  -4  -1  -7    0.50    0.60
  -4   1  -7    0.20    0.50
   4   1   7    3.20    2.20
   4   1   7    0.60    0.40
  -4   1  -7   -0.40    0.50
  -5  -1  -7   14.80    1.30
   5  -1   7   14.20    1.20
   5  -1   7   25.80    4.80
  -5  -1  -7   16.40    1.30
   5   1   7   11.30    3.70
  -5   1  -7   19.90    1.50
   5   1   7   15.20    1.20
  -5   1  -7   12.60    1.40
   6  -1   7    5.40    0.90
   6  -1   7    2.60    3.60
  -6  -1  -7    5.30    1.00
  -6  -1  -7    5.40    0.90
  -6   1  -7    7.50    1.20
   6   1   7   15.30    4.40
  -6   1  -7    7.60    1.10
   6   1   7    5.60    1.00
   7  -1   7   24.00    1.50
  -7  -1  -7   26.80    1.70
  -7  -1  -7   25.30    1.70
  -7   1  -7   24.60    1.70
  -7   1  -7   23.30    1.70
   7   1   7   24.60    1.50
  -8  -1  -7    9.60    1.20
   8  -1   7    9.60    1.00
  -8  -1  -7   10.80    1.20
   8   1   7   10.10    1.00
  -8   1  -7   10.30    1.30
  -8   1  -7    8.90    1.30
  -9  -1  -7    6.30    0.90
  -9  -1  -7    3.80    0.80
   9  -1   7    4.80    0.60
   9   1   7    4.50    0.80
  -9   1  -7    5.50    0.90
  -9   1  -7    4.90    0.80
 -10  -1  -7   11.30    0.90
 -10  -1  -7   11.50    1.00
  10   1   7   10.80    0.80
 -10   1  -7   11.40    1.00
  11  -2  -7    0.40    0.30
 -11  -2   7    0.40    0.40
  11   2  -7    0.30    0.30
 -11   2   7    0.50    0.50
  11   2  -7    0.50    0.40
 -10  -2   7    9.50    1.10
  10  -2  -7    8.30    0.80
  10   2  -7   10.70    1.10
 -10   2   7   10.80    1.20
  10   2  -7    9.80    1.00
  -9  -2   7   -0.10    0.50
   9  -2  -7    0.30    0.40
  -9   2   7    0.70    0.60
   9   2  -7    0.30    0.40
  -8  -2   7   -4.60    4.20
   8  -2  -7    0.90    0.50
   8  -2  -7    0.60    0.60
  -8  -2   7   -0.10    0.50
   8   2  -7   -0.30    4.50
   8   2  -7    1.40    0.50
   8   2  -7    1.10    0.60
  -8   2   7    0.00    0.50
  -8   2   7    1.40    0.40
  -8   2   7    1.00    0.50
  -7  -2   7    8.50    1.10
  -7  -2   7    3.00    3.60
   7  -2  -7    6.90    1.10
   7  -2  -7    7.80    1.10
  -7   2   7    6.40    1.00
  -7   2   7    8.70    1.30
   7   2  -7    8.10    1.00
  -7   2   7    8.70    0.90
   7   2  -7    5.60    3.20
   7   2  -7    8.20    1.30
  -6  -2   7    0.50    0.60
   6  -2  -7    1.10    0.60
  -6  -2   7    0.80    0.60
  -6  -2   7    2.50    0.80
  -6  -2   7   -1.50    2.20
   6  -2  -7    0.70    0.50
   6   2  -7    3.30    2.30
   6   2  -7    0.70    0.40
   6   2  -7    0.90    0.70
  -6   2   7    2.00    0.60
  -6   2   7    0.80    0.60
  -5  -2   7  136.19    4.70
  -5  -2   7  130.69    4.40
  -5  -2   7  135.09    4.40
   5  -2  -7  136.89    4.50
  -5  -2   7  135.49   11.40
   5  -2  -7  138.79    4.10
  -5   2   7  132.09    4.10
   5   2  -7  134.09    4.00
   5   2  -7  131.09    4.50
   5   2  -7  141.19   11.60
  -5   2   7  138.09    4.30
  -4  -2   7   10.90    3.80
   4  -2  -7   12.90    1.40
  -4  -2   7   15.30    1.40
   4  -2  -7   14.30    1.10
  -4  -2   7   14.80    1.50
  -4   2   7    7.60    4.10
   4   2  -7   12.50    1.00
   4   2  -7   13.80    1.40
  -4   2   7   12.00    1.20
   4   2  -7   12.30    4.10
   3  -2  -7    0.20    0.50
   3  -2  -7    0.40    0.40
  -3  -2   7    0.20    0.60
  -3  -2   7    0.00    0.30
  -3  -2   7   -0.20    0.50
  -3  -2   7    0.10    1.90
   3   2  -7    0.60    0.30
  -3   2   7    6.00    2.90
   3   2  -7    2.30    2.10
   3   2  -7    0.20    0.60
  -3   2   7    0.50    0.50
  -2  -2   7   37.70    5.50
  -2  -2   7   37.10    2.10
  -2  -2   7   36.50    1.70
   2  -2  -7   40.20    1.70
  -2  -2   7   35.00    1.90
   2  -2  -7   34.70    1.90
  -2   2   7   31.10    5.00
  -2   2   7   34.70    1.80
   2   2  -7   31.80    5.30
   2   2  -7   35.30    2.00
   2   2  -7   36.10    1.50
  -1  -2   7   60.49    2.70
  -1  -2   7   55.69    2.50
  -1  -2   7   64.99    2.30
   1  -2  -7   62.99    2.20
  -1  -2   7   58.59    6.70
   1  -2  -7   62.49    2.60
   1   2  -7   63.59    2.60
   1   2  -7   60.89    2.50
   1   2  -7   57.59    6.60
  -1   2   7   58.49    2.40
  -1   2   7   65.09    6.70
  -1   2   7   61.59    2.20
   0  -2   7    4.60    2.80
   0  -2   7    6.80    1.00
   0  -2  -7    6.40    1.10
   0  -2   7    7.50    1.10
   0  -2  -7    7.30    0.80
   0   2  -7    5.00    1.00
   0   2   7    8.20    2.80
   0   2  -7    5.40    1.00
   0   2  -7    5.80    2.90
   0   2   7    6.20    0.80
   0   2   7    7.70    1.00
  -1  -2  -7   63.69    2.60
   1  -2   7   60.79    2.60
   1  -2   7   63.49    2.40
   1  -2   7   65.49    7.20
   1   2   7   58.09    2.50
  -1   2  -7   63.59    2.40
  -1   2  -7   64.19    7.20
   1   2   7   68.09    2.40
   1   2   7   59.39    7.10
   2  -2   7   22.30    1.70
  -2  -2  -7   23.40    1.50
   2  -2   7   24.70    1.50
   2  -2   7   25.80    5.00
  -2   2  -7   24.00    1.50
   2   2   7   18.90    4.70
  -2   2  -7   22.10    1.80
   2   2   7   22.30    1.60
   2   2   7   24.90    1.50
  -3  -2  -7   23.50    1.40
   3  -2   7   25.10    4.70
   3  -2   7   23.30    1.50
  -3  -2  -7   24.50    1.50
  -3  -2  -7   23.30    1.40
  -3   2  -7   21.50    1.40
   3   2   7   24.60    1.50
   3   2   7   19.10    4.90
  -3   2  -7   23.80    1.60
  -4  -2  -7    0.20    0.50
  -4  -2  -7    0.70    0.60
   4  -2   7   -1.70    2.40
   4  -2   7   -0.40    0.40
   4   2   7   -2.70    2.30
   4   2   7    0.40    0.40
  -4   2  -7    0.10    0.60
  -4   2  -7   -0.20    0.60
   5  -2   7    9.10    4.00
  -5  -2  -7    3.80    0.80
  -5  -2  -7    4.70    0.90
   5  -2   7    3.20    0.80
  -5   2  -7    3.50    0.90
  -5   2  -7    1.60    0.70
   5   2   7    2.90    0.70
  -5   2  -7    2.40    0.50
   5   2   7    5.40    3.70
  -6  -2  -7   20.40    1.50
  -6  -2  -7   22.60    1.60
   6  -2   7   21.30    1.50
  -6   2  -7   22.10    1.70
   6   2   7   21.80    1.50
  -6   2  -7   18.60    1.40
  -7  -2  -7   22.90    1.60
  -7  -2  -7   22.90    1.50
   7  -2   7   19.70    1.40
  -7   2  -7   22.10    1.70
   7   2   7   23.50    1.50
  -8  -2  -7   16.60    1.30
  -8  -2  -7   17.10    1.30
   8  -2   7   15.10    1.10
  -8   2  -7   15.70    1.40
   8   2   7   16.40    1.20
  -9  -2  -7    0.50    0.40
  -9  -2  -7    0.50    0.40
   9   2   7    0.00    0.30
  -9   2  -7   -0.20    0.50
  10  -3  -7   10.80    0.80
 -10  -3   7   11.80    0.80
  10   3  -7   12.50    1.00
  10   3  -7   11.70    0.80
 -10   3   7   13.60    1.10
  -9  -3   7    1.00    0.50
   9  -3  -7    1.00    0.40
   9   3  -7    0.50    0.50
  -9   3   7    0.30    0.50
   9   3  -7   -0.10    0.30
   8  -3  -7    1.80    0.60
   8  -3  -7    0.90    0.50
  -8  -3   7    1.40    0.60
  -8   3   7    1.10    0.60
   8   3  -7    2.00    0.70
   8   3  -7    0.70    0.40
   7  -3  -7   34.80    1.80
   7  -3  -7   32.00    1.90
  -7  -3   7   33.90    1.80
   7   3  -7   32.40    2.10
  -7   3   7   32.70    1.50
   7   3  -7   33.90    1.70
  -7   3   7   35.30    2.00
   6  -3  -7    4.10    1.00
   6  -3  -7    6.50    1.00
  -6  -3   7   11.10    4.60
  -6  -3   7    5.50    0.90
   6   3  -7    1.20    4.00
   6   3  -7    9.50    1.40
   6   3  -7    5.50    0.90
  -6   3   7    7.40    1.00
   6   3  -7    6.00    1.10
  -6   3   7    5.10    0.90
   5  -3  -7    3.20    0.90
  -5  -3   7    7.10    6.10
  -5  -3   7    3.50    0.80
   5  -3  -7    2.70    0.70
   5   3  -7    2.40    0.90
   5   3  -7    3.10    1.00
   5   3  -7    3.90    0.60
  -5   3   7    4.00    0.80
   5   3  -7    9.10    3.70
   5   3  -7    3.60    1.00
   4  -3  -7    1.90    0.80
  -4  -3   7   -4.90    3.10
  -4  -3   7    1.90    0.80
   4  -3  -7    0.80    0.50
   4   3  -7    0.20    0.70
   4   3  -7    1.00    0.40
   4   3  -7   -3.80    2.60
  -4   3   7    0.70    0.70
   4   3  -7    0.80    0.70
   4   3  -7    0.60    0.80
   3  -3  -7  229.08    6.70
  -3  -3   7  228.68    7.00
  -3  -3   7  225.98   15.80
  -3  -3   7  221.58    5.90
   3  -3  -7  231.98    6.30
  -3  -3   7  235.68    7.00
   3   3  -7  219.78    5.90
   3   3  -7  222.88    6.70
  -3   3   7  228.48   15.00
   3   3  -7  231.58    6.80
   3   3  -7  203.58   14.80
  -3   3   7  225.98    6.40
   3   3  -7  233.18    6.80
  -2  -3   7  268.57    7.90
  -2  -3   7  279.77    8.10
  -2  -3   7  277.67    7.20
  -2  -3   7  284.37   17.50
   2  -3  -7  282.67    7.80
  -2  -3   7  284.27    8.10
   2  -3  -7  283.17    7.30
   2   3  -7  269.97   16.20
  -2   3   7  246.98   15.70
   2   3  -7  277.97    7.20
   2   3  -7  272.07    7.90
   2   3  -7  267.07    7.70
  -2   3   7  270.67    7.50
   1  -3  -7    2.90    0.80
  -1  -3   7    1.70    0.60
  -1  -3   7    2.70    0.80
   1  -3  -7    2.50    0.60
  -1  -3   7    3.90    1.10
  -1  -3   7    5.70    3.00
   1   3  -7    3.50    4.70
  -1   3   7    7.50    3.20
   1   3  -7    2.90    0.80
  -1   3   7    1.70    0.70
   1   3  -7    2.00    0.70
   0  -3   7   12.60    1.20
   0  -3  -7    9.40    0.90
   0  -3  -7   11.10    1.40
   0  -3   7    8.40    3.60
   0  -3   7   10.00    1.50
   0   3  -7   10.30    1.30
   0   3   7   11.00    1.00
   0   3   7    5.20    3.70
   0   3  -7   11.10    5.00
   0   3  -7    9.30    1.20
   0   3   7   12.50    1.40
  -1  -3  -7    6.70    1.20
   1  -3   7    2.90    3.10
   1  -3   7    4.70    1.00
  -1   3  -7    5.20    1.10
   1   3   7    5.20    0.90
   1   3   7    4.80    0.90
  -1   3  -7    5.10    0.90
   1   3   7    8.30    3.80
  -1   3  -7    5.70    0.80
   2  -3   7    2.40    0.80
   2  -3   7    5.20    3.70
  -2  -3  -7    2.50    0.70
  -2  -3  -7    2.70    0.70
   2  -3   7    1.60    0.70
  -2   3  -7    4.60    1.90
  -2   3  -7    2.20    0.70
   2   3   7    2.10    0.60
  -2   3  -7    2.20    0.70
   2   3   7    1.90    0.80
   2   3   7    9.00    3.30
   3  -3   7   -0.70    3.20
  -3  -3  -7    0.00    0.60
   3  -3   7    1.50    0.60
   3  -3   7    0.70    0.70
  -3  -3  -7   -0.70    0.50
  -3   3  -7   -0.50    0.50
  -3   3  -7    1.10    0.50
  -3   3  -7   -0.40    2.00
   3   3   7    0.40    0.50
   3   3   7    0.80    0.70
   3   3   7   -3.60    2.60
  -4  -3  -7   34.30    1.90
   4  -3   7   38.60    7.80
  -4  -3  -7   36.10    1.90
   4  -3   7   37.50    2.00
   4  -3   7   36.30    2.20
   4  -3   7   32.30    2.30
  -4   3  -7   33.90    1.60
  -4   3  -7   36.10    3.90
   4   3   7   28.80    6.30
  -4   3  -7   34.10    1.80
   4   3   7   36.00    1.90
  -5  -3  -7   10.60    1.20
   5  -3   7   10.50    1.30
   5  -3   7   11.40    1.60
  -5  -3  -7   11.20    1.20
   5  -3   7   12.20    1.30
  -5   3  -7   12.50    2.40
   5   3   7   13.30    1.30
  -5   3  -7   12.20    1.10
   6  -3   7   18.20    1.40
  -6  -3  -7   17.60    1.40
  -6  -3  -7   19.90    1.50
   6   3   7   20.20    1.40
  -6   3  -7   17.80    1.20
  -6   3  -7   13.80    2.40
   7  -3   7    0.40    0.40
  -7  -3  -7    0.50    0.40
  -7  -3  -7   -0.90    0.40
   7   3   7   -0.40    0.30
  -7   3  -7    1.10    2.80
  -7   3  -7    0.00    0.40
  -8  -3  -7    0.80    0.40
  -8  -3  -7    0.90    0.40
   8  -3   7    0.20    0.40
   8   3   7    0.30    0.40
  -8   3  -7    0.80    3.20
   9  -4  -7    1.30    0.30
  -9   4   7    2.10    0.50
   8  -4  -7    7.10    0.80
   8  -4  -7    6.00    0.70
   8   4  -7    6.60    0.70
  -8   4   7    7.50    1.00
   8   4  -7    6.80    0.90
   7  -4  -7   12.80    1.10
   7  -4  -7   12.20    1.20
   7   4  -7   11.90    1.20
   7   4  -7   10.60    0.80
  -7   4   7   12.20    1.20
   6  -4  -7   80.29    3.00
   6  -4  -7   75.79    2.80
   6   4  -7   76.09    3.20
  -6   4   7   75.49    2.50
  -6   4   7   80.99    3.00
   6   4  -7   70.89    2.40
   6   4  -7   77.59    3.00
   5  -4  -7  114.09    4.10
   5  -4  -7  109.39    3.70
  -5  -4   7  110.99    3.80
   5   4  -7  108.39    4.00
  -5   4   7  116.79    3.60
  -5   4   7  118.39    3.90
   4  -4  -7   78.09    3.30
   4  -4  -7   79.99    3.00
  -4  -4   7   81.59    3.40
  -4   4   7   83.59    3.10
   4   4  -7   79.29    3.40
   4   4  -7   78.39    3.30
  -3  -4   7   21.50    1.90
   3  -4  -7   19.00    1.40
   3  -4  -7   23.50    1.90
  -3   4   7   21.00    1.70
   3   4  -7   22.40    1.80
   3   4  -7   21.30    1.70
  -2  -4   7    7.00    6.30
   2  -4  -7    0.70    0.70
  -2  -4   7    0.40    0.70
   2  -4  -7    0.80    0.50
  -2  -4   7   -0.10    0.40
   2   4  -7    0.40    0.60
   2   4  -7   -0.50    0.50
  -2   4   7    0.60    0.70
  -1  -4   7    6.00    4.50
  -1  -4   7   -0.30    0.40
   1  -4  -7    0.30    0.70
   1  -4  -7   -0.70    0.40
  -1  -4   7    1.00    0.80
   1   4  -7    0.60    0.60
  -1   4   7  -12.00   10.70
   1   4  -7    0.60    0.50
  -1   4   7    0.20    0.60
   0  -4   7   25.70    1.70
   0  -4   7   18.90    6.10
   0  -4   7   26.20    2.20
   0  -4  -7   28.00    2.00
   0  -4   7   29.50    2.00
   0   4  -7   27.20    1.70
   0   4   7   28.60    1.90
   0   4  -7   29.60    1.90
   0   4   7   29.20   14.00
   1  -4   7   16.60    1.40
   1  -4   7   13.30    1.40
  -1  -4  -7   16.70    1.60
  -1  -4  -7   14.80    1.30
   1  -4   7   17.00    1.80
  -1   4  -7   13.70    1.40
  -1   4  -7   14.10    1.30
  -1   4  -7   13.80    1.40
   1   4   7   14.40    1.50
   2  -4   7    0.20    0.70
  -2  -4  -7    0.30    0.50
   2  -4   7    0.50    0.50
  -2  -4  -7   -0.50    0.50
   2  -4   7   -0.20    0.50
  -2   4  -7   -0.40    0.50
  -2   4  -7    0.10    0.60
  -2   4  -7    0.40    0.50
   2   4   7    0.40    0.40
   3  -4   7   43.20    2.50
   3  -4   7   37.70    2.10
  -3  -4  -7   39.70    1.80
  -3  -4  -7   39.80    1.90
   3  -4   7   43.30    2.20
  -3   4  -7   39.20    3.00
  -3   4  -7   41.70    1.90
   3   4   7   43.10    2.20
   3   4   7   39.10    1.80
  -3   4  -7   43.20    1.80
  -4  -4  -7    6.50    0.90
   4  -4   7    6.80    1.20
  -4  -4  -7    4.40    0.80
   4  -4   7    5.60    0.90
   4   4   7    5.80    0.80
   4   4   7    6.30    0.90
  -4   4  -7    5.50    0.60
  -4   4  -7    3.60    2.40
  -4   4  -7    7.00    0.90
   5  -4   7    0.80    0.50
  -5  -4  -7   -0.30    0.40
   5  -4   7    2.50    0.80
  -5  -4  -7    0.10    0.40
  -5   4  -7    0.40    0.40
  -5   4  -7    1.20    2.70
   5   4   7    0.50    0.40
  -6  -4  -7   53.29    2.00
  -6  -4  -7   60.29    2.10
   6  -4   7   54.29    2.10
  -6   4  -7   59.39    4.90
   6   4   7   54.99    2.00
  -6   4  -7   51.99    1.80
  -7  -4  -7    0.50    0.30
   7  -4   7    0.30    0.30
  -7  -4  -7    1.60    0.40
   7   4   7    1.00    0.30
  -7   4  -7   -0.80    1.90
   6  -5  -7    0.40    0.30
   6  -5  -7    0.00    0.40
  -6   5   7    0.00    0.40
   6   5  -7    0.30    0.40
   5  -5  -7    1.10    0.50
  -5  -5   7    1.60    0.40
   5  -5  -7    0.10    0.30
  -5   5   7   -0.20    0.30
  -5   5   7    0.60    0.50
   5   5  -7    0.10    0.40
   4  -5  -7    6.70    0.70
  -4  -5   7    7.20    1.00
   4  -5  -7    8.50    1.10
  -4   5   7    8.80    0.90
  -4   5   7    7.80    1.00
   4   5  -7    7.50    1.00
  -3  -5   7    4.10    0.80
   3  -5  -7    3.70    0.60
   3  -5  -7    2.80    0.70
  -3   5   7    5.40    0.90
   3   5  -7    4.10    0.80
  -2  -5   7   -0.50    0.50
   2  -5  -7    0.30    0.60
  -2   5   7   -0.20    0.40
   2   5  -7    0.30    0.50
  -1  -5   7    0.20    0.60
   1  -5  -7    0.50    0.60
   1   5  -7    0.90    0.50
  -1   5   7    0.40    0.50
   1   5  -7    0.90    0.60
   0  -5  -7    3.90    0.80
   0  -5  -7    1.90    0.70
   0  -5   7    1.80    0.80
   0  -5   7    1.70    0.40
   0   5  -7    1.30    0.50
   0   5  -7    1.20    0.60
   0   5   7    1.80    0.60
   1  -5   7    1.90    0.80
   1  -5   7    1.40    0.40
  -1  -5  -7    2.40    0.50
   1   5   7    2.10    0.60
  -1   5  -7    2.10    0.60
  -1   5  -7    2.20    0.60
  -2  -5  -7   33.30    1.40
  -2  -5  -7   32.20    1.40
  -2  -5  -7   34.90    1.40
   2  -5   7   35.90    1.60
   2  -5   7   37.40    2.00
  -2   5  -7   30.70    1.50
  -2   5  -7   35.20    1.60
   2   5   7   34.70    1.70
  -2   5  -7   34.10    1.40
   3  -5   7    6.10    0.80
   3  -5   7    6.50    1.00
  -3  -5  -7    6.20    0.70
  -3  -5  -7    6.90    0.70
   3   5   7    7.40    0.90
  -3   5  -7    6.30    0.80
  -3   5  -7    7.00    0.70
  -4  -5  -7    0.60    0.30
   4  -5   7    0.70    0.50
   4  -5   7    0.10    0.30
  -4   5  -7    0.60    0.40
  -4   5  -7    0.30    0.30
 -12   0   8   29.90    1.40
  12   0  -8   28.30    1.20
  11   0  -8    0.30    0.30
 -11   0   8    0.20    0.50
 -10   0   8   45.60    2.10
  10   0  -8   42.10    2.10
  10   0  -8   44.90    1.90
   9   0  -8   59.59    2.30
   9   0  -8   55.39    2.60
  -9   0   8   56.99    2.50
   8   0  -8   81.29    8.60
   8   0  -8   74.59    3.10
  -8   0   8   72.99    2.90
  -8   0   8   74.79    2.70
   8   0  -8   78.29    2.80
   7   0  -8   97.49    3.20
  -7   0   8   90.19   10.50
  -7   0   8   96.39    3.20
  -7   0   8   91.19    3.20
   7   0  -8   89.99    3.50
  -6   0   8   77.89    2.80
   6   0  -8   75.39    3.00
  -6   0   8   77.89    2.90
  -6   0   8   87.19    8.10
   6   0  -8   81.69    2.80
   5   0  -8  109.99    3.90
   5   0  -8  121.29    3.50
  -5   0   8  112.29    8.50
  -5   0   8  115.19    3.70
  -5   0   8  107.49    3.50
  -5   0   8  118.69    3.90
  -5   0   8  119.49    9.70
   4   0  -8    6.00    0.80
  -4   0   8    5.60    0.90
  -4   0   8   11.00    3.00
   4   0  -8    6.50    1.00
  -4   0   8    8.30    2.60
  -4   0   8    6.50    1.10
  -3   0   8   -1.80    1.60
  -3   0   8   -0.20    0.40
   3   0  -8    0.70    0.50
  -3   0   8    0.50    0.60
   3   0  -8   -0.10    0.30
   2   0  -8 1025.50   24.80
  -2   0   8 1047.40   25.00
  -2   0   8 1013.70   24.80
  -2   0   8 1104.99   34.40
   2   0  -8 1109.49   24.40
  -2   0   8 1144.29   24.50
  -1   0   8  489.35   19.70
   1   0  -8  473.75   11.10
   1   0  -8  446.16   11.70
  -1   0   8  466.95   11.90
  -1   0   8  501.25   11.40
   0   0  -8   68.29    2.70
   0   0   8   72.39    2.50
   0   0   8   63.69    6.70
   1   0   8    4.80    2.20
   1   0   8    3.80    0.60
  -2   0  -8   18.00    1.10
   2   0   8   17.20    1.20
   2   0   8   15.40    3.80
  -3   0  -8   16.70    1.20
   3   0   8   26.10    4.80
   3   0   8   19.30    1.30
   4   0   8  278.67    7.20
  -4   0  -8  265.97    7.10
   4   0   8  277.77   15.00
  -4   0  -8  261.67    7.20
   5   0   8   72.19    2.70
   5   0   8   64.29    7.80
  -5   0  -8   73.99    2.90
  -5   0  -8   70.79    2.80
   6   0   8    0.30    4.40
  -6   0  -8    0.70    0.60
  -6   0  -8    0.90    0.60
   6   0   8    1.00    0.50
   7   0   8    3.70    0.70
  -7   0  -8    3.70    0.80
  -7   0  -8    3.60    0.80
  -8   0  -8    1.90    0.60
   8   0   8    2.30    0.50
  -8   0  -8    0.70    0.60
  -9   0  -8    3.90    0.70
  -9   0  -8    5.60    0.90
   9   0   8    2.50    0.50
  11  -1  -8    7.80    0.70
 -11  -1   8    8.80    0.90
 -11   1   8    9.00    1.00
  11   1  -8    8.10    0.80
  10  -1  -8    1.80    0.50
 -10  -1   8    1.40    0.60
  10   1  -8    4.80    0.80
  10   1  -8    2.10    0.50
 -10   1   8    2.20    0.70
  -9  -1   8    0.00    0.50
   9  -1  -8    0.20    0.40
   9  -1  -8    0.70    0.60
   9   1  -8    0.70    0.50
   9   1  -8    1.40    0.70
  -9   1   8    0.50    0.60
  -8  -1   8  451.55   11.30
   8  -1  -8  450.05   11.60
   8  -1  -8  469.85   11.30
  -8  -1   8  447.76   23.30
  -8  -1   8  451.45   11.40
   8   1  -8  460.05   22.40
  -8   1   8  440.56   10.90
   8   1  -8  463.15   11.80
  -8   1   8  464.85   11.50
   7  -1  -8  309.57    7.80
  -7  -1   8  299.67    8.00
  -7  -1   8  298.37    8.00
   7  -1  -8  294.67    8.20
  -7  -1   8  293.17   17.30
  -7   1   8  305.57    7.80
   7   1  -8  300.57    7.80
   7   1  -8  300.17   17.10
  -7   1   8  298.47    8.00
   7   1  -8  309.07    8.40
  -6  -1   8  126.39    4.10
  -6  -1   8  122.09   10.20
   6  -1  -8  125.19    4.30
  -6  -1   8  128.29    4.00
   6  -1  -8  128.89    3.90
   6   1  -8  132.59   10.70
  -6   1   8  125.29    4.00
   6   1  -8  127.19    4.30
  -6   1   8  128.49    4.00
   6   1  -8  131.59    3.90
  -5  -1   8    9.90    1.30
   5  -1  -8    8.70    1.20
   5  -1  -8   12.50    1.10
  -5  -1   8   10.30    1.30
  -5  -1   8   11.40    3.40
  -5   1   8   11.00    1.20
   5   1  -8   10.10    3.00
   5   1  -8   11.10    1.30
   5   1  -8   12.30    1.00
  -5   1   8    9.40    1.10
  -4  -1   8   12.60    3.90
  -4  -1   8    9.90    1.30
   4  -1  -8   11.20    1.00
  -4  -1   8    7.80    1.10
   4  -1  -8   11.70    1.20
  -4   1   8    7.80    1.10
  -4   1   8   10.00    1.10
  -4   1   8   10.10    1.20
   4   1  -8    9.60    1.30
   4   1  -8   10.50    0.90
  -4   1   8   13.80    3.60
   4   1  -8   11.60    3.00
  -3  -1   8   12.40    1.40
  -3  -1   8   11.40    1.40
  -3  -1   8    9.80    0.90
  -3  -1   8    9.80    3.50
   3  -1  -8   10.80    0.90
   3  -1  -8   11.20    1.20
  -3  -1   8   11.20    1.20
  -3   1   8   12.40    1.20
  -3   1   8   10.10    1.20
   3   1  -8   12.90    1.30
  -3   1   8   12.70    3.50
   3   1  -8   11.20    0.90
  -2  -1   8  182.38    4.90
  -2  -1   8  188.48    5.50
   2  -1  -8  173.38    5.20
  -2  -1   8  174.08    5.30
  -2  -1   8  185.18   11.90
   2  -1  -8  193.58    4.90
  -2   1   8  172.68    5.10
   2   1  -8  186.18    4.80
  -2   1   8  172.18    5.30
  -2   1   8  179.88   11.30
   2   1  -8  170.88    5.20
  -2   1   8  186.38    4.80
  -1  -1   8    5.00    2.30
  -1  -1   8    2.30    0.60
   1  -1  -8    1.70    0.60
   1  -1  -8    1.60    0.40
  -1  -1   8    3.60    0.80
  -1   1   8   -1.90    1.60
  -1   1   8    0.90    0.50
  -1   1   8    2.00    0.50
   1   1  -8    2.40    0.60
   1   1  -8    1.20    0.30
   0  -1  -8  178.48    4.60
   0  -1  -8  176.38    5.10
   0  -1   8  193.18   12.10
   0  -1   8  169.48    5.30
   0  -1   8  194.78    5.10
   0   1   8  189.28    5.00
   0   1  -8  188.18   11.00
   0   1   8  164.08    5.50
   0   1  -8  173.58    5.10
   0   1   8  185.98   11.60
   1  -1   8   11.30    1.30
   1  -1   8   13.00    1.10
  -1  -1  -8   13.00    1.10
   1  -1   8   16.30    4.10
   1   1   8   12.50    3.70
  -1   1  -8   11.00    1.30
  -1   1  -8   15.90    4.10
   1   1   8   13.10    1.10
  -2  -1  -8   10.70    1.10
   2  -1   8    9.60    3.30
  -2  -1  -8   13.10    1.00
   2  -1   8   11.30    1.10
   2   1   8   14.40    4.10
   2   1   8   10.90    1.10
  -2   1  -8    9.70    1.00
   3  -1   8   16.50    4.30
   3  -1   8   19.30    1.30
  -3  -1  -8   18.60    1.30
   3   1   8   19.80    1.30
   3   1   8   19.40    4.70
  -3   1  -8   19.40    1.40
   4  -1   8    0.10    0.50
  -4  -1  -8    1.50    0.60
   4  -1   8    3.50    3.10
  -4  -1  -8    1.10    0.60
   4   1   8    1.00    0.50
   4   1   8    3.10    2.60
  -4   1  -8    0.80    0.60
  -4   1  -8    2.00    0.60
   5  -1   8   69.99    8.30
   5  -1   8   67.99    2.70
  -5  -1  -8   70.09    2.70
  -5  -1  -8   66.39    2.60
  -5   1  -8   68.89    2.80
   5   1   8   73.49    8.00
  -5   1  -8   62.99    2.70
   5   1   8   69.99    2.70
  -6  -1  -8   30.80    1.80
   6  -1   8   28.20    1.70
  -6  -1  -8   30.00    1.80
  -6   1  -8   32.70    1.90
   6   1   8   37.90    8.40
   6   1   8   30.40    1.70
  -6   1  -8   29.30    1.80
  -7  -1  -8   20.00    1.50
   7  -1   8   17.90    1.30
   7  -1   8   18.40    1.40
  -7  -1  -8   18.60    1.40
   7   1   8   19.90    1.40
  -7   1  -8   21.90    1.60
  -7   1  -8   18.10    1.50
   8  -1   8    0.40    0.40
  -8  -1  -8   -0.10    0.50
  -8  -1  -8   -0.10    0.40
  -8   1  -8    0.40    0.50
  -8   1  -8   -0.10    0.50
   8   1   8    0.40    0.40
  -9  -1  -8    3.20    0.60
   9  -1   8    2.80    0.50
  -9  -1  -8    3.10    0.60
  -9   1  -8    3.90    0.70
   9   1   8    3.90    0.70
  11  -2  -8    0.90    0.30
 -11  -2   8    1.20    0.40
 -11   2   8    1.30    0.50
  11   2  -8    0.60    0.40
  11   2  -8    1.40    0.40
  10  -2  -8    2.90    0.50
 -10  -2   8    6.60    0.90
  10   2  -8    3.90    0.80
  10   2  -8    4.80    0.70
 -10   2   8    5.50    0.90
   9  -2  -8   49.60    2.10
   9  -2  -8   46.50    2.10
  -9  -2   8   47.20    2.10
   9   2  -8   48.80    2.10
  -9   2   8   50.09    2.30
   9   2  -8   49.50    2.40
   8  -2  -8    7.60    1.20
   8  -2  -8    8.20    1.00
  -8  -2   8    7.30    0.90
  -8   2   8   10.30    1.30
   8   2  -8    9.60    1.30
  -8   2   8    7.60    0.80
   8   2  -8    9.30    1.00
   7  -2  -8    2.60    0.60
   7  -2  -8    3.40    0.80
  -7  -2   8    3.60    0.90
  -7  -2   8    7.20    1.10
  -7  -2   8   -4.30    3.40
  -7   2   8    2.80    0.70
   7   2  -8    7.20    3.60
   7   2  -8    4.10    1.00
   7   2  -8    1.90    0.60
  -7   2   8    3.30    0.70
   6  -2  -8   92.09    3.50
  -6  -2   8   92.59   10.50
  -6  -2   8   88.89    3.30
  -6  -2   8   92.89    3.50
   6  -2  -8   96.69    3.30
  -6   2   8   92.69    3.40
   6   2  -8   94.09    3.20
   6   2  -8   92.79    3.60
   6   2  -8   90.39    3.70
   6   2  -8   93.99    9.80
  -6   2   8   93.59    3.20
  -5  -2   8  183.78   14.70
   5  -2  -8  210.38    6.40
  -5  -2   8  221.58    6.70
   5  -2  -8  227.58    6.10
  -5  -2   8  218.18    6.40
  -5  -2   8  223.68    6.40
  -5   2   8  213.28    6.10
   5   2  -8  215.48   15.00
   5   2  -8  219.98    6.60
  -5   2   8  225.78    6.10
   5   2  -8  218.88    5.90
   4  -2  -8    3.40    0.70
   4  -2  -8    3.60    0.80
  -4  -2   8    3.10    0.80
  -4  -2   8    4.00    0.90
  -4  -2   8    2.80    2.90
   4   2  -8    3.00    0.90
   4   2  -8    5.60    3.20
  -4   2   8    4.20    0.90
   4   2  -8    4.70    0.80
  -4   2   8    2.30    0.80
  -4   2   8   -3.10    3.90
  -3  -2   8   30.20    1.50
  -3  -2   8   29.30    2.00
  -3  -2   8   25.00    5.60
   3  -2  -8   29.90    1.60
  -3  -2   8   27.70    1.90
   3  -2  -8   28.70    1.90
  -3   2   8   23.00    1.70
   3   2  -8   30.80    2.00
   3   2  -8   29.00    1.40
  -3   2   8   27.30    1.70
  -3   2   8   25.20    6.10
   3   2  -8   37.50    5.50
   2  -2  -8   12.50    1.00
   2  -2  -8   11.20    1.40
  -2  -2   8   12.20    1.40
  -2  -2   8   13.30    1.10
  -2  -2   8   12.00    1.50
  -2  -2   8   12.50    3.90
   2   2  -8   22.50    4.70
  -2   2   8   11.70    1.30
  -2   2   8   11.90    1.30
   2   2  -8   12.60    0.90
   2   2  -8   13.10    1.40
   2   2  -8   12.30    1.30
  -2   2   8   16.60    4.50
  -1  -2   8  354.66    9.60
  -1  -2   8  367.86    9.30
  -1  -2   8  387.56   19.10
   1  -2  -8  382.86    9.10
  -1  -2   8  375.56   10.00
  -1  -2   8  363.46    9.80
   1  -2  -8  375.66    9.70
  -1   2   8  373.26   18.30
  -1   2   8  367.76    9.00
   1   2  -8  366.56   18.40
   1   2  -8  367.16    9.60
   1   2  -8  363.16    9.60
  -1   2   8  358.36    9.50
   0  -2   8  111.39    9.90
   0  -2   8  113.19    4.00
   0  -2  -8  112.99    3.20
   0  -2   8  102.39    3.70
   0  -2   8  115.99    3.60
   0  -2  -8  109.49    3.80
   0   2  -8  118.29   10.00
   0   2  -8  116.69    3.80
   0   2  -8  116.79    3.70
   0   2   8  111.69    3.50
   0   2  -8  109.69    3.70
   0   2   8   95.89    9.30
   0   2   8  109.29    3.80
  -1  -2  -8   33.80    1.60
   1  -2   8   41.30    6.60
  -1  -2  -8   37.40    2.00
   1  -2   8   33.20    2.00
   1  -2   8   39.10    1.90
   1   2   8   36.00    5.60
  -1   2  -8   25.40    6.70
  -1   2  -8   34.90    1.80
  -1   2  -8   39.40    2.50
   1   2   8   39.30    1.80
   1   2   8   34.30    1.90
  -1   2  -8   35.00    1.80
   2  -2   8    2.50    0.80
  -2  -2  -8    0.80    0.50
   2  -2   8    1.80    2.60
   2  -2   8    0.90    0.50
  -2  -2  -8    1.60    0.60
  -2   2  -8    1.50    0.70
   2   2   8    2.10    0.80
   2   2   8    0.90    0.50
   3  -2   8   10.40    1.20
   3  -2   8    8.80    4.20
   3  -2   8    8.80    1.30
  -3  -2  -8    7.90    1.30
  -3  -2  -8    6.50    1.20
  -3  -2  -8    8.80    1.10
   3   2   8   11.40    1.10
  -3   2  -8    9.30    1.30
   3   2   8   12.50    3.90
  -4  -2  -8    1.00    0.60
   4  -2   8    0.10    0.50
  -4  -2  -8    0.50    0.60
  -4   2  -8   -0.10    0.50
   4   2   8    0.00    0.50
   4   2   8    7.00    3.50
  -5  -2  -8    5.40    0.80
  -5  -2  -8    3.50    0.80
   5  -2   8    6.70    5.50
   5  -2   8    4.20    0.80
   5   2   8    3.10    0.70
  -5   2  -8    4.00    0.60
  -5   2  -8    3.50    0.80
   5   2   8    5.20    4.00
  -6  -2  -8    2.40    0.70
  -6  -2  -8    2.90    0.70
   6  -2   8    2.20    0.70
   6   2   8    2.90    0.60
  -6   2  -8    1.90    0.70
  -7  -2  -8    4.00    0.80
   7  -2   8    2.90    0.70
  -7  -2  -8    3.00    0.70
  -7   2  -8    3.20    0.80
   7   2   8    6.00    0.90
  -8  -2  -8   -0.20    0.40
  -8  -2  -8   -0.60    0.40
   8  -2   8    0.70    0.40
   8   2   8    0.40    0.40
  -8   2  -8    0.50    0.50
  -9  -2  -8    3.30    0.50
  -9  -2  -8    3.80    0.70
  -9   2  -8    2.60    1.30
  10  -3  -8    5.70    0.60
 -10   3   8    7.50    0.80
  10   3  -8    6.90    0.60
  10   3  -8    5.70    0.70
   9  -3  -8   16.70    1.10
   9  -3  -8   22.70    1.60
   9   3  -8   17.80    1.10
  -9   3   8   17.90    1.30
   9   3  -8   18.50    1.40
   8  -3  -8    7.30    1.00
   8  -3  -8    3.80    0.70
  -8   3   8    6.00    0.90
   8   3  -8    3.70    0.60
   8   3  -8    5.30    0.90
   7  -3  -8    8.80    1.00
   7  -3  -8    9.10    1.20
  -7   3   8    8.10    0.90
   7   3  -8    4.80    1.00
   7   3  -8    7.90    0.90
  -7   3   8    8.60    1.20
   6  -3  -8   26.10    1.80
   6  -3  -8   24.40    1.60
  -6  -3   8   22.30    1.60
   6   3  -8   23.10    1.40
   6   3  -8   22.40    1.80
  -6   3   8   25.40    1.50
   6   3  -8   23.70    1.90
  -6   3   8   25.00    1.80
   5  -3  -8   27.90    2.00
  -5  -3   8   28.50    1.90
   5  -3  -8   28.40    1.70
   5   3  -8   30.20    2.10
   5   3  -8   27.90    2.10
   5   3  -8   25.40    6.70
  -5   3   8   29.70    1.80
  -5   3   8   31.20    1.90
   5   3  -8   26.40    1.50
   5   3  -8   27.50    2.00
   4  -3  -8    9.20    1.40
  -4  -3   8   12.10    1.60
  -4  -3   8    1.30    5.10
   4  -3  -8    8.70    1.10
   4   3  -8    8.80    0.90
   4   3  -8    9.70    1.30
   4   3  -8   10.80    1.40
   4   3  -8   10.40    1.50
  -4   3   8   10.70    1.30
   4   3  -8    1.00    4.00
   3  -3  -8  770.02   18.80
  -3  -3   8  700.73   17.70
  -3  -3   8  790.12   19.10
  -3  -3   8  735.23   32.30
  -3  -3   8  802.32   19.20
   3  -3  -8  783.52   18.20
  -3  -3   8  789.62   18.90
   3   3  -8  756.42   18.70
   3   3  -8  790.22   18.90
   3   3  -8  723.33   31.70
  -3   3   8  799.22   18.50
   3   3  -8  763.42   18.80
  -2  -3   8  120.99    4.60
   2  -3  -8  116.59    3.70
   2  -3  -8  118.39    4.30
  -2  -3   8  113.59   11.50
  -2  -3   8  112.89    4.30
  -2  -3   8  126.49    4.50
  -2  -3   8  118.29    3.80
   2   3  -8  114.89    3.70
  -2   3   8  119.59    4.10
   2   3  -8  128.29   11.50
   2   3  -8  122.79    4.30
  -2   3   8  107.89   11.30
  -1  -3   8   13.20    1.30
   1  -3  -8   12.30    1.10
  -1  -3   8   12.60    1.60
   1  -3  -8   12.90    1.60
   1   3  -8   13.50    1.20
  -1   3   8   19.30    5.10
   1   3  -8   12.60    5.20
  -1   3   8   16.30    1.50
   1   3  -8   12.40    1.30
   0  -3   8    2.60    0.70
   0  -3  -8    3.80    1.00
   0  -3   8    3.70    3.70
   0  -3   8    4.50    1.00
   0   3   8    2.00    2.40
   0   3  -8    4.80    0.90
   0   3   8    3.60    0.80
   0   3   8    3.60    0.60
   0   3  -8    3.60    0.80
  -1  -3  -8   -0.60    0.50
   1  -3   8   -1.30    2.90
   1  -3   8    1.20    0.70
  -1  -3  -8    0.70    0.40
  -1   3  -8    0.00    0.60
   1   3   8   -1.60    2.60
   1   3   8    0.50    0.40
   1   3   8   -0.40    0.60
  -1   3  -8   -0.80    0.60
  -1   3  -8   -0.30    0.60
  -2  -3  -8    3.10    0.80
   2  -3   8   -0.30    3.80
  -2  -3  -8    2.50    0.60
   2  -3   8    2.50    0.80
   2  -3   8    1.80    0.80
  -2   3  -8    1.80    0.60
   2   3   8    2.60    0.60
  -2   3  -8    3.40    1.40
   2   3   8    3.40    3.30
   2   3   8    2.60    0.90
  -2   3  -8    4.30    0.70
   3  -3   8   45.50    9.10
   3  -3   8   69.69    2.80
  -3  -3  -8   63.29    2.50
   3  -3   8   64.39    3.00
  -3  -3  -8   62.89    2.40
  -3  -3  -8   63.89    2.40
  -3   3  -8   66.49    2.50
  -3   3  -8   68.59    2.60
  -3   3  -8   65.79    4.40
   3   3   8   69.69    2.70
   3   3   8   61.09    2.80
   3   3   8   63.09    9.10
   4  -3   8    2.80    0.90
   4  -3   8    2.90    0.80
   4  -3   8    3.60    0.80
  -4  -3  -8    3.10    0.70
  -4  -3  -8    3.40    0.70
  -4   3  -8    3.10    0.70
  -4   3  -8    2.90    0.60
  -4   3  -8    3.90    2.60
   4   3   8    2.50    0.60
   5  -3   8   12.10    1.60
   5  -3   8   13.80    1.40
   5  -3   8   16.90    1.40
  -5  -3  -8   15.10    1.30
  -5  -3  -8   14.80    1.20
   5   3   8   15.30    1.20
  -5   3  -8   12.00    2.80
  -6  -3  -8    0.50    0.50
  -6  -3  -8    0.00    0.40
  -6   3  -8   -0.90    2.90
   6   3   8    0.30    0.40
   7  -3   8    1.50    0.50
  -7  -3  -8    1.80    0.50
  -7  -3  -8    0.90    0.40
   7   3   8    1.50    0.50
  -7   3  -8    2.30    3.20
   8  -4  -8    0.60    0.30
   8  -4  -8   -0.30    0.40
  -8   4   8    0.80    0.50
   8   4  -8    0.10    0.40
   7  -4  -8   15.20    1.20
   7  -4  -8   15.70    1.10
   7   4  -8   15.70    1.20
   7   4  -8   12.20    1.10
  -7   4   8   16.70    1.20
   6  -4  -8   25.80    1.60
   6  -4  -8   25.10    1.40
   6   4  -8   25.00    1.70
  -6   4   8   25.90    1.60
   6   4  -8   24.00    1.60
  -6   4   8   24.10    1.20
   5  -4  -8   89.09    3.10
   5  -4  -8   92.39    3.50
  -5  -4   8   92.19    3.30
   5   4  -8   93.79    3.60
  -5   4   8   94.59    3.10
  -5   4   8   95.79    3.30
   5   4  -8   90.39    3.40
   4  -4  -8    2.50    0.60
  -4  -4   8    3.40    0.90
   4  -4  -8    2.30    0.90
   4   4  -8    2.60    0.80
   4   4  -8    2.00    0.80
  -4   4   8    3.40    0.80
   3  -4  -8    0.50    0.70
  -3  -4   8   -0.10    0.60
   3  -4  -8    0.20    0.40
   3   4  -8   -0.90    0.50
  -3   4   8    0.20    0.60
   3   4  -8    0.60    0.60
   2  -4  -8    0.40    0.40
  -2  -4   8    0.60    0.80
  -2  -4   8    0.70    0.40
   2  -4  -8    0.60    0.70
   2   4  -8    0.40    0.70
  -2   4   8    1.70    0.70
   1  -4  -8    2.30    0.80
  -1  -4   8    1.90    1.00
  -1  -4   8    0.40    0.40
   1   4  -8    2.10    0.70
   1   4  -8    1.80    0.50
  -1   4   8    2.20    0.80
   0  -4   8   27.20    1.60
   0  -4  -8   26.60    1.90
   0  -4   8   26.50    1.90
   0  -4   8   28.90    2.20
   0   4  -8   26.70    1.60
   0   4  -8   27.40    1.60
   0   4  -8   29.20    1.80
   0   4   8   26.10    1.80
   1  -4   8    3.00    1.00
   1  -4   8    1.90    0.60
   1  -4   8    2.10    0.70
  -1  -4  -8    0.10    0.40
  -1  -4  -8    2.10    0.70
  -1   4  -8    3.50    0.80
  -1   4  -8    2.90    0.70
  -1   4  -8    1.50    0.60
   1   4   8    1.60    0.70
  -2  -4  -8    3.60    0.70
  -2  -4  -8    3.70    0.90
  -2  -4  -8    3.30    0.60
   2  -4   8    4.00    0.80
   2  -4   8    4.50    0.80
   2  -4   8    4.80    1.10
   2   4   8    4.00    0.90
  -2   4  -8    4.30    0.70
  -2   4  -8    4.80    0.80
  -2   4  -8    4.50    0.80
  -3  -4  -8   18.40    1.20
   3  -4   8   16.70    1.40
  -3  -4  -8   18.50    1.20
   3  -4   8   19.20    1.70
   3  -4   8   18.60    1.40
  -3   4  -8   19.00    2.40
  -3   4  -8   19.20    1.20
  -3   4  -8   18.40    1.10
   3   4   8   17.00    1.10
   3   4   8   17.90    1.40
  -4  -4  -8    5.70    0.80
  -4  -4  -8    3.40    0.60
   4  -4   8    5.60    0.90
   4  -4   8    3.50    0.80
   4   4   8    4.60    0.70
  -4   4  -8    3.10    0.60
  -4   4  -8    4.70    2.10
  -5  -4  -8    1.60    0.50
  -5  -4  -8    1.60    0.40
   5  -4   8    2.10    0.60
   5  -4   8    0.40    0.50
  -5   4  -8    3.40    2.10
  -5   4  -8    1.70    0.40
   5   4   8    1.50    0.40
  -6  -4  -8    3.90    0.60
   6  -4   8    3.40    0.50
   6   4   8    2.60    0.50
  -6   4  -8    2.80    1.60
   5  -5  -8    7.50    0.80
   5  -5  -8   10.40    0.90
   5   5  -8    8.20    0.80
  -5   5   8   12.10    1.00
  -5   5   8    9.30    0.60
   4  -5  -8   33.20    1.60
  -4  -5   8   32.70    1.40
  -4   5   8   34.80    1.40
   4   5  -8   32.20    1.60
  -4   5   8   35.00    1.60
  -3  -5   8    7.10    1.00
   3  -5  -8    5.50    1.00
   3   5  -8    6.90    0.70
  -3   5   8    7.30    0.90
  -3   5   8    6.70    0.90
   3   5  -8    7.60    0.90
   2  -5  -8    1.60    0.60
  -2  -5   8    0.40    0.60
   2   5  -8    0.90    0.50
  -2   5   8    0.20    0.50
   2   5  -8    0.40    0.40
   1  -5  -8   -0.20    0.50
  -1  -5   8    0.00    0.50
   1   5  -8    0.00    0.40
  -1   5   8   -1.00    0.40
   1   5  -8   -0.70    0.40
   0  -5  -8   12.30    1.10
   0  -5   8   11.00    1.30
   0   5  -8   13.00    1.10
   0   5   8   14.00    1.10
   0   5  -8   11.80    0.90
  -1  -5  -8    0.40    0.40
   1  -5   8    0.60    0.40
   1  -5   8    0.60    0.60
   1   5   8   -0.50    0.40
  -1   5  -8    0.30    0.30
  -1   5  -8    0.90    0.40
  -2  -5  -8    5.10    0.70
   2  -5   8    5.50    0.70
   2  -5   8    6.50    1.00
   2   5   8    6.90    0.80
  -2   5  -8    7.10    0.50
  -2   5  -8    4.90    0.60
   3  -5   8    3.70    0.60
   3  -5   8    4.20    0.80
  -3   5  -8    2.20    0.50
   3   5   8    2.80    0.50
  11   0  -9    0.10    0.30
 -11   0   9   -0.20    0.40
  10   0  -9    0.10    0.50
  10   0  -9    0.10    0.30
 -10   0   9   -0.30    0.50
   9   0  -9    0.50    0.40
  -9   0   9   -0.40    0.40
  -9   0   9   -0.20    0.50
   9   0  -9    0.30    0.60
  -8   0   9   -0.20    0.40
  -8   0   9    0.20    0.50
   8   0  -9   -0.90    0.50
   8   0  -9    0.30    0.40
   7   0  -9   -0.30    0.40
   7   0  -9   -0.90    0.50
  -7   0   9    0.20    0.50
  -7   0   9   -0.30    0.60
  -6   0   9    0.30    0.60
  -6   0   9   -0.40    0.50
   6   0  -9    0.60    0.60
   6   0  -9    0.00    0.40
  -5   0   9   -0.70    0.50
  -5   0   9    0.90    0.50
   5   0  -9    0.80    0.60
   5   0  -9    0.10    0.40
  -5   0   9   -1.40    0.50
  -5   0   9   -1.00    4.40
  -4   0   9   -1.10    2.60
   4   0  -9   -0.40    0.50
  -4   0   9   -0.30    0.60
  -4   0   9   -0.10    0.50
  -4   0   9    0.70    0.60
   4   0  -9   -0.30    0.30
  -3   0   9    0.60    2.70
  -3   0   9    0.90    0.70
  -3   0   9   -0.30    2.20
   3   0  -9   -0.20    0.30
  -3   0   9    0.20    0.50
  -3   0   9   -0.10    0.50
   3   0  -9    0.70    0.60
   2   0  -9   -0.20    0.50
  -2   0   9    0.30    0.70
  -2   0   9    1.50    2.50
  -2   0   9    0.60    0.40
   2   0  -9    0.30    0.30
  -2   0   9   -0.60    0.40
  -1   0   9   -0.10    0.70
  -1   0   9    0.70    1.70
   1   0  -9    0.90    0.60
  -1   0   9    0.00    0.50
  -1   0   9    0.00    0.40
   1   0  -9    0.40    0.40
   0   0   9   -0.20    0.40
   0   0   9   -0.10    0.50
   0   0  -9    0.10    0.50
   0   0   9    2.10    2.40
   1   0   9    0.20    0.40
  -1   0  -9    0.60    0.50
   1   0   9    1.00    0.70
   1   0   9    0.00    2.00
   2   0   9    0.10    0.40
   2   0   9   -2.60    1.60
  -3   0  -9    0.80    0.50
   3   0   9    2.60    3.20
   3   0   9   -0.60    0.40
  -4   0  -9   -0.20    0.40
   4   0   9    0.80    2.90
   4   0   9   -0.80    0.40
   5   0   9    1.20    3.90
  -5   0  -9    1.30    0.60
  -5   0  -9    1.00    0.60
  -6   0  -9    0.40    0.50
  -6   0  -9    0.00    0.50
   6   0   9    0.00    0.40
  -7   0  -9    0.10    0.50
   7   0   9   -0.50    0.40
  -7   0  -9    0.80    0.50
  -8   0  -9    0.70    0.50
  -8   0  -9    0.10    0.40
   8   0   9    0.20    0.40
   9   0   9   -0.50    0.30
  -9   0  -9    0.10    0.40
 -11  -1   9    3.10    0.50
  11  -1  -9    3.50    0.60
  11   1  -9    2.70    0.50
 -11   1   9    3.60    0.60
  10  -1  -9    4.10    0.70
  10  -1  -9    4.80    0.90
 -10  -1   9    3.40    0.60
  10   1  -9    3.90    0.80
  10   1  -9    2.70    0.50
 -10   1   9    3.00    0.70
   9  -1  -9    1.20    0.60
   9  -1  -9    0.20    0.40
  -9  -1   9    1.20    0.60
  -9   1   9    0.40    0.50
   9   1  -9    0.60    0.60
   9   1  -9    0.40    0.40
  -8  -1   9   50.99    2.20
   8  -1  -9   51.59    2.40
  -8  -1   9   49.60    2.20
   8  -1  -9   52.39    2.20
   8   1  -9   49.40    2.50
  -8   1   9   49.30    2.30
  -8   1   9   52.09    2.10
   8   1  -9   51.09    2.20
  -7  -1   9   -4.30    6.10
  -7  -1   9    5.70    1.00
   7  -1  -9    6.90    1.00
   7  -1  -9    6.20    1.20
  -7  -1   9    7.00    1.00
  -7   1   9    7.70    1.10
   7   1  -9    6.20    1.00
   7   1  -9    6.80    1.30
   7   1  -9    1.20    3.50
  -7   1   9    6.00    0.90
  -6  -1   9   81.79    9.30
   6  -1  -9   85.79    3.30
  -6  -1   9   79.79    3.10
  -6  -1   9   81.69    3.20
   6  -1  -9   84.89    3.00
   6   1  -9   83.19    3.40
  -6   1   9   78.69    3.00
   6   1  -9   76.69    8.80
  -6   1   9   84.99    3.10
   6   1  -9   86.89    3.00
   5  -1  -9    5.50    1.10
  -5  -1   9   -0.30    2.90
  -5  -1   9    6.30    4.40
   5  -1  -9    5.00    0.80
  -5  -1   9    4.50    0.90
  -5  -1   9    5.30    1.00
  -5   1   9    5.10    0.80
   5   1  -9    4.90    0.80
  -5   1   9    5.00    0.90
   5   1  -9    5.00    1.00
   5   1  -9    5.70    2.70
  -4  -1   9   34.50    2.10
  -4  -1   9   45.90    7.30
  -4  -1   9   36.10    2.10
   4  -1  -9   37.60    1.70
   4  -1  -9   36.40    2.00
   4   1  -9   36.70    1.70
   4   1  -9   32.80    2.00
  -4   1   9   30.90    1.70
  -4   1   9   33.60    6.70
   4   1  -9   36.40    5.50
  -4   1   9   36.20    2.00
  -4   1   9   35.10    1.90
   3  -1  -9   34.00    2.00
  -3  -1   9   33.20    2.10
  -3  -1   9   35.40    5.90
  -3  -1   9   34.40    2.00
  -3  -1   9   35.30    2.10
   3  -1  -9   34.90    1.60
  -3  -1   9   34.00    1.60
   3   1  -9   34.80    1.50
  -3   1   9   29.30    6.40
   3   1  -9   36.90    5.60
  -3   1   9   32.30    1.80
  -3   1   9   35.20    2.00
  -3   1   9   30.70    1.70
   3   1  -9   32.20    2.00
   2  -1  -9    0.10    0.30
  -2  -1   9   -0.60    0.50
  -2  -1   9    1.70    2.30
   2  -1  -9   -0.20    0.60
  -2  -1   9   -0.10    0.70
  -2  -1   9    0.70    0.40
  -2   1   9    0.20    0.60
  -2   1   9    0.00    0.50
   2   1  -9   -0.90    2.10
  -2   1   9    0.80    0.50
   2   1  -9    0.50    0.30
  -2   1   9    3.80    2.40
   2   1  -9    0.30    0.60
   1  -1  -9   24.70    1.70
  -1  -1   9   27.10    1.70
  -1  -1   9   25.70    1.50
  -1  -1   9   23.20    5.00
   1  -1  -9   26.20    1.20
  -1  -1   9   24.90    1.90
  -1   1   9   22.60    1.60
  -1   1   9   25.40    1.40
  -1   1   9   28.50    5.00
   1   1  -9   19.90    4.80
   1   1  -9   24.80    1.60
   0  -1  -9  256.27    7.10
   0  -1   9  243.98    7.20
   0  -1   9  274.67    7.00
   0  -1   9  276.57   15.70
   0  -1   9  255.67    7.30
   0   1  -9  253.87    7.00
   0   1  -9  246.48   14.20
   0   1   9  266.77    6.90
   0   1   9  259.67    7.20
   0   1   9  255.57   15.20
  -1  -1  -9   25.50    1.60
   1  -1   9   25.90    1.80
   1  -1   9   24.80    1.60
   1  -1   9   26.10    5.70
  -1   1  -9   13.50    4.60
   1   1   9   29.00    5.30
   1   1   9   26.00    1.50
  -1   1  -9   22.90    1.50
  -1   1  -9   24.40    1.50
   1   1   9   23.10    1.70
   2  -1   9    3.50    0.80
  -2  -1  -9    6.00    0.90
  -2  -1  -9    4.50    0.80
   2  -1   9    5.10    1.00
   2  -1   9    6.90    3.60
  -2   1  -9    5.00    0.80
   2   1   9    4.10    0.70
   2   1   9    5.50    3.10
  -3  -1  -9    0.70    0.50
   3  -1   9    0.80    0.60
   3  -1   9    1.00    0.80
   3  -1   9    0.70    2.30
   3   1   9    2.50    2.80
  -3   1  -9    0.50    0.50
   3   1   9    0.50    0.50
  -4  -1  -9    1.90    0.60
   4  -1   9    2.00    0.70
   4  -1   9    2.00    3.80
   4   1   9    6.10    3.70
   4   1   9    2.20    0.70
  -4   1  -9    1.50    0.60
  -5  -1  -9    1.60    0.60
   5  -1   9    0.00    0.60
   5  -1   9    5.70    7.90
   5  -1   9    0.00    0.50
  -5  -1  -9    1.00    0.60
  -5   1  -9    0.70    0.60
   5   1   9   -0.10    0.40
   5   1   9   -6.20    3.80
   6  -1   9   25.30    1.60
  -6  -1  -9   23.30    1.50
   6  -1   9   22.10    1.60
  -6  -1  -9   22.50    1.50
  -6   1  -9   23.70    1.70
   6   1   9   22.60    1.50
  -7  -1  -9   12.20    1.10
   7  -1   9   11.60    1.40
  -7  -1  -9   12.70    1.10
   7  -1   9   12.70    1.10
  -7   1  -9   12.60    1.30
   7   1   9   12.10    1.10
  -8  -1  -9    2.00    0.60
  -8  -1  -9    3.00    0.50
   8  -1   9    1.40    0.50
  -8   1  -9    3.60    0.70
   8   1   9    1.40    0.50
  10  -2  -9   12.40    0.90
  10   2  -9   11.70    0.90
  10   2  -9   11.50    1.10
 -10   2   9   12.10    1.10
   9  -2  -9   73.49    2.50
  -9  -2   9   66.79    2.30
   9  -2  -9   75.29    2.70
   9   2  -9   73.59    3.00
   9   2  -9   73.99    2.90
  -9   2   9   72.99    2.70
   9   2  -9   74.29    2.60
   8  -2  -9    3.00    0.70
   8  -2  -9    1.90    0.60
  -8   2   9    3.30    0.60
   8   2  -9    3.00    0.60
  -8   2   9    3.10    0.70
   8   2  -9    2.80    0.80
  -7  -2   9   20.90    1.70
   7  -2  -9   25.60    1.70
   7  -2  -9   21.90    1.40
  -7   2   9   22.40    1.60
   7   2  -9   24.30    1.80
   7   2  -9   22.30    1.40
  -7   2   9   22.10    1.40
   6  -2  -9  417.26   10.80
  -6  -2   9  389.96   22.50
  -6  -2   9  404.66   10.40
  -6  -2   9  413.16   10.70
   6   2  -9  391.76   21.50
  -6   2   9  423.76   10.40
  -6   2   9  414.76   10.40
   6   2  -9  414.16   11.00
   6   2  -9  421.66   10.30
   5  -2  -9  175.58    5.10
  -5  -2   9  179.08    5.80
   5  -2  -9  167.98    5.40
  -5  -2   9  170.68    5.50
  -5  -2   9  178.28    5.50
  -5  -2   9  162.98   14.60
   5   2  -9  181.48   13.90
   5   2  -9  173.28    5.00
   5   2  -9  171.68    5.60
  -5   2   9  175.98    5.20
  -5   2   9  171.18    5.10
  -4  -2   9   45.60    2.40
   4  -2  -9   42.80    2.00
  -4  -2   9   31.50    7.40
  -4  -2   9   47.00    2.60
   4  -2  -9   46.10    2.40
   4   2  -9   48.10    1.90
  -4   2   9   44.00    2.10
   4   2  -9   47.00    2.50
  -4   2   9   45.10    2.20
   4   2  -9   34.40    6.40
  -4   2   9   45.20    2.20
  -3  -2   9   25.00    2.00
  -3  -2   9   27.00    1.90
  -3  -2   9   23.00    1.40
   3  -2  -9   26.10    1.50
   3   2  -9   18.30    5.90
  -3   2   9   21.60    1.70
   3   2  -9   24.70    1.90
   3   2  -9   26.10    1.80
   3   2  -9   25.40    1.30
  -3   2   9   28.70    1.80
  -3   2   9   23.00    5.60
  -2  -2   9   26.40    5.80
  -2  -2   9   30.70    1.60
   2  -2  -9   32.30    2.00
  -2  -2   9   31.20    2.20
  -2  -2   9   29.80    2.00
   2  -2  -9   29.40    1.60
   2   2  -9   22.10    5.70
  -2   2   9   31.60    1.90
   2   2  -9   31.60    1.90
  -2   2   9   29.10    1.90
   2   2  -9   29.00    1.90
  -2   2   9   29.50    6.40
  -1  -2   9  584.14   14.70
   1  -2  -9  598.14   14.50
  -1  -2   9  593.24   26.00
  -1  -2   9  600.74   14.90
  -1  -2   9  571.54   14.50
  -1  -2   9  602.24   14.10
   1  -2  -9  584.14   13.70
  -1   2   9  569.14   14.30
  -1   2   9  564.64   24.90
   1   2  -9  572.14   14.30
  -1   2   9  598.34   13.80
   1   2  -9  581.84   14.40
   1   2  -9  550.04   24.90
   0  -2   9    1.10    0.70
   0  -2   9    0.10    0.60
   0  -2   9    0.10    0.50
   0  -2   9    0.60    3.00
   0  -2  -9    0.60    0.60
   0   2  -9   -5.40    4.20
   0   2   9    0.10    0.40
   0   2   9    0.90    0.70
   0   2  -9   -0.10    0.50
   0   2  -9   -0.80    0.60
   0   2  -9    0.20    0.70
   1  -2   9   14.80    1.50
   1  -2   9   14.70    1.30
  -1  -2  -9   13.80    1.30
   1  -2   9   13.60    5.00
  -1  -2  -9   13.80    1.10
   1   2   9   16.00    1.30
  -1   2  -9   13.90    1.50
   1   2   9   12.60    1.40
   1   2   9   14.30    5.00
   2  -2   9  116.19    4.00
  -2  -2  -9  113.59    3.70
   2  -2   9  123.89   10.80
  -2  -2  -9  112.69    3.60
   2  -2   9  120.99    3.90
   2   2   9  118.19    3.80
   2   2   9  112.99    4.10
  -2   2  -9  115.39    3.80
   2   2   9  115.39   11.30
   3  -2   9    8.00    4.20
  -3  -2  -9   10.80    1.10
   3  -2   9    9.70    1.30
   3  -2   9   10.90    1.30
   3   2   9   14.80    5.10
  -3   2  -9   12.10    1.30
   3   2   9   12.90    1.30
   4  -2   9   -1.20    0.70
   4  -2   9   -0.40    0.50
  -4  -2  -9   -0.20    0.40
  -4   2  -9   -0.10    0.60
   4   2   9   -1.30    4.80
   4   2   9    0.00    0.50
  -5  -2  -9    6.00    1.10
  -5  -2  -9    5.40    0.80
   5  -2   9    4.80    0.80
  -5   2  -9    4.50    0.80
   5   2   9    4.50    0.80
  -6  -2  -9    1.10    0.50
  -6  -2  -9    2.40    0.60
   6  -2   9    1.20    0.60
  -6   2  -9    2.80    0.70
   6   2   9    1.10    0.60
   7  -2   9    0.20    0.40
  -7  -2  -9    0.10    0.40
  -7  -2  -9    0.20    0.40
  -7   2  -9   -0.50    0.50
   7   2   9    0.30    0.40
  -8  -2  -9   10.30    0.80
   8  -2   9    6.60    0.80
   8   2   9    9.30    0.80
  -8   2  -9    8.50    1.40
   9  -3  -9   14.10    1.00
   9  -3  -9   15.50    1.00
   9   3  -9   14.80    0.90
  -9   3   9   16.10    1.10
   9   3  -9   15.50    1.20
   8  -3  -9    6.50    0.80
   8  -3  -9    9.40    1.00
   8   3  -9    6.40    0.70
   8   3  -9    7.30    1.00
  -8   3   9    7.60    1.00
   7  -3  -9    7.10    1.10
   7  -3  -9    5.50    0.90
  -7   3   9    6.50    1.00
   7   3  -9    6.40    1.10
   7   3  -9    4.50    0.70
  -7   3   9    6.10    0.80
  -6  -3   9    2.30    0.70
   6  -3  -9    2.80    0.80
   6  -3  -9    2.90    0.60
  -6   3   9    3.10    0.70
   6   3  -9    3.20    0.90
   6   3  -9    2.60    0.80
  -6   3   9    1.90    0.70
   6   3  -9    2.20    0.50
  -5  -3   9    0.30    0.60
   5  -3  -9    0.50    0.50
   5  -3  -9    0.60    0.60
   5   3  -9    0.00    0.70
  -5   3   9   -0.20    0.50
   5   3  -9    0.80    0.60
   5   3  -9    0.40    0.40
   5   3  -9    0.10    0.60
  -5   3   9    0.60    0.50
   4  -3  -9    9.50    1.10
   4  -3  -9   10.50    1.40
  -4  -3   9    8.10    1.50
  -4   3   9   10.30    1.30
   4   3  -9   11.50    1.40
  -4   3   9   10.90    1.40
   4   3  -9   12.90    1.50
   4   3  -9    2.50    5.60
   4   3  -9    9.50    1.30
  -3  -3   9   41.60    2.60
   3  -3  -9   43.10    2.40
  -3  -3   9   45.30    2.70
   3  -3  -9   41.40    1.90
  -3  -3   9   31.00    8.00
   3   3  -9   41.00    8.80
   3   3  -9   42.10    2.40
  -3   3   9   40.20    2.20
   3   3  -9   42.90    2.40
  -2  -3   9    6.20    0.90
  -2  -3   9    6.40    1.30
  -2  -3   9    4.80    1.00
  -2  -3   9    7.20    1.30
  -2  -3   9    1.90    4.30
   2  -3  -9    5.10    1.00
   2  -3  -9    5.10    0.80
   2   3  -9    5.40    1.00
  -2   3   9   -4.00    5.50
  -2   3   9    6.60    1.40
   2   3  -9   13.80    6.50
  -2   3   9    6.80    1.00
   1  -3  -9   20.70    1.20
   1  -3  -9   21.70    1.80
  -1  -3   9   14.20    4.60
  -1  -3   9   23.90    2.00
  -1  -3   9   23.40    1.50
  -1   3   9   23.20    1.80
   1   3  -9   25.10    1.70
  -1   3   9   22.10    1.60
  -1   3   9   23.00    6.70
   1   3  -9   23.80    1.40
   0  -3   9    0.10    0.70
   0  -3   9    0.20    0.50
   0  -3   9    1.60    4.10
   0  -3  -9    1.30    0.70
   0   3  -9    0.00    0.50
   0   3  -9   -0.50    0.60
   0   3   9    1.50    0.70
   0   3   9    0.20    4.40
   1  -3   9   -7.60    4.00
   1  -3   9    0.40    0.60
  -1  -3  -9   -0.80    0.40
  -1  -3  -9   -1.00    0.50
   1  -3   9   -0.50    0.40
   1   3   9    0.60    3.80
   1   3   9    1.30    0.70
   1   3   9    0.40    0.40
  -1   3  -9    0.00    0.60
  -1   3  -9   -0.50    0.60
  -2  -3  -9    8.30    0.90
  -2  -3  -9    7.20    1.10
   2  -3   9    8.60    1.40
  -2   3  -9    9.00    1.50
   2   3   9    9.20    1.00
  -2   3  -9    9.30    1.10
   2   3   9    9.80    1.30
  -3  -3  -9    3.50    0.70
   3  -3   9    4.60    1.00
   3  -3   9    2.70    0.70
   3  -3   9    2.00    0.80
   3   3   9    2.90    0.70
  -3   3  -9    5.20    0.90
   3   3   9    2.00    0.90
  -3   3  -9    2.30    1.70
  -4  -3  -9   11.20    1.10
   4  -3   9   11.30    1.20
   4  -3   9   11.00    1.30
   4  -3   9   10.50    1.50
  -4   3  -9    9.60    0.70
   4   3   9   11.20    1.10
  -4   3  -9    5.60    2.60
   5  -3   9   15.20    1.30
  -5  -3  -9   16.80    1.10
   5  -3   9   17.90    1.50
  -5   3  -9   16.20    3.30
   5   3   9   15.80    1.20
  -6  -3  -9    0.20    0.40
   6  -3   9    1.10    0.50
   6   3   9    0.20    0.40
  -6   3  -9   -0.60    3.10
   7  -3   9    2.40    0.50
  -7  -3  -9    2.40    0.50
   7   3   9    2.70    0.50
  -7   3  -9    2.40    2.90
   7  -4  -9    1.20    0.40
   7  -4  -9    0.60    0.50
   7   4  -9    0.60    0.50
  -7   4   9    1.20    0.50
   7   4  -9    2.40    1.00
   6  -4  -9    0.40    0.30
   6  -4  -9    0.70    0.50
   6   4  -9    0.80    0.60
  -6   4   9    0.90    0.50
   6   4  -9    0.70    0.50
  -6   4   9    1.30    0.40
   5  -4  -9    3.20    0.60
  -5  -4   9    4.70    0.90
   5  -4  -9    3.10    0.80
   5   4  -9    6.00    0.90
  -5   4   9    4.30    0.70
  -5   4   9    3.30    0.70
   5   4  -9    3.40    0.80
   4  -4  -9    0.40    0.40
  -4  -4   9   -0.10    0.50
   4  -4  -9    0.60    0.60
  -4   4   9   -0.40    0.50
  -4   4   9   -0.30    0.50
   4   4  -9   -0.10    0.50
   4   4  -9   -0.20    0.50
   3  -4  -9    4.50    0.80
   3  -4  -9    7.40    1.20
  -3  -4   9    6.20    1.10
  -3   4   9    6.80    1.20
   3   4  -9    8.80    1.10
   3   4  -9    8.80    1.20
  -2  -4   9   28.70    2.10
   2  -4  -9   28.60    1.90
  -2   4   9   29.40    1.80
   2   4  -9   28.10    1.80
  -1  -4   9    0.30    0.70
   1  -4  -9    0.40    0.60
  -1  -4   9    0.20    0.40
   1   4  -9   -1.00    0.50
   1   4  -9    0.10    0.40
  -1   4   9    0.70    0.60
   0  -4   9    0.70    0.80
   0  -4  -9    1.30    0.60
   0  -4   9    0.80    0.60
   0  -4   9    1.30    0.50
   0   4  -9    0.70    0.40
   0   4   9    1.80    0.70
   0   4  -9    0.70    0.60
   0   4  -9    0.10    0.50
   1  -4   9    2.10    0.80
   1  -4   9    2.80    0.60
   1  -4   9    2.10    0.70
  -1  -4  -9    3.00    0.70
  -1   4  -9    1.90    0.50
   1   4   9    2.00    0.70
  -1   4  -9    1.40    0.60
  -1   4  -9    1.40    0.50
  -2  -4  -9    1.40    0.50
   2  -4   9    0.60    0.50
   2  -4   9    2.10    0.80
   2  -4   9    1.70    0.60
  -2  -4  -9    2.50    0.50
  -2   4  -9    0.30    0.40
  -2   4  -9    0.90    0.50
   2   4   9    2.50    0.60
  -2   4  -9    1.80    0.50
   3  -4   9    3.10    0.80
  -3  -4  -9    3.20    0.50
   3  -4   9    3.20    0.60
   3   4   9    3.60    0.70
  -3   4  -9    2.90    0.40
  -3   4  -9    3.50    1.00
   4  -4   9    1.40    0.50
   4  -4   9    1.40    0.60
  -4  -4  -9    1.50    0.40
  -4   4  -9    1.40    1.20
  -5  -4  -9   -0.30    0.30
   5  -4   9    0.20    0.30
  -5   4  -9    0.10    1.00
  -3  -5   9    4.00    0.70
   3  -5  -9    6.00    0.80
   3   5  -9    4.20    0.70
  -3   5   9    4.40    0.70
  -3   5   9    4.90    0.70
   3   5  -9    2.80    0.40
  -2  -5   9    3.80    0.70
   2  -5  -9    3.80    0.60
   2   5  -9    2.90    0.60
  -2   5   9    3.30    0.50
  -2   5   9    4.70    0.70
   2   5  -9    3.10    0.40
  -1  -5   9    2.20    0.70
   1  -5  -9    1.80    0.50
  -1   5   9    2.40    0.60
   1   5  -9    2.00    0.50
   1   5  -9    1.20    0.30
   0  -5   9    0.60    0.50
   0  -5  -9    0.50    0.30
   0   5   9    0.30    0.40
   0   5  -9    0.20    0.30
  -1   5  -9    0.80    0.30
  11   0 -10  114.49    3.20
 -11   0  10  110.89    3.00
  10   0 -10   67.29    2.30
 -10   0  10   63.59    2.30
  10   0 -10   70.19    2.50
   9   0 -10    0.00    0.30
  -9   0  10   -0.60    0.40
  -9   0  10    0.00    0.40
   9   0 -10   -0.60    0.50
  -8   0  10    1.10    0.50
   8   0 -10   -0.20    0.40
   8   0 -10   -0.20    0.60
  -8   0  10    0.00    0.50
  -7   0  10   67.89    2.50
   7   0 -10   60.59    8.80
  -7   0  10   70.69    2.80
   7   0 -10   71.29    3.00
   7   0 -10   72.19    2.70
  -6   0  10  115.49    3.70
  -6   0  10  123.99    4.20
   6   0 -10  124.29    4.30
   6   0 -10  130.29    3.90
  -5   0  10   14.20    1.40
   5   0 -10   13.50    1.10
   5   0 -10   14.10    1.50
  -5   0  10   11.00    1.40
  -4   0  10    7.00    1.20
   4   0 -10    5.00    0.80
  -4   0  10    5.40    0.90
  -4   0  10    6.10    3.80
   4   0 -10    6.10    1.10
  -4   0  10    5.20    1.00
   3   0 -10    7.00    0.80
  -3   0  10    7.80    1.20
   3   0 -10    5.80    1.00
  -3   0  10    7.00    3.70
  -3   0  10    5.80    1.00
  -3   0  10    6.90    1.10
   2   0 -10   39.20    2.10
  -2   0  10   38.00    6.00
  -2   0  10   36.70    2.10
  -2   0  10   39.30    1.70
  -2   0  10   39.20    2.40
   2   0 -10   37.30    1.60
  -1   0  10   85.19    3.50
   1   0 -10   83.99    3.20
  -1   0  10   84.89    3.00
  -1   0  10   85.29    3.30
  -1   0  10   86.89    8.50
   0   0  10    4.20    1.00
   0   0 -10    5.80    1.00
   0   0  10    3.30    0.70
   0   0  10   12.50    3.80
   0   0  10    3.50    1.00
   1   0  10    0.20    2.80
   1   0  10    0.40    0.50
   1   0  10    0.70    0.70
  -1   0 -10   -1.00    0.50
   2   0  10    6.30    3.80
  -2   0 -10    8.00    1.00
   2   0  10    7.70    1.10
   3   0  10   45.90    7.40
   3   0  10   47.60    2.20
  -3   0 -10   44.80    2.10
   4   0  10    3.50    0.80
  -4   0 -10    5.80    0.90
   4   0  10    3.20    4.40
   5   0  10    7.00    1.10
  -5   0 -10    6.40    0.90
   6   0  10    0.30    0.40
  -6   0 -10    0.50    0.50
   7   0  10    0.00    0.40
  -7   0 -10    0.20    0.40
   7   0  10    0.40    0.50
  -8   0 -10    1.50    0.50
   8   0  10    1.20    0.40
   8   0  10    2.10    0.50
  10  -1 -10    4.40    0.70
 -10  -1  10    3.80    0.50
  10  -1 -10    3.70    0.60
  10   1 -10    3.40    0.70
  10   1 -10    4.10    0.70
 -10   1  10    3.60    0.60
   9  -1 -10   17.40    1.20
   9  -1 -10   17.90    1.40
  -9  -1  10   14.70    1.10
   9   1 -10   18.40    1.20
  -9   1  10   15.80    1.20
   9   1 -10   20.40    1.50
   8  -1 -10   28.60    1.80
  -8  -1  10   23.00    1.80
   8  -1 -10   27.50    1.50
  -8  -1  10   25.80    1.60
   8   1 -10   29.20    1.90
   8   1 -10   25.80    1.50
  -8   1  10   28.20    1.60
  -8   1  10   28.30    1.40
   7  -1 -10   63.49    2.50
  -7  -1  10   57.39    2.60
   7  -1 -10   64.79    2.80
   7   1 -10   63.59    2.90
   7   1 -10   64.99    2.50
  -7   1  10   59.79    2.40
  -7   1  10   62.19    2.50
  -6  -1  10   37.40    2.10
   6  -1 -10   33.80    2.10
   6  -1 -10   34.30    1.70
  -6  -1  10   32.50    1.90
  -6   1  10   36.60    2.00
   6   1 -10   23.30    5.80
  -6   1  10   32.00    1.70
   6   1 -10   34.90    1.80
   6   1 -10   35.20    2.20
  -5  -1  10   79.49   11.30
  -5  -1  10  100.29    3.80
  -5  -1  10   68.99   12.50
   5  -1 -10  101.99    3.30
   5  -1 -10  105.09    3.80
  -5  -1  10  100.69    3.70
   5   1 -10  108.79   10.30
   5   1 -10  104.79    3.80
   5   1 -10  104.59    3.30
  -5   1  10   98.19    3.30
  -5   1  10   98.59    3.60
   4  -1 -10    5.80    0.90
  -4  -1  10    5.00    0.90
   4  -1 -10    4.80    1.00
  -4  -1  10    1.50    3.80
  -4  -1  10    4.40    0.90
   4   1 -10    5.00    0.80
   4   1 -10   -0.60    2.50
   4   1 -10    5.60    1.00
  -4   1  10    6.00    1.10
  -4   1  10    3.90    0.70
  -4   1  10    5.20    0.90
  -3  -1  10   38.30    2.20
   3  -1 -10   42.20    2.30
   3  -1 -10   41.70    1.80
  -3  -1  10   42.50    2.50
  -3  -1  10   44.60    7.20
  -3  -1  10   44.10    2.40
  -3   1  10   41.20    2.30
   3   1 -10   38.30    1.70
  -3   1  10   45.50    6.80
   3   1 -10   42.00    6.10
   3   1 -10   39.90    2.30
  -3   1  10   41.80    2.20
   2  -1 -10    2.40    0.50
   2  -1 -10    3.60    0.90
  -2  -1  10    2.50    0.60
  -2  -1  10    0.00    2.00
  -2  -1  10    2.70    0.80
  -2  -1  10    2.60    0.90
  -2  -1  10    1.60    0.80
  -2   1  10    4.50    3.30
  -2   1  10    1.20    0.80
   2   1 -10    1.50    3.40
   2   1 -10    3.00    0.80
  -2   1  10    1.90    0.80
  -1  -1  10    5.40    1.10
  -1  -1  10    3.00    0.70
  -1  -1  10    4.40    1.10
  -1  -1  10   -0.90    2.40
   1  -1 -10    3.50    0.80
  -1   1  10    3.10    2.60
  -1   1  10    3.50    0.70
  -1   1  10    2.90    1.00
   1   1 -10    1.90    3.30
  -1   1  10    2.40    0.70
   1   1 -10    3.80    0.80
   1   1 -10    3.30    1.00
   0  -1  10  214.18    6.50
   0  -1  10  221.48    6.60
   0  -1 -10  222.18    6.30
   0  -1  10  223.68   14.90
   0  -1  10  228.18    6.20
   0   1  10  208.58    6.30
   0   1  10  229.98    6.10
   0   1  10  214.08   14.20
   0   1 -10  196.98   14.00
   0   1 -10  212.68    6.10
   1  -1  10  470.45   23.00
   1  -1  10  457.05   11.60
  -1  -1 -10  442.26   11.10
   1   1  10  456.35   22.10
   1   1  10  463.15   11.20
  -1   1 -10  424.06   10.90
   1   1  10  448.16   11.50
  -1   1 -10  430.96   11.10
   2  -1  10    0.00    3.10
   2  -1  10    3.00    1.00
  -2  -1 -10    2.20    0.70
   2  -1  10    0.90    0.60
  -2  -1 -10    2.50    0.60
   2   1  10    3.30    3.80
   2   1  10    2.60    0.70
  -2   1 -10    1.90    0.70
   3  -1  10   -0.50    0.50
   3  -1  10   -0.60    0.60
   3  -1  10   -2.20    4.10
  -3  -1 -10    0.40    0.40
  -3   1 -10    0.50    0.60
   3   1  10    0.40    0.50
   3   1  10    0.10    3.20
   4  -1  10    7.20    1.30
   4  -1  10    6.00    1.00
  -4  -1 -10    6.70    1.00
   4   1  10    4.70    0.80
  -4   1 -10    6.70    1.10
  -5  -1 -10    7.30    1.00
   5  -1  10    8.80    1.20
   5  -1  10    7.30    1.10
  -5   1 -10    7.30    1.10
   5   1  10    6.50    1.00
   6  -1  10    4.60    0.80
   6  -1  10    5.80    0.90
  -6  -1 -10    3.90    0.70
   6   1  10    3.90    0.70
  -6   1 -10    3.70    0.80
   7  -1  10   10.30    0.90
  -7  -1 -10    9.60    1.00
  -7   1 -10    9.80    1.00
   7   1  10    9.30    1.00
  -8  -1 -10   -0.30    0.30
   8  -1  10    0.00    0.30
  -8   1 -10   -0.80    0.30
   8   1  10    0.10    0.30
  10  -2 -10    0.50    0.30
 -10   2  10    0.90    0.40
  10   2 -10    0.30    0.30
  10   2 -10    0.70    0.40
   9  -2 -10    4.90    0.70
   9  -2 -10    4.30    0.70
   9   2 -10    4.90    0.70
   9   2 -10    5.50    0.90
  -9   2  10    4.90    0.80
   8  -2 -10    2.30    0.50
   8  -2 -10    2.60    0.70
  -8   2  10    3.60    0.60
   8   2 -10    2.70    0.50
   8   2 -10    3.30    0.90
  -8   2  10    1.90    0.60
   8   2 -10    2.50    0.70
   7  -2 -10   83.79    2.90
   7  -2 -10   82.69    3.20
  -7  -2  10   85.19    3.20
   7   2 -10   82.99    2.90
  -7   2  10   82.99    2.90
   7   2 -10   80.99    3.30
  -7   2  10   83.19    3.00
  -6  -2  10  264.77    7.50
   6  -2 -10  280.07    7.20
  -6  -2  10  258.67    7.10
   6  -2 -10  270.47    7.60
   6   2 -10  271.27    7.10
   6   2 -10  275.77    7.70
   6   2 -10  272.77    7.70
  -6   2  10  263.17    7.20
  -6   2  10  274.97    7.20
  -5  -2  10   18.30    1.70
   5  -2 -10   17.10    1.30
  -5  -2  10   20.40    1.80
  -5  -2  10   18.40    6.20
   5  -2 -10   17.80    1.70
  -5  -2  10   21.20    1.70
   5   2 -10   15.30    5.50
   5   2 -10   19.50    1.80
  -5   2  10   18.60    1.60
  -5   2  10   20.30    1.40
   5   2 -10   18.10    1.20
   4  -2 -10  130.39    4.50
  -4  -2  10  131.39    4.70
   4  -2 -10  131.19    4.00
  -4  -2  10  109.49   13.10
  -4  -2  10  130.99    4.50
  -4   2  10  126.39    4.00
   4   2 -10  130.49    4.50
  -4   2  10  124.69    4.20
   4   2 -10  124.59    3.70
   4   2 -10  114.19   12.10
   4   2 -10  129.09    4.50
  -4   2  10  132.69    4.30
   3  -2 -10   20.70    1.30
  -3  -2  10   21.30    1.90
  -3  -2  10   19.50    1.80
  -3  -2  10   23.20    5.50
   3  -2 -10   19.70    1.70
   3   2 -10   33.10    7.50
  -3   2  10   21.40    1.40
  -3   2  10   12.20    6.30
   3   2 -10   20.10    1.70
  -3   2  10   17.10    1.60
   3   2 -10   20.30    1.60
  -3   2  10   18.30    1.60
   2  -2 -10  152.58    5.00
  -2  -2  10  156.88    5.40
  -2  -2  10  156.78    5.10
  -2  -2  10  153.98    4.50
   2  -2 -10  151.28    4.30
  -2  -2  10  140.99   12.40
   2   2 -10  151.48    4.90
   2   2 -10  153.08    4.90
  -2   2  10  161.48   13.10
   2   2 -10  146.89   13.30
  -2   2  10  144.59    4.90
  -2   2  10  155.58    4.90
  -1  -2  10  310.77    8.80
  -1  -2  10  301.97   18.50
   1  -2 -10  305.27    8.30
  -1  -2  10  306.37    8.50
  -1  -2  10  300.27    8.40
  -1   2  10  312.17    8.30
   1   2 -10  308.07    8.20
  -1   2  10  303.57    8.40
  -1   2  10  288.27   18.20
   1   2 -10  280.27   18.00
   1   2 -10  305.27    8.20
   0  -2  10    1.10    0.80
   0  -2  10   -0.20    0.70
   0  -2 -10    0.70    0.60
   0  -2  10    0.40    0.70
   0  -2  10    3.40    3.10
   0  -2  10    0.40    0.50
   0   2 -10    2.00    0.60
   0   2  10    1.30    0.50
   0   2  10    7.10    3.70
   0   2  10    0.40    0.60
   1  -2  10   57.49    2.50
   1  -2  10   52.59    8.40
   1  -2  10   52.79    2.50
  -1  -2 -10   55.49    2.40
  -1   2 -10   53.19    2.30
   1   2  10   52.89    2.50
   1   2  10   54.09    2.30
   1   2  10   63.99    8.20
   2  -2  10   48.40    8.50
   2  -2  10   70.79    2.80
   2  -2  10   71.29    2.90
  -2  -2 -10   68.79    2.50
  -2  -2 -10   63.59    2.40
   2   2  10   69.69    2.90
  -2   2 -10   65.99    2.90
   2   2  10   49.40    9.30
   2   2  10   69.99    2.70
  -3  -2 -10    0.20    0.40
   3  -2  10    0.40    0.50
  -3   2 -10   -0.90    0.60
   3   2  10   -0.20    0.50
  -4  -2 -10    1.90    0.60
   4  -2  10    1.30    0.60
   4  -2  10    1.90    0.80
  -4   2 -10    1.10    0.60
  -4   2 -10    1.10    0.50
   4   2  10    0.80    0.50
  -5  -2 -10   11.40    1.00
   5  -2  10    9.30    1.10
   5   2  10   11.00    1.10
  -5   2 -10    9.70    1.20
  -6  -2 -10   29.90    1.50
   6  -2  10   28.20    1.50
   6   2  10   29.50    1.50
  -6   2 -10   29.20    1.90
  -7  -2 -10    6.30    0.70
   7  -2  10    4.90    0.70
   7  -2  10    5.90    0.80
  -7   2 -10    3.80    1.70
   7   2  10    6.20    0.80
   9  -3 -10    0.30    0.30
   9   3 -10   -0.10    0.30
  -9   3  10    0.00    0.30
   8  -3 -10    0.40    0.40
   8  -3 -10    0.30    0.30
   8   3 -10    0.20    0.30
  -8   3  10    0.20    0.40
   8   3 -10   -0.20    0.40
   7  -3 -10    0.10    0.50
   7  -3 -10    0.60    0.40
   7   3 -10    0.30    0.30
   7   3 -10    0.60    0.60
  -7   3  10    0.90    0.40
  -7   3  10    0.40    0.50
   7   3 -10    1.10    0.70
   6  -3 -10   10.00    1.00
  -6  -3  10    9.10    1.00
   6  -3 -10   11.00    1.30
   6   3 -10    9.60    1.30
   6   3 -10    9.10    1.20
  -6   3  10   11.20    1.10
   6   3 -10    8.00    1.20
  -6   3  10   11.00    1.10
   5  -3 -10   16.60    1.50
  -5  -3  10   14.00    1.40
   5  -3 -10   14.40    1.20
  -5   3  10   16.10    1.30
   5   3 -10   16.20    1.50
   5   3 -10   14.50    1.40
  -5   3  10   16.90    1.40
   4  -3 -10  373.56    9.80
   4  -3 -10  362.46    9.20
  -4  -3  10  365.96    9.80
   4   3 -10  373.96    9.90
   4   3 -10  374.96   10.00
  -4   3  10  385.56    9.60
  -4   3  10  356.06    9.30
   3  -3 -10   36.00    2.10
  -3  -3  10   36.00    2.30
   3  -3 -10   33.70    1.60
  -3  -3  10   34.80    2.30
   3   3 -10   36.00    2.10
   3   3 -10   32.90    2.00
  -3   3  10   33.50    1.80
  -3   3  10   35.60    2.00
  -2  -3  10   53.39    2.10
   2  -3 -10   57.39    2.70
  -2  -3  10   55.89    3.00
   2  -3 -10   56.59    2.00
  -2  -3  10   59.09    2.90
   2   3 -10   56.19    2.60
  -2   3  10   58.59    2.60
  -2   3  10   46.50    2.30
   2   3 -10   60.89    2.70
  -1  -3  10    0.50    0.90
   1  -3 -10   -0.80    0.60
  -1  -3  10   -0.20    0.40
  -1  -3  10    0.60    0.70
  -1   3  10    0.20    0.60
   1   3 -10    1.00    0.60
  -1   3  10   -0.10    0.60
   1   3 -10    0.90    0.70
   0  -3 -10   44.10    2.20
   0  -3  10   42.90    2.10
   0  -3  10   42.10    2.50
   0   3  10   41.50    2.20
   0   3  10   41.10    2.20
   0   3 -10   41.50    1.80
   0   3 -10   43.10    2.30
  -1  -3 -10   -0.10    0.50
   1  -3  10    0.60    0.60
   1  -3  10    0.30    0.50
  -1   3 -10    0.00    0.50
   1   3  10   -0.50    0.50
  -1   3 -10    0.40    0.50
   1   3  10    0.80    0.70
   2  -3  10    2.60    1.00
  -2  -3 -10    3.10    0.50
  -2  -3 -10    1.60    0.60
   2  -3  10    2.20    0.70
   2  -3  10    2.00    0.60
   2   3  10    2.40    0.70
  -2   3 -10    2.50    0.70
   2   3  10    1.90    0.50
  -2   3 -10    2.70    0.70
  -3  -3 -10   -0.40    0.40
   3  -3  10    0.50    0.50
   3  -3  10    0.40    0.50
   3  -3  10    0.50    0.70
  -3   3 -10   -0.30    1.20
   3   3  10    1.70    0.60
   3   3  10    0.10    0.40
  -3   3 -10    0.30    0.40
   4  -3  10   42.70    2.10
  -4  -3 -10   45.60    1.70
   4  -3  10   46.90    2.30
   4  -3  10   48.10    2.10
  -4   3 -10   44.80    3.90
  -5  -3 -10    6.60    0.70
   5  -3  10    6.80    0.90
   5  -3  10    6.20    1.10
   5  -3  10    5.90    0.80
  -5   3 -10    8.20    2.50
   5   3  10    7.00    0.80
   6  -3  10    1.40    0.40
  -6  -3 -10    1.30    0.40
   6   3  10    1.10    0.40
  -6   3 -10    2.70    2.10
   6  -4 -10    2.40    0.60
   6  -4 -10    1.40    0.40
   6   4 -10    2.40    0.50
  -6   4  10    2.80    0.50
  -6   4  10    2.20    0.50
   6   4 -10    2.10    0.60
   5  -4 -10    3.80    0.70
   5  -4 -10    3.10    0.50
  -5  -4  10    2.90    0.50
  -5   4  10    3.30    0.60
  -5   4  10    3.50    0.60
   5   4 -10    3.60    0.70
   5   4 -10    4.10    0.80
   4  -4 -10    4.80    0.60
  -4  -4  10    6.10    1.00
   4  -4 -10    6.80    1.00
   4   4 -10    5.90    1.00
   4   4 -10    3.70    0.60
  -4   4  10    4.40    0.70
  -4   4  10    6.60    0.90
  -3  -4  10    0.10    0.60
   3  -4 -10    0.70    0.60
  -3   4  10    0.30    0.50
   3   4 -10    0.70    0.40
  -3   4  10   -0.20    0.40
   3   4 -10    0.30    0.50
   2  -4 -10   78.49    3.00
  -2  -4  10   78.19    3.20
  -2   4  10   78.99    2.90
   2   4 -10   77.39    2.90
  -1  -4  10   37.20    2.20
   1  -4 -10   36.40    1.90
  -1   4  10   36.40    1.90
   1   4 -10   35.30    1.80
   0  -4  10    0.80    0.70
   0  -4  10    0.40    0.30
   0  -4 -10    0.40    0.50
   0   4 -10   -0.20    0.40
   0   4  10    0.00    0.50
   1  -4  10    0.80    0.40
  -1  -4 -10    1.10    0.50
   1  -4  10    1.30    0.70
   1  -4  10    1.70    0.50
   1   4  10    1.20    0.50
  -1   4 -10    1.30    0.50
  -1   4 -10    0.40    0.30
   2  -4  10    1.70    0.70
   2  -4  10    1.00    0.40
   2   4  10   -0.70    0.70
   2   4  10    1.40    0.60
  -2   4 -10    1.30    0.40
  -2   4 -10    0.90    0.30
   3  -4  10    0.80    0.40
   3  -4  10    1.20    0.60
   3   4  10    1.20    0.50
  -3   4 -10    1.30    0.40
   3   4  10    1.10    0.50
  10   0 -11    0.10    0.40
  10   0 -11   -0.40    0.30
   9   0 -11   -0.50    0.30
  -9   0  11    1.10    0.40
   9   0 -11    0.30    0.50
  -8   0  11   -0.40    0.50
   8   0 -11    0.10    0.40
   8   0 -11    0.80    0.60
  -8   0  11   -0.20    0.50
   7   0 -11    0.00    0.40
   7   0 -11   -0.50    0.60
  -7   0  11   -0.60    0.50
  -6   0  11    0.10    0.60
   6   0 -11   -1.00    0.50
   6   0 -11    0.20    0.40
   5   0 -11    0.30    0.70
  -5   0  11   -0.30    0.60
  -5   0  11    0.20    0.60
   5   0 -11   -0.30    0.30
  -4   0  11    0.60    0.70
  -4   0  11   -1.20    0.50
   4   0 -11   -0.40    0.60
  -4   0  11    0.00    0.70
   4   0 -11    0.20    0.40
  -4   0  11   -8.50    5.70
  -3   0  11    0.30    0.60
   3   0 -11   -0.30    0.30
   3   0 -11    0.20    0.60
  -3   0  11   -4.50    3.30
  -3   0  11   -0.30    0.70
  -3   0  11    0.10    0.70
   2   0 -11    0.60    0.60
  -2   0  11    0.70    0.90
  -2   0  11    7.30    3.70
  -2   0  11    0.80    0.70
  -2   0  11    0.40    0.50
  -1   0  11   -0.50    0.70
  -1   0  11    0.20    0.60
  -1   0  11   10.30    3.20
   0   0  11   -2.50    3.40
   0   0  11    0.60    0.80
   0   0  11   -0.20    0.50
   0   0  11   -0.40    0.60
   0   0 -11   -0.70    0.50
   1   0  11   -1.30    0.60
   1   0  11    3.50    3.50
  -1   0 -11   -0.10    0.60
   1   0  11    0.50    0.70
   1   0  11    0.20    0.50
   2   0  11    0.90    0.80
   2   0  11   -0.20    0.50
   2   0  11    0.00    4.00
  -2   0 -11   -0.40    0.70
   3   0  11    0.10    0.50
  -3   0 -11   -0.60    0.40
   3   0  11    0.40    0.70
   4   0  11    0.40    0.70
   4   0  11   -0.10    0.50
  -4   0 -11    0.00    0.40
   5   0  11   -0.20    0.60
  -5   0 -11    0.10    0.40
   5   0  11    0.00    0.50
   6   0  11    0.00    0.40
   6   0  11    0.00    0.50
  -6   0 -11    0.10    0.40
   7   0  11    0.20    0.40
  -7   0 -11   -0.20    0.30
   7   0  11   -0.20    0.30
  10  -1 -11    0.60    0.30
  10  -1 -11    0.70    0.40
  10   1 -11   -0.30    0.40
 -10   1  11    0.70    0.30
  10   1 -11    0.20    0.30
   9  -1 -11   26.60    1.50
   9  -1 -11   23.90    1.30
  -9   1  11   24.20    1.20
   9   1 -11   25.20    1.60
   9   1 -11   24.20    1.30
   8  -1 -11   56.89    2.40
   8  -1 -11   58.29    2.20
  -8  -1  11   54.99    2.30
  -8   1  11   55.29    2.10
  -8   1  11   54.59    2.10
   8   1 -11   55.19    2.10
   8   1 -11   56.39    2.50
   7  -1 -11   47.40    2.40
  -7  -1  11   44.20    2.20
   7  -1 -11   47.80    2.00
  -7   1  11   45.80    1.90
   7   1 -11   47.60    2.40
   7   1 -11   44.70    1.90
  -7   1  11   52.49    2.20
   6  -1 -11    9.70    1.30
   6  -1 -11    9.50    1.00
  -6  -1  11    8.30    1.20
   6   1 -11    7.70    0.90
  -6   1  11    7.60    0.90
   6   1 -11    8.60    1.40
  -6   1  11    7.00    1.00
   5  -1 -11    0.60    0.70
  -5  -1  11    1.90    0.70
   5  -1 -11    1.00    0.50
  -5  -1  11    1.00    0.60
  -5   1  11    0.70    0.90
   5   1 -11    5.60    4.00
   5   1 -11    1.50    0.80
  -5   1  11    1.50    0.70
   5   1 -11    0.80    0.40
   4  -1 -11   19.00    1.70
  -4  -1  11    8.80    6.00
   4  -1 -11   18.70    1.20
  -4  -1  11   18.70    1.70
  -4  -1  11   17.40    1.70
   4   1 -11   19.60    1.70
   4   1 -11   17.20    1.20
  -4   1  11   19.20    1.60
  -4   1  11   17.80    1.70
   4   1 -11   10.10    3.50
  -3  -1  11    6.00    1.10
   3  -1 -11    6.10    0.80
  -3  -1  11   10.40    1.40
  -3  -1  11    8.10    5.10
   3  -1 -11    7.40    1.30
  -3  -1  11    7.00    1.20
  -3   1  11    6.10    1.00
  -3   1  11   -2.10    5.00
   3   1 -11    7.00    1.30
   3   1 -11    3.30    3.60
  -3   1  11    6.80    1.20
  -2  -1  11    0.60    0.80
   2  -1 -11   -0.20    0.60
  -2  -1  11    1.10    0.70
  -2  -1  11   -0.20    0.70
  -2   1  11    8.70    4.50
  -2   1  11   -0.30    0.70
   2   1 -11    2.80    0.70
  -2   1  11    0.90    0.70
   2   1 -11    0.60    0.60
   2   1 -11    3.60    4.50
  -1  -1  11   10.60    1.40
  -1  -1  11   11.50    1.50
  -1  -1  11    9.50    1.20
  -1  -1  11   11.70    4.70
   1  -1 -11    9.70    1.30
   1   1 -11   10.10    1.30
  -1   1  11    9.50    1.60
  -1   1  11    9.30    1.40
  -1   1  11    6.70    4.10
   1   1 -11    6.40    5.50
  -1   1  11    8.80    1.00
   0  -1 -11  268.17    7.30
   0  -1  11  258.77    7.10
   0  -1  11  264.57    7.60
   0  -1  11  263.47   16.90
   0  -1  11  270.07    7.70
   0   1  11  246.88   16.30
   0   1 -11  263.27    7.10
   0   1  11  276.07    7.80
   0   1  11  270.97    7.10
   0   1  11  255.47    7.40
  -1  -1 -11   98.09    3.40
   1  -1  11   90.19   10.70
   1  -1  11  102.89    3.60
   1  -1  11  104.79    3.90
   1   1  11  100.39    3.70
   1   1  11  105.59   11.00
   1   1  11  104.29    3.50
   2  -1  11   13.00    1.60
   2  -1  11   13.50    1.40
   2   1  11   14.50    8.50
   2   1  11   13.70    1.30
  -2   1 -11   14.80    1.10
   3  -1  11    1.60    0.60
  -3  -1 -11   -0.40    0.50
   3  -1  11    0.80    0.70
  -3   1 -11    1.80    0.60
   3   1  11    1.20    0.60
   4  -1  11   -0.40    0.60
   4  -1  11    0.30    0.50
   4   1  11   -0.30    0.40
  -4   1 -11   -0.40    0.40
  -5  -1 -11    0.60    0.50
   5  -1  11    1.00    0.60
   5  -1  11    0.70    0.50
   5   1  11    1.10    0.50
  -5   1 -11    0.90    0.50
  -6  -1 -11    1.30    0.50
   6  -1  11    1.70    0.50
   6  -1  11    1.00    0.50
   6   1  11    1.40    0.50
  -6   1 -11    0.70    0.40
  -7  -1 -11    0.00    0.30
   7  -1  11    0.30    0.30
  -7   1 -11    0.50    0.40
   7   1  11    0.00    0.40
   7   1  11    0.10    0.30
   9  -2 -11    4.40    0.80
   9  -2 -11    5.30    0.70
  -9   2  11    6.60    0.70
   9   2 -11    6.10    0.60
   9   2 -11    5.00    0.80
   8  -2 -11   12.20    1.00
   8  -2 -11   11.80    1.10
   8   2 -11   12.10    1.20
  -8   2  11   11.70    1.00
   8   2 -11   12.80    1.20
   8   2 -11   11.70    0.80
  -8   2  11   12.00    0.80
   7  -2 -11    7.20    0.90
   7  -2 -11    7.90    1.10
   7   2 -11    8.00    0.80
  -7   2  11    7.90    0.90
   7   2 -11    8.20    1.20
  -7   2  11    7.50    1.00
   7   2 -11    7.40    1.20
   6  -2 -11    6.90    0.90
  -6  -2  11    7.00    1.10
   6  -2 -11    6.90    1.20
   6   2 -11    5.50    0.80
   6   2 -11    8.60    1.20
   6   2 -11    7.70    1.30
  -6   2  11    7.30    0.90
   6   2 -11    8.20    1.20
  -6   2  11    6.30    1.10
   5  -2 -11    9.70    1.40
  -5  -2  11    9.40    1.30
   5  -2 -11    7.30    0.90
  -5  -2  11    7.80    1.30
  -5   2  11    9.30    1.00
   5   2 -11   10.10    1.30
  -5   2  11   10.00    1.30
   5   2 -11    7.70    0.80
   5   2 -11    8.60    1.40
  -4  -2  11    7.40    1.40
   4  -2 -11    7.20    0.90
  -4  -2  11    6.80    1.10
   4  -2 -11    7.80    1.30
  -4  -2  11    7.90    1.40
  -4   2  11    7.40    1.20
  -4   2  11    7.80    0.90
   4   2 -11    8.10    1.30
   4   2 -11    7.50    1.10
  -3  -2  11   11.10    1.50
   3  -2 -11   11.70    1.50
  -3  -2  11   10.80    1.50
   3  -2 -11    8.80    0.90
  -3   2  11   10.60    1.40
   3   2 -11   12.00    1.40
  -3   2  11   11.00    1.30
  -3   2  11   10.40    1.10
   3   2 -11   10.70    1.30
   2  -2 -11  104.59    3.80
  -2  -2  11   98.19    3.20
  -2  -2  11  107.79    4.00
  -2  -2  11  108.39    4.20
   2   2 -11  102.89    3.70
  -2   2  11  102.69    3.80
  -2   2  11  102.89    3.70
   2   2 -11   99.59    3.60
  -1  -2  11   34.70    2.40
  -1  -2  11   34.50    1.80
   1  -2 -11   35.60    2.10
  -1  -2  11   35.60    2.20
   1   2 -11   36.00    1.90
   1   2 -11   35.80    1.90
  -1   2  11   35.90    2.20
  -1   2  11   36.90    2.10
   0  -2  11   39.90    2.00
   0  -2  11   38.10    2.40
   0  -2  11   38.30    2.20
   0  -2 -11   39.90    2.10
   0  -2  11   39.00    2.20
   0   2  11   38.50    2.30
   0   2  11   36.50    1.70
   0   2  11   37.60    2.10
   1  -2  11    1.80    0.60
   1  -2  11    2.20    0.80
  -1  -2 -11    2.90    0.70
   1  -2  11    2.30    0.90
   1   2  11    2.40    0.70
   1   2  11    1.40    0.50
   2  -2  11    1.80    0.70
   2  -2  11   -0.20    0.50
  -2   2 -11    0.70    0.60
   2   2  11    0.40    0.70
   2   2  11    0.00    0.40
  -3  -2 -11    1.70    0.50
   3  -2  11    1.40    0.70
   3  -2  11    2.10    0.70
  -3   2 -11    2.30    1.10
   3   2  11    2.60    0.60
   4  -2  11    0.20    0.50
  -4  -2 -11    0.80    0.40
   4   2  11   -0.50    0.40
  -4   2 -11    0.60    1.50
  -4   2 -11    0.20    0.30
   5  -2  11    0.10    0.50
   5  -2  11    0.60    0.50
  -5  -2 -11    0.70    0.40
   5   2  11    0.50    0.40
  -5   2 -11   -0.80    1.70
   6  -2  11   10.40    0.90
  -6  -2 -11   10.00    0.70
   6  -2  11    9.70    0.90
  -6   2 -11    7.90    2.00
   6   2  11    9.10    0.80
   8  -3 -11    9.80    0.70
   8  -3 -11   11.10    0.90
  -8   3  11   10.40    0.80
   8   3 -11    9.10    0.90
   7  -3 -11    5.10    0.90
   7  -3 -11    2.90    0.50
  -7   3  11    3.50    0.60
   7   3 -11    4.50    0.90
  -7   3  11    3.70    0.50
   7   3 -11    3.30    0.70
   6  -3 -11   17.40    1.40
   6  -3 -11   17.40    1.00
   6   3 -11   19.40    1.30
  -6   3  11   18.60    1.20
   6   3 -11   17.90    1.40
  -6   3  11   18.20    1.20
   5  -3 -11   37.90    1.60
  -5  -3  11   38.60    1.80
   5  -3 -11   40.60    2.10
   5   3 -11   39.60    2.00
   5   3 -11   39.40    2.00
  -5   3  11   40.90    1.90
  -5   3  11   38.40    1.70
   4  -3 -11  221.28    5.80
  -4  -3  11  227.58    6.50
   4  -3 -11  226.68    6.50
  -4   3  11  222.88    6.00
   4   3 -11  230.48    6.60
   4   3 -11  231.68    6.60
  -4   3  11  238.38    6.30
   3  -3 -11    1.30    0.70
  -3  -3  11    0.40    0.60
  -3  -3  11    0.50    0.70
   3   3 -11    1.00    0.60
  -3   3  11    1.40    0.50
  -3   3  11    1.40    0.70
   3   3 -11    1.30    0.70
  -2  -3  11   13.00    1.50
  -2  -3  11   14.40    1.70
   2  -3 -11   14.00    1.40
  -2   3  11   14.70    1.40
   2   3 -11   14.30    1.40
   2   3 -11   11.00    1.10
  -2   3  11   14.30    1.10
  -1  -3  11   13.30    1.00
  -1  -3  11   14.10    1.50
  -1  -3  11   16.30    1.80
   1  -3 -11   14.10    1.40
  -1   3  11   13.60    1.40
  -1   3  11   13.70    1.00
  -1   3  11   17.70    1.40
   1   3 -11   12.80    1.40
   0  -3  11   25.60    2.10
   0  -3  11   25.70    1.50
   0  -3  11   28.40    1.90
   0  -3 -11   26.50    1.60
   0   3  11   27.70    1.70
   0   3  11   26.50    1.70
   0   3 -11   26.90    1.70
   1  -3  11   -0.90    0.60
  -1  -3 -11   -0.20    0.40
   1  -3  11    0.40    0.50
   1  -3  11    0.40    0.50
  -1   3 -11    0.30    0.50
   1   3  11    0.80    0.60
   1   3  11   -0.70    0.60
   2  -3  11    8.10    1.30
   2  -3  11    4.50    0.80
   2  -3  11    6.60    1.00
  -2   3 -11    6.20    0.90
   2   3  11    7.40    1.10
   2   3  11    7.00    1.10
  -2   3 -11    5.30    0.80
   3  -3  11    1.70    0.60
   3  -3  11    1.60    0.50
   3  -3  11    1.40    0.70
  -3   3 -11    3.60    1.10
  -3   3 -11    3.50    0.50
   3   3  11    1.60    0.50
   4  -3  11    7.00    0.80
   4  -3  11    7.20    1.00
   4  -3  11    6.50    0.80
   4   3  11    6.10    0.70
  -4   3 -11    4.30    1.50
   5  -4 -11    0.90    0.50
  -5   4  11    1.20    0.40
   5   4 -11    1.00    0.40
  -5   4  11    1.00    0.40
   4  -4 -11    0.50    0.50
  -4  -4  11    0.70    0.40
  -4   4  11    0.30    0.30
  -4   4  11    0.50    0.40
   4   4 -11    0.60    0.50
   3  -4 -11    5.40    0.90
  -3  -4  11    3.50    0.70
   3   4 -11    5.00    0.80
  -3   4  11    4.30    0.70
  -3   4  11    4.50    0.70
   2  -4 -11   53.99    2.10
  -2  -4  11   55.09    2.30
   2   4 -11   53.59    2.10
  -2   4  11   51.39    1.80
  -2   4  11   52.79    2.10
   1  -4 -11   14.70    1.10
  -1  -4  11   17.30    1.40
   1   4 -11   14.20    1.10
  -1   4  11   14.90    0.90
  -1   4  11   14.20    1.10
   0  -4  11   18.20    1.40
   0  -4 -11   15.50    1.00
   0   4 -11   17.40    1.10
   0   4  11   14.40    0.80
   0   4  11   16.10    1.10
   1  -4  11    6.10    1.00
   1  -4  11    3.50    0.50
   1   4  11    4.80    0.80
  -1   4 -11    5.60    0.60
   2  -4  11    1.20    0.30
   2  -4  11    1.80    0.60
   2   4  11    1.60    0.50
   9   0 -12    0.10    0.30
   9   0 -12    0.60    0.40
   8   0 -12    5.50    1.00
   8   0 -12    7.50    0.80
  -8   0  12    6.20    0.80
   7   0 -12    2.20    0.70
   7   0 -12    1.50    0.50
  -7   0  12    2.20    0.70
  -6   0  12  264.17    7.20
   6   0 -12  265.47    7.40
   6   0 -12  256.27    6.70
   5   0 -12   86.89    3.40
   5   0 -12   80.49    2.70
  -5   0  12   81.59    3.20
   4   0 -12  187.78    5.70
   4   0 -12  177.38    4.90
  -4   0  12  178.58    5.50
  -4   0  12  184.68    5.60
  -3   0  12    7.50    1.30
  -3   0  12    6.50    1.00
  -3   0  12    9.10    1.30
   3   0 -12    8.20    1.30
   2   0 -12   34.60    2.10
  -2   0  12   33.20    2.10
  -2   0  12   35.90    2.30
  -2   0  12   33.00    2.10
  -1   0  12    9.00    1.30
  -1   0  12   12.00    1.70
   1   0 -12    9.40    1.20
  -1   0  12    8.60    1.00
   0   0  12   15.90    1.30
   0   0  12   17.10    1.50
   0   0 -12   15.40    1.30
   0   0  12   16.10    1.80
   1   0  12    0.30    0.50
   1   0  12    2.00    0.80
   1   0  12    1.00    0.80
   2   0  12  741.13   18.00
   2   0  12  732.53   17.50
   3   0  12  148.79    4.50
   3   0  12  143.29    4.70
  -4   0 -12   33.20    1.40
   4   0  12   30.80    1.70
   4   0  12   35.30    2.00
   5   0  12    0.70    0.60
   5   0  12    0.00    0.40
  -6   0 -12    0.50    0.40
   6   0  12    0.60    0.30
   6   0  12    0.30    0.40
   9  -1 -12   44.40    1.60
   9  -1 -12   46.50    1.80
   9   1 -12   42.70    1.90
   9   1 -12   41.10    1.50
   9   1 -12   45.80    1.80
   8  -1 -12    1.20    0.60
   8  -1 -12    1.10    0.40
  -8  -1  12    1.10    0.50
   8   1 -12    0.80    0.30
  -8   1  12    1.50    0.40
   8   1 -12    1.80    0.60
  -7  -1  12    2.50    0.70
   7  -1 -12    2.50    0.50
   7  -1 -12    2.70    0.70
  -7   1  12    3.80    0.70
   7   1 -12    2.80    0.50
   7   1 -12    2.70    0.80
  -6  -1  12   48.30    2.30
   6  -1 -12   46.20    1.90
   6  -1 -12   48.80    2.40
   6   1 -12   46.70    2.40
  -6   1  12   50.89    2.30
   6   1 -12   47.10    1.80
  -5  -1  12   62.79    2.80
   5  -1 -12   65.19    2.80
  -5  -1  12   61.59    2.60
   5  -1 -12   59.29    2.20
  -5  -1  12   62.19    2.70
   5   1 -12   65.69    2.90
   5   1 -12   59.19    2.10
  -5   1  12   64.29    2.70
  -4  -1  12   25.90    1.80
  -4  -1  12   23.80    1.80
   4  -1 -12   23.20    1.30
   4  -1 -12   24.20    1.80
  -4   1  12   23.30    1.70
   4   1 -12   23.80    1.80
  -3  -1  12    2.80    0.90
  -3  -1  12    1.10    0.70
   3  -1 -12    1.90    0.80
   3   1 -12    2.50    0.80
  -3   1  12    2.80    0.90
   3   1 -12    2.60    0.70
  -3   1  12    3.30    0.80
  -2  -1  12    0.70    0.70
  -2  -1  12    1.20    0.80
   2  -1 -12    1.00    0.70
  -2  -1  12    0.80    0.70
  -2   1  12    2.20    1.00
   2   1 -12    3.00    0.80
  -2   1  12    1.00    0.70
  -2   1  12    1.70    0.80
  -1  -1  12    0.20    0.70
  -1  -1  12    0.60    0.70
  -1  -1  12    0.90    0.50
   1  -1 -12    0.90    0.60
  -1  -1  12    0.40    0.70
   1   1 -12    0.80    0.60
  -1   1  12   -0.30    0.60
  -1   1  12    0.30    0.70
   0  -1  12  159.68    5.10
   0  -1  12  158.88    4.70
   0  -1  12  154.28    5.10
   0  -1 -12  158.78    4.70
   0   1  12  156.68    5.00
   0   1 -12  153.58    4.40
   0   1  12  160.88    5.20
   0   1  12  154.78    4.50
   1  -1  12   13.50    1.20
   1  -1  12   14.80    1.60
   1   1  12   11.70    1.40
   1   1  12   14.10    1.60
   1   1  12   12.80    1.20
   2  -1  12   31.70    2.10
   2  -1  12   33.30    1.80
   2   1  12   34.60    2.20
   2   1  12   31.00    1.70
   3  -1  12   -0.10    0.40
   3  -1  12   -0.70    0.50
   3   1  12    1.00    0.80
   3   1  12    0.30    0.40
  -3   1 -12    0.80    0.50
   4  -1  12   20.30    1.40
   4  -1  12   21.30    1.50
  -4  -1 -12   19.50    1.50
   4   1  12   20.20    1.30
  -4   1 -12   21.90    1.30
   4   1  12   22.00    1.60
  -5  -1 -12    5.70    0.60
   5  -1  12    6.90    0.80
   5  -1  12    5.50    0.80
  -5   1 -12    7.20    1.00
   5   1  12    8.40    1.10
   5   1  12    7.40    0.80
   8  -2 -12    2.10    0.60
   8  -2 -12    2.20    0.40
   8   2 -12    2.50    0.60
   7  -2 -12    9.90    0.80
   7  -2 -12   11.50    1.10
  -7   2  12   12.50    1.00
   7   2 -12   13.00    1.10
  -7   2  12   12.90    0.80
   7   2 -12   12.60    1.20
   6  -2 -12    4.00    0.80
  -6  -2  12    5.50    0.90
   6  -2 -12    4.90    0.70
   6   2 -12    5.30    0.90
  -6   2  12    4.30    0.70
   6   2 -12    4.70    0.90
   6   2 -12    5.00    0.90
  -6   2  12    4.00    0.70
  -5  -2  12    7.60    1.10
   5  -2 -12    8.30    1.30
  -5  -2  12    8.20    1.20
   5  -2 -12    8.20    0.80
   5   2 -12    9.60    1.20
  -5   2  12    9.30    1.20
   5   2 -12    7.90    1.10
  -4  -2  12   54.99    2.60
  -4  -2  12   53.79    2.50
  -4  -2  12   53.99    2.70
   4  -2 -12   55.99    2.50
   4  -2 -12   49.40    1.90
  -4   2  12   52.59    2.40
   4   2 -12   51.69    2.30
   4   2 -12   51.69    2.40
  -3  -2  12   16.00    1.50
   3  -2 -12   15.60    1.50
  -3  -2  12   13.70    1.50
   3   2 -12   14.30    1.20
   3   2 -12   14.40    1.30
  -3   2  12   15.70    1.40
  -3   2  12   15.30    1.40
  -2  -2  12    0.40    0.60
  -2  -2  12    1.10    0.70
   2  -2 -12    1.10    0.70
  -2   2  12    0.60    0.70
   2   2 -12    0.30    0.60
   2   2 -12    0.60    0.50
  -2   2  12    1.00    0.60
   1  -2 -12   12.10    1.30
  -1  -2  12   10.50    1.10
  -1  -2  12   12.20    1.50
  -1  -2  12   13.70    1.40
  -1   2  12   12.90    1.40
  -1   2  12   12.30    1.50
   0  -2  12    3.00    0.90
   0  -2 -12    3.00    0.70
   0  -2  12    4.60    1.00
   0  -2  12    2.20    0.60
   0   2  12    4.20    1.00
   0   2  12    2.10    0.70
  -1  -2 -12   27.70    1.30
   1  -2  12   32.70    2.10
   1   2  12   31.20    1.90
   1   2  12   28.00    1.40
   1   2  12   29.60    1.80
   2  -2  12   25.30    1.80
   2  -2  12   24.00    1.50
   2   2  12   24.60    1.70
   2   2  12   24.10    1.50
   2   2  12   22.30    1.30
   3  -2  12    0.20    0.60
   3  -2  12    0.60    0.50
   3   2  12    0.90    0.70
   3   2  12   -0.20    0.30
  -3   2 -12   -0.50    0.30
   4  -2  12    0.40    0.40
   4   2  12    0.00    0.60
   4   2  12    0.50    0.30
  -4   2 -12   -0.30    1.50
   5  -2  12    1.10    0.40
   5   2  12    0.50    0.30
   5   2  12    0.90    0.50
   6  -3 -12    0.30    0.40
   6  -3 -12    0.40    0.40
   6   3 -12    0.60    0.40
   6   3 -12    0.60    0.40
  -6   3  12   -0.40    0.30
  -6   3  12    0.10    0.30
  -5  -3  12    3.70    0.60
   5  -3 -12    2.00    0.60
  -5   3  12    1.70    0.40
   5   3 -12    1.70    0.50
   5   3 -12    2.50    0.60
  -5   3  12    2.60    0.60
  -4  -3  12   -0.20    0.50
   4  -3 -12    0.10    0.50
  -4   3  12   -0.10    0.50
   4   3 -12   -0.10    0.40
  -4   3  12    0.10    0.30
   4   3 -12    0.10    0.40
   3  -3 -12   77.39    2.90
  -3  -3  12   76.59    3.00
   3   3 -12   73.99    2.80
  -3   3  12   78.99    2.80
   2  -3 -12   14.00    1.30
  -2  -3  12   13.70    1.50
  -2  -3  12   13.40    1.40
   2   3 -12   12.20    1.20
  -2   3  12   12.80    1.20
   1  -3 -12    8.60    1.00
  -1  -3  12    8.20    1.30
  -1   3  12    7.30    0.90
   1   3 -12    7.20    1.00
  -1   3  12    7.50    1.00
   0  -3  12    8.30    1.30
   0  -3 -12    5.20    0.80
   0  -3  12    6.40    1.00
   0  -3  12    6.90    0.70
   0   3 -12    6.10    0.90
   0   3  12    6.40    1.00
   0   3  12    7.50    1.00
   1  -3  12    9.70    0.80
   1  -3  12    9.00    1.10
   1  -3  12   11.80    1.40
   1   3  12   10.90    1.00
  -1   3 -12   10.20    1.00
   1   3  12    9.00    1.00
   2  -3  12    0.60    0.40
   2  -3  12    0.70    0.50
   2  -3  12    0.50    0.60
  -2   3 -12    1.10    0.40
   2   3  12    0.30    0.50
   2   3  12    2.30    0.60
   3  -3  12   16.80    1.20
   3  -3  12   20.50    1.30
   3  -3  12   19.00    1.10
   3   3  12   20.10    1.10
  -8   0  13    0.10    0.30
   8   0 -13    0.10    0.30
   8   0 -13    0.00    0.40
  -7   0  13   -0.20    0.40
   7   0 -13    0.50    0.50
   7   0 -13    0.40    0.30
   6   0 -13    0.40    0.50
  -6   0  13   -0.40    0.50
   6   0 -13   -0.70    0.30
   5   0 -13    0.70    0.60
  -5   0  13    0.80    0.60
   4   0 -13    0.00    0.50
  -4   0  13    0.00    0.60
  -4   0  13   -0.90    0.40
  -3   0  13   -1.10    0.40
   3   0 -13   -0.40    0.50
  -3   0  13   -0.10    0.70
  -3   0  13    0.30    0.60
   2   0 -13    0.80    0.60
  -2   0  13   -0.50    0.60
  -2   0  13    0.40    0.80
  -2   0  13    0.30    0.60
  -1   0  13   -0.70    0.50
  -1   0  13   -0.80    0.60
   1   0 -13   -0.70    0.50
  -1   0  13    0.20    0.70
   0   0  13    0.60    0.60
   0   0 -13   -0.20    0.50
   0   0  13    0.20    0.70
   1   0  13   -0.10    0.40
   1   0  13    0.20    0.70
   2   0  13   -0.20    0.40
   2   0  13    0.20    0.70
   3   0  13    0.30    0.60
   3   0  13    0.00    0.40
   4   0  13    0.00    0.50
   4   0  13    0.30    0.30
   8  -1 -13   19.20    1.20
   8  -1 -13   18.10    0.90
   8   1 -13   21.10    1.20
   8   1 -13   17.20    1.10
  -8   1  13   18.90    0.80
  -7  -1  13    3.00    0.60
   7  -1 -13    5.20    0.90
   7  -1 -13    2.90    0.40
   7   1 -13    3.20    0.70
   7   1 -13    4.70    0.80
  -7   1  13    4.30    0.80
  -6  -1  13   15.50    1.30
   6  -1 -13   12.60    0.90
   6  -1 -13   16.50    1.30
  -6   1  13   16.40    1.30
   6   1 -13   14.80    1.20
   6   1 -13   16.90    1.40
  -5  -1  13   -0.60    0.50
  -5  -1  13   -0.10    0.50
   5  -1 -13   -0.20    0.50
  -5   1  13    0.70    0.60
   5   1 -13    0.50    0.60
   5   1 -13   -0.30    0.50
  -4  -1  13   25.40    1.70
  -4  -1  13   24.40    1.60
   4  -1 -13   26.60    1.70
  -4   1  13   28.00    1.80
   4   1 -13   24.40    1.40
   4   1 -13   24.80    1.70
   3  -1 -13   10.20    1.30
  -3  -1  13   10.70    1.30
  -3  -1  13    9.10    1.20
  -3   1  13   12.10    1.30
  -3   1  13   12.00    1.40
   3   1 -13    9.50    1.20
  -2  -1  13   11.70    1.30
   2  -1 -13   13.50    1.30
  -2  -1  13   12.20    1.40
  -2   1  13    9.90    1.30
   2   1 -13   13.80    1.30
  -2   1  13   13.00    1.40
  -1  -1  13    5.80    1.00
  -1  -1  13    4.60    1.00
   1  -1 -13    6.10    1.00
  -1  -1  13    4.90    0.90
  -1   1  13    5.10    0.90
  -1   1  13    5.30    1.10
   1   1 -13    6.80    0.90
  -1   1  13    5.40    1.00
   0  -1 -13   17.90    1.20
   0  -1  13   20.50    1.60
   0  -1  13   17.60    1.60
   0  -1  13   17.90    1.50
   0   1  13   17.30    1.50
   0   1  13   18.40    1.70
   1  -1  13    7.90    0.90
   1  -1  13   10.20    1.20
   1  -1  13    8.80    1.30
   1   1  13    8.50    1.30
   1   1  13    7.50    0.80
   1   1  13    7.80    1.20
   2  -1  13   18.90    1.20
   2  -1  13   18.00    1.40
   2   1  13   16.80    1.10
   2   1  13   20.40    1.60
   3  -1  13    2.10    0.50
   3  -1  13    4.20    0.70
   3   1  13    4.30    0.80
   3   1  13    3.20    0.60
   4  -1  13   34.10    1.40
   4  -1  13   31.30    1.40
   4   1  13   33.10    1.70
   4   1  13   30.00    1.30
   7  -2 -13   25.30    1.30
   7   2 -13   22.80    1.20
  -7   2  13   23.30    1.00
   6  -2 -13    4.60    0.90
   6   2 -13    6.50    0.80
   6   2 -13    5.10    0.70
  -6   2  13    5.00    0.80
   6   2 -13    5.60    0.90
  -5  -2  13    0.90    0.50
  -5  -2  13    2.30    0.50
   5  -2 -13    0.20    0.50
  -5   2  13    1.10    0.60
   5   2 -13    0.10    0.40
   5   2 -13    1.80    0.60
   5   2 -13    0.90    0.50
   4  -2 -13    1.00    0.60
  -4  -2  13    1.40    0.60
  -4  -2  13    1.60    0.60
   4   2 -13    0.40    0.50
   4   2 -13    0.50    0.50
  -4   2  13    1.10    0.60
  -3  -2  13   49.50    2.40
   3  -2 -13   50.69    2.20
  -3  -2  13   51.09    2.30
  -3  -2  13   54.09    2.40
  -3   2  13   51.09    2.20
   3   2 -13   42.40    1.80
   3   2 -13   52.69    2.10
  -2  -2  13   34.90    1.90
   2  -2 -13   32.70    1.70
  -2  -2  13   34.80    2.00
  -2   2  13   34.00    1.80
  -2   2  13   33.10    1.80
   1  -2 -13    7.40    0.90
  -1  -2  13    6.80    1.10
  -1  -2  13    5.50    1.00
  -1   2  13    6.40    1.00
  -1   2  13    6.70    1.10
   0  -2  13   -0.80    0.40
   0  -2 -13   -0.30    0.40
   0  -2  13    0.00    0.50
   0   2  13   -0.40    0.50
   0   2  13    0.20    0.50
   1  -2  13   17.20    1.40
   1  -2  13   16.50    1.10
   1   2  13   19.40    1.20
   1   2  13   18.30    1.40
   2  -2  13    5.50    0.90
   2  -2  13    3.40    0.60
   2   2  13    5.10    0.90
  -2   2 -13    4.90    0.70
   3  -2  13    0.10    0.40
   3  -2  13    0.00    0.30
   3   2  13    0.00    0.50
  -4  -3  13    0.30    0.30
   4  -3 -13    0.10    0.40
  -4   3  13   -0.60    0.40
   4   3 -13   -0.20    0.40
  -3  -3  13   15.30    1.10
   3  -3 -13   14.30    1.00
  -3   3  13   13.90    1.00
   3   3 -13   13.20    1.00
   2  -3 -13    5.30    0.70
  -2  -3  13    4.10    0.70
   2   3 -13    3.70    0.60
  -2   3  13    3.50    0.60
  -1  -3  13    1.60    0.60
   1  -3 -13    1.90    0.40
  -1  -3  13    2.50    0.70
  -1   3  13    2.80    0.60
   1   3 -13    2.10    0.50
   0  -3  13    9.70    1.00
   0  -3  13   10.80    1.20
   0   3  13    8.80    0.90
   0   3 -13    9.40    0.80
   0   3  13   10.00    0.80
   1  -3  13   16.10    1.20
   1  -3  13   13.60    1.00
   1   3  13   10.50    0.90
   1   3  13   12.90    0.80
  -1   3 -13   13.60    0.70
   7   0 -14   10.70    1.00
  -7   0  14   11.10    0.80
   7   0 -14    8.00    0.70
   6   0 -14    0.30    0.50
  -6   0  14    0.00    0.40
   6   0 -14   -0.60    0.30
  -5   0  14   30.30    1.60
   5   0 -14   30.40    1.60
  -4   0  14   82.59    2.90
   4   0 -14   81.49    2.90
  -3   0  14    5.50    0.80
  -3   0  14    8.80    1.10
   3   0 -14    8.80    1.00
  -2   0  14    1.30    0.70
   2   0 -14    1.20    0.50
  -2   0  14    0.30    0.50
  -2   0  14    1.10    0.50
   1   0 -14   12.80    0.90
  -1   0  14   14.50    1.30
  -1   0  14   15.00    1.40
  -1   0  14   14.30    1.20
   0   0  14    3.40    0.70
   0   0  14    2.20    0.70
   0   0  14    2.30    0.60
   1   0  14   49.50    2.20
   1   0  14   54.39    2.30
   2   0  14   41.10    1.60
   2   0  14   50.49    2.00
   2   0  14   47.50    2.00
   3   0  14   49.30    1.90
   6  -1 -14    4.30    0.80
  -6  -1  14    4.60    0.80
  -6   1  14    4.20    0.60
   6   1 -14    3.80    0.50
   6   1 -14    4.00    0.70
   6   1 -14    4.90    0.80
   5  -1 -14    9.40    1.00
  -5  -1  14    9.70    1.00
  -5   1  14    9.20    1.00
   5   1 -14    9.70    0.80
   5   1 -14    9.80    1.00
  -4  -1  14   54.89    2.10
   4  -1 -14   56.19    2.20
  -4  -1  14   55.29    2.30
  -4   1  14   56.59    2.30
   4   1 -14   55.59    2.20
   3  -1 -14   32.00    1.60
  -3  -1  14   32.10    1.70
  -3  -1  14   29.10    1.60
  -3   1  14   31.00    1.70
   3   1 -14   30.80    1.50
  -2  -1  14   32.80    1.80
  -2  -1  14   33.20    1.80
   2  -1 -14   33.70    1.60
  -2   1  14   35.50    1.80
  -2   1  14   35.50    1.90
   2   1 -14   33.30    1.40
  -1  -1  14   12.00    1.20
  -1  -1  14   13.80    1.20
   1  -1 -14   12.10    0.80
  -1   1  14   10.80    1.10
  -1   1  14   11.90    1.20
  -1   1  14    8.40    1.10
   0  -1  14   17.00    1.30
   0  -1  14   18.00    1.90
   0   1  14   17.00    1.40
   0   1  14   15.60    1.10
   0   1  14   18.30    1.20
   1  -1  14    6.90    1.00
   1  -1  14    3.90    0.70
   1   1  14    6.30    1.00
   1   1  14    5.10    0.70
   2  -1  14    0.00    0.40
   2  -1  14    0.40    0.40
   2   1  14   -0.10    0.50
   5  -2 -14    0.80    0.40
  -5   2  14    0.90    0.40
   5   2 -14    0.90    0.40
  -4  -2  14    2.00    0.40
   4  -2 -14    1.70    0.50
  -4   2  14    2.00    0.50
   4   2 -14    1.90    0.50
   3  -2 -14    2.30    0.50
  -3  -2  14    1.90    0.60
  -3  -2  14    1.50    0.50
  -3   2  14    1.50    0.50
   3   2 -14    1.70    0.50
   2  -2 -14    1.80    0.50
  -2  -2  14    1.00    0.50
  -2  -2  14    1.10    0.60
  -2   2  14    1.90    0.60
  -1  -2  14    1.90    0.50
  -1  -2  14    2.40    0.70
  -1   2  14    2.30    0.60
  -1   2  14    1.00    0.50
   0  -2  14    6.00    1.00
   0   2 -14    6.30    0.80
   0   2  14    6.30    0.80
   0   2  14    5.70    0.80
   1  -2  14   -0.20    0.30
   1  -2  14   -0.10    0.50
  -1   2 -14    0.30    0.30
   1   2  14   -0.30    0.40
  -4   0  15   -0.40    0.40
   4   0 -15   -0.40    0.30
  -3   0  15    0.00    0.40
   3   0 -15   -0.40    0.30
  -2   0  15    0.80    0.40
  -1   0  15    0.20    0.50
  -1   0  15    0.20    0.40
   0   0  15    0.80    0.30
   3  -1 -15    9.40    0.70
  -3  -1  15    8.50    0.80
  -3  -1  15    9.70    0.90
  -3   1  15   11.10    0.90
  -2  -1  15   22.90    1.20
  -2  -1  15   30.70    1.40
  -2   1  15   27.30    1.30
  -1  -1  15   11.00    0.80
  -1   1  15   12.80    0.90
   0   0   0    0.00    0.00

_computing_structure_solution     'SHELXT 2014/5 (Sheldrick, 2014)'
;
_shelx_hkl_checksum   16354
