# Supplementary material for: Time-Dependent Afterglow from a Single Component Organic Luminogen
Source: Research (Wash D C). 2021 Aug 27;2021:9757460. doi: 10.34133/2021/9757460 (PMC8422276; doi:10.34133/2021/9757460)
Supplement: Supplementary Materials — Supplementary 1. Figure S1: 1H NMR spectrum of (a) BEU, (b) MBEU-1, (c) MBEU-2, and (d) CBEU in DMSO-d6. Figure S2: 13C NMR spectrum of (a) BEU, (b) MBEU-1, (c) MBEU-2, and (d) CBEU in DMSO-d6. Figure S3: HPLC diagrams of the four compounds. Figure S4: photographs of BEU solid purified by HPLC under 312 nm UV excitation or after ceasing the irradiation. Table S1: single crystal data of BEU, MBEU-1, MBEU-2, and CBEU. Figure S5: Ns-lifetime decay of BEU crystals at (a) 365 nm and (b) 428 nm. Table S2: RTP lifetimes and their value proportions of BEU crystals. Figure S6: (a) delayed emission spectra (td = 1 ms) of BEU crystals at 77 K with different λexs. (b) Lifetime decays of BEU crystals at different λems at 77 K (λex = 340 nm). Table S3: cryogenic phosphorescence lifetimes and their value proportions of BEU crystals. Figure S7: (a) delayed emission spectra of BEU with different delayed times (λex = 340 nm) at 77 K. (b) CIE coordinates of the recorded spectra. Figure S8: emission spectra of gradient BEU/DMF solutions with (a) λex = 312 nm and (b) λex = 350 nm and their corresponding excitation spectra with (a) λem = 354 nm and (b) λem = 417 nm. Figure S9: photographs of gradient BEU/DMF solutions under (a) 312 nm UV and (b) 365 nm UV with Φc values (λex = 365 nm). Figure S10: emission spectra of 0.1 M BEU/DMF solutions with different λexs. Figure S11: prompt and delayed emission spectra of 10−5 M BEU/DMF solution at 77 K. (λex = 312 nm, td = 0.1 ms) Figure S12: lifetimes of p-RTP for (a) MBEU-1, (b) MBEU-2, and (c) CBEU crystals at different λems (λex = 312 nm). Figure S13: schematic illustration of the twisted molecular conformation of MBEU-1 crystals in the same layer. Figure S14: UV absorption of BEU, MBEU-1, MBEU-2, and CBEU crystals. Figure S15: (a) electron density distributions of HOMO and LUMO of MBEU-1 monomer and dimers. (b) Energy levels of MBEU-1 monomer and dimers. Figure S16: (a) electron density distributions of HOMO and LUMO of MBEU-2 monomer and dim [file 9757460.f1.zip › CBEU.cif]

 
data_ta_a
 
_audit_creation_method            'SHELXL-2018/3'
_shelx_SHELXL_version_number      '2018/3'
_chemical_name_systematic         ?
_chemical_name_common             ?
_chemical_melting_point           ?
_chemical_formula_moiety          'C8 H5 Cl N2 O2'
_chemical_formula_sum
 'C8 H5 Cl N2 O2' 
_chemical_formula_weight          196.59

loop_
 _atom_type_symbol
 _atom_type_description
 _atom_type_scat_dispersion_real
 _atom_type_scat_dispersion_imag
 _atom_type_scat_source
 'C'  'C'   0.0181   0.0091
 'International Tables Vol C Tables 4.2.6.8 and 6.1.1.4'
 'H'  'H'   0.0000   0.0000
 'International Tables Vol C Tables 4.2.6.8 and 6.1.1.4'
 'Cl'  'Cl'   0.3639   0.7018
 'International Tables Vol C Tables 4.2.6.8 and 6.1.1.4'
 'N'  'N'   0.0311   0.0180
 'International Tables Vol C Tables 4.2.6.8 and 6.1.1.4'
 'O'  'O'   0.0492   0.0322
 'International Tables Vol C Tables 4.2.6.8 and 6.1.1.4'
 
_space_group_crystal_system       monoclinic
_space_group_IT_number            14
_space_group_name_H-M_alt         'P 21/c'
_space_group_name_Hall            '-P 2ybc'
 
_shelx_space_group_comment
;
The symmetry employed for this shelxl refinement is uniquely defined
by the following loop, which should always be used as a source of
symmetry information in preference to the above space-group names.
They are only intended as comments.
;
 
loop_
 _space_group_symop_operation_xyz
 'x, y, z'
 '-x, y+1/2, -z+1/2'
 '-x, -y, -z'
 'x, -y-1/2, z-1/2'
 
_cell_length_a                    14.0230(16)
_cell_length_b                    3.8795(4)
_cell_length_c                    14.0230(16)
_cell_angle_alpha                 90
_cell_angle_beta                  94.26
_cell_angle_gamma                 90
_cell_volume                      760.77(15)
_cell_formula_units_Z             4
_cell_measurement_temperature     293(2)
_cell_measurement_reflns_used     4222
_cell_measurement_theta_min        3.16
_cell_measurement_theta_max       68.80
 
_exptl_crystal_description        block
_exptl_crystal_colour             colorless
_exptl_crystal_density_meas       ?
_exptl_crystal_density_method     ?
_exptl_crystal_density_diffrn     1.716          
_exptl_crystal_F_000              400
_exptl_transmission_factor_min    0.6141
_exptl_transmission_factor_max    0.7530
_exptl_crystal_size_max           0.220
_exptl_crystal_size_mid           0.200
_exptl_crystal_size_min           0.180
_exptl_absorpt_coefficient_mu     4.162
_shelx_estimated_absorpt_T_min    0.461
_shelx_estimated_absorpt_T_max    0.521
_exptl_absorpt_correction_type    ?
_exptl_absorpt_correction_T_min   ?
_exptl_absorpt_correction_T_max   ?
_exptl_absorpt_process_details    ?
_exptl_absorpt_special_details    ?
_diffrn_ambient_temperature       293(2)
_diffrn_radiation_wavelength      1.54178
_diffrn_radiation_type            CuK\a
_diffrn_source                    ?
_diffrn_measurement_device_type   'Bruker APEX-II CCD'
_diffrn_measurement_method        '\f and \w scans'
_diffrn_detector_area_resol_mean  ?
_diffrn_reflns_number             5404
_diffrn_reflns_av_unetI/netI      0.0366
_diffrn_reflns_av_R_equivalents   0.0466
_diffrn_reflns_limit_h_min        -16
_diffrn_reflns_limit_h_max        16
_diffrn_reflns_limit_k_min        -4
_diffrn_reflns_limit_k_max        4
_diffrn_reflns_limit_l_min        -16
_diffrn_reflns_limit_l_max        12
_diffrn_reflns_theta_min          3.160
_diffrn_reflns_theta_max          63.693
_diffrn_reflns_theta_full         63.693
_diffrn_measured_fraction_theta_max   0.979
_diffrn_measured_fraction_theta_full  0.979
_diffrn_reflns_Laue_measured_fraction_max    0.979
_diffrn_reflns_Laue_measured_fraction_full   0.979
_diffrn_reflns_point_group_measured_fraction_max   0.979
_diffrn_reflns_point_group_measured_fraction_full  0.979
_reflns_number_total              1241
_reflns_number_gt                 1127
_reflns_threshold_expression      'I > 2\s(I)'
_reflns_Friedel_coverage          0.000
_reflns_Friedel_fraction_max      .
_reflns_Friedel_fraction_full     .
 
_reflns_special_details
;
 Reflections were merged by SHELXL according to the crystal
 class for the calculation of statistics and refinement.
 
 _reflns_Friedel_fraction is defined as the number of unique
 Friedel pairs measured divided by the number that would be
 possible theoretically, ignoring centric projections and
 systematic absences.
;
 
_computing_data_collection        ?
_computing_cell_refinement        ?
_computing_data_reduction         ?
_computing_structure_solution     'SHELXT 2014/5 (Sheldrick, 2014)'
_computing_structure_refinement 'SHELXL-2018/3 (Sheldrick, 2018)'
_computing_molecular_graphics     ?
_computing_publication_material   ?
_refine_special_details           ?
_refine_ls_structure_factor_coef  Fsqd
_refine_ls_matrix_type            full
_refine_ls_weighting_scheme       calc
_refine_ls_weighting_details
'w=1/[\s^2^(Fo^2^)+(0.1000P)^2^] where P=(Fo^2^+2Fc^2^)/3'
_atom_sites_solution_primary      ?
_atom_sites_solution_secondary    ?
_atom_sites_solution_hydrogens    mixed
_refine_ls_hydrogen_treatment     constr
_refine_ls_extinction_method      none
_refine_ls_extinction_coef        .
_refine_ls_number_reflns          1241
_refine_ls_number_parameters      118
_refine_ls_number_restraints      0
_refine_ls_R_factor_all           0.0381
_refine_ls_R_factor_gt            0.0344
_refine_ls_wR_factor_ref          0.1202
_refine_ls_wR_factor_gt           0.1093
_refine_ls_goodness_of_fit_ref    0.996
_refine_ls_restrained_S_all       0.996
_refine_ls_shift/su_max           0.001
_refine_ls_shift/su_mean          0.000
 
loop_
 _atom_site_label
 _atom_site_type_symbol
 _atom_site_fract_x
 _atom_site_fract_y
 _atom_site_fract_z
 _atom_site_U_iso_or_equiv
 _atom_site_adp_type
 _atom_site_occupancy
 _atom_site_site_symmetry_order  
 _atom_site_calc_flag
 _atom_site_refinement_flags_posn
 _atom_site_refinement_flags_adp
 _atom_site_refinement_flags_occupancy
 _atom_site_disorder_assembly
 _atom_site_disorder_group
Cl1 Cl 1.00474(3) 0.90526(13) 0.37119(4) 0.0420(3) Uani 1 1 d . . . . .
O1 O 0.74413(10) 0.2650(4) 0.57616(10) 0.0452(4) Uani 1 1 d . . . . .
O2 O 0.48145(10) 0.1359(4) 0.37206(10) 0.0411(4) Uani 1 1 d . . . . .
N1 N 0.61347(10) 0.2178(4) 0.47283(11) 0.0335(4) Uani 1 1 d . . . . .
H1 H 0.584251 0.119238 0.517235 0.040 Uiso 1 1 d R U . . .
N2 N 0.60689(11) 0.4262(4) 0.31842(12) 0.0315(4) Uani 1 1 d . . . . .
H2A H 0.575705 0.461030 0.264138 0.038 Uiso 1 1 d R U . . .
C1 C 0.75209(12) 0.4980(5) 0.41926(12) 0.0277(4) Uani 1 1 d . . . . .
C2 C 0.84666(13) 0.6103(4) 0.43206(14) 0.0304(5) Uani 1 1 d . . . . .
H2 H 0.882089 0.575457 0.489979 0.036 Uiso 1 1 calc R U . . .
C3 C 0.88652(13) 0.7727(4) 0.35788(14) 0.0313(5) Uani 1 1 d . . . . .
C4 C 0.83434(13) 0.8336(5) 0.27060(14) 0.0341(5) Uani 1 1 d . . . . .
H4 H 0.862496 0.948782 0.221755 0.041 Uiso 1 1 calc R U . . .
C5 C 0.74163(13) 0.7229(5) 0.25744(13) 0.0326(5) Uani 1 1 d . . . . .
H5 H 0.706340 0.762279 0.199666 0.039 Uiso 1 1 calc R U . . .
C6 C 0.70060(12) 0.5507(4) 0.33136(13) 0.0282(4) Uani 1 1 d . . . . .
C7 C 0.56291(12) 0.2551(4) 0.38617(12) 0.0301(5) Uani 1 1 d . . . . .
C8 C 0.70713(13) 0.3228(5) 0.49683(13) 0.0306(5) Uani 1 1 d . . . . .
 
loop_
 _atom_site_aniso_label
 _atom_site_aniso_U_11
 _atom_site_aniso_U_22
 _atom_site_aniso_U_33
 _atom_site_aniso_U_23
 _atom_site_aniso_U_13
 _atom_site_aniso_U_12
Cl1 0.0315(4) 0.0463(4) 0.0486(4) -0.0026(2) 0.0052(2) -0.00762(17)
O1 0.0439(9) 0.0605(10) 0.0298(9) 0.0079(7) -0.0056(6) -0.0112(7)
O2 0.0297(8) 0.0588(9) 0.0343(9) -0.0008(6) -0.0006(6) -0.0093(6)
N1 0.0309(9) 0.0431(9) 0.0267(9) 0.0019(7) 0.0038(7) -0.0059(6)
N2 0.0291(8) 0.0402(9) 0.0247(9) 0.0015(7) -0.0019(6) 0.0000(6)
C1 0.0324(10) 0.0281(8) 0.0226(10) -0.0024(7) 0.0016(7) 0.0027(7)
C2 0.0319(10) 0.0298(9) 0.0288(11) -0.0023(7) -0.0024(8) 0.0009(6)
C3 0.0294(10) 0.0272(9) 0.0377(12) -0.0040(8) 0.0043(8) 0.0002(7)
C4 0.0369(11) 0.0328(9) 0.0336(12) 0.0007(8) 0.0092(8) 0.0004(8)
C5 0.0375(11) 0.0353(10) 0.0248(11) 0.0020(8) 0.0000(8) 0.0033(8)
C6 0.0284(10) 0.0286(8) 0.0278(11) -0.0030(7) 0.0020(7) 0.0056(6)
C7 0.0293(11) 0.0354(10) 0.0257(11) -0.0034(8) 0.0030(8) 0.0024(8)
C8 0.0319(10) 0.0341(9) 0.0255(11) -0.0017(8) -0.0004(7) 0.0006(8)
 
_geom_special_details
;
 All esds (except the esd in the dihedral angle between two l.s. planes)
 are estimated using the full covariance matrix.  The cell esds are taken
 into account individually in the estimation of esds in distances, angles
 and torsion angles; correlations between esds in cell parameters are only
 used when they are defined by crystal symmetry.  An approximate (isotropic)
 treatment of cell esds is used for estimating esds involving l.s. planes.
;
 
loop_
 _geom_bond_atom_site_label_1
 _geom_bond_atom_site_label_2
 _geom_bond_distance
 _geom_bond_site_symmetry_2
 _geom_bond_publ_flag
Cl1 C3 1.7325(18) . ?
O1 C8 1.213(2) . ?
O2 C7 1.235(2) . ?
N1 C7 1.369(2) . ?
N1 C8 1.392(2) . ?
N1 H1 0.8600 . ?
N2 C7 1.345(2) . ?
N2 C6 1.399(2) . ?
N2 H2A 0.8599 . ?
C1 C2 1.395(3) . ?
C1 C6 1.397(3) . ?
C1 C8 1.464(3) . ?
C2 C3 1.370(3) . ?
C2 H2 0.9300 . ?
C3 C4 1.399(3) . ?
C4 C5 1.369(3) . ?
C4 H4 0.9300 . ?
C5 C6 1.393(3) . ?
C5 H5 0.9300 . ?
 
loop_
 _geom_angle_atom_site_label_1
 _geom_angle_atom_site_label_2
 _geom_angle_atom_site_label_3
 _geom_angle
 _geom_angle_site_symmetry_1
 _geom_angle_site_symmetry_3
 _geom_angle_publ_flag
C7 N1 C8 126.93(16) . . ?
C7 N1 H1 116.5 . . ?
C8 N1 H1 116.5 . . ?
C7 N2 C6 123.64(16) . . ?
C7 N2 H2A 118.2 . . ?
C6 N2 H2A 118.1 . . ?
C2 C1 C6 119.48(18) . . ?
C2 C1 C8 120.48(16) . . ?
C6 C1 C8 120.04(16) . . ?
C3 C2 C1 118.92(18) . . ?
C3 C2 H2 120.5 . . ?
C1 C2 H2 120.5 . . ?
C2 C3 C4 121.70(17) . . ?
C2 C3 Cl1 119.72(15) . . ?
C4 C3 Cl1 118.57(14) . . ?
C5 C4 C3 119.67(17) . . ?
C5 C4 H4 120.2 . . ?
C3 C4 H4 120.2 . . ?
C4 C5 C6 119.40(17) . . ?
C4 C5 H5 120.3 . . ?
C6 C5 H5 120.3 . . ?
C5 C6 C1 120.79(17) . . ?
C5 C6 N2 120.33(16) . . ?
C1 C6 N2 118.88(17) . . ?
O2 C7 N2 122.60(16) . . ?
O2 C7 N1 120.98(16) . . ?
N2 C7 N1 116.42(16) . . ?
O1 C8 N1 119.93(17) . . ?
O1 C8 C1 126.06(17) . . ?
N1 C8 C1 114.01(16) . . ?
 
loop_
 _geom_torsion_atom_site_label_1
 _geom_torsion_atom_site_label_2
 _geom_torsion_atom_site_label_3
 _geom_torsion_atom_site_label_4
 _geom_torsion
 _geom_torsion_site_symmetry_1
 _geom_torsion_site_symmetry_2
 _geom_torsion_site_symmetry_3
 _geom_torsion_site_symmetry_4
 _geom_torsion_publ_flag
C6 C1 C2 C3 0.5(3) . . . . ?
C8 C1 C2 C3 179.87(15) . . . . ?
C1 C2 C3 C4 1.1(3) . . . . ?
C1 C2 C3 Cl1 -178.48(13) . . . . ?
C2 C3 C4 C5 -1.4(3) . . . . ?
Cl1 C3 C4 C5 178.22(14) . . . . ?
C3 C4 C5 C6 0.0(3) . . . . ?
C4 C5 C6 C1 1.7(3) . . . . ?
C4 C5 C6 N2 -178.07(16) . . . . ?
C2 C1 C6 C5 -1.9(3) . . . . ?
C8 C1 C6 C5 178.72(15) . . . . ?
C2 C1 C6 N2 177.81(15) . . . . ?
C8 C1 C6 N2 -1.5(3) . . . . ?
C7 N2 C6 C5 179.42(16) . . . . ?
C7 N2 C6 C1 -0.3(3) . . . . ?
C6 N2 C7 O2 -177.15(16) . . . . ?
C6 N2 C7 N1 2.7(3) . . . . ?
C8 N1 C7 O2 176.40(18) . . . . ?
C8 N1 C7 N2 -3.4(3) . . . . ?
C7 N1 C8 O1 -178.09(18) . . . . ?
C7 N1 C8 C1 1.6(3) . . . . ?
C2 C1 C8 O1 1.3(3) . . . . ?
C6 C1 C8 O1 -179.37(19) . . . . ?
C2 C1 C8 N1 -178.40(16) . . . . ?
C6 C1 C8 N1 0.9(2) . . . . ?
 
_refine_diff_density_max    0.243
_refine_diff_density_min   -0.231
_refine_diff_density_rms    0.049

_shelx_res_file
;
TITL ta_a      P 21/c       R =  New: P21/c
    ta_a.res
    created by SHELXL-2018/3 at 11:23:03 on 09-Jul-2019
CELL  1.54178   14.0230    3.8795   14.0230    90.000    94.260    90.000
ZERR        4    0.0016    0.0004    0.0016     0.000     0.000     0.000
LATT   1
SYMM             - X ,    0.50000 + Y ,    0.50000 - Z
SFAC  C  H Cl  N  O
UNIT    32   20   4   8   8
LIST 6 ! automatically inserted. Change 6 to 4 for CHECKCIF!!
L.S. 5
FMAP 2
PLAN -20
ACTA
size 0.22 0.20 0.18
conf
BOND $H
CONF
WGHT    0.100000
FVAR       1.20857
CL1   3    1.004742    0.905262    0.371187    11.00000    0.03152    0.04633 =
         0.04858   -0.00256    0.00520   -0.00762
O1    5    0.744128    0.264953    0.576163    11.00000    0.04393    0.06050 =
         0.02984    0.00789   -0.00563   -0.01124
O2    5    0.481450    0.135894    0.372063    11.00000    0.02968    0.05878 =
         0.03428   -0.00076   -0.00061   -0.00926
N1    4    0.613471    0.217768    0.472835    11.00000    0.03091    0.04313 =
         0.02669    0.00193    0.00378   -0.00588
AFIX   3
H1    2    0.584251    0.119238    0.517235    11.00000   -1.20000
AFIX   0
N2    4    0.606885    0.426160    0.318418    11.00000    0.02905    0.04023 =
         0.02472    0.00155   -0.00190   -0.00003
AFIX   3
H2A   2    0.575705    0.461030    0.264138    11.00000   -1.20000
AFIX   0
C1    1    0.752093    0.498027    0.419264    11.00000    0.03244    0.02808 =
         0.02257   -0.00242    0.00155    0.00266
C2    1    0.846660    0.610272    0.432055    11.00000    0.03185    0.02983 =
         0.02877   -0.00231   -0.00245    0.00093
AFIX  43
H2    2    0.882089    0.575457    0.489979    11.00000   -1.20000
AFIX   0
C3    1    0.886521    0.772689    0.357884    11.00000    0.02940    0.02716 =
         0.03773   -0.00400    0.00430    0.00024
C4    1    0.834336    0.833614    0.270600    11.00000    0.03694    0.03284 =
         0.03359    0.00069    0.00922    0.00045
AFIX  43
H4    2    0.862496    0.948782    0.221755    11.00000   -1.20000
AFIX   0
C5    1    0.741627    0.722895    0.257435    11.00000    0.03745    0.03533 =
         0.02480    0.00195    0.00000    0.00331
AFIX  43
H5    2    0.706340    0.762279    0.199666    11.00000   -1.20000
AFIX   0
C6    1    0.700602    0.550673    0.331355    11.00000    0.02836    0.02857 =
         0.02781   -0.00296    0.00203    0.00560
C7    1    0.562907    0.255149    0.386168    11.00000    0.02928    0.03545 =
         0.02569   -0.00342    0.00295    0.00235
C8    1    0.707129    0.322797    0.496827    11.00000    0.03193    0.03413 =
         0.02550   -0.00170   -0.00038    0.00058
HKLF 4


REM  ta_a      P 21/c       R =  New: P21/c
REM wR2 = 0.120181, GooF = S = 0.99621, Restrained GooF = 0.99621 for all data
REM R1 = 0.034354 for 1127 Fo > 4sig(Fo) and 0.038127 for all 1241 data
REM 118 parameters refined using 0 restraints

END

WGHT      0.0497      0.2686

REM Highest difference peak  0.243,  deepest hole -0.231,  1-sigma level  0.049
Q1    1   1.0300  0.9181  0.2885  11.00000  0.05    0.24
Q2    1   0.9807  0.9130  0.4592  11.00000  0.05    0.24
Q3    1   0.7375  0.4390  0.3649  11.00000  0.05    0.22
Q4    1   0.8493  0.8137  0.3846  11.00000  0.05    0.19
Q5    1   0.8820  0.6016  0.3793  11.00000  0.05    0.19
Q6    1   0.4565  0.0415  0.4350  11.00000  0.05    0.18
Q7    1   0.7322  0.5053  0.4405  11.00000  0.05    0.17
Q8    1   0.6707  0.5735  0.3317  11.00000  0.05    0.16
Q9    1   0.8629  0.6798  0.3176  11.00000  0.05    0.15
Q10   1   0.8163  0.4645  0.4188  11.00000  0.05    0.15
Q11   1   0.8554  0.8469  0.1866  11.00000  0.05    0.15
Q12   1   1.0195  0.6677  0.3267  11.00000  0.05    0.14
Q13   1   0.9345  0.8922  0.3850  11.00000  0.05    0.14
Q14   1   0.6576  0.2642  0.4782  11.00000  0.05    0.13
Q15   1   0.7274  0.5401  0.2941  11.00000  0.05    0.13
Q16   1   0.8977  1.0422  0.4457  11.00000  0.05    0.12
Q17   1   1.0135  1.1339  0.3277  11.00000  0.05    0.12
Q18   1   0.5211  0.4937  0.5042  11.00000  0.05    0.12
Q19   1   1.0963  1.0438  0.2857  11.00000  0.05    0.12
Q20   1   0.7020  0.6880  0.3163  11.00000  0.05    0.12
;
_shelx_res_checksum    8929

_shelx_hkl_file
;
  -1   0   1   -0.10    0.30
  -1   0   1    0.40    0.30
  -1   0   1    0.90    0.40
   1   0  -1   -0.10    0.30
  -2   0   2  386.16   15.30
   2   0  -2  370.86   15.50
  -3   0   3    0.80    0.90
  -4   0   4 8903.71  341.47
  -5   0   5    2.10    1.40
  -6   0   6 1908.71   76.49
  -7   0   7    0.60    2.80
   7   0  -7    1.50    1.90
   7   0  -7    3.50    3.40
   7   0  -7    3.10    4.10
   7   0  -7   -0.90    2.00
   8   0  -8  420.66   25.10
   8   0  -8  385.56   25.20
   8   0  -8  377.26   24.50
   8   0  -8  388.76   22.10
   9   0  -9   -3.70    2.70
   9   0  -9   -0.40    2.00
   9   0  -9   -2.40    2.60
   9   0  -9    1.40    4.10
  10   0 -10   38.60    7.20
  10   0 -10   39.30    7.20
  10   0 -10   35.10    8.60
  10   0 -10   41.00    6.10
  11   0 -11    2.80    3.70
  11   0 -11   -3.20    3.40
  11   0 -11   -0.10    1.40
  12   0 -11    5.80    3.50
  12   0 -11    4.00    2.10
  12   0 -11   -2.10    4.10
  11   0 -10  423.46   23.70
  11   0 -10  433.26   26.40
  11   0 -10  436.06   26.00
  10   0  -9   -0.10    2.50
  10   0  -9    0.90    3.50
  10   0  -9    0.50    3.90
  10   0  -9    1.20    2.50
   9   0  -8  519.25   30.50
   9   0  -8  528.85   31.60
   9   0  -8  519.55   30.10
   9   0  -8  528.55   27.70
   8   0  -7   -2.90    2.00
   8   0  -7   -0.90    1.70
   8   0  -7   -4.70    3.10
  -8   0   7   -1.10    3.40
   7   0  -6  195.68   14.30
   7   0  -6  190.88   15.20
   7   0  -6  196.98   13.10
  -7   0   6  209.48   11.50
  -6   0   5   -2.20    1.50
  -5   0   4  808.52   33.60
   4   0  -3    0.00    0.80
  -4   0   3   -0.90    0.90
  -3   0   2 3258.57  125.69
   2   0  -1   -0.40    0.40
   2   0  -1    0.80    0.60
   2   0  -1    0.90    0.60
  -2   0   1    0.00    0.60
  -2   0   1    0.20    0.50
   1   0   0   16.50    1.10
   1   0   0   17.70    1.10
   1   0   0   15.30    1.10
  -1   0   0   17.70    1.10
  -1   0   0   13.30    1.10
  -2   0   3   -0.80    0.60
  -3   0   4   11.90    1.80
  -4   0   5   -1.20    1.10
  -5   0   6  365.26   16.60
   6   0  -7    1.80    3.60
   6   0  -7   -0.80    2.40
   6   0  -7    3.80    2.70
   7   0  -8   33.30    7.60
   7   0  -8   36.00    7.20
   7   0  -8   42.80    7.10
   7   0  -8   49.99    6.20
   8   0  -9   -1.60    3.80
   8   0  -9   -2.50    2.60
   8   0  -9   -1.30    2.70
   8   0  -9   -1.30    1.80
   9   0 -10  111.89   12.50
   9   0 -10  121.79   10.70
   9   0 -10  126.99   13.20
   9   0 -10  106.39   12.40
  10   0 -11    4.20    4.20
  10   0 -11    3.20    2.30
  10   0 -11    2.40    3.10
  11   0 -12   -3.20    2.70
  11   0 -12    2.00    3.90
  11   0 -12    1.40    1.80
  12   0 -10   27.60    4.90
  12   0 -10   34.40    6.80
  12   0 -10   39.60    6.20
  11   0  -9    2.10    3.50
  11   0  -9    2.10    2.60
  11   0  -9    0.70    2.10
  10   0  -8  603.94   31.30
  10   0  -8  616.44   35.60
  10   0  -8  609.54   33.50
  10   0  -8  610.84   34.40
   9   0  -7   -0.10    2.40
   9   0  -7   -0.90    2.10
   9   0  -7   -3.30    3.00
   9   0  -7    6.30    4.30
  -9   0   7   -0.90    4.00
   8   0  -6   60.19    8.70
   8   0  -6   63.79    7.10
   8   0  -6   47.50    7.90
   8   0  -6   59.69    8.30
  -8   0   6   66.69    6.40
  -7   0   5    2.20    2.00
  -6   0   4 1478.05   59.79
   5   0  -3    0.40    1.00
  -5   0   3    0.30    1.20
   4   0  -2  268.67   12.10
  -4   0   2  235.28   11.40
   3   0  -1    0.30    0.90
   3   0  -1   -0.80    0.70
  -3   0   1    0.70    1.00
   2   0   0   44.20    2.60
   2   0   0   46.30    2.90
  -2   0   0   43.60    2.70
   1   0   1    0.00    0.40
   1   0   1    0.10    0.40
  -1   0  -1    0.00    0.40
  -1   0  -1    0.20    0.30
  -2   0   4 7866.01  300.57
  -3   0   5    1.50    1.00
  -4   0   6 3045.30  118.19
  -5   0   7    5.70    1.90
   6   0  -8 1417.76   60.39
   6   0  -8 1240.28   62.59
   6   0  -8 1428.76   63.79
   6   0  -8 1457.25   63.89
   7   0  -9   -3.80    3.40
   7   0  -9   -2.30    2.20
   7   0  -9    1.80    2.00
   8   0 -10  218.98   15.40
   8   0 -10  212.38   17.80
   8   0 -10  203.08   17.70
   8   0 -10  238.68   18.40
   9   0 -11   -0.60    1.80
   9   0 -11   -5.30    3.60
   9   0 -11   -1.20    3.20
  10   0 -12  353.26   19.50
  10   0 -12  325.07   22.30
  10   0 -12  366.36   21.90
  13   0 -10   79.99    8.80
  13   0 -10  104.09   13.10
  13   0 -10   78.49    6.90
  12   0  -9   -1.00    3.70
  12   0  -9   -2.10    1.40
  12   0  -9    1.00    3.20
  11   0  -8 2700.03  117.89
  11   0  -8 2828.42  114.29
  11   0  -8 2756.42  119.39
  11   0  -8 2750.42  116.39
  10   0  -7    1.60    3.20
  10   0  -7    1.90    3.60
  10   0  -7    0.90    2.40
 -10   0   7   -7.70    7.20
   9   0  -6  486.15   27.20
   9   0  -6  475.15   28.80
   9   0  -6  441.46   24.10
   9   0  -6  447.76   27.10
  -9   0   6  452.95   23.20
   8   0  -5   -1.80    3.00
   8   0  -5    4.40    2.80
   8   0  -5    0.60    1.40
  -8   0   5   -0.60    2.00
   7   0  -4  160.78    9.40
  -7   0   4  181.98   10.20
   6   0  -3    1.00    1.20
  -6   0   3    0.70    1.40
   5   0  -2 1951.60   75.99
  -5   0   2 1857.01   75.19
   4   0  -1    0.30    0.90
   4   0  -1   -0.20    0.80
  -4   0   1    1.40    1.20
   3   0   0 1424.06   55.19
   3   0   0 1450.65   55.89
  -3   0   0 1349.07   55.09
   2   0   1    0.10    0.70
   2   0   1    0.20    0.70
  -2   0  -1    0.70    0.80
  -2   0   5    0.10    0.70
  -4   0   7    2.50    1.60
   5   0  -8    4.50    3.20
   5   0  -8   -0.30    2.40
   5   0  -8    9.20    3.20
   5   0  -8   10.40    3.90
   6   0  -9    7.60    2.80
   6   0  -9    2.30    2.00
   6   0  -9    0.70    3.80
   6   0  -9    2.70    3.90
   7   0 -10  364.06   20.80
   7   0 -10  325.77   22.80
   7   0 -10  306.17   23.00
   8   0 -11   -0.80    3.20
   8   0 -11   -3.40    4.00
   8   0 -11    3.00    2.40
   9   0 -12  720.23   36.20
   9   0 -12  578.84   36.50
   9   0 -12  692.63   32.90
  10   0 -13   -3.50    3.00
  10   0 -13   -0.20    4.10
  10   0 -13   -2.90    1.60
  13   0  -9   -0.70    2.20
  13   0  -9    0.30    1.60
  13   0  -9   -2.40    3.80
  12   0  -8   42.40    8.20
  12   0  -8   47.60    7.60
  12   0  -8   39.70    6.20
  12   0  -8   46.20    6.90
  11   0  -7    3.60    2.20
  11   0  -7    0.20    1.80
  11   0  -7   -0.70    2.80
  10   0  -6 1232.58   60.49
  10   0  -6 1276.17   62.29
  10   0  -6 1267.57   56.89
  10   0  -6 1325.17   59.89
 -10   0   6 1313.67   56.19
   9   0  -5    2.90    3.70
   9   0  -5   -1.70    2.50
   9   0  -5    0.20    2.20
   9   0  -5    0.30    1.30
  -9   0   5    0.40    2.20
   8   0  -4 2388.96   97.89
  -8   0   4 2538.55   99.19
   7   0  -3    0.60    1.30
  -7   0   3    1.30    1.40
   6   0  -2  934.91   39.40
  -6   0   2  924.91   38.60
   5   0  -1   -0.40    0.90
   5   0  -1   -0.70    1.00
  -5   0   1   -1.40    1.00
   4   0   0 6265.37  229.98
   4   0   0 5941.41  228.98
  -4   0   0 5653.73  228.88
   3   0   1   -0.70    1.10
   3   0   1    0.70    1.20
  -3   0  -1    0.60    1.20
   2   0   2   38.60    3.30
   2   0   2   38.60    2.70
  -2   0  -2   33.60    2.40
   1   0   3    0.70    0.70
  -3   0   7   -1.40    1.10
   5   0  -9    1.70    2.10
   5   0  -9   -1.00    2.40
   5   0  -9    1.60    3.10
   5   0  -9    3.20    2.30
   6   0 -10  115.79   10.40
   6   0 -10   96.39   12.10
   6   0 -10  123.19   13.00
   7   0 -11    5.00    3.10
   7   0 -11   -3.00    3.60
   7   0 -11   -0.40    3.30
   8   0 -12   95.09    9.20
   8   0 -12   89.69   11.10
   9   0 -13    1.80    1.80
   9   0 -13    0.50    3.20
   9   0 -13   -1.80    2.70
  14   0  -9    0.00    1.80
  14   0  -9    3.60    1.70
  13   0  -8    0.60    3.10
  13   0  -8    1.70    2.40
  13   0  -8    0.00    3.20
  13   0  -8    3.30    2.00
  12   0  -7   -3.00    2.70
  12   0  -7    0.30    1.90
  12   0  -7   -0.80    1.80
  12   0  -7    2.40    3.30
  11   0  -6  176.18   15.50
  11   0  -6  192.38   17.60
  11   0  -6  187.48   13.30
  11   0  -6  188.18   14.90
 -11   0   6  176.58   14.00
  10   0  -5   -3.40    3.50
  10   0  -5    1.00    2.00
  10   0  -5    2.30    3.50
  10   0  -5    2.40    2.40
 -10   0   5   -0.70    3.10
   9   0  -4 2040.10   88.29
   9   0  -4 2178.48   93.99
   9   0  -4 2113.89   85.99
  -9   0   4 2219.48   87.39
   8   0  -3    0.10    1.60
  -8   0   3    4.50    2.00
   7   0  -2 1403.76   58.39
  -7   0   2 1400.66   57.39
   6   0  -1   -1.70    1.00
   6   0  -1    0.10    0.90
  -6   0   1   -0.60    1.20
   5   0   0 1104.29   44.40
   5   0   0 1090.79   43.20
  -5   0   0 1003.50   43.00
   4   0   1    0.80    1.10
   4   0   1    1.90    1.20
  -4   0  -1    1.20    1.20
   3   0   2  886.41   34.10
   3   0   2  873.61   35.30
  -3   0  -2  771.22   33.60
   2   0   3    0.40    1.10
   2   0   3   -0.80    0.70
  -2   0  -3    0.10    0.80
  -2   0  -3   -0.30    0.70
   1   0   4  111.69    5.20
  -4   0   9    3.20    2.60
   4   0  -9    1.50    3.00
   4   0  -9   -0.60    2.10
   5   0 -10    3.90    3.90
   5   0 -10    4.60    4.00
   5   0 -10    2.80    2.10
   6   0 -11    0.40    3.30
   6   0 -11    2.00    4.10
   6   0 -11    3.60    2.30
   7   0 -12   81.49   12.10
   7   0 -12  113.89   10.10
   7   0 -12   95.69   11.50
   8   0 -13    0.70    3.20
   8   0 -13   -2.00    1.70
   8   0 -13    3.70    4.60
   9   0 -14  184.68   11.80
   9   0 -14  190.88   12.50
  14   0  -8  282.67   15.50
  14   0  -8  284.67   18.60
  13   0  -7    1.50    3.10
  13   0  -7    1.30    3.50
  13   0  -7    0.80    2.00
  13   0  -7    2.30    2.50
  12   0  -6 2278.37   99.39
  12   0  -6 2342.87  101.79
  12   0  -6 2426.16  104.19
  12   0  -6 2286.57   96.89
  11   0  -5   -2.70    2.90
  11   0  -5    5.90    2.70
  11   0  -5   -4.10    3.00
  11   0  -5    2.30    2.60
 -11   0   5   -1.70    3.90
  10   0  -4  503.75   26.40
  10   0  -4  529.75   31.30
 -10   0   4  541.15   26.10
   9   0  -3   -0.80    2.90
   9   0  -3    0.00    1.80
   8   0  -2  897.71   43.70
  -8   0   2 1118.89   43.70
   7   0  -1    1.70    1.30
  -7   0   1    3.30    1.80
   6   0   0  117.99    7.10
   6   0   0  115.99    7.90
  -6   0   0  118.19    7.20
   5   0   1    1.30    1.30
  -5   0  -1   -1.50    0.90
   4   0   2  572.24   23.70
   4   0   2  592.24   25.20
  -4   0  -2  520.85   23.30
   3   0   3    0.20    0.90
   3   0   3    0.60    1.10
  -3   0  -3    1.10    0.90
   1   0   5    1.60    0.80
  -3   0   9   -1.00    1.70
   3   0  -9    2.30    2.60
   3   0  -9   -2.90    1.60
   3   0  -9   -0.70    2.80
   4   0 -10   64.49    7.60
   4   0 -10   56.79    9.90
   4   0 -10   64.79    9.10
   5   0 -11    2.80    4.10
   6   0 -12  372.96   24.00
   6   0 -12  390.26   22.00
   6   0 -12  317.87   26.20
   7   0 -13    2.90    4.00
   7   0 -13   -0.20    4.40
   7   0 -13    2.10    2.40
   8   0 -14  188.88   12.80
   8   0 -14  202.28   13.90
  14   0  -7   -1.40    1.60
  14   0  -7    2.50    4.00
  14   0  -7   -2.10    1.50
  13   0  -6 1073.29   50.09
  13   0  -6 1068.59   54.09
  13   0  -6 1102.29   48.60
  13   0  -6 1078.69   52.59
  12   0  -5   -0.70    3.10
  12   0  -5    2.80    2.70
  12   0  -5    3.10    2.40
 -12   0   5    3.80    5.20
  11   0  -4  862.31   44.80
  11   0  -4  732.23   40.60
  11   0  -4  816.92   38.80
 -11   0   4  869.11   38.70
  10   0  -3    0.80    2.30
  10   0  -3   -0.40    3.10
  10   0  -3    5.70    2.50
  10   0  -3   -1.60    3.00
 -10   0   3    2.20    2.10
   9   0  -2  971.10   45.10
   9   0  -2 1010.00   49.90
  -9   0   2 1068.59   44.40
   8   0  -1    1.00    1.60
  -8   0   1    0.10    1.70
   7   0   0 9999.00  375.86
  -7   0   0 9499.25  375.56
   6   0   1   -1.20    1.20
   6   0   1    1.20    1.20
  -6   0  -1   -0.20    1.20
   5   0   2 1482.05   59.99
   5   0   2 1462.95   58.19
  -5   0  -2 1403.16   57.79
   4   0   3   -0.40    0.90
   4   0   3   -0.10    0.80
  -4   0  -3    1.30    1.10
   3   0   4  851.61   35.10
   3   0   4  772.42   32.70
  -3   0  -4  788.82   32.00
   2   0   5    0.50    1.20
   2   0   5    0.50    0.80
   1   0   6 1895.81   73.69
  -2   0   9    0.10    1.70
   2   0  -9    0.30    2.00
   2   0  -9    1.30    3.10
   3   0 -10    3.80    3.00
   3   0 -10    5.20    3.40
   3   0 -10    2.30    2.90
   4   0 -11    2.80    3.90
   4   0 -11   -0.50    3.40
   4   0 -11   -0.30    1.80
   5   0 -12  148.39   14.10
   5   0 -12  118.69   15.60
   5   0 -12  156.68   12.40
   6   0 -13   -2.20    4.30
   6   0 -13   -2.10    1.60
   6   0 -13   -1.50    3.80
   7   0 -14  138.69   12.20
   7   0 -14  144.19   11.00
  15   0  -7   -3.50    1.90
  15   0  -7   -1.20    1.50
  14   0  -6  209.68   14.00
  14   0  -6  200.88   12.70
  14   0  -6  196.38   15.20
  13   0  -5   -0.60    1.90
  13   0  -5    0.30    3.30
  13   0  -5    2.20    2.40
  13   0  -5    0.80    2.10
  12   0  -4  607.34   30.20
  12   0  -4  507.65   31.50
  12   0  -4  655.13   36.30
 -12   0   4  634.04   31.00
  11   0  -3   -0.40    2.70
  11   0  -3   -0.70    2.20
  11   0  -3    2.80    3.80
 -11   0   3    1.70    2.50
  10   0  -2   19.00    6.00
  10   0  -2   19.10    4.20
  10   0  -2   22.70    4.20
 -10   0   2   26.90    4.30
   9   0  -1    6.10    2.50
   9   0  -1    5.50    3.80
   8   0   0 7535.55  295.17
  -8   0   0 7576.54  292.77
   7   0   1    1.10    1.30
   6   0   2   44.40    5.00
   6   0   2   42.80    4.10
  -6   0  -2   43.70    4.00
   5   0   3   -0.20    1.40
   5   0   3    0.40    1.00
  -5   0  -3   -0.10    1.20
   4   0   4 3288.07  130.49
   4   0   4 3428.56  132.89
  -4   0  -4 3341.57  129.79
   3   0   5   -0.40    0.80
   3   0   5    1.00    1.40
  -3   0  -5    2.60    1.00
  -3   0  -5    0.20    0.70
   2   0   6 3671.03  140.29
   2   0   6 3412.06  136.89
   1   0   7   -0.70    0.90
   1   0   7   -1.70    1.10
   0   0   8 1852.81   76.29
   1   0  -9    7.30    3.50
   1   0  -9    6.60    2.70
  -2   0  10   14.60    3.80
   2   0 -10    6.60    3.60
   2   0 -10    9.60    2.90
   2   0 -10    8.40    4.80
   3   0 -11   -1.00    1.90
   3   0 -11    3.40    3.70
   3   0 -11    1.60    3.70
   4   0 -12    6.50    5.10
   4   0 -12   11.70    3.30
   4   0 -12    8.30    4.70
   5   0 -13   -1.50    2.30
   5   0 -13    1.80    4.00
   5   0 -13    3.10    5.00
   6   0 -14   85.59    8.70
   6   0 -14   93.69   10.00
   7   0 -15    2.10    3.60
  15   0  -6  191.18   13.80
  15   0  -6  181.08   10.80
  14   0  -5    1.90    2.30
  14   0  -5    2.20    3.50
  13   0  -4  238.88   18.40
  13   0  -4  207.08   16.20
  13   0  -4  217.18   14.30
  13   0  -4  235.78   19.00
  12   0  -3   -3.30    2.90
  12   0  -3    2.20    2.20
  12   0  -3   -2.50    2.60
 -12   0   3   12.20    4.00
 -12   0   3   -2.30    3.10
  11   0  -2  153.78   11.70
  11   0  -2  169.18   12.30
  11   0  -2  174.78   15.90
  11   0  -2  158.58   12.20
 -11   0   2  160.28   13.70
 -11   0   2  175.18   11.90
  10   0  -1    2.00    3.40
  10   0  -1    2.70    2.50
  10   0  -1    2.50    2.30
 -10   0   1   -0.20    1.80
 -10   0   1   -3.40    3.00
   9   0   0   85.99   10.70
   9   0   0  101.29    9.00
   9   0   0   86.09    9.00
  -9   0   0  100.09    7.50
   8   0   1   -0.50    1.50
  -8   0  -1    0.20    1.40
   7   0   2  920.01   38.20
   7   0   2  884.21   40.20
  -7   0  -2  872.41   37.60
   6   0   3   -0.60    1.60
   6   0   3   -0.40    1.10
  -6   0  -3    0.30    1.20
   5   0   4   12.20    3.00
   5   0   4    9.30    2.20
  -5   0  -4   11.00    2.10
   4   0   5    0.90    1.40
   4   0   5    0.30    1.10
  -4   0  -5   -0.50    0.80
   3   0   6 1356.56   55.99
   3   0   6 1286.17   52.79
   2   0   7   -1.10    1.00
   2   0   7    1.60    1.10
   1   0   8   45.00    5.10
   0   0   9    1.50    1.70
   0   0  -9    4.50    4.90
   0   0  -9    1.80    1.90
  -1   0  10  149.29   11.00
   1   0 -10  140.09   12.70
   1   0 -10  174.78   12.50
   1   0 -10  126.99   15.10
   2   0 -11    7.60    5.70
   2   0 -11   -4.00    3.70
   2   0 -11    1.90    2.70
   3   0 -12   59.69    7.80
   3   0 -12   61.49    9.60
   4   0 -13   -0.20    4.60
   4   0 -13   11.60    3.70
   4   0 -13    3.30    2.30
   5   0 -14   56.39    7.10
   5   0 -14   52.79    8.70
   6   0 -15    0.70    3.10
   6   0 -15   -3.80    4.00
   6   0 -15   -1.20    1.40
  15   0  -5   -2.60    1.90
  15   0  -5    1.60    2.10
  14   0  -4  165.58   11.40
  14   0  -4  144.79   12.20
  14   0  -4  186.48   15.10
  13   0  -3   -2.10    2.80
  13   0  -3    1.00    2.40
 -13   0   3    9.60    5.00
 -13   0   3   -6.00    4.50
  12   0  -2  180.98   16.50
  12   0  -2  169.18   12.30
  12   0  -2  150.38   12.00
 -12   0   2  188.98   14.70
 -12   0   2  176.78   12.80
  11   0  -1    2.20    3.20
  11   0  -1   -2.90    2.50
  11   0  -1    0.60    3.00
  10   0   0  955.60   45.10
  10   0   0  935.91   45.90
  10   0   0  997.10   49.70
 -10   0   0  999.40   43.40
 -10   0   0 1032.20   46.50
   9   0   1   -2.30    2.00
   9   0   1    2.80    1.90
  -9   0  -1    4.80    2.90
  -9   0  -1   -0.30    1.40
   8   0   2  117.39    8.40
   8   0   2  117.19    9.80
  -8   0  -2  125.89    8.20
   7   0   3   -1.50    1.10
   7   0   3   -0.40    1.50
  -7   0  -3   -0.80    1.20
   6   0   4 2178.08   88.79
   6   0   4 2147.59   85.79
  -6   0  -4 2120.69   85.19
   5   0   5    0.80    1.00
   5   0   5    1.10    1.50
  -5   0  -5    1.10    1.00
   4   0   6  817.92   36.30
   4   0   6  751.82   32.80
   3   0   7    2.20    1.50
   3   0   7   -1.30    1.20
   2   0   8 6286.17  246.78
  -1   0  -9    3.50    2.30
  -1   0  -9    9.90    6.40
   0   0  10   79.39    7.60
   0   0 -10   91.29    9.70
   0   0 -10   85.39    8.90
   0   0 -10   67.99   12.40
  -1   0  11   -4.40    2.40
   1   0 -11    2.30    5.00
   1   0 -11    1.30    2.30
   1   0 -11   -3.70    3.60
   2   0 -12 8304.77  316.37
   2   0 -12 7731.53  317.27
   3   0 -13    5.00    4.70
   3   0 -13    0.70    3.70
   3   0 -13    2.40    2.10
   4   0 -14  231.68   17.20
   4   0 -14  250.37   16.50
   5   0 -15    0.80    4.20
   5   0 -15    0.80    4.40
   5   0 -15    3.70    2.20
  15   0  -4   58.69    7.40
  15   0  -4   59.89    5.80
  14   0  -3   -1.20    2.10
  14   0  -3    0.10    3.40
  14   0  -3    2.20    2.10
 -14   0   3   -3.50    4.40
  13   0  -2  160.08   12.30
  13   0  -2  175.78   12.40
 -13   0   2  226.28   15.00
 -13   0   2  212.88   15.50
  12   0  -1    4.20    4.00
  12   0  -1    0.70    2.20
  12   0  -1    0.40    2.40
 -12   0   1    1.50    2.90
 -12   0   1    4.50    3.30
  11   0   0  664.53   34.00
  11   0   0  687.93   35.70
 -11   0   0  702.63   32.90
 -11   0   0  705.93   35.50
  10   0   1    1.60    2.20
 -10   0  -1    1.10    2.10
 -10   0  -1   -1.70    2.10
   9   0   2  710.53   34.30
   9   0   2  685.33   34.60
  -9   0  -2  695.53   31.40
  -9   0  -2  685.93   33.90
   8   0   3    2.20    2.30
   8   0   3    2.50    1.30
   8   0   3    0.70    1.60
  -8   0  -3    3.20    2.30
  -8   0  -3   -0.20    1.40
   7   0   4 1553.44   68.49
   7   0   4 1643.64   65.49
  -7   0  -4 1578.84   64.59
   6   0   5    1.00    1.50
   6   0   5    1.20    1.50
  -6   0  -5    1.40    1.30
   5   0   6    1.70    1.80
   5   0   6    1.40    1.50
   4   0   7    1.10    1.40
   3   0   8   32.40    4.80
  -3   0  -8   37.00    9.40
   2   0   9    1.90    1.70
  -2   0  -9    3.00    5.90
  -2   0  -9    4.20    3.30
   1   0  10  659.23   32.90
  -1   0 -10  620.24   34.00
  -1   0 -10  722.13   34.00
   0   0  11   -1.20    3.10
   0   0 -11   -2.30    3.40
   0   0 -11    2.10    2.60
   1   0 -12  171.08   13.40
   1   0 -12  138.89   14.20
   2   0 -13   -1.00    2.00
   2   0 -13   -1.90    3.70
   2   0 -13    0.40    4.90
   3   0 -14  116.39   10.90
   3   0 -14  118.59   11.90
   4   0 -15   -0.80    1.80
   4   0 -15    0.90    4.30
   4   0 -15   -2.50    3.40
  16   0  -4  292.97   17.80
  15   0  -3    4.60    4.30
  15   0  -3    0.50    1.40
  15   0  -3   -0.80    2.40
 -15   0   3   -9.10    5.70
  14   0  -2  121.99    9.10
  14   0  -2  106.09    8.40
  14   0  -2  108.59   10.50
 -14   0   2  126.89   11.90
  13   0  -1    1.70    2.40
 -13   0   1    6.30    3.70
  12   0   0  900.11   41.40
  12   0   0  749.42   42.40
 -12   0   0  884.31   42.40
 -12   0   0  892.81   40.30
  11   0   1    0.40    2.60
  11   0   1   -2.10    2.30
 -11   0  -1   -3.30    1.90
  10   0   2  186.78   14.50
  10   0   2  173.38   13.10
 -10   0  -2  168.18   12.90
 -10   0  -2  167.18   11.30
   9   0   3   -0.10    1.80
   9   0   3    4.60    2.70
  -9   0  -3    0.20    1.70
   8   0   4  957.70   41.10
   8   0   4  942.01   44.30
   8   0   4  914.31   43.10
  -8   0  -4  954.10   40.10
  -8   0  -4  888.11   42.00
   7   0   5   -2.50    1.20
   7   0   5   -0.80    1.60
  -7   0  -5    1.90    1.40
   6   0   6    1.20    1.30
   6   0   6    0.70    1.70
  -6   0  -6    0.70    1.40
  -6   0  -6    5.80    3.10
   5   0   7    1.50    1.70
   5   0   7    0.10    1.40
   4   0   8  385.06   20.90
  -4   0  -8  307.47   27.10
   3   0   9   -1.10    1.70
  -3   0  -9    1.20    2.10
  -3   0  -9   -0.20    2.30
  -3   0  -9    3.60    5.70
   2   0  10   23.50    4.60
  -2   0 -10   26.70    5.50
  -2   0 -10   20.80    8.00
  -2   0 -10   19.60    5.10
   1   0  11    2.60    2.80
  -1   0 -11    0.40    5.90
  -1   0 -11    2.70    2.90
  -1   0 -11   -2.20    3.60
   0   0 -12    4.20    4.60
   0   0 -12    6.30    2.80
   0   0 -12   -0.60    3.70
   1   0 -13   -0.50    1.70
   1   0 -13    0.00    3.90
   2   0 -14   46.90    9.00
   3   0 -15    0.70    2.10
   3   0 -15    9.30    4.90
   3   0 -15   -0.80    4.80
  16   0  -3    0.10    1.20
  15   0  -2  407.46   24.50
  15   0  -2  458.05   19.80
  15   0  -2  329.07   20.60
  14   0  -1    1.40    2.30
  14   0  -1    2.60    2.60
 -14   0   1    0.80    2.80
  13   0   0  992.40   45.40
 -13   0   0  917.81   44.70
 -13   0   0 1012.40   46.90
  12   0   1   -3.30    1.80
  12   0   1    2.60    3.30
 -12   0  -1    2.60    2.70
 -12   0  -1   -1.00    2.00
  11   0   2   67.19    7.80
  11   0   2   65.89    8.50
 -11   0  -2   47.50    6.30
 -11   0  -2   61.59    7.90
  10   0   3    2.90    2.40
  10   0   3    2.30    1.90
 -10   0  -3    1.80    1.80
 -10   0  -3   -0.50    1.90
   9   0   4 3951.80  158.28
   9   0   4 3865.51  159.88
  -9   0  -4 3900.21  157.38
  -9   0  -4 3932.81  154.58
   8   0   5   -0.50    2.40
   8   0   5    0.90    2.30
  -8   0  -5   -0.10    1.60
  -8   0  -5    0.60    1.80
   7   0   6  131.89   11.20
   7   0   6  128.39    8.80
   7   0   6  112.09   10.20
  -7   0  -6  122.49    9.30
  -7   0  -6  117.89    7.30
   6   0   7   -0.50    1.90
   6   0   7   -2.70    1.80
  -6   0  -7    3.30    1.70
   5   0   8  189.48   13.70
  -5   0  -8  160.98   10.50
   4   0   9   -2.60    2.00
  -4   0  -9   -1.00    2.40
  -4   0  -9   -2.40    5.60
   3   0  10   87.59    9.20
  -3   0 -10   83.79    9.10
   2   0  11    2.90    3.40
  -2   0 -11   -6.30    3.80
  -2   0 -11   -5.00    2.90
  -2   0 -11   -1.20    2.40
   1   0  12  116.59   13.00
  -1   0 -12  137.59   13.20
  -1   0 -12  138.99   12.50
   0   0 -13   12.10    7.50
   0   0 -13    4.70    3.10
   0   0 -13    0.70    4.50
   1   0 -14 1095.39   52.89
   1   0 -14 1229.68   54.59
   2   0 -15    1.20    1.70
   2   0 -15    3.80    5.40
   3   0 -16    3.90    5.40
  15   0  -1   -0.60    2.40
  15   0  -1   -2.00    3.80
 -15   0   1    3.70    2.70
  14   0   0   15.00    3.50
  14   0   0    6.50    3.00
 -14   0   0   24.60    5.00
  13   0   1  -12.40    9.80
  13   0   1    2.10    2.30
 -13   0  -1   -2.90    3.10
 -13   0  -1   -1.90    2.40
  12   0   2   -3.20    1.80
  12   0   2    3.60    3.80
 -12   0  -2   -0.60    2.70
  11   0   3   -1.30    2.80
  11   0   3   -1.20    2.40
 -11   0  -3    0.00    2.10
 -11   0  -3   -3.30    1.90
  10   0   4  723.43   40.10
  10   0   4  824.62   39.30
 -10   0  -4  809.22   36.00
 -10   0  -4  812.62   38.50
   9   0   5    5.40    2.70
   9   0   5   -2.60    2.10
  -9   0  -5    1.20    1.80
  -9   0  -5   -0.20    1.90
   8   0   6  808.32   39.00
   8   0   6  823.02   40.80
  -8   0  -6  784.92   37.30
  -8   0  -6  810.22   34.50
   7   0   7    3.40    2.30
   7   0   7    2.90    2.50
  -7   0  -7   -0.90    2.00
  -7   0  -7   -2.40    1.60
   6   0   8 1144.19   53.19
   6   0   8 1242.18   55.49
  -6   0  -8 1169.58   50.69
   5   0   9    0.90    2.30
  -5   0  -9   -0.10    2.80
  -5   0  -9   -2.50    2.00
   4   0  10    7.10    3.20
  -4   0 -10   -2.40    2.80
   3   0  11    3.30    3.00
  -3   0 -11   -5.40    4.30
   2   0  12  704.83   37.70
  -2   0 -12  726.93   37.40
  -1   0 -13    2.10    3.90
  -1   0 -13    1.10    2.10
  -1   0 -13   -3.00    5.00
   0   0 -14   91.29    9.10
   0   0 -14   86.89   10.50
   1   0 -15    9.30    5.80
   1   0 -15   -5.10    4.60
  16   0  -1    1.00    1.90
 -16   0   1   -4.90    2.40
  15   0   0   85.69    6.90
 -15   0   0   62.39    7.70
  14   0   1    9.20    3.50
  13   0   2  503.85   27.60
 -13   0  -2  501.95   27.70
  12   0   3    3.80    2.40
  12   0   3    7.60    4.90
  11   0   4   59.09    8.80
  11   0   4   51.09    7.40
 -11   0  -4   55.09    6.90
 -11   0  -4   52.89    5.70
  10   0   5    5.50    3.00
  10   0   5   -2.00    2.10
 -10   0  -5    0.80    1.60
 -10   0  -5    3.60    2.40
   9   0   6  331.87   20.60
   9   0   6  331.67   22.50
  -9   0  -6  353.86   17.30
  -9   0  -6  345.17   19.80
   8   0   7   -3.40    2.40
   8   0   7   -2.60    2.20
  -8   0  -7    4.80    3.10
  -8   0  -7    0.60    1.70
   7   0   8 1659.93   73.29
   7   0   8 1747.33   76.29
  -7   0  -8 1684.23   70.99
   6   0   9   -1.10    4.00
   6   0   9    1.30    2.70
  -6   0  -9   -2.40    2.30
  -6   0  -9    1.80    2.00
   5   0  10    5.00    3.00
  -5   0 -10    8.10    3.30
   4   0  11    0.90    3.40
  -4   0 -11    1.50    3.30
   3   0  12   91.99   11.80
  -3   0 -12  115.59   11.60
  -2   0 -13    0.00    5.60
  -2   0 -13   -0.50    3.90
  -1   0 -14   51.29    8.70
  16   0   0  383.96   17.30
  15   0   1    0.50    1.60
 -15   0  -1    3.20    2.00
  14   0   2   27.20    5.30
 -14   0  -2   37.60    6.10
  13   0   3    2.10    2.00
 -13   0  -3    1.20    1.80
  12   0   4  386.86   22.90
  12   0   4  352.86   25.00
 -12   0  -4  409.86   23.00
 -12   0  -4  354.96   20.00
  11   0   5   -4.00    2.90
  11   0   5   -2.00    2.30
 -11   0  -5    0.70    1.60
 -11   0  -5    1.10    2.80
  10   0   6 4789.92  200.78
  10   0   6 4945.10  197.58
 -10   0  -6 5008.60  192.88
 -10   0  -6 4932.91  196.38
   9   0   7    6.90    3.00
   9   0   7   -2.50    2.10
  -9   0  -7    0.20    1.50
   8   0   8  106.59   11.00
   8   0   8  124.59   11.00
  -8   0  -8  122.69    9.50
   7   0   9    2.70    3.50
   7   0   9    1.20    3.10
  -7   0  -9    1.00    2.30
   6   0  10   95.59   10.50
  -6   0 -10   81.29    9.40
  -6   0 -10  100.89    7.50
   5   0  11   -4.20    3.60
  -5   0 -11    3.50    2.70
   4   0  12    8.00    5.30
  -4   0 -12   13.50    5.00
  -2   0 -14   18.70    5.70
  16   0   1   -0.50    1.60
 -16   0  -1    0.60    1.80
  15   0   2  277.07   15.40
 -15   0  -2  232.98   16.00
  14   0   3    2.80    2.40
 -14   0  -3   -1.00    1.40
  13   0   4   38.50    6.00
 -13   0  -4   36.80    5.90
  12   0   5   -3.20    2.10
 -12   0  -5   -1.50    1.80
  11   0   6  606.24   31.70
  11   0   6  582.64   34.50
 -11   0  -6  611.64   30.80
 -11   0  -6  587.14   28.30
  10   0   7    1.40    2.60
  10   0   7    4.00    3.00
 -10   0  -7   -0.50    1.60
   9   0   8 1175.18   58.69
   9   0   8 1189.78   54.29
  -9   0  -8 1187.48   52.29
   8   0   9   -0.40    3.00
   8   0   9   -2.40    3.10
  -8   0  -9    0.10    1.80
   7   0  10  202.28   14.70
   7   0  10  198.88   16.30
  -7   0 -10  192.88   11.40
  -7   0 -10  176.68   14.30
   6   0  11   -3.00    4.50
  -6   0 -11    1.30    2.80
  -5   0 -12 1010.40   47.80
  -4   0 -13    2.20    3.50
  -3   0 -14    0.70    4.30
  15   0   3    0.10    1.80
  14   0   4  454.25   24.40
 -14   0  -4  453.75   24.90
  13   0   5    1.00    2.30
 -13   0  -5    0.00    1.90
  12   0   6  171.38   13.40
 -12   0  -6  181.88   13.10
  11   0   7   -0.40    1.80
 -11   0  -7   -0.40    1.70
  10   0   8  773.92   37.60
  10   0   8  690.13   42.10
 -10   0  -8  789.32   36.10
   9   0   9    1.90    2.50
  -9   0  -9    1.80    2.00
   8   0  10  150.18   12.50
  -8   0 -10  128.59   12.00
  -8   0 -10  152.78    9.70
  -7   0 -11    1.40    3.00
  -6   0 -12 1400.26   62.39
  -5   0 -13   -1.80    3.60
  -4   0 -14   86.69   10.50
  15   0   4  288.37   15.40
 -15   0  -4  219.58   15.00
  14   0   5    0.30    1.80
 -14   0  -5   -0.10    1.60
  13   0   6   88.99    8.80
 -13   0  -6   77.99    8.30
  12   0   7    0.30    2.20
 -12   0  -7    1.70    2.00
  11   0   8    8.90    3.60
 -11   0  -8    5.40    2.40
  10   0   9   -0.60    2.10
 -10   0  -9    1.60    1.70
   9   0  10    2.20    2.80
  -9   0 -10    4.40    2.20
  -9   0 -10   -1.30    2.30
   8   0  11   -2.90    3.30
  -8   0 -11    0.30    2.70
  -7   0 -12   63.69    8.20
  15   0   5    2.00    1.70
 -15   0  -5   -1.20    1.70
  14   0   6   -1.10    1.50
 -14   0  -6    3.00    1.90
  13   0   7    1.70    2.40
 -13   0  -7   -1.50    1.30
  12   0   8  184.28   13.30
 -12   0  -8  182.18   12.50
  11   0   9    3.50    2.70
 -11   0  -9    5.90    3.40
  10   0  10    7.90    3.10
 -10   0 -10    8.50    2.30
   9   0  11   -1.90    2.80
  -9   0 -11    3.60    3.00
  -8   0 -12   76.69    8.70
  -7   0 -13   -2.30    3.90
  14   0   7    1.00    1.60
 -14   0  -7    3.40    1.80
 -13   0  -8   22.40    4.20
  12   0   9   -0.20    2.00
 -12   0  -9   -2.50    1.30
 -12   0  -9    4.00    2.60
  11   0  10  120.99    9.50
 -11   0 -10  122.89    9.90
 -11   0 -10  129.19    7.60
  10   0  11   -1.80    2.30
 -10   0 -11   -1.20    2.80
   9   0  12  272.87   15.40
  -9   0 -12  275.47   15.90
  12   0  10  417.46   20.50
 -12   0 -10  400.86   20.00
 -11   0 -11    2.40    3.30
  10   0  12  165.98    9.90
  -8  -1 -13   19.20    4.70
  -9  -1 -12   14.10    4.10
   9   1  12    9.50    3.50
 -10  -1 -11  212.08   13.80
  10   1  11  171.88   11.50
 -11  -1 -10   50.29    6.60
  11   1  10   43.00    5.30
 -12  -1  -9  213.28   14.30
  12   1   9  195.38   12.40
 -13  -1  -8   75.29    7.90
  13   1   8   72.69    6.60
  -6  -1 -14   10.80    3.70
  -7  -1 -13  180.68   13.50
   8   1  12    9.60    4.50
  -9  -1 -11   -0.90    2.40
   9   1  11    0.50    2.40
 -10  -1 -10  161.58   12.80
 -10  -1 -10  123.59    8.40
  10   1  10  150.08   10.70
 -11  -1  -9   54.89    6.00
  11   1   9   62.89    6.60
 -12  -1  -8   65.79    6.50
  12   1   8   60.39    6.40
 -13  -1  -7   16.20    3.90
  13   1   7   16.60    3.70
 -14  -1  -6   30.70    4.50
  14   1   6   29.40    4.40
  -4  -1 -15  203.28   13.70
  -5  -1 -14  457.55   25.10
  -6  -1 -13   23.70    5.60
  -7  -1 -12   73.89    8.90
  -8  -1 -11  435.06   25.50
   8   1  11  432.96   23.10
  -9  -1 -10  105.09    8.20
  -9  -1 -10  135.09   12.00
   9   1  10  129.29    9.80
 -10  -1  -9   89.99    8.30
  10   1   9  112.89    9.50
 -11  -1  -8   12.50    3.00
  11   1   8   10.20    3.70
 -12  -1  -7  110.79    9.60
  12   1   7  116.29    9.70
 -13  -1  -6   88.09    8.40
  13   1   6   91.19    8.10
 -14  -1  -5  139.29   10.60
  14   1   5  141.49   10.10
 -15  -1  -4   18.80    3.90
  15   1   4   23.30    4.20
  -3  -1 -15   19.90    5.50
  -4  -1 -14   85.79    9.40
  -5  -1 -13   11.40    4.30
  -6  -1 -12  145.79   13.00
  -7  -1 -11   94.19   10.10
   7   1  11   78.59    8.90
  -8  -1 -10    1.70    2.70
  -8  -1 -10   -1.90    1.80
  -9  -1  -9    4.20    2.10
  -9  -1  -9    3.40    2.90
   9   1   9    4.00    2.50
 -10  -1  -8   33.90    5.30
  10   1   8   38.60    6.00
 -11  -1  -7  142.79   11.50
  11   1   7  138.49   11.50
 -12  -1  -6  128.19   11.00
  12   1   6  106.89    9.70
 -13  -1  -5  188.68   14.00
  13   1   5  192.78   13.20
 -14  -1  -4   29.10    5.20
  14   1   4   34.30    5.00
 -15  -1  -3    4.70    2.00
  15   1   3    3.50    2.00
  -2  -1 -15  288.47   18.10
  -3  -1 -14  103.39   10.80
  -4  -1 -13  120.39   12.10
  -5  -1 -12  100.29   10.90
  -6  -1 -11   67.79    9.10
  -7  -1 -10  140.79    9.20
  -7  -1 -10  136.09   12.70
   7   1  10  111.89   14.10
   7   1  10  127.79   11.00
  -8  -1  -9    6.90    2.90
  -8  -1  -9   12.50    3.40
   8   1   9    9.90    5.30
   8   1   9   18.70    4.40
  -9  -1  -8 1317.97   53.69
   9   1   8 1233.38   54.59
   9   1   8 1010.40   57.29
 -10  -1  -7    0.50    1.80
  10   1   7   -1.80    1.90
  10   1   7    9.40    5.70
 -11  -1  -6  132.09   11.10
  11   1   6  115.79   10.90
 -12  -1  -5   15.50    4.20
  12   1   5   15.40    4.20
 -13  -1  -4   32.40    6.10
  13   1   4   34.10    5.50
 -14  -1  -3   49.80    6.90
  14   1   3   57.19    6.40
 -15  -1  -2  118.29    9.80
  -1  -1 -15    3.40    3.10
  -2  -1 -14   41.40    7.50
  -3  -1 -13   88.99   10.30
  -4  -1 -12    1.80    4.00
  -5  -1 -11   61.49    8.40
   5   1  11   57.19   11.50
  -6  -1 -10  770.62   39.30
   6   1  10  710.53   35.50
   6   1  10  741.33   40.10
  -7  -1  -9  677.83   29.90
   7   1   9  554.64   34.60
   7   1   9  603.84   31.40
  -8  -1  -8  504.65   24.80
   8   1   8  470.65   25.80
   8   1   8  397.06   27.80
  -9  -1  -7   10.40    3.20
   9   1   7    9.80    4.80
   9   1   7    8.30    3.70
 -10  -1  -6  229.88   14.30
 -10  -1  -6  244.98   16.50
  10   1   6  242.58   19.80
  10   1   6  250.67   16.80
 -11  -1  -5  616.44   30.10
 -11  -1  -5  668.83   33.70
  11   1   5  653.83   33.20
  11   1   5  603.34   36.40
 -12  -1  -4  684.63   35.50
  12   1   4  675.23   34.30
 -13  -1  -3   23.30    5.40
  13   1   3   33.60    5.40
 -14  -1  -2   10.20    3.30
  14   1   2    5.30    2.60
 -15  -1  -1  111.49    9.80
   0  -1 -15   70.99    8.80
  -1  -1 -14  219.18   17.10
  -2  -1 -13   24.60    6.70
  -3  -1 -12   71.19    9.50
  -4  -1 -11  274.17   19.20
   4   1  11  260.87   20.80
  -5  -1 -10   61.59    8.90
   5   1  10   75.59    9.30
  -6  -1  -9  103.79   11.00
  -6  -1  -9  116.09    9.00
   6   1   9   99.89   11.20
   6   1   9   97.69   10.10
  -7  -1  -8  255.37   15.20
   7   1   8  229.08   15.90
   7   1   8  215.18   17.40
  -8  -1  -7 1892.51   76.09
   8   1   7 1761.42   76.69
   8   1   7 1634.04   79.69
  -9  -1  -6  107.99    9.70
  -9  -1  -6   97.29    7.50
   9   1   6   93.09   11.20
   9   1   6   89.19    9.40
 -10  -1  -5  720.13   32.20
 -10  -1  -5  725.73   35.80
  10   1   5  605.24   38.00
  10   1   5  708.03   35.50
 -11  -1  -4 1063.29   45.50
 -11  -1  -4 1016.40   48.20
  11   1   4 1062.09   48.10
  11   1   4  883.41   50.69
 -12  -1  -3  445.86   23.80
 -12  -1  -3  448.36   26.10
  12   1   3  449.16   25.10
 -13  -1  -2    4.80    2.90
  13   1   2    5.40    2.80
 -14  -1  -1  155.88   13.70
  14   1   1  206.28   12.80
 -15  -1   0    1.90    2.30
  15   1   0    4.20    2.10
  15   1   0    6.50    2.30
   1  -1 -15   24.20    6.00
   0  -1 -14   14.70    5.50
  -1  -1 -13    1.10    3.40
  -2  -1 -12   29.00    6.70
  -3  -1 -11   73.79   10.00
   3   1  11   60.59   10.50
   4   1  10   -2.10    3.30
  -5  -1  -9  347.87   17.50
  -5  -1  -9  318.37   21.20
   5   1   9  317.97   21.30
   5   1   9  283.97   19.20
  -6  -1  -8   16.60    3.60
   6   1   8   20.30    4.80
   6   1   8   18.20    5.00
  -7  -1  -7   91.99    8.60
   7   1   7   90.19    9.70
   7   1   7   82.69   10.10
  -8  -1  -6 1759.62   75.49
  -8  -1  -6 1771.32   71.39
   8   1   6 1798.72   80.29
   8   1   6 1722.23   76.49
  -9  -1  -5    9.20    3.60
  -9  -1  -5   10.90    3.00
   9   1   5    5.20    3.30
   9   1   5    2.10    2.80
 -10  -1  -4    0.30    2.60
 -10  -1  -4    0.40    1.70
  10   1   4    3.00    3.40
  10   1   4   -0.30    2.20
 -11  -1  -3  576.94   30.80
 -11  -1  -3  577.54   28.20
  11   1   3  545.75   33.10
  11   1   3  550.04   30.00
 -12  -1  -2  114.19   11.50
 -12  -1  -2  128.69   10.50
  12   1   2  129.49   11.20
  12   1   2  107.49   12.40
 -13  -1  -1  140.79   12.50
  13   1   1  156.78   11.50
 -14  -1   0  131.59   12.20
  14   1   0  185.38   12.00
 -15  -1   1   31.50    5.30
   2  -1 -15   58.09    8.20
   1  -1 -14   47.80    8.20
   1  -1 -14   45.00    6.60
   0  -1 -13  282.37   20.30
   0  -1 -13  241.68   16.50
  -1  -1 -12    7.70    4.00
  -1  -1 -12   11.90    5.20
  -2  -1 -11   76.89    8.90
  -2  -1 -11   61.79    9.70
  -3  -1 -10  152.48   13.40
   3   1  10  159.58   13.80
  -4  -1  -9  157.48   13.60
  -4  -1  -9  156.38   10.30
   4   1   9  156.38   13.50
  -5  -1  -8    6.50    2.30
   5   1   8   14.00    4.40
  -6  -1  -7  190.18   12.20
   6   1   7  150.48   12.80
   6   1   7  155.78   13.60
  -7  -1  -6  187.88   13.00
  -7  -1  -6  184.08   10.20
   7   1   6  168.88   14.70
   7   1   6  189.48   13.90
  -8  -1  -5  244.38   15.90
  -8  -1  -5  235.38   13.30
   8   1   5  238.28   16.40
   8   1   5  229.68   18.20
  -9  -1  -4    5.50    2.80
  -9  -1  -4    2.10    2.80
   9   1   4    0.60    2.50
   9   1   4    2.80    3.00
 -10  -1  -3   31.50    5.70
 -10  -1  -3   31.30    4.90
  10   1   3   35.10    5.90
  10   1   3   26.90    6.30
 -11  -1  -2  191.98   14.70
 -11  -1  -2  189.88   12.90
  11   1   2  158.28   15.90
  11   1   2  169.68   13.70
 -12  -1  -1   12.00    3.90
 -12  -1  -1    9.40    4.30
  12   1   1   13.90    3.70
  12   1   1   22.90    5.60
 -13  -1   0   10.80    4.30
 -15  -1   2    0.70    3.20
  15   1  -2   -1.50    1.60
  15   1  -2    0.60    2.10
   3  -1 -15  328.67   19.80
   3  -1 -15  432.56   23.20
   2  -1 -14  126.59   12.40
   2  -1 -14  115.39   10.40
   1  -1 -13  147.59   11.90
   1  -1 -13  142.29   14.30
   0  -1 -12 1268.87   62.59
   0  -1 -12 1343.67   58.59
  -1  -1 -11  356.26   20.80
  -1  -1 -11  328.47   22.80
  -2  -1 -10  116.49   11.70
  -2  -1 -10  115.09   11.10
   2   1  10   99.89   11.10
  -3  -1  -9   58.49    8.50
  -3  -1  -9   66.39    6.60
   3   1   9   73.29    7.50
  -4  -1  -8   18.80    4.10
  -4  -1  -8   21.60    5.10
   4   1   8   23.20    4.90
  -5  -1  -7   88.39    7.70
   5   1   7   84.09    9.00
  -6  -1  -6  247.48   12.00
  -6  -1  -6  236.18   14.70
   6   1   6  236.88   16.80
   6   1   6  238.08   16.00
  -7  -1  -5  776.62   32.80
  -7  -1  -5  750.02   35.70
   7   1   5  767.32   39.00
   7   1   5  693.73   36.40
  -8  -1  -4  541.65   25.10
  -8  -1  -4  518.45   27.30
   8   1   4  496.05   30.20
   8   1   4  538.05   28.40
  -9  -1  -3   29.20    4.30
  -9  -1  -3   31.10    5.80
   9   1   3   18.60    4.60
   9   1   3   22.00    5.90
 -10  -1  -2  468.25   26.40
 -10  -1  -2  454.25   23.50
  10   1   2  443.26   27.80
  10   1   2  465.95   25.70
 -11  -1  -1  915.41   43.30
 -11  -1  -1  957.10   46.80
  11   1   1 1058.09   50.09
  11   1   1  916.41   44.90
 -12  -1   0   66.29    8.00
 -12  -1   0   75.49    9.30
  12   1   0   88.89   10.80
  12   1   0   79.89    8.30
 -13  -1   1   18.40    5.10
  13   1  -1   18.00    3.90
  14   1  -2   43.30    7.00
  14   1  -2   34.40    6.20
  15   1  -3  183.68   14.00
  15   1  -3  221.18   14.70
   4  -1 -15  102.19    8.90
   3  -1 -14 1578.54   71.29
   3  -1 -14 1571.04   67.99
   2  -1 -13   95.79   11.80
   2  -1 -13   99.39    9.60
   1  -1 -12    8.10    3.60
   1  -1 -12    4.10    5.80
   1  -1 -12    8.20    4.00
   0  -1 -11 1786.72   82.29
   0  -1 -11 1858.71   77.99
  -1  -1 -10  131.59   12.60
  -1  -1 -10  119.99   10.40
   1   1  10  125.19   11.30
  -2  -1  -9  108.49   10.70
  -2  -1  -9   83.99   10.50
   2   1   9  123.19   10.30
  -3  -1  -8  110.69   10.40
   3   1   8  130.99   10.80
   4   1   7  900.01   42.70
  -5  -1  -6   38.80    3.50
  -5  -1  -6   54.39    6.00
   5   1   6   50.09    6.30
  -6  -1  -5  549.15   23.00
  -6  -1  -5  501.35   25.40
   6   1   5  459.85   27.20
  -7  -1  -4   29.60    5.60
  -7  -1  -4   29.50    3.90
   7   1   4   22.30    5.20
   7   1   4   31.40    5.60
  -8  -1  -3  347.67   20.50
  -8  -1  -3  372.56   18.70
   8   1   3  354.96   21.20
   8   1   3  364.26   22.90
  -9  -1  -2  213.08   13.00
  -9  -1  -2  204.78   15.00
   9   1   2  219.28   15.30
   9   1   2  219.68   16.90
 -10  -1  -1  446.86   25.10
 -10  -1  -1  412.86   21.50
  10   1   1  405.86   23.20
  10   1   1  358.06   25.00
 -11  -1   0   33.00    5.90
 -11  -1   0   25.00    5.00
  11   1   0   23.90    5.10
  11   1   0   25.40    5.40
 -12  -1   1  355.26   20.00
 -12  -1   1  330.57   21.40
  12   1  -1  310.67   18.60
  12   1  -1  312.97   21.30
 -13  -1   2   71.29    9.60
  13   1  -2   90.79    8.10
  14   1  -3  396.16   26.00
  14   1  -3  542.95   28.50
  15   1  -4   15.10    3.70
  15   1  -4   10.50    3.40
   5  -1 -15   -1.10    3.00
   5  -1 -15   -2.30    1.50
   4  -1 -14  266.17   18.90
   4  -1 -14  248.08   16.10
   3  -1 -13    3.60    2.30
   3  -1 -13   -4.80    5.20
   3  -1 -13    3.40    3.90
   2  -1 -12   26.70    5.50
   2  -1 -12   28.50    7.50
   1  -1 -11   44.30    8.10
   1  -1 -11   42.60    6.90
   0  -1 -10  112.79    9.70
   0  -1 -10  121.79   12.10
  -1  -1  -9   93.39    9.70
  -1  -1  -9   79.29    8.70
   1   1   9   94.39    8.80
  -2  -1  -8  667.23   34.40
   2   1   8  677.43   32.80
   3   1   7  102.19    9.10
  -4  -1  -6  310.87   13.80
   4   1   6  330.57   19.10
  -5  -1  -5   48.60    4.00
   5   1   5   47.00    6.50
  -6  -1  -4    4.00    1.70
   6   1   4    4.90    2.60
  -7  -1  -3   21.80    3.30
   7   1   3   19.90    5.40
  -8  -1  -2  158.18   12.60
  -8  -1  -2  174.08   10.70
   8   1   2  166.78   14.20
   8   1   2  174.08   12.90
  -9  -1  -1  796.32   37.80
  -9  -1  -1  748.63   34.20
   9   1   1  714.03   38.30
   9   1   1  745.13   36.50
 -10  -1   0   87.99    7.80
 -10  -1   0   74.79    9.50
  10   1   0   74.89    8.60
  10   1   0   87.29   10.00
 -11  -1   1    3.40    3.70
 -11  -1   1    3.10    2.90
  11   1  -1   -2.20    2.30
  11   1  -1   -0.90    2.60
 -12  -1   2  271.87   20.50
 -12  -1   2  349.17   20.10
  12   1  -2  348.47   21.20
  12   1  -2  330.87   18.70
 -13  -1   3  171.38   14.80
  14   1  -4  106.49   10.50
  14   1  -4  100.99   10.20
  15   1  -5   12.10    3.70
  15   1  -5   14.00    3.60
   6  -1 -15   67.19    6.40
   6  -1 -15   82.09    8.30
   5  -1 -14    7.10    3.70
   4  -1 -13  470.35   28.80
   4  -1 -13  456.35   25.20
   3  -1 -12   23.30    5.20
   3  -1 -12   27.40    7.10
   2  -1 -11   87.89   11.20
   2  -1 -11   88.49    8.70
   1  -1 -10 3093.29  129.39
   1  -1 -10 3030.80  124.29
   0  -1  -9 1100.29   50.89
   0  -1  -9 1142.39   54.79
   0   1   9 1270.57   50.89
  -1  -1  -8  366.76   22.90
   1   1   8  446.36   21.70
   2   1   7  268.07   16.00
  -4  -1  -5  392.46   17.80
   4   1   5  426.16   22.20
  -5  -1  -4  414.56   18.80
   5   1   4  400.06   22.40
  -6  -1  -3 2534.95  103.09
   6   1   3 2666.23  107.99
  -7  -1  -2 2461.15   96.49
   7   1   2 2355.56  101.19
  -8  -1  -1  814.52   36.10
   8   1   1  815.82   40.30
   8   1   1  813.42   38.60
  -9  -1   0  109.29    8.60
  -9  -1   0   99.49   10.40
   9   1   0  122.19   11.50
   9   1   0  103.99    9.50
 -10  -1   1  527.05   28.90
 -10  -1   1  542.95   26.20
  10   1  -1  520.95   28.50
  10   1  -1  465.15   26.00
 -11  -1   2  223.18   17.50
 -11  -1   2  268.37   16.40
  11   1  -2  232.38   15.00
  11   1  -2  269.57   17.70
 -12  -1   3  234.88   16.30
  12   1  -3  241.28   14.40
  12   1  -3  261.77   19.00
  12   1  -3  238.28   17.40
  13   1  -4   60.09    7.90
  13   1  -4   53.79    8.30
  14   1  -5   32.70    5.50
  14   1  -5   26.10    5.10
  15   1  -6   55.59    6.70
  15   1  -6   53.59    5.70
   6  -1 -14   92.49    8.10
   6  -1 -14   87.29   10.10
   5  -1 -13    4.50    2.80
   5  -1 -13   -9.30    6.10
   5  -1 -13    0.50    3.60
   4  -1 -12  159.18   12.30
   4  -1 -12  163.58   15.10
   3  -1 -11  534.25   29.10
   3  -1 -11  602.54   34.60
   2  -1 -10  112.59   10.00
   2  -1 -10  125.49   12.60
   1  -1  -9  382.96   23.30
   1  -1  -9  347.97   19.90
   0  -1  -8  323.47   21.10
   0   1   8  387.86   18.50
   1   1   7 1078.89   46.70
   2   1   6   63.79    6.40
  -3  -1  -5 2079.49   80.39
   3   1   5 2041.60   84.89
  -4  -1  -4    4.90    1.70
   4   1   4    6.50    2.80
  -5  -1  -3   18.50    2.90
   5   1   3   24.20    4.50
  -6  -1  -2  691.73   30.40
   6   1   2  713.23   35.90
  -7  -1  -1   21.30    3.50
   7   1   1   22.40    4.50
  -8  -1   0  500.65   24.10
   8   1   0  502.95   26.40
   8   1   0  519.35   28.00
  -9  -1   1  325.77   21.10
  -9  -1   1  356.36   18.60
   9   1  -1  351.66   20.90
   9   1  -1  329.87   19.10
 -10  -1   2   68.49    7.30
 -10  -1   2   64.69    9.70
  10   1  -2   62.19    7.00
  10   1  -2   72.99    7.90
 -11  -1   3  120.09   14.10
 -11  -1   3  166.48   12.30
  11   1  -3  151.68   13.00
  11   1  -3  153.88   11.30
  12   1  -4  186.28   15.60
  13   1  -5   37.40    6.70
  13   1  -5   36.60    6.80
  14   1  -6   29.40    5.00
  14   1  -6   22.20    5.10
   7  -1 -14    5.40    2.20
   7  -1 -14    7.10    4.20
   6  -1 -13   -5.20    5.70
   6  -1 -13    6.70    2.60
   6  -1 -13    2.70    3.40
   5  -1 -12   55.99    7.30
   5  -1 -12   43.60    8.60
   4  -1 -11  301.57   19.00
   4  -1 -11  319.67   22.60
   3  -1 -10  134.29   13.90
   3  -1 -10  134.99   11.20
   2  -1  -9   94.39   10.30
   2  -1  -9   84.29    8.20
   1  -1  -8    4.70    2.40
  -1   1   8    1.40    1.70
   0   1   7 2165.98   87.09
   1   1   6 2425.16   97.59
  -2  -1  -5  317.27   13.40
   2   1   5  313.57   16.80
  -3  -1  -4  907.01   36.80
   3   1   4  909.21   40.20
  -4  -1  -3 4199.28  165.38
   4   1   3 4325.07  168.88
  -5  -1  -2  139.79    8.30
   5   1   2  146.29   10.80
  -6  -1  -1 1207.88   50.89
   6   1   1 1269.17   55.19
  -7  -1   0  551.44   24.70
   7   1   0  512.25   27.70
  -8  -1   1   62.99    5.90
   8   1  -1   61.39    7.10
  -9  -1   2  622.34   28.30
   9   1  -2  621.14   30.80
   9   1  -2  507.25   27.30
 -10  -1   3   42.10    6.00
  10   1  -3   44.10    6.50
  10   1  -3   38.40    6.30
 -11  -1   4  746.73   36.60
  11   1  -4  761.62   40.10
  12   1  -5    4.00    3.00
  12   1  -5    0.10    2.70
  13   1  -6   77.99    9.20
  13   1  -6   73.29    8.90
  14   1  -7    6.20    3.00
  14   1  -7    9.80    3.10
   8  -1 -14   15.80    5.00
   8  -1 -14   17.30    3.50
   7  -1 -13    3.00    3.30
   7  -1 -13   -2.70    6.60
   7  -1 -13    0.50    2.30
   6  -1 -12    5.10    3.70
   6  -1 -12    5.40    2.90
   5  -1 -11  227.18   18.70
   5  -1 -11  235.98   16.30
   4  -1 -10    3.20    2.30
   4  -1 -10    6.10    4.00
   4  -1 -10    1.00    5.70
   3  -1  -9   53.89    6.30
   3  -1  -9   38.30    7.40
  -1   1   7   40.90    3.80
   0   1   6   56.79    4.90
  -1  -1  -5   18.10    1.50
   1   1   5   22.70    3.10
  -2  -1  -4   53.29    3.60
   2   1   4   61.49    5.50
  -3  -1  -3   37.10    3.20
   3   1   3   40.90    4.70
  -4  -1  -2  199.18   10.60
   4   1   2  226.28   13.40
  -5  -1  -1 2394.66   96.39
   5   1   1 2493.95  100.09
  -6  -1   0 1429.66   60.59
   6   1   0 1562.04   64.79
  -7  -1   1   16.80    3.10
   7   1  -1   18.60    3.90
  -8  -1   2 2664.83   98.29
   8   1  -2 2173.48   99.49
  -9  -1   3 1941.41   77.19
   9   1  -3 1630.94   75.79
   9   1  -3 1908.81   78.69
   9   1  -3 1910.31   82.19
 -10  -1   4  559.64   27.20
  10   1  -4  498.75   29.60
  10   1  -4  505.35   30.40
 -11  -1   5  158.88   13.40
  11   1  -5  172.08   12.20
  11   1  -5  185.68   15.70
  11   1  -5  180.58   14.90
  12   1  -6   43.40   10.10
  12   1  -6   48.10    7.50
  12   1  -6   38.70    6.70
  13   1  -7  290.47   19.60
  13   1  -7  301.47   19.90
  14   1  -8  656.93   32.10
  14   1  -8  621.04   31.20
   8  -1 -13  115.09   11.50
   8  -1 -13  105.69    9.10
   7  -1 -12  176.88   13.30
   7  -1 -12  179.68   15.90
   6  -1 -11  243.08   16.70
   6  -1 -11  252.97   20.00
   5  -1 -10  471.25   25.50
   5  -1 -10  456.85   28.50
   4  -1  -9    8.30    4.30
   4  -1  -9   -4.50    6.50
   4  -1  -9    5.40    2.60
   3  -1  -8  132.19   12.00
   3  -1  -8  136.39   10.50
  -1   1   6  495.15   21.40
   0   1   5 1491.25   60.19
  -1  -1  -4    9.80    1.50
  -2  -1  -3  274.67   12.60
   2   1   3  288.07   14.70
  -3  -1  -2 3818.02  156.58
   3   1   2 4274.97  159.48
  -4  -1  -1 1231.68   51.29
   4   1   1 1317.07   54.39
  -5  -1   0 1301.47   54.09
   5   1   0 1371.96   57.19
  -6  -1   1 1519.25   64.89
   6   1  -1 1694.73   68.19
  -7  -1   2  270.07   14.60
   7   1  -2  280.77   16.30
  -8  -1   3  773.82   35.60
   8   1  -3  815.72   37.30
  -9  -1   4  213.68   13.40
   9   1  -4  200.88   13.90
   9   1  -4  221.18   16.90
   9   1  -4  194.58   15.50
 -10  -1   5 1493.95   83.99
  10   1  -5 1432.16   66.39
  10   1  -5 1470.95   67.49
  10   1  -5 1336.67   66.29
  10   1  -5 1453.05   61.79
 -11  -1   6   31.00    7.90
  11   1  -6   29.60    6.30
  11   1  -6   41.40    8.20
  11   1  -6   34.20    6.50
  11   1  -6   36.20    6.60
  12   1  -7  800.12   36.40
  12   1  -7  806.02   41.70
  12   1  -7  817.12   41.80
  13   1  -8  493.25   27.50
  13   1  -8  498.45   27.90
   9  -1 -13   11.50    3.10
   9  -1 -13   19.50    4.80
   8  -1 -12  234.08   17.90
   8  -1 -12  227.78   15.50
   7  -1 -11  353.06   21.20
   7  -1 -11  341.57   24.40
   6  -1 -10   -4.80    6.30
   6  -1 -10    1.90    2.40
   5  -1  -9    1.00    6.00
   5  -1  -9   30.30    6.40
   5  -1  -9   15.60    3.90
   4  -1  -8    9.40    4.10
  -1   1   5   42.90    3.30
   0  -1  -4   34.90    2.40
   0   1   4   36.40    3.30
  -1  -1  -3  586.14   25.20
   1   1   3  654.63   27.10
  -2  -1  -2   82.39    4.90
   2   1   2   89.09    6.40
  -3  -1  -1  559.54   24.10
   3   1   1  585.34   26.30
  -4  -1   0   30.60    3.20
   4   1   0   41.30    4.90
  -5  -1   1   75.79    5.60
   5   1  -1   86.99    7.10
  -6  -1   2   11.80    2.70
   6   1  -2   12.10    3.00
  -7  -1   3  750.82   34.30
   7   1  -3  816.92   36.20
  -8  -1   4   57.49    5.80
   8   1  -4   41.80    7.00
   8   1  -4   52.79    6.10
   8   1  -4   65.69    8.80
  -9  -1   5  126.59   10.10
   9   1  -5  119.49   10.30
   9   1  -5  152.48   13.80
   9   1  -5  148.89   13.40
 -10  -1   6 1816.72   79.49
  10   1  -6 1944.61   84.59
  10   1  -6 1910.81   78.99
  10   1  -6 1819.92   82.99
  10   1  -6 1858.81   83.49
  11   1  -7   49.70    8.00
  11   1  -7   36.00    5.60
  11   1  -7   47.10    7.80
  11   1  -7   40.60    8.00
  12   1  -8    3.10    2.90
  12   1  -8   -0.50    2.10
  12   1  -8   -0.80    2.20
  13   1  -9  186.08   13.70
  10  -1 -13    1.10    2.50
  10  -1 -13   -0.60    1.40
   9  -1 -12    7.60    2.90
   9  -1 -12    9.50    4.30
   8  -1 -11  169.18   13.10
   8  -1 -11  177.48   16.20
   7  -1 -10   30.60    7.50
   7  -1 -10   30.30    5.30
   7  -1 -10   23.10    9.70
   6  -1  -9  600.14   34.60
   6  -1  -9  617.04   31.20
   5  -1  -8  410.16   25.90
   5  -1  -8  459.55   23.30
   5  -1  -8  426.86   25.30
   4  -1  -7  549.45   33.70
  -4   1   7  692.43   26.90
   1  -1  -4   15.20    1.50
  -1   1   4   14.10    1.90
   0  -1  -3  617.24   25.80
   0   1   3  663.13   27.00
  -1  -1  -2  666.03   28.70
   1   1   2  753.12   30.30
  -2  -1  -1 2144.59   89.89
   2   1   1 2473.35   92.19
  -3  -1   0   71.69    4.80
   3   1   0   76.49    6.30
  -4  -1   1  621.14   27.50
   4   1  -1  690.43   29.60
  -5  -1   2  657.13   29.40
   5   1  -2  726.93   31.70
  -6  -1   3 1168.58   48.40
   6   1  -3 1166.88   50.19
  -7  -1   4   37.10    4.40
   7   1  -4   38.30    4.90
   8   1  -5   45.50    8.60
   8   1  -5   37.80    6.60
  -9  -1   6  284.07   16.60
   9   1  -6  284.77   19.70
   9   1  -6  250.17   19.30
   9   1  -6  231.78   18.00
   9   1  -6  256.57   16.00
  10   1  -7   60.29   10.10
  10   1  -7   73.39    9.40
  10   1  -7   74.29    9.40
  10   1  -7   77.09    8.20
  11   1  -8    4.00    4.30
  11   1  -8    6.40    3.80
  11   1  -8   15.70    3.80
  11   1  -8   10.20    4.70
  12   1  -9   -1.70    2.60
  12   1  -9    0.10    2.70
  12   1  -9   -0.50    2.20
  13   1 -10   -0.90    2.00
  10  -1 -12   40.40    7.50
  10  -1 -12   40.70    5.40
   9  -1 -11    6.10    4.00
   9  -1 -11    9.30    3.80
   8  -1 -10  101.89   10.10
   8  -1 -10  115.39   12.90
   7  -1  -9    5.20    8.10
   7  -1  -9    5.50    4.00
   7  -1  -9    6.30    3.00
   7  -1  -9    3.60    2.40
   6  -1  -8   10.40    4.30
   6  -1  -8   15.80    4.20
   6  -1  -8    8.60   10.90
   6  -1  -8   13.30    4.60
   5  -1  -7 1395.36   63.19
   5  -1  -7 1350.66   59.39
  -5   1   7 1400.16   56.29
   2  -1  -4 1241.98   48.60
   1  -1  -3 6947.80  250.07
  -1   1   3 6090.89  249.88
   0  -1  -2 1575.54   62.29
   0   1   2 1608.64   63.09
  -1  -1  -1 3423.86  134.79
   1   1   1 3556.94  136.19
  -3  -1   1  256.37   12.40
   3   1  -1  278.07   14.00
  -4  -1   2 1010.90   41.30
   4   1  -2 1016.80   43.20
  -5  -1   3  111.19    7.10
   5   1  -3  115.09    8.30
  -6  -1   4  446.86   20.90
  -7  -1   5   17.20    3.50
   7   1  -5   17.20    4.50
  -8  -1   6   41.10    6.20
   8   1  -6   41.70    7.20
   8   1  -6   49.99    7.60
   8   1  -6   41.40    6.50
  -9  -1   7  819.92   38.90
   9   1  -7  798.32   42.10
   9   1  -7  858.11   43.50
   9   1  -7  803.52   41.80
   9   1  -7  823.12   39.00
  10   1  -8  400.06   25.20
  10   1  -8  365.16   24.60
  10   1  -8  392.76   21.30
  10   1  -8  370.66   23.90
  11   1  -9   14.60    4.40
  11   1  -9   26.40    4.90
  11   1  -9   19.10    5.60
  12   1 -10  214.48   15.60
  12   1 -10  219.58   12.80
  11  -1 -12    0.70    1.50
  11  -1 -12   -1.10    2.70
  10  -1 -11  314.27   21.70
  10  -1 -11  296.47   18.30
   9  -1 -10  182.88   16.50
   9  -1 -10  166.08   13.10
   8  -1  -9  199.68   16.60
   8  -1  -9  201.08   14.60
   8  -1  -9  220.48   18.20
   7  -1  -8  689.43   34.60
   7  -1  -8  706.63   38.70
   7  -1  -8  729.83   38.00
   6  -1  -7  313.07   19.70
   6  -1  -7  285.07   17.40
   6  -1  -7  280.77   20.00
  -6   1   7  312.97   15.60
  -5   1   6 2000.50   79.59
   3  -1  -4  433.86   18.10
   2  -1  -3 5606.94  215.28
   0  -1  -1   65.09    3.90
   0   1   1   61.79    4.20
  -1  -1   0   45.50    3.30
   1   1   0   45.90    3.90
  -3  -1   2    9.90    1.90
   3   1  -2    8.90    2.30
  -4  -1   3 1376.96   53.49
   4   1  -3 1280.17   55.29
  -5  -1   4  622.64   27.00
  -6  -1   5  448.66   21.00
  -7  -1   6   32.30    4.70
   7   1  -6   18.80    4.00
   7   1  -6   27.40    6.00
   7   1  -6   26.20    5.50
  -8  -1   7  531.05   26.30
   8   1  -7  520.45   29.70
   8   1  -7  539.25   27.50
   8   1  -7  525.55   30.70
   8   1  -7  510.45   30.30
   9   1  -8   83.99   10.20
   9   1  -8   82.09    8.60
   9   1  -8   64.79   10.90
   9   1  -8   87.69   10.60
  10   1  -9   68.99    9.10
  10   1  -9   54.29    8.90
  10   1  -9   79.29    7.80
  10   1  -9   60.79    9.00
  11   1 -10   83.49    7.60
  11   1 -10   85.69    9.80
  12   1 -11  238.28   12.90
  12   1 -11  250.17   16.60
  11  -1 -11  175.38   12.00
  11  -1 -11  165.68   14.60
  10  -1 -10   78.89    8.60
  10  -1 -10   90.39   11.30
   9  -1  -9    5.10    3.50
   9  -1  -9   10.00    4.50
   9  -1  -9    2.90    2.50
   8  -1  -8   13.30    3.80
   8  -1  -8    7.80    4.40
   8  -1  -8   13.70    5.40
   7  -1  -7  257.07   18.90
   7  -1  -7  254.37   16.10
   7  -1  -7  266.27   18.20
  -7   1   7  247.58   14.80
   6  -1  -6   28.40    5.20
   6  -1  -6   35.00    6.20
  -6   1   6   30.30    4.00
  -5   1   5   52.79    4.50
   4  -1  -4 1247.68   49.40
   3  -1  -3  226.68   10.40
   2  -1  -2 2998.70  116.09
   1  -1  -1  284.77   12.60
   0  -1   0    1.20    1.10
   0   1   0    0.90    1.10
  -1  -1   1  281.47   12.60
   1   1  -1  289.77   13.80
  -2  -1   2 2806.62  110.59
   2   1  -2 2889.51  112.89
  -3  -1   3  220.98   10.70
  -4  -1   4 1238.48   50.09
  -5  -1   5   57.19    4.80
  -6  -1   6   32.50    4.20
   6   1  -6   41.80    6.40
   6   1  -6   26.70    5.30
  -7  -1   7  265.27   15.00
   7   1  -7  242.48   17.80
   7   1  -7  252.27   16.10
   7   1  -7  279.77   19.40
   7   1  -7  252.07   19.20
   8   1  -8    6.20    4.20
   8   1  -8    5.60    3.80
   8   1  -8   13.20    3.50
   8   1  -8    6.70    5.60
   9   1  -9    9.30    3.80
   9   1  -9    6.90    3.80
   9   1  -9   11.40    4.90
  10   1 -10   87.59    8.10
  10   1 -10   86.19   11.10
  10   1 -10   98.69   11.00
  11   1 -11  187.08   11.60
  11   1 -11  191.08   15.10
  12  -1 -11  232.48   14.00
  12  -1 -11  246.28   16.70
  11  -1 -10   79.69   10.60
  11  -1 -10   88.09    8.40
  10  -1  -9   73.29    9.50
  10  -1  -9   60.39    7.30
  10  -1  -9   76.89   10.80
   9  -1  -8   72.29    8.30
   9  -1  -8   74.19   10.90
   9  -1  -8   90.19   10.50
   8  -1  -7  538.45   31.80
   8  -1  -7  528.65   28.20
   8  -1  -7  535.35   30.30
  -8   1   7  567.34   26.90
  -8   1   7  551.34   28.00
   7  -1  -6   28.50    6.20
   7  -1  -6   28.80    6.30
   7  -1  -6   27.40    4.70
  -7   1   6   23.20    4.80
  -6   1   5  477.25   21.90
   5  -1  -4  662.23   27.10
  -5   1   4  645.24   28.00
   4  -1  -3 1426.46   56.59
   3  -1  -2   15.00    2.00
   3  -1  -2   13.30    1.10
   1  -1   0   48.50    3.40
   0  -1   1   64.89    4.00
  -2  -1   3 5209.28  200.58
  -3  -1   4  414.56   18.20
  -4  -1   5   91.29    5.90
  -5  -1   6 2031.90   81.19
  -6  -1   7  319.57   16.30
   6   1  -7  337.67   21.60
   6   1  -7  319.27   18.50
   6   1  -7  310.77   20.40
   7   1  -8  647.24   37.20
   7   1  -8  709.63   37.80
   7   1  -8  719.03   37.90
   7   1  -8  724.03   34.50
   8   1  -9  216.18   17.20
   8   1  -9  203.78   17.40
   8   1  -9  214.18   17.60
   8   1  -9  211.68   14.60
   9   1 -10  151.28   14.70
   9   1 -10  179.68   12.70
   9   1 -10  165.88   15.50
  10   1 -11  292.87   20.90
  10   1 -11  297.67   17.10
  11   1 -12   -0.60    1.90
  11   1 -12   -2.00    2.40
  12  -1 -10  222.78   16.60
  12  -1 -10  210.38   13.60
  11  -1  -9   15.00    5.20
  11  -1  -9   21.20    5.70
  11  -1  -9   12.00    3.50
  10  -1  -8  404.56   25.40
  10  -1  -8  415.06   23.50
  10  -1  -8  415.86   27.70
   9  -1  -7  806.32   42.20
   9  -1  -7  850.11   44.70
   9  -1  -7  838.02   40.40
  -9   1   7  839.42   38.90
  -9   1   7  867.61   40.40
   8  -1  -6   45.40    6.70
   8  -1  -6   59.99    8.70
   8  -1  -6   53.79    7.50
  -8   1   6   46.90    6.80
  -8   1   6   32.00    6.40
   7  -1  -5   21.00    4.10
   7  -1  -5   16.90    4.60
  -7   1   5   24.00    4.30
   6  -1  -4  462.35   19.90
  -6   1   4  453.55   21.10
   5  -1  -3  120.89    6.90
  -5   1   3  110.69    7.00
   4  -1  -2 1056.79   40.00
   4  -1  -2  954.40   38.30
   4  -1  -2  943.91   38.40
   3  -1  -1  254.67   11.70
   1  -1   1 3315.87  128.19
   0  -1   2 1445.76   56.89
  -1  -1   3 6401.46  245.88
  -2  -1   4 1178.98   47.10
  -3  -1   5  459.45   20.00
  -4  -1   6   50.39    4.30
  -5  -1   7 1399.26   57.49
   5   1  -7 1367.06   63.49
   5   1  -7 1459.75   64.29
   6   1  -8   -2.00    6.60
   6   1  -8   13.80    4.60
   6   1  -8    5.10    2.80
   6   1  -8   12.10    4.00
   7   1  -9   -4.00    2.00
   7   1  -9    0.60    2.90
   7   1  -9    2.50    2.30
   8   1 -10  102.59   12.10
   8   1 -10  100.89   13.40
   8   1 -10  106.09    9.70
   9   1 -11    7.60    2.70
   9   1 -11    6.20    4.20
  10   1 -12   35.10    4.70
  10   1 -12   30.00    6.10
  13  -1 -10    1.30    1.70
  13  -1 -10   -2.50    2.70
  12  -1  -9    1.50    2.50
  12  -1  -9    1.60    1.70
  12  -1  -9   -0.50    2.70
  11  -1  -8   12.50    4.70
  11  -1  -8   12.70    4.00
  11  -1  -8    6.60    2.60
  10  -1  -7   83.19    8.70
  10  -1  -7   74.29    9.40
  10  -1  -7   73.69   10.80
   9  -1  -6  247.58   16.50
   9  -1  -6  239.68   18.10
   9  -1  -6  249.28   19.70
  -9   1   6  271.47   16.90
  -9   1   6  276.37   16.20
   8  -1  -5   19.50    5.30
   8  -1  -5   32.00    5.30
   8  -1  -5   27.80    6.20
  -8   1   5   36.60    5.60
  -8   1   5   36.00    5.00
   7  -1  -4   47.50    4.00
  -7   1   4   48.70    5.10
   6  -1  -3 1273.47   51.69
  -6   1   3 1282.07   52.49
   5  -1  -2  600.84   26.40
   5  -1  -2  691.03   28.20
  -5   1   2  693.53   28.30
   4  -1  -1  688.03   28.20
   4  -1  -1  663.13   27.60
  -4   1   1  672.03   28.30
   3  -1   0   64.19    4.30
   2  -1   1 2248.28   87.79
   1  -1   2  647.94   26.60
   0  -1   3  567.54   23.40
  -1  -1   4   14.80    1.90
   1   1  -4   12.00    1.70
  -2  -1   5 3785.92  146.59
  -3  -1   6 2256.47   88.69
  -4  -1   7  698.83   29.80
   5   1  -8  437.66   26.20
   5   1  -8  479.25   27.00
   5   1  -8  420.56   23.40
   6   1  -9  629.84   35.10
   6   1  -9  591.04   30.60
   7   1 -10   27.80    9.00
   7   1 -10   21.30    5.10
   7   1 -10   22.30    6.30
   8   1 -11  173.18   12.80
   8   1 -11  159.58   15.80
   9   1 -12   14.30    5.40
   9   1 -12   21.60    4.30
  10   1 -13    2.60    2.40
  10   1 -13    2.50    2.80
  13  -1  -9  202.88   12.80
  13  -1  -9  189.38   15.10
  12  -1  -8    2.40    3.10
  12  -1  -8    1.40    2.90
  12  -1  -8    1.10    1.80
  11  -1  -7   46.50    8.50
  11  -1  -7   43.50    7.40
  11  -1  -7   48.10    6.60
  10  -1  -6 1844.52   86.19
  10  -1  -6 1858.71   83.69
  10  -1  -6 1924.21   81.49
 -10   1   6 1967.80   80.39
   9  -1  -5  145.89   14.10
   9  -1  -5  145.49   11.70
   9  -1  -5  146.09   13.00
  -9   1   5  148.79   11.60
  -9   1   5  142.39   10.60
   8  -1  -4   51.29    8.30
  -8   1   4   55.29    5.80
  -8   1   4   47.20    6.00
   7  -1  -3  888.41   37.30
  -7   1   3  888.91   38.40
   6  -1  -2   12.10    1.80
   6  -1  -2   14.50    2.70
  -6   1   2   13.90    2.80
   5  -1  -1   78.99    5.50
   5  -1  -1   79.99    5.10
  -5   1   1   84.29    5.70
   4  -1   0   33.60    3.20
  -4   1   0   34.00    3.20
   3  -1   1  584.14   24.50
   2  -1   2   84.49    5.10
   1  -1   3  568.34   23.70
   0  -1   4   29.50    2.70
   0   1  -4   34.00    2.70
   0   1  -4   32.30    2.30
  -1  -1   5   38.30    3.10
  -2  -1   6  574.94   24.30
  -3  -1   7    6.10    2.00
   4   1  -8   21.70    5.10
   4   1  -8   27.60    5.90
   5   1  -9   26.50    6.20
   5   1  -9   22.90    5.10
   6   1 -10    3.30    3.00
   6   1 -10    3.00    2.50
   7   1 -11  348.27   21.20
   7   1 -11  357.36   25.80
   8   1 -12  231.98   15.40
   8   1 -12  244.38   20.50
   9   1 -13   15.00    5.00
   9   1 -13   10.20    3.50
  13  -1  -8  470.55   24.80
  13  -1  -8  486.25   28.60
  13  -1  -8  481.35   26.60
  12  -1  -7  835.32   41.70
  12  -1  -7  817.72   39.60
  12  -1  -7  820.72   44.20
  11  -1  -6   37.50    8.10
  11  -1  -6   30.80    5.50
  11  -1  -6   39.40    7.40
 -11   1   6   41.20    8.30
  10  -1  -5 1491.15   66.29
  10  -1  -5 1512.25   69.09
  10  -1  -5 1466.45   71.09
 -10   1   5 1560.04   65.19
   9  -1  -4  217.18   17.90
  -9   1   4  224.78   13.80
  -9   1   4  218.18   14.90
   8  -1  -3  866.01   35.30
   8  -1  -3  797.22   41.40
  -8   1   3  822.22   38.40
  -8   1   3  792.12   36.60
   7  -1  -2  292.77   15.00
   7  -1  -2  323.47   14.20
  -7   1   2  297.57   15.70
   6  -1  -1 1703.23   69.19
   6  -1  -1 1748.93   68.59
  -6   1   1 1698.73   69.29
   5  -1   0 1407.66   56.79
   5  -1   0 1415.66   56.69
  -5   1   0 1393.46   56.69
   4  -1   1 1159.38   47.50
  -4   1  -1 1191.08   47.50
   3  -1   2 3709.33  143.69
  -3   1  -2 3698.83  143.49
   2  -1   3  264.17   12.30
  -2   1  -3  265.37   11.90
   1  -1   4   14.10    2.20
  -1   1  -4   16.90    1.80
   0  -1   5 1368.26   54.29
  -1  -1   6  442.06   19.00
  -2  -1   7 1347.67   53.89
   3   1  -8  130.19   10.60
   3   1  -8  138.89   12.20
   4   1  -9   12.50    3.70
   4   1  -9    8.40    4.20
   5   1 -10  490.05   30.90
   5   1 -10  489.85   26.70
   6   1 -11  236.18   16.60
   6   1 -11  262.17   21.30
   7   1 -12  150.18   16.20
   7   1 -12  168.48   12.80
   8   1 -13  105.69    9.00
   8   1 -13   85.69   11.40
  14  -1  -8  638.64   29.90
  14  -1  -8  671.63   31.50
  14  -1  -8  605.74   32.60
  13  -1  -7  290.97   20.90
  13  -1  -7  281.67   17.30
  13  -1  -7  292.77   19.00
  12  -1  -6   37.20    6.90
  12  -1  -6   40.80    6.20
  12  -1  -6   42.60    8.30
  11  -1  -5  176.28   15.00
  11  -1  -5  162.28   16.10
  11  -1  -5  174.68   13.10
 -11   1   5  167.68   13.10
  10  -1  -4  533.95   32.30
 -10   1   4  537.25   27.00
   9  -1  -3 1893.11   86.09
   9  -1  -3 1881.61   80.39
   9  -1  -3 1917.31   78.59
  -9   1   3 1983.70   82.59
  -9   1   3 2013.90   80.59
   8  -1  -2 2841.12  110.89
   8  -1  -2 2959.90  109.79
  -8   1   2 2446.36  114.29
  -8   1   2 2910.01  112.29
   7  -1  -1   19.60    3.00
   7  -1  -1   25.10    3.30
  -7   1   1   18.60    3.30
   6  -1   0 1598.94   65.19
   6  -1   0 1587.34   65.19
  -6   1   0 1643.64   65.29
   5  -1   1 2637.44  103.79
   5  -1   1 2590.44  103.09
  -5   1  -1 2620.34  102.99
   4  -1   2  189.58   10.00
  -4   1  -2  199.58   10.00
   3  -1   3   38.70    3.50
  -3   1  -3   40.90    3.40
   2  -1   4   62.09    4.30
  -2   1  -4   50.09    3.60
   1  -1   5   21.00    2.40
  -1   1  -5   18.40    1.80
  -1   1  -5   19.80    2.10
   0  -1   6   47.50    3.80
  -1  -1   7   45.70    3.70
   2   1  -8  118.19   11.90
   2   1  -8  135.09   10.30
   3   1  -9   49.60    7.50
   3   1  -9   47.30    6.50
   4   1 -10   -0.40    2.40
   4   1 -10    5.10    3.70
   5   1 -11  240.98   22.60
   5   1 -11  240.08   16.70
   6   1 -12    5.80    3.10
   6   1 -12   -0.40    3.90
   7   1 -13   -2.20    1.60
   8   1 -14   19.30    3.80
   8   1 -14   13.70    5.00
  14  -1  -7    8.00    3.90
  14  -1  -7    8.60    2.50
  14  -1  -7   16.10    4.30
  13  -1  -6   87.49    9.10
  13  -1  -6   77.29    7.80
  13  -1  -6   75.79   10.10
  12  -1  -5    1.60    3.60
  12  -1  -5    2.10    3.00
  12  -1  -5    1.00    1.80
 -12   1   5   12.10    6.30
  11  -1  -4  782.32   42.10
  11  -1  -4  766.22   37.70
 -11   1   4  722.73   36.20
  10  -1  -3   41.60    7.40
  10  -1  -3   52.49    8.60
 -10   1   3   56.59    6.60
   9  -1  -2  614.34   31.30
   9  -1  -2  659.43   29.50
   9  -1  -2  653.63   36.10
  -9   1   2  673.63   31.00
  -9   1   2  655.33   32.70
   8  -1  -1   67.59    5.90
   8  -1  -1   69.89    5.80
  -8   1   1   62.19    6.10
  -8   1   1   58.79    7.00
   7  -1   0  654.73   29.90
   7  -1   0  668.53   29.90
  -7   1   0  682.93   30.20
   6  -1   1 1289.57   55.29
   6  -1   1 1366.96   54.89
  -6   1  -1 1345.17   54.79
   5  -1   2  147.79    8.70
  -5   1  -2  146.79    8.50
   4  -1   3 3954.60  155.48
  -4   1  -3 4039.80  155.28
   3  -1   4  910.51   38.00
  -3   1  -4  940.01   37.70
   2  -1   5  321.37   14.60
  -2   1  -5  311.17   13.60
   1  -1   6 2285.77   89.79
   0  -1   7 2055.19   80.99
   1   1  -8    4.00    2.50
   2   1  -9  101.59   11.50
   2   1  -9   83.69    8.80
   3   1 -10  124.49   11.00
   3   1 -10  120.59   14.00
   4   1 -11  314.67   25.10
   4   1 -11  308.67   19.60
   5   1 -12   52.09    7.20
   5   1 -12   44.60    9.50
   6   1 -13    5.40    4.30
   6   1 -13    3.70    2.50
   7   1 -14    1.20    4.30
   7   1 -14    7.70    2.60
  14  -1  -6   26.60    4.30
  14  -1  -6   27.10    5.20
  14  -1  -6   22.80    5.80
  13  -1  -5   43.90    6.50
  13  -1  -5   37.90    6.70
  13  -1  -5   43.50    7.90
  12  -1  -4  189.28   17.00
  12  -1  -4  180.88   15.20
  12  -1  -4  176.18   13.50
 -12   1   4  164.68   13.30
  11  -1  -3  168.68   15.60
  11  -1  -3  153.68   11.90
 -11   1   3  168.08   14.40
 -11   1   3  168.78   12.70
  10  -1  -2   71.79   10.50
  10  -1  -2   72.99    6.70
  10  -1  -2   75.19    8.50
 -10   1   2   84.49    7.90
 -10   1   2   82.79    9.30
   9  -1  -1  376.86   19.30
   9  -1  -1  359.06   20.80
   9  -1  -1  392.66   19.20
   9  -1  -1  392.16   24.60
  -9   1   1  345.57   21.40
  -9   1   1  383.06   20.00
  -9   1   1  377.96   21.60
   8  -1   0  564.84   25.60
   8  -1   0  555.84   26.20
   8  -1   0  509.65   28.20
  -8   1   0  522.95   27.30
  -8   1   0  576.94   26.30
   7  -1   1   22.70    3.60
   7  -1   1   28.80    3.90
  -7   1  -1   22.90    3.50
   6  -1   2  710.83   31.70
   6  -1   2  736.53   32.80
  -6   1  -2  727.63   31.60
   5  -1   3   20.60    3.20
  -5   1  -3   22.30    3.00
   4  -1   4    6.40    1.80
  -4   1  -4    9.00    2.10
   3  -1   5 2099.69   84.59
  -3   1  -5 2175.08   83.59
   2  -1   6   60.29    4.60
   0   1  -8  391.86   21.90
   1   1  -9  408.16   23.80
   1   1  -9  457.75   28.20
   2   1 -10  140.59   14.70
   2   1 -10  128.89   11.40
   3   1 -11  558.34   36.40
   3   1 -11  592.84   31.20
   4   1 -12  203.68   19.30
   4   1 -12  178.08   14.70
   5   1 -13    3.80    2.50
   5   1 -13    0.20    3.50
   6   1 -14   88.39   12.40
   6   1 -14   89.89    8.60
  15  -1  -6   55.19    6.50
  15  -1  -6   50.79    5.30
  14  -1  -5   36.40    6.20
  14  -1  -5   39.10    7.20
  14  -1  -5   28.00    4.60
  13  -1  -4   48.70    7.30
  13  -1  -4   51.59    8.70
  13  -1  -4   48.10    6.60
  12  -1  -3  279.97   20.90
  12  -1  -3  269.47   15.90
 -12   1   3  255.27   17.90
 -12   1   3  280.67   17.50
  11  -1  -2  279.47   17.30
  11  -1  -2  283.97   21.30
 -11   1   2  280.17   17.30
 -11   1   2  265.97   18.40
  10  -1  -1  537.75   26.00
  10  -1  -1  543.25   27.90
  10  -1  -1  511.35   31.20
 -10   1   1  555.14   27.00
 -10   1   1  522.65   28.50
   9  -1   0  125.89   12.60
   9  -1   0  117.99   10.20
   9  -1   0  114.39    8.60
   9  -1   0  123.29    9.30
  -9   1   0  117.49    9.20
  -9   1   0  123.29   10.30
  -9   1   0  119.39   10.70
   8  -1   1  906.91   40.00
   8  -1   1  847.92   41.30
   8  -1   1  920.01   39.10
  -8   1  -1  910.51   39.20
  -8   1  -1  842.62   40.60
   7  -1   2 2664.63  108.09
   7  -1   2 2716.13  109.29
  -7   1  -2 2721.73  107.89
   6  -1   3 2538.25  102.39
   6  -1   3 2601.74  104.39
  -6   1  -3 2570.44  102.19
   5  -1   4  407.86   19.30
  -5   1  -4  415.46   18.90
   4  -1   5  397.46   18.70
  -4   1  -5  406.06   17.80
   3  -1   6 2925.71  114.89
   2  -1   7  263.57   12.90
  -1   1  -8  451.25   26.70
  -1   1  -8  606.34   35.40
   0   1  -9 1391.96   63.49
   0   1  -9 1463.15   68.99
   1   1 -10 3485.15  145.89
   1   1 -10 3645.44  153.08
   2   1 -11   75.29   12.40
   2   1 -11   98.19   10.00
   3   1 -12   35.20    6.40
   3   1 -12   35.40    9.00
   4   1 -13  521.25   29.90
   4   1 -13  583.84   38.90
   5   1 -14    4.80    5.10
   5   1 -14    4.40    2.30
   6   1 -15   75.79    6.70
   6   1 -15   48.90    9.00
  15  -1  -5   12.00    3.20
  15  -1  -5    8.70    2.70
  14  -1  -4  111.69   10.80
  14  -1  -4   98.99    9.10
  13  -1  -3  321.17   22.40
  13  -1  -3  278.57   17.80
 -13   1   3  247.38   17.50
  12  -1  -2  346.67   20.30
  12  -1  -2  392.86   25.80
 -12   1   2  365.26   21.50
 -12   1   2  370.86   22.20
  11  -1  -1   -0.20    3.20
  11  -1  -1    3.40    3.00
 -11   1   1    9.20    3.20
 -11   1   1    7.30    3.40
  10  -1   0   95.59    8.70
  10  -1   0   95.19   11.40
  10  -1   0   88.79    7.50
  10  -1   0   89.39    9.20
 -10   1   0   75.59    8.80
 -10   1   0   90.69    8.20
   9  -1   1  774.32   37.70
   9  -1   1  828.22   39.10
   9  -1   1  740.43   41.20
   9  -1   1  842.12   36.70
  -9   1  -1  847.22   37.00
  -9   1  -1  831.42   39.40
   8  -1   2  190.78   11.70
   8  -1   2  191.68   13.60
   8  -1   2  184.08   12.60
  -8   1  -2  193.48   11.70
  -8   1  -2  184.68   13.50
   7  -1   3   15.30    3.00
   7  -1   3   14.50    3.40
  -7   1  -3   15.30    3.10
   6  -1   4    6.80    2.30
   6  -1   4    3.80    2.30
  -6   1  -4    2.50    1.70
   5  -1   5   42.10    4.60
  -5   1  -5   56.39    4.40
   4  -1   6  330.17   16.10
  -4   1  -6  320.17   14.10
   3  -1   7  101.29    6.80
   2  -1   8  624.24   27.30
  -1   1  -9  119.89   14.20
  -1   1  -9   95.99    9.70
   0   1 -10  123.89   11.80
   0   1 -10  133.29   15.20
   1   1 -11   61.69    8.00
   1   1 -11   62.19   10.60
   2   1 -12   20.80    7.50
   2   1 -12   28.30    5.80
   3   1 -13    3.70    3.50
   3   1 -13    4.10    5.30
   4   1 -14  271.07   17.60
   5   1 -15    0.90    1.80
  15  -1  -4   10.80    3.00
  15  -1  -4    9.00    3.30
  14  -1  -3  472.55   24.70
  14  -1  -3  510.85   28.10
 -14   1   3  422.76   24.50
  13  -1  -2   89.09    8.30
 -13   1   2   99.39    9.60
  12  -1  -1  380.06   25.80
  12  -1  -1  382.56   21.60
 -12   1   1  374.66   21.40
 -12   1   1  365.56   22.40
  11  -1   0   22.50    4.40
  11  -1   0   19.80    5.70
  11  -1   0   23.50    5.70
 -11   1   0   36.60    5.70
 -11   1   0   21.70    5.40
  10  -1   1  430.76   22.90
  10  -1   1  473.75   25.00
  10  -1   1  442.46   25.00
 -10   1  -1  458.75   25.60
 -10   1  -1  457.35   23.60
   9  -1   2  221.38   13.50
   9  -1   2  209.18   15.00
   9  -1   2  221.58   14.70
  -9   1  -2  219.18   13.40
  -9   1  -2  223.38   15.00
   8  -1   3  361.46   20.60
   8  -1   3  340.77   21.00
   8  -1   3  354.76   18.90
  -8   1  -3  371.66   21.00
  -8   1  -3  373.66   18.70
   7  -1   4   36.40    5.20
   7  -1   4   26.90    6.60
   7  -1   4   33.50    4.70
  -7   1  -4   38.70    5.60
  -7   1  -4   30.60    4.00
   6  -1   5  571.34   29.10
   6  -1   5  565.74   26.60
  -6   1  -5  585.24   25.50
  -6   1  -5  562.44   28.30
   5  -1   6   40.40    4.60
   5  -1   6   49.30    6.40
  -5   1  -6   50.09    6.10
  -5   1  -6   49.40    3.80
   4  -1   7  899.51   35.00
  -4   1  -7  665.13   37.40
   3  -1   8  118.49    8.10
  -2   1  -9  156.68   16.50
  -1   1 -10  134.69   12.00
  -1   1 -10  141.99   16.70
   0   1 -11 2122.39   88.99
   0   1 -11 1935.81   96.89
  -1  -1  12    9.60    4.90
   1   1 -12   -3.40    5.10
   1   1 -12    8.50    3.90
   2   1 -13   89.19   14.40
   2   1 -13   85.29    9.60
   3   1 -14 1623.04   70.79
   4   1 -15   69.39   12.40
  15  -1  -3  227.48   15.80
  15  -1  -3  224.28   13.70
  14  -1  -2   39.10    5.70
  14  -1  -2   30.70    6.10
 -14   1   2   38.00    6.80
  13  -1  -1   17.40    4.50
 -13   1   1   14.60    4.10
  12  -1   0   89.29    9.00
 -12   1   0   75.69    8.30
 -12   1   0   80.89    9.10
  11  -1   1 1006.80   47.60
  11  -1   1 1059.99   48.30
  11  -1   1  960.20   45.30
 -11   1  -1 1022.90   46.00
 -11   1  -1  989.00   47.60
  10  -1   2  468.15   26.70
  10  -1   2  507.65   27.40
  10  -1   2  485.35   24.80
 -10   1  -2  484.65   25.00
 -10   1  -2  516.95   27.30
   9  -1   3   25.60    5.50
   9  -1   3   24.90    4.10
   9  -1   3   20.70    5.10
  -9   1  -3   25.30    5.40
  -9   1  -3   18.00    4.10
   8  -1   4  541.45   27.10
   8  -1   4  559.24   29.50
   8  -1   4  558.34   29.90
  -8   1  -4  604.14   26.80
  -8   1  -4  563.44   28.80
   7  -1   5  782.32   38.50
   7  -1   5  784.02   36.10
   7  -1   5  761.92   38.60
  -7   1  -5  830.72   34.70
  -7   1  -5  809.52   37.50
   6  -1   6  238.58   16.20
   6  -1   6  253.37   16.70
   6  -1   6  250.17   14.20
  -6   1  -6  246.88   15.10
  -6   1  -6  255.67   12.40
   5  -1   7   76.59    6.80
   5  -1   7   91.19    9.10
  -5   1  -7   81.19    7.40
   4  -1   8   20.20    4.90
   4  -1   8   26.60    4.50
  -4   1  -8   23.80    4.10
  -4   1  -8   34.60    8.90
  -3   1  -9   74.89   12.40
  -3   1  -9   57.19    5.60
  -2   1 -10  129.29   16.80
   1  -1  11  296.97   21.30
  -1   1 -11  346.97   28.10
   0  -1  12 1067.19   55.39
   0   1 -12 1257.37   55.09
   0   1 -12 1116.09   63.89
   1   1 -13  152.08   12.90
   1   1 -13  139.89   17.60
   3   1 -15  179.88   18.40
  15  -1  -2   -0.90    1.60
  15  -1  -2   -0.90    1.40
 -15   1   2   -1.60    3.20
  14  -1  -1   43.40    5.70
  14  -1  -1   28.10    5.20
 -14   1   1   46.60    6.50
  13  -1   0   35.20    6.00
 -13   1   0   27.70    5.80
 -12   1  -1   11.30    4.10
 -12   1  -1   11.00    3.40
  11  -1   2  198.88   14.90
  11  -1   2  198.38   15.30
  11  -1   2  198.28   13.40
 -11   1  -2  210.38   15.10
 -11   1  -2  180.88   12.90
  10  -1   3   30.30    5.00
  10  -1   3   31.50    6.00
  10  -1   3   37.10    6.30
 -10   1  -3   34.70    5.00
 -10   1  -3   26.60    5.20
   9  -1   4    5.00    2.60
   9  -1   4    1.70    2.20
   9  -1   4    6.00    3.00
  -9   1  -4    2.30    2.00
  -9   1  -4    2.40    1.50
   8  -1   5  251.87   14.90
   8  -1   5  236.58   17.00
   8  -1   5  246.58   17.20
  -8   1  -5  263.07   16.30
  -8   1  -5  250.77   13.60
   7  -1   6  188.28   14.10
   7  -1   6  198.48   14.40
   7  -1   6  182.08   11.90
  -7   1  -6  185.58   12.90
  -7   1  -6  183.18   10.40
   6  -1   7  180.08   14.10
   6  -1   7  183.98   11.90
   6  -1   7  173.28   13.80
  -6   1  -7  183.98   12.00
   5  -1   8    4.90    2.80
  -5   1  -8   -0.60    1.70
   4  -1   9  200.18   15.00
  -4   1  -9  168.18   10.50
   3  -1  10  171.58   14.20
  -3   1 -10  142.49   17.90
   2  -1  11   74.59   10.10
  -2   1 -11   82.19   13.30
   1  -1  12    2.90    5.50
  -1   1 -12   -5.70    5.50
   0   1 -13  156.98   19.60
   1   1 -14   19.30    7.40
   2   1 -15   30.90    9.20
  15  -1  -1   59.89    6.00
 -15   1   1   51.39    6.30
  14  -1   0  182.98   12.90
 -14   1   0  194.08   14.20
  13  -1   1  188.48   13.70
 -13   1  -1  191.28   14.40
  12  -1   2  150.18   12.30
 -12   1  -2  113.19   10.10
 -12   1  -2  120.79   11.30
  11  -1   3  584.84   32.20
  11  -1   3  585.34   29.90
  11  -1   3  610.54   32.10
 -11   1  -3  580.74   28.90
 -11   1  -3  624.24   31.90
  10  -1   4   -0.20    2.00
  10  -1   4    0.90    2.50
  10  -1   4   -0.90    3.40
 -10   1  -4    2.60    2.50
   9  -1   5    9.10    3.80
   9  -1   5    7.70    3.10
   9  -1   5    4.20    2.90
  -9   1  -5   10.80    3.00
  -9   1  -5    9.60    3.10
   8  -1   6 1845.92   80.79
   8  -1   6 1855.11   79.69
   8  -1   6 1767.42   76.39
  -8   1  -6 1839.32   74.19
  -8   1  -6 1853.91   77.89
   7  -1   7   95.29    8.30
   7  -1   7   94.19    9.70
   7  -1   7   94.29    9.80
  -7   1  -7   94.29    8.60
   6  -1   8   15.90    4.80
   6  -1   8   10.20    4.20
   6  -1   8   16.80    4.10
  -6   1  -8   14.70    3.10
   5  -1   9  369.16   22.30
   5  -1   9  360.86   23.10
  -5   1  -9  341.17   18.00
   4  -1  10   -0.30    2.80
  -4   1 -10   12.50    7.20
   3  -1  11   72.09    9.90
  -3   1 -11   40.60   10.70
   2  -1  12   10.00    5.00
  -2   1 -12    6.90    6.50
  -1   1 -13   -0.40    4.20
   0   1 -14    4.00    5.00
   1   1 -15    6.10    5.20
  15  -1   0    8.40    2.50
  15  -1   0   15.70    3.20
  14  -1   1  223.68   14.50
 -14   1  -1  229.78   15.80
  13  -1   2    6.50    3.20
 -13   1  -2    3.10    2.50
  12  -1   3  473.95   29.30
  12  -1   3  486.85   27.10
 -12   1  -3  490.85   26.90
 -12   1  -3  451.45   24.40
  11  -1   4 1143.79   52.39
  11  -1   4 1093.09   50.09
  11  -1   4 1058.29   53.19
 -11   1  -4 1168.18   51.99
 -11   1  -4 1073.69   48.50
  10  -1   5  713.23   35.50
  10  -1   5  785.42   38.60
  10  -1   5  755.82   39.60
 -10   1  -5  746.23   34.50
 -10   1  -5  781.02   37.50
   9  -1   6  101.19   11.00
   9  -1   6   97.49    8.80
   9  -1   6  104.49   10.20
  -9   1  -6  107.99    9.60
  -9   1  -6  101.39    8.00
   8  -1   7 1911.01   83.29
   8  -1   7 1909.41   80.79
   8  -1   7 1929.01   85.29
  -8   1  -7 1964.10   81.29
   7  -1   8  277.57   16.40
   7  -1   8  265.77   17.80
   7  -1   8  247.68   18.40
  -7   1  -8  264.67   15.80
   6  -1   9  119.39   11.50
   6  -1   9  113.19   11.60
  -6   1  -9  117.49    8.60
   5  -1  10   71.19    9.20
  -5   1 -10   68.09    5.80
   4  -1  11  307.97   21.70
   3  -1  12   67.59    9.40
  -3   1 -12   46.00   13.40
  -2   1 -13   17.30    7.60
  -1   1 -14   64.89   12.60
   0   1 -15    9.70    5.60
  15  -1   1  228.28   13.10
 -15   1  -1  213.28   14.00
  14  -1   2    2.50    2.00
 -14   1  -2    3.30    2.50
  13  -1   3   25.30    5.70
 -13   1  -3   27.90    5.30
  12  -1   4  757.32   38.30
 -12   1  -4  757.22   37.90
  11  -1   5  671.93   37.90
  11  -1   5  737.33   36.50
  11  -1   5  689.23   34.40
 -11   1  -5  650.13   32.30
 -11   1  -5  743.43   35.60
  10  -1   6  254.97   19.40
  10  -1   6  258.07   16.30
  10  -1   6  265.17   18.20
 -10   1  -6  259.67   14.70
 -10   1  -6  274.57   17.10
   9  -1   7    5.80    3.80
   9  -1   7    5.00    2.90
   9  -1   7   16.20    4.40
  -9   1  -7    3.90    2.30
   8  -1   8  496.35   29.90
   8  -1   8  475.25   27.30
   8  -1   8  504.35   26.20
  -8   1  -8  516.95   25.70
   7  -1   9  672.33   37.10
   7  -1   9  651.43   34.10
  -7   1  -9  685.93   31.60
   6  -1  10  803.82   42.80
   6  -1  10  813.52   39.70
  -6   1 -10  825.52   35.00
   5  -1  11   68.69    9.70
  15  -1   2  186.58   12.10
 -15   1  -2  194.08   12.60
  14  -1   3   71.19    7.90
 -14   1  -3   84.39    8.20
  13  -1   4   35.30    6.30
 -13   1  -4   39.50    6.00
  12  -1   5   21.30    5.50
 -12   1  -5   24.10    4.80
  11  -1   6  134.39   11.80
 -11   1  -6  127.69   11.10
  10  -1   7    5.10    4.30
  10  -1   7    8.20    4.90
  10  -1   7    3.90    2.70
 -10   1  -7    0.10    1.80
   9  -1   8 1301.97   58.99
   9  -1   8 1285.87   63.09
   9  -1   8 1334.87   60.39
  -9   1  -8 1397.66   58.49
   8  -1   9   13.80    3.90
   8  -1   9    9.60    4.80
  -8   1  -9   16.30    3.60
   7  -1  10  134.59   14.10
   7  -1  10  145.69   12.40
  -7   1 -10  144.99    9.10
   6  -1  11   86.19    9.10
  15  -1   3    2.10    1.70
  15  -1   3    2.60    2.30
 -15   1  -3    3.60    2.10
  14  -1   4   48.80    6.20
 -14   1  -4   48.80    6.10
  13  -1   5  237.88   16.00
 -13   1  -5  241.08   15.80
  12  -1   6  129.79   11.10
 -12   1  -6  127.09   10.70
  11  -1   7  160.68   12.90
 -11   1  -7  163.78   12.00
  10  -1   8   45.60    6.60
 -10   1  -8   34.00    5.10
   9  -1   9    4.90    2.90
  -9   1  -9    1.00    1.80
   8  -1  10    2.40    2.80
  -8   1 -10    2.30    1.80
   7  -1  11   95.49   10.10
  15  -1   4   25.70    4.30
 -15   1  -4   22.70    3.90
  14  -1   5  169.98   11.90
 -14   1  -5  167.58   11.60
  13  -1   6  109.49    9.50
 -13   1  -6  106.19    9.00
  12  -1   7  150.28   11.90
 -12   1  -7  151.58   11.10
  11  -1   8   18.40    4.60
 -11   1  -8   18.20    3.90
  10  -1   9  139.79   11.80
 -10   1  -9  144.29    9.90
   9  -1  10  140.89   11.50
  -9   1 -10  142.69    8.80
   8  -1  11  487.15   25.60
  14  -1   6   35.60    5.10
 -14   1  -6   35.30    4.70
  13  -1   7   34.10    5.30
 -13   1  -7   24.80    4.00
  12  -1   8   73.09    7.70
 -12   1  -8   81.79    6.90
  11  -1   9   82.59    8.10
 -11   1  -9   75.09    6.60
  10  -1  10  170.68   12.00
 -10   1 -10  163.78    9.50
   9  -1  11    5.50    3.00
   8  -1  12   15.10    4.70
  13  -1   8   74.49    7.00
 -13   1  -8   77.79    6.30
  12  -1   9  222.08   13.70
 -12   1  -9  211.78   11.80
  11  -1  10   41.30    5.70
  10  -1  11  211.98   12.90
   9  -1  12   14.70    4.20
  -7  -2 -12    9.90    3.10
  -8  -2 -11  135.79   11.70
   8   2  11  122.99    9.40
  -9  -2 -10   13.30    4.20
   9   2  10   17.50    3.80
 -10  -2  -9   23.00    5.00
  10   2   9   14.30    3.50
 -11  -2  -8   25.50    5.10
  11   2   8   28.50    4.40
 -12  -2  -7  191.28   13.20
  12   2   7  188.88   12.00
  -5  -2 -13   47.90    7.10
  -6  -2 -12    5.60    2.90
  -7  -2 -11   53.09    8.00
   7   2  11   67.19    6.70
  -8  -2 -10  444.46   25.70
   8   2  10  429.86   22.90
  -9  -2  -9  149.19   12.70
  -9  -2  -9  112.39    9.00
   9   2   9  139.29   10.80
 -10  -2  -8    0.30    1.70
 -10  -2  -8    6.80    3.30
  10   2   8    4.20    2.20
 -11  -2  -7   51.99    6.40
 -11  -2  -7   75.79    8.80
  11   2   7   70.99    7.20
 -12  -2  -6   -1.30    1.90
 -12  -2  -6    1.40    2.10
  12   2   6    0.50    1.90
 -13  -2  -5   38.40    5.10
  -3  -2 -14    7.80    3.10
  -4  -2 -13   42.20    7.00
  -5  -2 -12   20.50    5.30
  -6  -2 -11  213.78   16.90
   6   2  11  232.48   14.50
  -7  -2 -10  454.45   20.80
  -7  -2 -10  472.35   27.50
   7   2  10  453.15   24.40
  -8  -2  -9   59.19    6.20
  -8  -2  -9   69.59    8.90
   8   2   9   57.29    7.20
  -9  -2  -8  246.28   16.30
  -9  -2  -8  300.67   20.00
   9   2   8  287.27   17.70
 -10  -2  -7   96.19    9.10
  10   2   7  113.39   10.00
 -11  -2  -6   30.30    5.40
 -12  -2  -5   44.50    6.30
  12   2   5   68.29    6.90
 -13  -2  -4  215.48   14.60
 -14  -2  -3  113.79    9.40
  -2  -2 -14   24.00    5.90
  -3  -2 -13  421.36   25.30
  -4  -2 -12  243.48   18.30
  -5  -2 -11   75.19    9.70
   5   2  11   78.59    8.30
  -6  -2 -10  106.39    6.90
  -6  -2 -10   99.19   10.90
   6   2  10   88.79    9.50
  -7  -2  -9 1125.39   53.79
  -7  -2  -9 1055.69   47.50
   7   2   9 1073.69   49.99
  -8  -2  -8   12.30    3.40
  -8  -2  -8   11.40    4.50
   8   2   8   10.70    3.50
  -9  -2  -7   74.89    8.70
   9   2   7   93.89    9.60
 -10  -2  -6  133.29   11.80
  10   2   6  152.78   12.30
 -11  -2  -5   61.89    7.90
 -12  -2  -4  174.78   14.10
  12   2   4  230.18   14.40
 -14  -2  -2    0.60    1.60
  14   2   2    0.50    1.70
  -1  -2 -14   11.20    4.10
  -2  -2 -13    4.30    3.00
  -3  -2 -12   41.90    7.60
  -4  -2 -11  174.98   15.50
   4   2  11  184.68   13.10
  -5  -2 -10   76.59   10.00
  -5  -2 -10   75.79    5.70
   5   2  10   72.19    8.30
  -6  -2  -9    0.80    2.30
  -6  -2  -9    4.40    3.00
   6   2   9   10.80    3.90
  -7  -2  -8  423.86   23.20
  -7  -2  -8  437.66   26.70
   7   2   8  418.16   24.30
   7   2   8  380.66   34.90
  -8  -2  -7   38.10    6.90
  -8  -2  -7   40.10    6.30
   8   2   7   38.30    6.70
  -9  -2  -6   -0.90    1.50
   9   2   6    4.10    2.20
 -10  -2  -5   23.50    5.10
  10   2   5   15.40    4.40
 -11  -2  -4   66.59    8.70
  11   2   4   82.09    9.00
 -12  -2  -3  240.88   17.60
  12   2   3  293.57   17.30
 -13  -2  -2  153.38   12.50
  14   2   1   39.50    4.60
   0  -2 -14    1.50    2.70
  -1  -2 -13  128.89   12.70
  -2  -2 -12   51.79    8.60
  -3  -2 -11   47.40    8.50
  -4  -2 -10   40.40    8.10
   4   2  10   56.29    7.60
  -5  -2  -9   46.70    5.60
  -5  -2  -9   50.49    8.20
   5   2   9   49.30    7.60
   5   2   9   25.00    8.80
  -6  -2  -8  373.26   24.40
  -6  -2  -8  390.06   21.20
   6   2   8  353.46   21.90
  -7  -2  -7  186.68   13.90
   7   2   7  171.08   13.80
  -8  -2  -6   -0.40    1.80
   8   2   6    4.80    3.30
   8   2   6   -0.80    4.90
  -9  -2  -5  206.68   12.80
  -9  -2  -5  212.78   15.80
   9   2   5  171.28   16.00
   9   2   5  212.78   15.70
 -10  -2  -4  143.89   13.00
  10   2   4  157.88   13.00
 -11  -2  -3  200.98   16.50
  11   2   3  265.47   17.10
 -12  -2  -2  306.67   20.50
 -13  -2  -1   70.29    8.80
  13   2   1   78.09    9.50
  13   2   1   96.59    8.20
 -14  -2   0   23.70    5.10
   1  -2 -14    0.40    2.40
   0  -2 -13   75.99    9.90
  -1  -2 -12  106.09   12.00
  -2  -2 -11  115.09   12.70
  -3  -2 -10  102.89   11.90
   3   2  10   92.49    9.10
  -4  -2  -9   96.39   11.00
  -4  -2  -9   88.89    7.70
   4   2   9   89.99    9.80
  -5  -2  -8  174.38   14.80
  -5  -2  -8  166.28   12.00
   5   2   8  155.88   12.60
   5   2   8  130.89   15.30
  -6  -2  -7 1122.29   49.20
  -6  -2  -7 1026.20   51.59
   6   2   7 1002.40   49.20
  -7  -2  -6  110.49   10.80
   7   2   6  108.19   10.50
  -8  -2  -5   44.00    5.70
  -8  -2  -5   41.50    6.90
   8   2   5   45.70    6.90
   8   2   5   39.50    8.40
  -9  -2  -4   29.60    5.70
  -9  -2  -4   28.30    6.00
   9   2   4   26.10    6.20
   9   2   4   18.50    4.90
 -10  -2  -3  592.44   29.40
 -10  -2  -3  642.54   33.50
  10   2   3  653.73   32.50
  10   2   3  486.55   33.30
 -11  -2  -2   23.10    5.80
  11   2   2   39.60    6.60
 -12  -2  -1   68.99    9.40
  12   2   1   95.79    9.10
  12   2   1  101.09    9.90
 -13  -2   0  160.68   13.80
  13   2   0  213.98   12.80
  13   2   0  212.78   13.70
 -14  -2   1   93.29    9.00
   2  -2 -14   19.50    5.50
   1  -2 -13  314.87   21.90
   0  -2 -12    0.50    3.40
  -1  -2 -11  267.97   20.70
  -2  -2 -10  209.28   17.60
  -3  -2  -9   27.70    6.20
  -3  -2  -9   36.40    5.00
   3   2   9   41.00    7.60
  -4  -2  -8  177.38   15.50
  -4  -2  -8  194.78   12.90
   4   2   8  172.68   15.50
   4   2   8  193.78   14.70
  -5  -2  -7  213.68   16.90
  -5  -2  -7  219.58   14.90
   5   2   7  205.88   15.30
  -6  -2  -6   45.90    5.20
  -6  -2  -6   53.89    7.20
   6   2   6   33.90    7.70
   6   2   6   45.20    6.80
  -7  -2  -5  319.67   16.50
  -7  -2  -5  335.07   20.40
   7   2   5  299.97   19.90
   7   2   5  281.47   22.10
  -8  -2  -4   77.89    7.20
  -8  -2  -4   77.89    8.90
   8   2   4   69.49    9.50
   8   2   4   63.19    8.00
  -9  -2  -3  388.56   23.30
  -9  -2  -3  365.66   20.30
   9   2   3  372.36   22.80
   9   2   3  358.96   24.90
 -10  -2  -2   32.30    5.60
 -10  -2  -2   28.10    6.40
  10   2   2   27.60    6.80
  10   2   2   27.90    6.30
 -11  -2  -1  234.48   18.00
  11   2   1  292.37   17.60
  11   2   1  248.88   16.90
  11   2   1  223.58   18.90
 -12  -2   0   67.09    8.90
  12   2   0   67.49    8.20
  12   2   0   67.69    7.60
 -13  -2   1  119.49   11.80
  13   2  -1  175.68   11.70
  13   2  -1  149.79   10.00
 -14  -2   2    6.50    3.90
  14   2  -2    5.70    2.70
  14   2  -2    0.70    3.10
   3  -2 -14   43.40    7.00
   2  -2 -13   47.80    8.30
   1  -2 -12  135.89   14.20
   0  -2 -11  157.18   15.30
  -1  -2 -10 1366.96   65.79
  -2  -2  -9  120.19    8.50
  -2  -2  -9  122.99   12.70
   2   2   9  105.79   10.60
  -3  -2  -8   33.30    6.50
  -3  -2  -8   32.90    5.60
   3   2   8   44.10    6.80
   3   2   8   42.20    7.90
  -4  -2  -7   56.09    8.40
  -4  -2  -7   64.99    7.50
   4   2   7   70.29    8.20
   4   2   7   70.39    9.30
  -5  -2  -6   20.00    3.60
  -5  -2  -6   22.50    5.30
   5   2   6   32.00    6.80
   5   2   6    9.00    5.00
  -6  -2  -5    1.80    2.00
  -6  -2  -5    0.60    2.00
   6   2   5   -2.30    3.30
  -7  -2  -4    9.00    3.40
  -7  -2  -4    3.10    2.70
   7   2   4    2.10    3.40
  -8  -2  -3  332.27   18.10
  -8  -2  -3  318.87   20.50
   8   2   3  302.77   20.20
   8   2   3  333.57   22.90
  -9  -2  -2    2.20    2.30
  -9  -2  -2    0.00    2.20
   9   2   2    1.50    2.40
   9   2   2    5.70    3.20
 -10  -2  -1   20.90    5.40
 -10  -2  -1   22.70    5.00
  10   2   1   23.50    5.50
  10   2   1   17.20    5.40
 -11  -2   0    2.70    3.20
 -11  -2   0   10.30    4.00
  11   2   0    5.90    3.90
  11   2   0   17.30    4.20
  11   2   0    6.70    4.20
 -12  -2   1  222.28   17.80
  12   2  -1  273.17   17.40
  12   2  -1  284.17   15.80
  13   2  -2   -0.50    2.70
  14   2  -3    1.70    2.10
  14   2  -3   -0.70    2.80
   4  -2 -14   61.59    8.00
   3  -2 -13  176.68   15.00
   2  -2 -12  124.29   13.10
   1  -2 -11  128.69   13.50
   0  -2 -10    2.50    2.40
  -1  -2  -9 1876.11   80.99
  -1  -2  -9 1797.92   71.59
   1   2   9 1596.04   86.29
  -2  -2  -8  160.38   11.10
  -2  -2  -8  179.98   14.60
   2   2   8  164.88   13.10
  -3  -2  -7  233.58   14.70
  -3  -2  -7  205.08   16.60
   3   2   7  250.57   16.40
  -4  -2  -6  220.48   14.60
  -4  -2  -6  188.98   15.30
  -4  -2  -6  197.88   10.50
   4   2   6  178.08   13.90
   4   2   6  223.08   16.30
  -5  -2  -5 1564.24   65.39
  -5  -2  -5 1733.83   70.39
   5   2   5 1512.35   69.79
  -6  -2  -4   36.90    6.40
  -6  -2  -4   43.20    5.20
   6   2   4   38.60    7.50
  -7  -2  -3  598.04   31.00
  -7  -2  -3  593.64   27.90
   7   2   3  568.64   32.40
   7   2   3  536.35   30.10
  -8  -2  -2   23.80    5.50
  -8  -2  -2   27.60    4.60
   8   2   2   23.70    6.00
   8   2   2   26.10    5.80
  -9  -2  -1   80.19    9.20
  -9  -2  -1   82.89    8.10
   9   2   1   78.09    9.90
   9   2   1   87.99    9.40
 -10  -2   0  179.98   15.80
 -10  -2   0  207.98   14.10
  10   2   0  206.38   14.40
  10   2   0  191.78   15.10
  10   2   0  187.58   15.90
 -11  -2   1   66.49    9.70
  11   2  -1   78.09    8.50
  11   2  -1   93.79    9.90
 -12  -2   2    0.10    2.90
  12   2  -2   -0.10    2.60
  12   2  -2    0.50    2.60
 -13  -2   3   43.00    8.90
  13   2  -3   51.19    8.10
  13   2  -3   58.89    7.10
  14   2  -4   58.09    7.40
   5  -2 -14  295.77   18.80
   4  -2 -13  237.28   13.70
   4  -2 -13  242.38   18.10
   3  -2 -12   30.80    7.50
   3  -2 -12   31.00    6.40
   2  -2 -11   35.60    7.10
   2  -2 -11   49.80    9.30
   1  -2 -10  772.82   42.60
   0  -2  -9  184.08   15.90
   0  -2  -9  162.08    9.90
  -1  -2  -8  637.54   34.80
  -1  -2  -8  628.24   29.00
   1   2   8  590.94   30.70
  -2  -2  -7   12.30    4.00
  -2  -2  -7   19.40    4.00
   2   2   7   15.90    4.10
   2   2   7   23.50    5.30
  -3  -2  -6   -0.10    2.00
  -3  -2  -6   -0.60    1.40
  -3  -2  -6    1.90    1.80
   3   2   6    0.00    3.00
  -4  -2  -5   17.40    3.90
  -4  -2  -5   15.50    3.30
   4   2   5   17.90    4.20
   4   2   5   27.50    5.80
  -5  -2  -4  895.91   38.40
  -5  -2  -4  915.71   42.10
   5   2   4  791.62   41.20
   5   2   4  917.01   44.30
  -6  -2  -3   64.29    6.20
  -6  -2  -3   62.69    7.90
   6   2   3   63.29    7.70
  -7  -2  -2    7.30    2.90
  -7  -2  -2   10.80    2.90
   7   2   2   12.20    3.80
   7   2   2    2.20    3.20
  -8  -2  -1   15.00    3.50
  -8  -2  -1   10.70    3.60
   8   2   1   10.00    3.90
   8   2   1   15.80    5.20
  -9  -2   0   68.59    9.20
  -9  -2   0   70.99    7.30
   9   2   0   72.29    8.40
   9   2   0   67.79    9.00
 -10  -2   1  593.14   30.80
 -10  -2   1  608.74   33.90
  10   2  -1  610.44   30.80
  10   2  -1  593.04   31.90
  10   2  -1  578.94   33.40
 -11  -2   2   -0.20    3.80
 -11  -2   2    1.20    3.10
  11   2  -2   -4.10    2.30
  11   2  -2   -1.50    3.00
 -12  -2   3   25.40    6.20
  12   2  -3   34.80    6.80
  13   2  -4   47.00    6.80
  13   2  -4   53.69    8.40
  14   2  -5  304.17   18.50
   5  -2 -13   68.49    6.80
   5  -2 -13   84.69   10.00
   4  -2 -12   56.39    7.00
   4  -2 -12   72.39    9.90
   3  -2 -11   87.69    8.30
   3  -2 -11   89.39   11.70
   2  -2 -10   16.70    4.40
   2  -2 -10   30.90    6.90
   1  -2  -9  388.76   25.20
   1  -2  -9  358.86   17.60
   0  -2  -8  500.35   23.60
   0  -2  -8  481.05   29.00
   0   2   8  472.25   26.00
  -1  -2  -7  434.06   26.00
  -1  -2  -7  444.76   22.40
   1   2   7  402.66   23.60
   1   2   7  462.35   22.20
  -2  -2  -6  123.39   11.60
  -2  -2  -6  134.99   10.20
  -2  -2  -6  119.69    6.90
   2   2   6  140.89   10.60
   2   2   6  115.39   10.50
  -3  -2  -5  575.84   31.60
  -3  -2  -5  651.33   30.60
  -3  -2  -5  646.24   27.10
   3   2   5  576.44   30.50
  -4  -2  -4  424.06   22.50
  -4  -2  -4  403.16   19.60
   4   2   4  364.96   21.90
   4   2   4  418.76   23.50
  -5  -2  -3  665.33   33.10
  -5  -2  -3  674.83   30.10
   5   2   3  701.23   34.30
   5   2   3  581.24   32.00
  -6  -2  -2   -1.00    1.70
  -6  -2  -2    4.40    2.10
   6   2   2   -0.60    2.50
   6   2   2    2.40    2.70
  -7  -2  -1  351.36   21.70
  -7  -2  -1  348.37   18.90
   7   2   1  339.77   20.70
   7   2   1  344.87   22.60
  -8  -2   0    5.70    2.70
  -8  -2   0    2.10    2.00
   8   2   0   -3.60    2.50
   8   2   0   -0.80    2.10
  -9  -2   1  381.66   25.40
  -9  -2   1  444.36   23.50
   9   2  -1  406.36   24.40
   9   2  -1  436.66   25.80
   9   2  -1  409.76   23.20
 -10  -2   2  580.64   33.30
 -10  -2   2  591.64   30.80
  10   2  -2  597.54   29.20
  10   2  -2  584.44   31.50
  10   2  -2  597.74   33.20
 -11  -2   3   86.19   11.70
  11   2  -3   85.29    8.30
  11   2  -3  102.49   10.20
  12   2  -4    1.60    2.20
  12   2  -4    6.00    3.60
  13   2  -5  189.08   12.90
  13   2  -5  201.98   16.00
   6  -2 -13   22.60    5.70
   6  -2 -13   27.10    4.50
   5  -2 -12   50.59    6.40
   5  -2 -12   64.99    9.80
   4  -2 -11    7.10    2.60
   4  -2 -11   -3.90    2.60
   3  -2 -10    9.90    3.80
   3  -2 -10    7.30    4.30
   2  -2  -9    6.40    4.20
   2  -2  -9    5.40    3.50
   1  -2  -8   83.39    7.20
   1  -2  -8   87.69   10.20
   0  -2  -7   84.69    9.50
   0  -2  -7   87.79    7.50
   0   2   7   73.39    9.50
  -1  -2  -6   81.89    4.90
  -1  -2  -6   86.49    7.80
  -1  -2  -6   68.09    8.60
   1   2   6   92.69    7.50
  -2  -2  -5  107.89   10.70
  -2  -2  -5  130.19   10.00
  -2  -2  -5  123.29    7.60
   2   2   5  128.99    9.80
  -3  -2  -4    6.30    2.60
  -3  -2  -4   11.30    2.50
   3   2   4    9.20    3.40
  -4  -2  -3 3190.88  123.09
  -4  -2  -3 3225.18  126.59
   4   2   3 2885.11  125.69
  -5  -2  -2  429.96   20.80
   5   2   2  398.06   22.50
   5   2   2  417.36   23.90
  -6  -2  -1    4.70    2.20
  -6  -2  -1    6.00    2.50
   6   2   1    2.80    2.50
   6   2   1    3.40    2.60
  -7  -2   0    2.10    2.40
  -7  -2   0    1.00    2.10
   7   2   0    3.30    2.40
   7   2   0   -1.60    2.10
  -8  -2   1  619.34   33.70
  -8  -2   1  630.84   30.60
   8   2  -1  601.84   33.00
   8   2  -1  617.74   31.00
  -9  -2   2  201.58   14.60
  -9  -2   2  245.78   18.60
   9   2  -2  223.28   16.20
   9   2  -2  212.48   16.60
   9   2  -2  205.28   14.20
 -10  -2   3   12.50    6.60
 -10  -2   3   34.50    6.40
  10   2  -3   28.10    5.40
  11   2  -4  642.34   36.70
  11   2  -4  586.84   32.00
  12   2  -5  188.78   16.40
  12   2  -5  169.08   13.50
  13   2  -6    9.60    3.60
   7  -2 -13  154.88   12.90
   7  -2 -13  162.78   10.10
   6  -2 -12   53.49    6.20
   6  -2 -12   62.39    8.90
   5  -2 -11    4.10    3.50
   5  -2 -11    1.20    2.50
   4  -2 -10    5.70    3.50
   4  -2 -10    5.30    3.30
   3  -2  -9  428.16   23.70
   3  -2  -9  481.05   30.10
   2  -2  -8  158.38   12.00
   2  -2  -8  130.89    9.30
   2  -2  -8  157.98   14.10
   1  -2  -7  925.41   39.50
   1  -2  -7  876.71   44.30
  -1   2   7  850.31   41.20
   0  -2  -6  174.78   11.80
   0  -2  -6  177.18   14.30
   0  -2  -6  188.98    8.60
   0   2   6  190.58   10.50
  -1  -2  -5  472.25   21.10
  -1  -2  -5  480.25   24.30
   1   2   5  474.95   23.20
  -2  -2  -4  176.58   10.00
   2   2   4  174.58   11.80
  -3  -2  -3  298.47   15.40
   3   2   3  304.47   17.90
  -4  -2  -2   -1.50    1.30
  -5  -2  -1 3420.16  133.09
  -5  -2  -1 3572.54  140.19
   5   2   1 3016.40  134.29
   5   2   1 3378.06  136.89
  -6  -2   0  797.32   35.10
  -6  -2   0  830.92   39.00
   6   2   0  699.63   35.70
   6   2   0  755.32   37.90
  -7  -2   1  560.54   30.50
  -7  -2   1  569.14   27.40
   7   2  -1  542.75   29.90
   7   2  -1  531.65   27.80
  -8  -2   2   64.69   11.30
  -8  -2   2   80.99    8.10
   8   2  -2   87.89    8.20
   8   2  -2   89.39    9.50
  -9  -2   3 1176.38   55.39
  -9  -2   3 1138.69   52.09
   9   2  -3 1134.19   50.19
   9   2  -3 1142.79   53.19
 -10  -2   4   51.49    8.50
  10   2  -4   81.69    9.90
  11   2  -5  187.18   15.10
  11   2  -5  211.68   17.80
  12   2  -6  222.58   17.90
  13   2  -7   22.80    4.60
   7  -2 -12   20.30    4.00
   7  -2 -12   31.00    6.90
   6  -2 -11    1.30    3.40
   6  -2 -11   -2.70    2.20
   5  -2 -10   92.49    8.80
   5  -2 -10   85.09   11.20
   4  -2  -9  206.28   17.70
   4  -2  -9  232.58   15.10
   3  -2  -8   56.49    6.30
  -3   2   8   65.49   10.00
   2  -2  -7   68.89    6.50
   2  -2  -7   57.89    8.80
  -2   2   7   65.89    8.90
   1  -2  -6    6.70    2.30
   1  -2  -6    3.60    3.00
   0  -2  -5  552.94   28.20
   0  -2  -5  590.24   24.90
   0   2   5  590.14   26.10
  -1  -2  -4  405.76   18.70
   1   2   4  391.06   20.00
  -2  -2  -3  391.96   18.70
   2   2   3  391.36   20.70
  -3  -2  -2  267.27   14.20
   3   2   2  279.37   16.50
  -4  -2  -1    3.60    1.90
   4   2   1    1.10    2.10
  -5  -2   0  294.47   16.00
   5   2   0  304.57   18.50
   5   2   0  291.97   17.50
  -6  -2   1  786.42   39.00
  -6  -2   1  784.92   35.00
   6   2  -1  700.83   35.50
   6   2  -1  799.42   39.80
  -7  -2   2   69.49    7.00
  -7  -2   2   61.29   10.20
   7   2  -2   78.59    8.60
   7   2  -2   69.19    7.30
  -8  -2   3    0.50    5.70
  -8  -2   3   14.70    3.70
   8   2  -3   -2.10    4.20
   8   2  -3   11.50    3.80
  -9  -2   4 1033.00   48.40
   9   2  -4 1060.69   49.90
  10   2  -5  201.08   16.80
  10   2  -5  153.68   14.20
  11   2  -6    2.10    2.90
  11   2  -6    4.10    2.80
  12   2  -7   20.60    5.20
   8  -2 -12   67.69    8.70
   8  -2 -12   64.39    6.20
   7  -2 -11  550.24   32.30
   7  -2 -11  553.64   28.00
   6  -2 -10   44.00    5.80
   6  -2 -10   31.90    8.00
   5  -2  -9  390.86   21.80
   5  -2  -9  364.16   25.10
   4  -2  -8  112.89   12.10
   4  -2  -8  107.29    9.50
  -4   2   8  107.59   10.30
   3  -2  -7  247.88   18.40
   3  -2  -7  231.98   13.30
   3  -2  -7  228.28   14.60
  -3   2   7  208.18   14.90
   2  -2  -6   12.70    3.00
   2  -2  -6   10.60    3.50
   1  -2  -5 1731.43   67.69
   1  -2  -5 1676.03   71.89
   0  -2  -4  614.04   26.70
  -1  -2  -3  571.54   25.10
   1   2   3  552.14   26.30
  -2  -2  -2   23.80    3.20
   2   2   2   22.10    3.90
  -3  -2  -1  347.37   17.00
   3   2   1  328.47   18.60
  -4  -2   0  142.09    9.30
   4   2   0  145.29   10.90
  -5  -2   1 1045.60   45.70
   5   2  -1 1095.49   53.69
   5   2  -1 1044.40   48.60
  -6  -2   2   75.89    6.60
   6   2  -2   51.59    6.50
   6   2  -2   78.09    8.20
  -7  -2   3    6.00    6.70
  -7  -2   3    6.80    2.50
   7   2  -3    2.40    2.80
  -8  -2   4  444.46   24.00
   8   2  -4  432.96   22.80
   8   2  -4  446.86   25.60
  -9  -2   5  187.28   14.50
   9   2  -5  221.78   17.70
   9   2  -5  195.28   15.70
  10   2  -6   71.29    9.90
  10   2  -6   67.69    9.10
  11   2  -7  135.89   13.80
  12   2  -8   80.89    8.90
   9  -2 -12    1.80    1.80
   9  -2 -12    1.70    3.10
   8  -2 -11   35.10    6.90
   8  -2 -11   26.40    4.80
   7  -2 -10   65.79    7.50
   7  -2 -10   69.69   10.60
   6  -2  -9 1017.70   50.79
   6  -2  -9 1013.30   45.90
  -6   2   9  920.71   44.10
   5  -2  -8   50.59    8.00
   5  -2  -8   36.80    5.70
  -5   2   8   37.70    6.80
   4  -2  -7   22.10    4.50
   4  -2  -7   30.30    6.70
  -4   2   7   39.60    6.30
   3  -2  -6  130.19    9.40
   3  -2  -6  123.39   12.30
  -3   2   6  113.39   11.20
   2  -2  -5  463.35   23.60
   2  -2  -5  482.35   20.70
   1  -2  -4   20.80    2.90
   0  -2  -3  104.89    7.00
  -1  -2  -2    9.80    2.50
   1   2   2    6.10    2.30
  -2  -2  -1  125.79    8.10
   2   2   1  117.69    9.10
  -3  -2   0  488.85   22.90
   3   2   0  494.05   25.20
  -4  -2   1   34.70    4.20
   4   2  -1   40.30    5.60
  -5  -2   2   47.60    5.40
   5   2  -2   60.59    7.20
  -6  -2   3   49.80    5.80
   6   2  -3   50.49    5.90
  -7  -2   4  378.16   20.10
   7   2  -4  336.87   19.20
   7   2  -4  368.96   22.20
  -8  -2   5 1699.73   75.19
   8   2  -5 1842.32   80.89
   8   2  -5 1775.22   78.19
   9   2  -6   51.39    8.10
   9   2  -6   51.99    8.90
  10   2  -7    3.90    3.50
  11   2  -8    3.90    2.90
  12   2  -9  414.56   23.90
   9  -2 -11   20.60    5.60
   9  -2 -11    9.80    2.90
   8  -2 -10    0.20    2.50
   8  -2 -10   11.10    4.90
   7  -2  -9  134.29   10.90
   7  -2  -9  129.19   13.80
  -7   2   9  130.49   10.40
   6  -2  -8   57.09    7.50
   6  -2  -8   62.29    9.50
  -6   2   8   65.69    8.10
   5  -2  -7  154.28   11.60
   5  -2  -7  142.29   13.50
  -5   2   7  138.49   11.30
  -5   2   7  147.99   10.50
   4  -2  -6  137.59   12.90
   4  -2  -6  137.09    9.80
   4  -2  -6  131.69   10.50
  -4   2   6  130.09   10.60
   3  -2  -5  921.01   37.30
   3  -2  -5  812.32   44.00
   3  -2  -5  975.70   40.80
   2  -2  -4 2079.79   82.59
   1  -2  -3  973.20   40.70
   0  -2  -2  212.28   11.50
  -1  -2  -1 1460.45   59.69
  -2  -2   0  364.36   17.80
   2   2   0  372.66   19.60
  -3  -2   1 1148.09   48.20
  -4  -2   2  549.95   25.70
  -5  -2   3   48.10    5.50
  -6  -2   4  369.16   19.30
   6   2  -4  342.17   19.10
  -7  -2   5  634.94   30.90
   7   2  -5  635.54   33.70
   7   2  -5  630.44   35.10
   8   2  -6   34.60    7.00
   8   2  -6   36.70    8.10
   9   2  -7  136.79   13.70
  10   2  -8   18.80    5.30
  11   2  -9  250.27   17.80
  10  -2 -11    3.40    2.30
  10  -2 -11   12.50    3.90
   9  -2 -10   41.40    5.70
   9  -2 -10   45.00    7.70
   8  -2  -9    1.40    2.80
   8  -2  -9   -0.60    2.90
  -8   2   9    8.90    3.20
   7  -2  -8  257.57   16.70
   7  -2  -8  254.77   19.90
  -7   2   8  247.88   16.00
   6  -2  -7   17.70    4.40
   6  -2  -7   12.00    5.10
  -6   2   7   15.60    4.30
  -6   2   7   19.10    5.10
   5  -2  -6  115.09    9.70
   5  -2  -6  119.19   11.80
   5  -2  -6   99.69    9.00
  -5   2   6  123.69   10.10
   4  -2  -5   11.20    3.40
   4  -2  -5   13.70    3.30
   4  -2  -5   19.10    3.70
   4  -2  -5   14.50    2.60
  -4   2   5   24.40    5.20
   3  -2  -4 3672.93  145.99
   3  -2  -4 3506.75  140.19
   2  -2  -3  287.97   14.30
   1  -2  -2 1991.80   79.69
   0  -2  -1  554.14   24.80
  -1  -2   0  441.16   20.50
  -2  -2   1 1410.76   57.89
  -3  -2   2 3638.64  143.39
  -4  -2   3    2.30    1.80
  -5  -2   4    7.70    2.30
   5   2  -4    1.10    3.00
  -6  -2   5  203.38   12.80
   6   2  -5  197.58   15.30
   6   2  -5  177.18   14.80
   7   2  -6   24.90    6.20
  -8  -2   7   11.70    7.40
   8   2  -7   20.10    5.40
   9   2  -8    2.90    3.20
  10   2  -9  223.98   17.30
  11   2 -10    0.00    2.20
  10  -2 -10    1.30    1.60
  10  -2 -10    3.60    3.30
   9  -2  -9  362.16   20.90
   9  -2  -9  372.46   24.60
  -9   2   9  370.86   20.50
   8  -2  -8   98.19    9.40
   8  -2  -8   85.39   11.10
  -8   2   8   86.19    8.90
   7  -2  -7  352.86   23.90
   7  -2  -7  327.07   20.00
  -7   2   7  339.07   19.50
  -7   2   7  340.37   19.60
   6  -2  -6  201.48   13.80
   6  -2  -6  170.28   15.40
  -6   2   6  189.88   12.20
  -6   2   6  185.58   13.10
   5  -2  -5  490.25   24.30
   5  -2  -5  523.05   25.50
   5  -2  -5  492.55   27.70
   5  -2  -5  415.66   20.90
  -5   2   5  472.45   24.70
   4  -2  -4  479.65   24.00
   4  -2  -4  479.55   21.80
   3  -2  -3 5424.26  210.68
   2  -2  -2  381.76   18.20
   1  -2  -1 1428.76   58.29
   0  -2   0  856.51   36.50
  -1  -2   1 1317.37   54.09
  -2  -2   2  326.87   16.30
  -3  -2   3 5038.40  196.88
  -4  -2   4  462.05   22.50
  -5  -2   5  514.25   24.70
   5   2  -5  488.35   28.20
  -6  -2   6  201.48   13.30
   6   2  -6  202.98   16.50
  -7  -2   7  315.47   19.60
   7   2  -7  351.46   23.00
   8   2  -8  112.19   12.10
   9   2  -9  391.96   26.10
  10   2 -10    3.70    2.90
  11  -2 -10   -1.90    1.30
  11  -2 -10    3.10    3.10
  10  -2  -9  213.08   17.00
  10  -2  -9  195.18   13.50
   9  -2  -8    0.30    1.80
   9  -2  -8    3.10    3.30
  -9   2   8    4.40    2.50
   8  -2  -7   29.10    7.50
   8  -2  -7   20.90    4.90
  -8   2   7   27.00    5.30
   7  -2  -6   37.90    6.40
   7  -2  -6   28.00    7.30
  -7   2   6   34.20    5.80
  -7   2   6   22.90    5.10
   6  -2  -5  176.48   15.20
   6  -2  -5  180.88   12.70
   6  -2  -5  179.28   12.80
   6  -2  -5  181.58    9.70
  -6   2   5  176.68   12.60
  -6   2   5  176.48   11.40
   5  -2  -4   12.20    4.50
   5  -2  -4    0.80    2.20
   5  -2  -4    3.20    1.80
  -5   2   4   -1.50    2.30
   4  -2  -3    6.00    1.80
   4  -2  -3    5.80    2.50
   3  -2  -2 3800.82  148.89
   2  -2  -1 1593.24   64.69
   1  -2   0  465.65   21.50
   0  -2   1  537.75   24.30
  -1  -2   2 1840.72   74.19
  -2  -2   3  277.17   14.50
  -3  -2   4 3328.47  131.79
  -4  -2   5   19.20    3.30
   4   2  -5   15.10    4.90
  -5  -2   6  121.59    9.30
   5   2  -6  111.79   11.30
  -6  -2   7    7.10    3.90
   6   2  -7   -8.80    6.30
   6   2  -7    8.30    4.10
   7   2  -8  257.97   19.20
   7   2  -8  244.88   16.60
   8   2  -9    6.70    3.60
   9   2 -10   43.30    7.40
  10   2 -11    6.00    3.60
  11  -2  -9  230.18   14.30
  11  -2  -9  231.58   17.00
  10  -2  -8   23.50    4.50
  10  -2  -8   26.40    6.40
   9  -2  -7  149.39   14.50
   9  -2  -7  155.68   12.40
  -9   2   7  161.38   12.20
   8  -2  -6   38.90    6.20
   8  -2  -6   43.00    7.90
  -8   2   6   41.60    6.10
  -8   2   6   44.30    6.90
   7  -2  -5  632.84   32.40
   7  -2  -5  656.53   35.70
   7  -2  -5  645.54   27.60
  -7   2   5  642.54   32.20
  -7   2   5  655.83   30.80
   6  -2  -4  394.36   21.10
   6  -2  -4  351.96   23.20
   6  -2  -4  382.76   18.50
  -6   2   4  371.56   20.80
  -6   2   4  374.46   19.30
   5  -2  -3   48.60    6.00
   5  -2  -3   55.99    5.10
  -5   2   3   43.70    6.20
   4  -2  -2  570.54   25.80
   3  -2  -1 1200.68   49.90
   2  -2   0  396.66   18.90
   1  -2   1 1436.86   58.89
   0  -2   2  218.78   11.90
  -1  -2   3  882.71   37.80
  -2  -2   4 2060.09   83.19
  -3  -2   5  968.50   41.80
  -4  -2   6  149.39   10.00
   4   2  -6  142.29   12.40
  -5  -2   7  162.78   11.30
   5   2  -7  166.58   12.90
   5   2  -7  151.28   13.50
   6   2  -8   51.79    8.20
   7   2  -9  153.38   11.40
   7   2  -9  126.29   13.20
   8   2 -10    4.00    3.30
   9   2 -11   18.90    5.80
  12  -2  -9  360.86   21.40
  12  -2  -9  373.66   19.20
  11  -2  -8    2.50    3.30
  11  -2  -8    2.00    2.00
  10  -2  -7    2.70    2.00
  10  -2  -7    3.80    3.80
 -10   2   7    4.30    2.70
   9  -2  -6   48.70    6.80
   9  -2  -6   49.40    8.60
  -9   2   6   63.79    7.50
  -9   2   6   47.60    9.00
   8  -2  -5 1785.22   76.49
   8  -2  -5 1748.03   79.89
  -8   2   5 1750.52   74.69
  -8   2   5 1790.22   76.19
   7  -2  -4  373.86   21.60
   7  -2  -4  392.66   18.20
   7  -2  -4  341.57   23.20
  -7   2   4  356.76   20.90
  -7   2   4  367.66   19.60
   6  -2  -3   40.10    7.80
   6  -2  -3   51.79    5.30
   6  -2  -3   60.69    6.90
   6  -2  -3   41.10    7.40
  -6   2   3   54.09    5.50
  -6   2   3   49.70    6.40
   5  -2  -2   52.79    6.40
   5  -2  -2   57.89    5.40
  -5   2   2   47.70    6.30
   4  -2  -1   37.20    4.20
   3  -2   0  523.95   24.10
   2  -2   1   96.09    6.90
   1  -2   2   11.40    2.70
   0  -2   3   90.89    6.60
  -1  -2   4   14.00    3.20
  -2  -2   5  442.46   21.30
  -3  -2   6  122.49    8.90
   3   2  -6  121.69   11.20
  -4  -2   7   23.40    4.90
   4   2  -7   21.00    5.80
   4   2  -7   34.50    7.60
   5   2  -8   38.00    7.00
   5   2  -8   43.70    7.00
   6   2  -9 1038.80   48.40
   6   2  -9 1045.20   52.29
   7   2 -10   61.79    9.10
   7   2 -10   52.09    7.10
   8   2 -11   39.80    7.70
   9   2 -12    1.40    2.40
  12  -2  -8   73.19    8.80
  12  -2  -8   68.49    6.70
  11  -2  -7  123.59   10.10
  11  -2  -7  111.49   12.30
  10  -2  -6   68.79    7.70
  10  -2  -6   68.59   10.10
 -10   2   6   75.09    8.10
   9  -2  -5  209.78   14.90
   9  -2  -5  200.38   17.00
  -9   2   5  192.08   14.50
  -9   2   5  184.88   14.30
   8  -2  -4  475.55   22.00
   8  -2  -4  457.15   28.10
  -8   2   4  465.65   24.20
  -8   2   4  457.25   25.20
   7  -2  -3    1.50    3.10
   7  -2  -3    0.50    2.20
   7  -2  -3   -1.00    3.60
   7  -2  -3   -0.60    3.40
  -7   2   3    0.80    2.00
  -7   2   3    4.00    2.10
   6  -2  -2   80.29    7.60
   6  -2  -2   74.29    6.40
   6  -2  -2   67.59    8.00
  -6   2   2   70.49    7.40
  -6   2   2   73.99    6.60
   5  -2  -1 1147.29   50.29
   5  -2  -1 1097.69   46.80
  -5   2   1 1072.09   47.00
   4  -2   0  148.99    9.40
   3  -2   1  373.06   18.30
   1  -2   3  542.55   24.90
   0  -2   4  620.34   28.00
  -1  -2   5 1747.63   71.49
  -2  -2   6   17.30    3.50
   2   2  -6   11.90    2.10
   2   2  -6   24.30    5.70
  -3  -2   7  261.47   14.90
   3   2  -7  249.08   18.00
   3   2  -7  248.98   16.60
   4   2  -8  103.79   10.90
   4   2  -8  102.19   11.10
   5   2  -9  373.16   25.30
   5   2  -9  382.46   22.80
   6   2 -10   31.80    7.30
   6   2 -10   34.00    6.30
   7   2 -11  586.94   34.70
   8   2 -12   74.89    9.10
  12  -2  -7   10.10    3.00
  12  -2  -7    7.70    4.30
  11  -2  -6    1.20    2.10
  11  -2  -6   -0.50    3.90
  10  -2  -5  196.48   14.00
  10  -2  -5  148.79   14.90
  10  -2  -5  189.68   16.20
 -10   2   5  161.88   14.20
 -10   2   5  183.68   13.70
   9  -2  -4 1086.59   54.99
   9  -2  -4 1129.49   47.30
  -9   2   4 1183.58   52.19
  -9   2   4 1076.39   50.39
   8  -2  -3    7.00    2.60
   8  -2  -3    5.10    3.80
   8  -2  -3    5.20    3.20
   8  -2  -3    4.50    3.40
  -8   2   3   13.10    3.40
  -8   2   3    7.20    2.70
  -8   2   3   13.10    5.70
   7  -2  -2   80.69    8.60
   7  -2  -2   76.39    8.60
   7  -2  -2   68.19   10.80
   7  -2  -2   84.19    7.00
  -7   2   2   86.09    7.50
  -7   2   2   74.79    7.90
   6  -2  -1  764.02   36.50
   6  -2  -1  752.92   36.70
   6  -2  -1  769.22   34.50
   6  -2  -1  789.12   32.80
  -6   2   1  761.82   36.30
  -6   2   1  788.92   34.80
   5  -2   0  310.67   15.90
  -5   2   0  300.07   15.70
  -5   2   0  282.37   16.80
   4  -2   1   -1.20    1.50
   3  -2   2  270.37   14.40
   2  -2   3  391.46   19.10
   1  -2   4  403.56   19.60
   0  -2   5  558.54   25.90
   0   2  -5  556.34   24.10
  -1  -2   6    8.30    2.90
   1   2  -6    0.50    1.40
  -2  -2   7   72.29    7.30
   2   2  -7   80.29    9.60
   3   2  -8   93.39    9.40
   3   2  -8   97.19   10.80
   4   2  -9  226.48   16.30
   4   2  -9  245.88   18.90
   5   2 -10  104.69    9.90
   5   2 -10   96.59   11.60
   6   2 -11   -1.40    2.40
   7   2 -12   33.80    6.70
  13  -2  -7   18.70    4.90
  13  -2  -7   19.60    3.60
  12  -2  -6  186.58   15.70
  12  -2  -6  212.88   13.80
  11  -2  -5  191.68   15.90
  11  -2  -5  172.78   13.90
  11  -2  -5  177.78   13.60
 -11   2   5  189.08   13.80
  10  -2  -4   96.39   12.20
  10  -2  -4   87.29    9.90
 -10   2   4   91.59    9.30
 -10   2   4   89.39    9.80
   9  -2  -3 1245.38   61.19
   9  -2  -3 1257.77   55.79
   9  -2  -3 1287.47   54.29
  -9   2   3 1283.27   59.09
  -9   2   3 1321.37   58.29
  -9   2   3 1291.67   56.89
   8  -2  -2   85.79    7.60
   8  -2  -2   88.39   10.00
   8  -2  -2   83.59   11.40
   8  -2  -2   82.29    9.50
  -8   2   2   96.09    9.00
  -8   2   2   97.79    8.40
   7  -2  -1  593.24   28.10
   7  -2  -1  599.04   30.60
   7  -2  -1  556.94   30.00
  -7   2   1  618.94   28.50
  -7   2   1  585.04   29.60
   6  -2   0  843.92   35.90
   6  -2   0  797.82   38.40
   6  -2   0  804.52   38.60
   6  -2   0  833.72   36.50
  -6   2   0  820.62   36.30
  -6   2   0  770.22   37.60
   5  -2   1 3519.15  135.09
  -5   2  -1 3403.16  134.79
  -5   2  -1 3284.47  136.29
   4  -2   2    5.10    1.80
  -4   2  -2    3.30    1.80
   3  -2   3  291.27   15.30
  -3   2  -3  282.47   14.60
   2  -2   4  184.58   10.90
  -2   2  -4  174.08    9.90
   1  -2   5  462.65   22.20
  -1   2  -5  467.45   20.70
   0  -2   6  177.98   11.00
   0   2  -6  183.98    8.90
  -1  -2   7  947.11   43.40
   1   2  -7 1045.10   49.00
  -2  -2   8  155.68   11.50
   2   2  -8  157.78   14.50
   3   2  -9  500.15   30.10
   3   2  -9  451.05   26.10
   4   2 -10   -3.50    2.40
   4   2 -10   -1.10    3.00
   5   2 -11    3.10    3.70
   6   2 -12   58.79    9.30
   7   2 -13  214.58   16.60
  13  -2  -6    8.70    2.70
  13  -2  -6    4.80    3.30
  12  -2  -5  154.48   12.90
  12  -2  -5  176.78   12.70
  12  -2  -5  167.68   14.70
  11  -2  -4  645.84   35.60
  11  -2  -4  633.34   32.70
  11  -2  -4  596.34   31.60
 -11   2   4  637.14   32.80
  10  -2  -3   25.00    6.80
  10  -2  -3   30.10    6.80
  10  -2  -3   26.70    5.00
  10  -2  -3   24.80    6.20
 -10   2   3   31.70    5.60
 -10   2   3   35.70    8.30
 -10   2   3   20.10    5.70
   9  -2  -2  238.38   14.30
   9  -2  -2  246.08   16.10
   9  -2  -2  248.28   19.00
  -9   2   2  232.18   15.70
  -9   2   2  234.08   17.30
  -9   2   2  236.78   16.40
   8  -2  -1  668.03   34.40
   8  -2  -1  635.44   36.00
   8  -2  -1  734.93   36.00
   8  -2  -1  672.43   32.20
  -8   2   1  681.83   32.50
  -8   2   1  682.93   33.90
   7  -2   0    0.00    2.30
   7  -2   0    0.20    1.50
   7  -2   0   -0.90    2.40
   7  -2   0    5.30    3.00
  -7   2   0    0.30    1.60
  -7   2   0    1.70    1.60
   6  -2   1    3.50    2.00
   6  -2   1    2.10    3.10
   6  -2   1    8.30    2.80
   6  -2   1    1.50    2.70
  -6   2  -1    6.00    2.50
  -6   2  -1    5.20    2.10
   5  -2   2  427.66   21.30
  -5   2  -2  442.86   21.10
  -5   2  -2  424.56   22.40
   4  -2   3 3275.37  130.29
  -4   2  -3 3285.27  129.59
   3  -2   4   13.20    3.30
  -3   2  -4   10.60    2.60
   2  -2   5  118.59    8.60
  -2   2  -5  120.69    7.40
   1  -2   6   81.49    6.90
  -1   2  -6   82.09    5.30
   0  -2   7   97.99    8.10
   0   2  -7  105.59   11.30
  -1  -2   8   94.59    8.80
   1   2  -8  112.49   12.10
   2   2  -9   10.20    4.80
   3   2 -10   10.50    5.00
   4   2 -11   -2.00    3.30
   5   2 -12   64.09   10.10
   6   2 -13   19.20    6.20
  13  -2  -5  182.18   12.50
  13  -2  -5  174.18   13.70
  12  -2  -4    2.70    3.80
  12  -2  -4    1.70    2.00
  12  -2  -4    0.00    3.20
  11  -2  -3   99.19    8.80
  11  -2  -3   83.19    9.70
  11  -2  -3  102.29   11.70
 -11   2   3   96.59    9.70
 -11   2   3   89.79    9.70
  10  -2  -2  679.03   33.30
  10  -2  -2  689.63   31.80
  10  -2  -2  687.93   37.40
 -10   2   2  642.84   34.50
 -10   2   2  652.33   33.60
 -10   2   2  702.63   35.10
   9  -2  -1  486.25   24.40
   9  -2  -1  461.45   28.70
   9  -2  -1  487.95   26.70
  -9   2   1  482.85   26.60
  -9   2   1  483.05   25.50
  -9   2   1  464.65   27.30
   8  -2   0    5.90    2.60
   8  -2   0    7.10    3.70
  -8   2   0    6.40    3.00
  -8   2   0    5.30    2.80
   7  -2   1  376.46   20.10
   7  -2   1  393.96   22.50
   7  -2   1  392.46   23.00
   7  -2   1  376.96   20.20
  -7   2  -1  377.56   21.30
  -7   2  -1  381.06   20.20
   6  -2   2    3.70    2.30
   6  -2   2   -2.20    3.30
   6  -2   2    1.50    2.00
  -6   2  -2    2.60    2.20
  -6   2  -2    1.90    1.40
   5  -2   3  657.63   30.20
  -5   2  -3  631.64   30.90
  -5   2  -3  667.23   29.80
   4  -2   4  416.36   21.10
  -4   2  -4  430.36   20.40
   3  -2   5  645.94   29.80
  -3   2  -5  652.53   28.50
   2  -2   6  118.79    8.90
  -2   2  -6  127.49    7.30
   1  -2   7  459.65   24.40
  -1   2  -7  558.14   32.00
   0  -2   8  454.05   24.60
   0   2  -8  561.94   32.20
   1   2  -9  492.95   31.40
   2   2 -10   34.50    7.80
   3   2 -11  116.09   13.90
   4   2 -12   78.59   11.20
   5   2 -13   96.59   11.80
  14  -2  -5  337.87   18.10
  13  -2  -4   60.59    7.10
  13  -2  -4   49.70    7.90
  12  -2  -3   31.70    6.90
  12  -2  -3   50.59    8.30
 -12   2   3   39.20    7.70
  11  -2  -2   -0.60    4.20
  11  -2  -2   -3.00    2.60
  11  -2  -2   -3.30    2.90
 -11   2   2    0.50    4.00
 -11   2   2    4.20    3.10
 -11   2   2    0.90    1.40
  10  -2  -1  675.33   32.00
  10  -2  -1  672.33   33.80
  10  -2  -1  645.34   35.90
 -10   2   1  684.23   34.70
 -10   2   1  671.13   33.50
 -10   2   1  660.63   34.70
   9  -2   0   82.19    7.90
   9  -2   0   90.69    9.40
   9  -2   0   77.89   11.30
  -9   2   0   61.69    7.40
  -9   2   0   70.39    8.80
  -9   2   0   81.49    8.70
   8  -2   1    8.40    3.60
   8  -2   1   22.80    5.80
   8  -2   1    9.70    3.90
   8  -2   1   19.70    4.70
  -8   2  -1   13.90    3.90
  -8   2  -1   21.50    4.60
   7  -2   2   18.30    4.50
   7  -2   2    8.50    2.70
   7  -2   2   10.90    3.50
  -7   2  -2   17.10    4.40
  -7   2  -2   11.60    3.30
   6  -2   3   78.19   10.10
   6  -2   3   68.59    7.60
   6  -2   3   70.69    6.70
  -6   2  -3   64.69    6.30
  -6   2  -3   56.89    7.00
   5  -2   4  884.51   39.20
  -5   2  -4  889.01   38.40
  -5   2  -4  855.41   39.60
   4  -2   5   20.40    4.00
  -4   2  -5   21.10    3.50
   3  -2   6    3.70    2.10
  -3   2  -6    0.90    1.80
   2  -2   7   19.70    4.10
  -2   2  -7   15.20    7.10
  -1   2  -8  865.51   47.00
   0   2  -9  216.48   19.20
   1   2 -10 1049.49   55.49
   2   2 -11   79.19   11.90
   3   2 -12   49.00    9.10
   4   2 -13  238.18   20.60
   5   2 -14  135.79   13.30
  14  -2  -4   61.49    6.20
  13  -2  -3   57.69    7.40
  13  -2  -3   64.49    7.20
 -13   2   3   53.79    7.70
  12  -2  -2    2.90    2.70
  12  -2  -2   -1.00    2.50
 -12   2   2    2.00    2.90
  11  -2  -1   95.39    8.60
  11  -2  -1   98.59    9.50
 -11   2   1   66.99    9.10
 -11   2   1   89.09    9.50
  10  -2   0  240.78   16.50
  10  -2   0  235.78   14.90
 -10   2   0  225.88   16.70
 -10   2   0  234.28   16.40
 -10   2   0  224.48   15.30
   9  -2   1   91.49    8.70
   9  -2   1   99.29   10.40
  -9   2  -1   92.29    8.80
  -9   2  -1   97.69   10.30
  -9   2  -1   99.49    9.60
   8  -2   2   20.50    5.10
   8  -2   2   23.20    5.90
   8  -2   2   23.60    5.90
   8  -2   2   26.50    4.70
  -8   2  -2   28.90    4.60
  -8   2  -2   28.70    5.50
   7  -2   3  639.54   33.80
   7  -2   3  596.24   30.90
   7  -2   3  596.84   29.70
   7  -2   3  609.94   32.20
  -7   2  -3  613.74   30.60
  -7   2  -3  621.34   29.50
   6  -2   4   40.00    6.40
   6  -2   4   49.70   10.20
   6  -2   4   37.90    5.70
  -6   2  -4   32.80    4.70
  -6   2  -4   42.50    5.70
   5  -2   5 1585.04   69.09
   5  -2   5 1631.24   66.79
  -5   2  -5 1651.33   65.29
  -5   2  -5 1465.25   66.09
   4  -2   6  184.18   12.10
  -4   2  -6  201.68   10.70
   3  -2   7  208.08   13.30
   2  -2   8  171.28   12.20
  -2   2  -8  207.68   19.20
  -1   2  -9 2467.45  111.59
   0   2 -10   -2.60    4.10
   1   2 -11  142.19   16.70
   2   2 -12  123.59   15.10
   3   2 -13  135.39   15.20
   4   2 -14   23.40    7.70
  14  -2  -3    2.20    1.60
  13  -2  -2    0.20    1.60
  13  -2  -2    2.10    2.70
 -13   2   2    1.40    2.60
  12  -2  -1  319.87   18.30
 -12   2   1  306.27   19.20
  11  -2   0   14.20    4.30
  11  -2   0   16.70    4.20
 -11   2   0   18.40    4.60
 -11   2   0   23.10    5.90
  10  -2   1   24.60    5.80
  10  -2   1   25.60    5.10
 -10   2  -1   19.90    4.50
 -10   2  -1   24.40    5.20
 -10   2  -1   30.30    6.20
   9  -2   2   -0.70    4.60
   9  -2   2    7.90    3.10
  -9   2  -2    2.30    2.40
  -9   2  -2    2.40    2.10
  -9   2  -2   -0.90    2.40
   8  -2   3  340.67   20.40
   8  -2   3  339.77   21.70
   8  -2   3  343.67   19.70
  -8   2  -3  319.57   19.70
  -8   2  -3  355.76   21.70
  -8   2  -3  351.56   19.20
   7  -2   4   10.60    5.50
   7  -2   4    7.50    2.90
   7  -2   4    3.90    2.80
   7  -2   4    2.50    2.50
  -7   2  -4    1.60    2.70
  -7   2  -4    6.90    2.60
   6  -2   5    2.80    2.90
   6  -2   5    0.80    2.00
  -6   2  -5    6.40    2.30
   5  -2   6   35.80    6.70
   5  -2   6   21.10    4.60
  -5   2  -6   21.50    3.70
   4  -2   7   69.79    7.30
   3  -2   8   26.00    5.60
  -3   2  -8   15.30    8.30
  -2   2  -9  107.79   14.90
  -1   2 -10 1538.85   76.59
   0   2 -11  188.88   19.80
   1   2 -12  116.89   15.30
   2   2 -13   33.90    8.70
   3   2 -14   29.60    7.20
  14  -2  -2    4.00    2.10
  14  -2  -2   -0.70    2.70
 -14   2   2    4.40    3.50
  13  -2  -1  153.78   12.00
  13  -2  -1  172.38   11.10
 -13   2   1  180.38   12.50
  12  -2   0   61.49    8.00
 -12   2   0   74.69    8.30
  11  -2   1  342.87   20.40
  11  -2   1  328.67   19.20
 -11   2  -1  299.17   19.50
 -11   2  -1  316.27   20.30
  10  -2   2   29.60    6.20
  10  -2   2   41.20    6.30
 -10   2  -2   27.40    5.90
 -10   2  -2   35.90    6.20
   9  -2   3  429.46   24.80
   9  -2   3  421.86   23.60
   9  -2   3  435.86   25.80
  -9   2  -3  404.06   22.40
  -9   2  -3  442.86   25.70
   8  -2   4   73.19    8.30
   8  -2   4   86.09    9.40
   8  -2   4   73.59    8.20
  -8   2  -4   82.09    9.00
  -8   2  -4   71.09    7.30
   7  -2   5  329.57   21.30
   7  -2   5  325.07   21.00
   7  -2   5  358.26   19.70
  -7   2  -5  333.57   17.60
   6  -2   6   55.49    7.60
   6  -2   6   56.09    7.80
   6  -2   6   66.59    7.00
  -6   2  -6   44.10    5.30
   5  -2   7  207.28   15.40
   5  -2   7  211.18   14.00
   4  -2   8  172.38   12.60
   4  -2   8  181.08   14.00
   3  -2   9   39.60    7.50
  -3   2  -9   35.70    5.20
   2  -2  10  183.58   15.00
  -2   2 -10  202.48   20.10
  -1   2 -11  259.07   23.70
   0   2 -12   -4.80    4.00
   1   2 -13  307.87   24.40
   2   2 -14   15.70    6.20
  14  -2  -1  202.18   13.60
  14  -2  -1  225.38   13.20
 -14   2   1  217.28   13.30
  13  -2   0  273.07   15.50
 -13   2   0  254.17   16.20
  12  -2   1  115.59   10.20
 -12   2  -1  106.39    9.90
  11  -2   2   43.70    6.80
 -11   2  -2   40.60    6.30
  10  -2   3  711.63   36.20
  10  -2   3  667.83   33.40
 -10   2  -3  673.13   35.30
 -10   2  -3  680.23   32.90
   9  -2   4   34.60    6.10
   9  -2   4   23.30    5.60
   9  -2   4   27.30    6.10
  -9   2  -4   28.90    5.40
  -9   2  -4   28.20    6.00
   8  -2   5   40.90    6.60
   8  -2   5   43.50    6.80
   8  -2   5   43.70    7.00
  -8   2  -5   58.49    7.30
  -8   2  -5   41.10    5.70
   7  -2   6  137.69   12.10
   7  -2   6  126.49   10.70
   7  -2   6  118.89   11.90
  -7   2  -6  108.69    8.40
  -7   2  -6  124.99   11.20
   6  -2   7 1089.99   53.49
   6  -2   7 1104.09   52.29
   6  -2   7 1074.99   49.90
  -6   2  -7 1167.38   51.29
   5  -2   8  158.68   14.80
   5  -2   8  146.69   13.10
   5  -2   8  181.88   13.50
  -5   2  -8  168.78   12.30
   4  -2   9   93.79   10.70
  -4   2  -9  102.19    8.40
  -2   2 -11   61.69   11.60
  -1   2 -12   64.09   12.50
   0   2 -13   28.00    8.80
   1   2 -14   -1.30    3.60
  14  -2   0   76.89    7.50
  14  -2   0   86.79    6.70
 -14   2   0   84.49    7.60
  13  -2   1   99.09    8.70
 -13   2  -1  105.29    9.60
  12  -2   2  507.55   27.30
 -12   2  -2  510.95   27.50
  11  -2   3  297.27   19.10
 -11   2  -3  284.87   18.70
  10  -2   4  166.78   12.80
  10  -2   4  174.28   14.20
 -10   2  -4  170.28   12.40
 -10   2  -4  170.68   13.50
   9  -2   5  251.27   18.00
   9  -2   5  240.58   16.20
   9  -2   5  229.18   17.50
  -9   2  -5  272.37   17.50
  -9   2  -5  237.78   14.50
   8  -2   6   -1.60    3.20
   8  -2   6   10.10    3.70
   8  -2   6    7.00    4.40
  -8   2  -6    1.00    2.30
  -8   2  -6   -3.90    4.30
   7  -2   7  217.68   15.20
   7  -2   7  176.68   15.50
   7  -2   7  199.88   15.70
  -7   2  -7  205.78   14.50
   6  -2   8  385.46   23.80
   6  -2   8  404.66   23.20
   6  -2   8  371.96   24.80
  -6   2  -8  412.46   22.00
   5  -2   9   52.39    8.00
   5  -2   9   36.30    7.00
  -5   2  -9   50.09    5.60
   4  -2  10   36.30    7.40
   4  -2  10   56.39    9.60
  -4   2 -10   41.00    4.30
  -2   2 -12    0.30    6.60
  -1   2 -13   43.70    9.30
   0   2 -14   -1.10    3.50
  14  -2   1   57.09    5.50
 -14   2  -1   48.60    5.80
  13  -2   2  274.17   16.70
 -13   2  -2  275.97   16.90
  12  -2   3  331.77   20.00
 -12   2  -3  328.97   19.80
  11  -2   4  103.89   10.30
 -11   2  -4  110.09   10.00
 -10   2  -5   12.20    3.60
   9  -2   6    3.10    2.70
  -9   2  -6    1.00    1.50
   8  -2   7   41.20    7.30
   8  -2   7   40.10    8.20
   8  -2   7   43.90   10.60
  -8   2  -7   39.30    5.90
   7  -2   8  441.76   28.30
   7  -2   8  493.75   27.70
  -7   2  -8  479.85   24.90
  -6   2  -9    0.90    1.80
   5  -2  10   72.09    9.60
  -5   2 -10   77.79    5.70
   4  -2  11  213.58   15.60
  14  -2   2    1.90    1.90
 -14   2  -2    5.00    2.30
  13  -2   3   27.50    5.10
 -13   2  -3   35.50    5.20
  12  -2   4  280.57   17.40
 -12   2  -4  261.57   16.90
  11  -2   5  116.99   10.80
 -11   2  -5  112.29   10.10
  10  -2   6  172.18   13.60
 -10   2  -6  169.98   12.70
   9  -2   7  107.99   10.70
  -9   2  -7  111.89    9.70
   8  -2   8   15.10    4.20
  -8   2  -8    9.00    2.90
   7  -2   9 1172.18   54.19
  -7   2  -9 1163.18   50.29
   6  -2  10  107.99   10.30
  -6   2 -10   95.89    6.70
   5  -2  11   88.49   10.00
  14  -2   3  282.17   15.50
 -14   2  -3  299.47   16.40
  13  -2   4  557.44   27.60
 -13   2  -4  545.65   27.50
  12  -2   5   72.79    7.80
 -12   2  -5   79.59    7.60
  11  -2   6   57.99    7.30
 -11   2  -6   45.40    6.10
  10  -2   7  137.29   11.70
 -10   2  -7  139.89   10.60
   9  -2   8  316.87   19.90
  -9   2  -8  323.07   18.10
   8  -2   9   55.19    7.60
  -8   2  -9   61.09    6.00
   7  -2  10  505.55   26.30
  -7   2 -10  467.75   21.80
   6  -2  11  248.08   15.70
  13  -2   5   61.89    6.70
 -13   2  -5   67.89    6.50
  12  -2   6    5.00    2.30
 -12   2  -6    0.50    1.40
  11  -2   7   87.89    8.40
 -11   2  -7   89.99    7.80
  10  -2   8    5.50    2.90
 -10   2  -8    4.30    2.10
   9  -2   9  144.29   11.30
  -9   2  -9  143.99    9.50
   8  -2  10  459.75   23.90
  -8   2 -10  429.66   19.70
   7  -2  11   76.69    7.50
   6  -2  12   -1.80    4.70
  12  -2   7  206.98   13.20
 -12   2  -7  205.58   12.20
  11  -2   8   32.00    4.80
 -11   2  -8   35.50    4.00
 -10   2  -9   12.60    3.00
   9  -2  10    8.50    2.90
   8  -2  11  123.09    9.40
   7  -2  12    6.60    3.60
  -6  -3 -10   29.10    5.60
   6   3  10   42.50    5.10
  -7  -3  -9    8.50    3.20
  -7  -3  -9    9.80    2.10
   7   3   9    3.50    2.50
  -8  -3  -8    5.30    2.90
  -8  -3  -8   -0.50    1.20
   8   3   8   -0.90    2.00
  -9  -3  -7    1.60    1.50
  -9  -3  -7    3.10    2.40
   9   3   7    2.60    1.80
 -10  -3  -6   56.99    6.00
  -4  -3 -11    8.70    3.60
   4   3  11   11.80    3.30
  -5  -3 -10  910.21   42.70
   5   3  10  875.21   39.80
  -6  -3  -9   35.80    4.30
  -6  -3  -9   40.30    6.60
   6   3   9   38.90    5.70
  -7  -3  -8   11.40    3.40
  -7  -3  -8    5.20    2.00
   7   3   8    5.90    2.80
  -8  -3  -7   20.80    4.30
  -8  -3  -7   17.40    4.50
   8   3   7   18.20    4.50
  -9  -3  -6  314.37   19.00
  -9  -3  -6  367.96   19.80
 -10  -3  -5    1.10    1.70
 -10  -3  -5    0.20    2.20
  10   3   5    0.20    1.50
 -11  -3  -4   63.89    6.90
 -11  -3  -4   47.90    5.80
  -3  -3 -11    1.50    2.50
   3   3  11    4.90    3.10
  -4  -3 -10   81.99    9.60
   4   3  10   85.99    7.70
  -5  -3  -9  502.05   23.30
  -5  -3  -9  501.25   28.20
   5   3   9  514.95   26.50
  -6  -3  -8   19.10    4.10
  -6  -3  -8   30.80    6.00
   6   3   8   30.00    5.80
  -7  -3  -7    4.60    2.60
  -7  -3  -7    0.80    1.80
   7   3   7    1.40    2.00
  -8  -3  -6   44.30    7.00
  -8  -3  -6   37.60    6.20
   8   3   6   59.29    6.80
  -9  -3  -5  116.99    9.80
  -9  -3  -5   99.99    9.40
   9   3   5  122.09   10.20
 -10  -3  -4   21.00    4.50
  10   3   4   32.60    4.90
 -11  -3  -3    2.20    2.00
 -11  -3  -3    6.50    3.30
  11   3   3    7.20    2.70
  -1  -3 -12    8.10    3.30
  -2  -3 -11   12.70    4.50
  -3  -3 -10  303.67   20.10
   3   3  10  304.37   17.50
  -4  -3  -9   -0.10    1.70
  -4  -3  -9    0.50    3.10
   4   3   9   -1.70    2.30
  -5  -3  -8   10.60    2.90
  -5  -3  -8    7.50    3.80
   5   3   8    9.90    3.70
  -6  -3  -7   21.10    5.40
  -6  -3  -7   21.30    4.60
   6   3   7   13.30    3.90
  -7  -3  -6  152.08   12.60
  -7  -3  -6  155.98   12.70
   7   3   6  153.68   12.50
  -8  -3  -5   20.50    4.70
  -8  -3  -5   14.40    3.90
   8   3   5   11.20    3.90
  -9  -3  -4   10.20    3.30
  -9  -3  -4    5.70    3.30
   9   3   4   18.60    4.70
 -10  -3  -3   57.29    7.30
  10   3   3   71.19    7.50
 -11  -3  -2   86.39    8.70
 -12  -3  -1    5.70    2.70
  12   3   1   10.20    3.00
   0  -3 -12   12.10    3.80
  -1  -3 -11    1.10    2.90
   1   3  11    1.80    3.20
  -2  -3 -10  286.27   19.50
   2   3  10  271.17   16.80
  -3  -3  -9  411.96   25.10
  -3  -3  -9  395.56   19.50
   3   3   9  399.86   22.60
  -4  -3  -8    0.80    1.80
  -4  -3  -8    0.50    3.10
   4   3   8    0.60    2.40
  -5  -3  -7   13.50    4.90
  -5  -3  -7    7.70    3.10
   5   3   7   11.00    3.70
  -6  -3  -6   72.99    8.90
  -6  -3  -6   68.49    8.60
   6   3   6   83.89    8.70
  -7  -3  -5   12.70    4.00
  -7  -3  -5   16.60    4.30
   7   3   5   13.30    4.20
  -8  -3  -4   26.00    6.70
  -8  -3  -4   34.60    5.80
   8   3   4   35.40    6.30
  -9  -3  -3    3.90    3.50
  -9  -3  -3   -2.90    1.60
   9   3   3    3.40    2.30
 -10  -3  -2   16.30    4.30
  10   3   2   18.90    4.70
 -11  -3  -1    6.10    2.60
  11   3   1    9.10    2.90
 -12  -3   0   28.50    5.30
  12   3   0   31.40    5.20
   1  -3 -12   55.29    7.10
   0  -3 -11   82.19    9.30
   0   3  11   60.69    7.10
  -1  -3 -10   58.69    9.30
   1   3  10   61.69    7.60
  -2  -3  -9   16.60    3.30
  -2  -3  -9   23.30    6.40
   2   3   9   18.30    4.80
  -3  -3  -8  593.84   28.60
  -3  -3  -8  551.14   32.10
   3   3   8  573.74   30.70
  -4  -3  -7   27.50    6.50
  -4  -3  -7   35.00    5.60
   4   3   7   43.40    7.00
  -5  -3  -6  408.86   25.00
  -5  -3  -6  423.06   24.00
   5   3   6  393.86   24.20
  -6  -3  -5   22.70    5.50
  -6  -3  -5   16.00    4.70
   6   3   5   29.20    5.30
  -7  -3  -4   21.60    4.90
  -7  -3  -4   13.20    4.50
   7   3   4   10.30    3.80
  -8  -3  -3   27.70    7.10
  -8  -3  -3   36.50    6.80
   8   3   3   26.00    5.90
  -9  -3  -2  425.16   27.40
   9   3   2  557.74   27.60
 -10  -3  -1    3.50    2.80
  10   3   1    7.30    2.60
  11   3   0   73.19    6.80
 -12  -3   1   -0.50    2.40
  12   3  -1    1.60    1.90
   2  -3 -12   67.39    8.10
   1  -3 -11   28.00    6.20
  -1   3  11   22.30    5.40
   0  -3 -10  252.37   18.60
   0   3  10  241.98   15.40
  -1  -3  -9  101.49    7.30
  -1  -3  -9  106.79   11.80
   1   3   9  116.89   10.40
  -2  -3  -8  449.06   23.00
  -2  -3  -8  431.96   26.70
   2   3   8  433.16   24.90
  -3  -3  -7   45.80    6.30
  -3  -3  -7   32.00    7.40
   3   3   7   28.50    6.20
  -4  -3  -6  174.18   13.40
  -4  -3  -6  164.28   14.30
   4   3   6  169.28   14.10
  -5  -3  -5    5.90    3.00
  -5  -3  -5   -6.70    4.90
  -5  -3  -5   -2.20    2.90
   5   3   5    6.90    3.70
  -6  -3  -4   74.59    8.40
  -6  -3  -4   66.39    8.80
  -6  -3  -4   76.89    8.90
   6   3   4   62.69    8.30
  -7  -3  -3   70.19    9.80
  -7  -3  -3   85.29    9.80
   7   3   3  102.59   10.10
  -8  -3  -2   50.29    7.90
   8   3   2   51.59    7.10
  -9  -3  -1   60.39    9.40
   9   3   1  102.19    9.50
 -10  -3   0   37.40    6.80
  10   3   0   47.40    6.40
  11   3  -1   13.20    2.70
  11   3  -1   10.00    3.30
 -12  -3   2   55.99    7.50
   2  -3 -11    6.00    3.40
   1  -3 -10   -0.80    2.80
  -1   3  10    5.50    3.10
   0  -3  -9    5.80    3.40
   0   3   9    4.70    2.80
  -1  -3  -8   88.39    7.70
  -1  -3  -8   92.79   10.70
   1   3   8   80.39    9.40
  -2  -3  -7  479.55   29.10
  -2  -3  -7  498.45   26.40
   2   3   7  506.75   28.10
  -3  -3  -6 1052.49   52.49
  -3  -3  -6 1111.99   50.99
   3   3   6 1150.78   52.99
  -4  -3  -5   69.09   10.00
  -4  -3  -5   78.09    8.90
   4   3   5   89.09    9.60
  -5  -3  -4    6.60    3.60
  -5  -3  -4    0.80    3.60
  -5  -3  -4    2.70    2.80
   5   3   4    8.30    3.20
  -6  -3  -3  108.69    9.60
  -6  -3  -3  120.39   11.50
  -6  -3  -3  114.29   11.80
   6   3   3  113.49   11.10
  -7  -3  -2  174.28   14.40
  -7  -3  -2  209.48   16.10
  -7  -3  -2  186.88   13.30
   7   3   2  188.78   14.40
  -8  -3  -1   38.80    7.40
  -9  -3   0   12.80    4.30
   9   3   0    7.30    3.40
 -10  -3   1    2.30    2.80
  10   3  -1    5.20    2.30
  10   3  -1   -1.80    2.70
 -11  -3   2  182.98   14.10
  11   3  -2  201.98   14.70
   3  -3 -11   38.40    7.10
   2  -3 -10  155.28   13.60
  -2   3  10  161.38   11.30
   1  -3  -9    5.00    3.30
  -1   3   9    3.80    3.30
   0  -3  -8   48.40    8.40
   0  -3  -8   44.70    5.40
   0   3   8   41.50    7.00
  -1  -3  -7   -1.90    1.70
  -1  -3  -7    2.10    3.20
   1   3   7   -2.10    2.80
  -2  -3  -6  508.35   29.80
  -2  -3  -6  546.85   28.40
   2   3   6  504.25   28.80
  -3  -3  -5   52.49    6.60
  -3  -3  -5   55.39    8.80
  -3  -3  -5   59.09    7.40
   3   3   5   65.99    8.60
  -4  -3  -4  258.57   15.40
  -4  -3  -4  248.18   17.80
  -4  -3  -4  257.07   18.10
   4   3   4  257.17   18.10
  -5  -3  -3    1.80    2.10
  -5  -3  -3    4.80    2.90
  -5  -3  -3   -4.00    3.90
   5   3   3    1.50    2.40
  -6  -3  -2  808.02   38.70
  -6  -3  -2  860.21   42.60
   6   3   2  796.32   40.70
  -7  -3  -1   19.60    4.50
  -7  -3  -1   10.80    4.40
   7   3   1    7.40    3.30
  -8  -3   0    1.20    2.70
   8   3   0    6.00    3.00
  -9  -3   1    2.10    3.30
   9   3  -1    8.70    3.10
 -10  -3   2  149.59   13.60
  10   3  -2  172.88   10.30
  10   3  -2  174.08   14.00
 -11  -3   3    4.80    3.90
  11   3  -3   15.10    4.30
   4  -3 -11    9.10    3.80
   3  -3 -10  333.57   21.50
  -3   3  10  328.57   17.90
   2  -3  -9  156.38   14.20
  -2   3   9  169.78   12.20
   1  -3  -8   71.09    9.90
   1  -3  -8   60.89    6.40
  -1   3   8   71.09    8.50
   0  -3  -7    5.10    2.80
   0  -3  -7    5.20    3.50
   0   3   7    1.20    2.90
  -1  -3  -6  273.47   17.40
  -1  -3  -6  244.58   18.40
   1   3   6  262.57   17.90
  -2  -3  -5    2.90    2.40
  -2  -3  -5    1.70    3.70
  -3  -3  -4    4.30    2.70
  -3  -3  -4    6.10    2.70
  -3  -3  -4    5.60    5.00
   3   3   4    3.50    2.90
  -4  -3  -3  235.98   18.40
  -4  -3  -3  236.68   15.20
  -4  -3  -3  253.77   18.00
   4   3   3  253.47   17.60
  -5  -3  -2  758.72   37.90
  -5  -3  -2  684.53   34.00
   5   3   2  682.83   36.50
  -6  -3  -1    3.30    3.10
  -6  -3  -1    3.60    2.80
   6   3   1    0.60    2.70
  -7  -3   0   89.29    9.50
  -7  -3   0  100.99   11.20
   7   3   0  108.29   10.30
  -8  -3   1  228.08   17.90
   8   3  -1  258.87   16.30
  -9  -3   2   67.89    9.00
   9   3  -2   89.89    7.50
   9   3  -2   81.99   10.00
 -10  -3   3   35.60    8.10
  10   3  -3   47.90    6.90
  11   3  -4  288.27   18.10
   5  -3 -11   12.00    3.50
   4  -3 -10   54.69    8.40
  -4   3  10   78.09    7.10
   3  -3  -9    0.40    2.50
   3  -3  -9    5.00    3.10
  -3   3   9    2.50    2.80
   2  -3  -8   85.79   10.20
   2  -3  -8   73.29    6.80
  -2   3   8   94.59    9.00
   1  -3  -7    0.50    4.40
   1  -3  -7    4.20    2.40
  -1   3   7    8.20    4.10
   0  -3  -6  234.18   15.70
   0  -3  -6  224.08   17.40
   0   3   6  216.98   16.20
  -1  -3  -5   -3.60    3.60
  -1  -3  -5   -3.10    2.90
  -1  -3  -5    0.30    2.10
  -2  -3  -4  278.57   19.50
  -2  -3  -4  294.57   16.40
  -2  -3  -4  286.57   18.80
   2   3   4  295.37   19.30
  -3  -3  -3  137.79   10.20
  -3  -3  -3  129.19   11.70
   3   3   3  118.99   11.60
  -4  -3  -2  168.58   11.80
  -4  -3  -2  153.88   13.50
   4   3   2  166.98   13.90
  -5  -3  -1  254.17   18.10
  -5  -3  -1  220.98   15.00
   5   3   1  233.88   17.00
  -6  -3   0  146.89   11.40
  -6  -3   0  144.29   13.30
   6   3   0  127.19   12.00
  -7  -3   1  112.59   12.30
  -7  -3   1  106.79   10.30
   7   3  -1  113.99   10.50
  -8  -3   2   83.39    9.20
   8   3  -2   78.79    7.80
   8   3  -2   75.49    9.50
  -9  -3   3    7.70    5.10
   9   3  -3   17.60    4.60
  10   3  -4   22.10    4.90
  11   3  -5    2.50    2.20
   6  -3 -11   17.00    4.60
   5  -3 -10  351.86   21.60
  -5   3  10  345.67   18.00
   4  -3  -9   26.10    6.20
  -4   3   9   26.90    5.40
   3  -3  -8    0.20    1.70
   3  -3  -8    3.90    3.40
  -3   3   8    3.40    2.90
   2  -3  -7   35.90    5.10
   2  -3  -7   20.00    5.40
  -2   3   7   30.30    5.80
   1  -3  -6  117.79   13.20
   1  -3  -6  143.39   11.30
  -1   3   6  130.79   11.80
   0  -3  -5   38.40    6.00
   0  -3  -5   32.40    5.20
   0   3   5   33.60    6.50
  -1  -3  -4   79.09    7.40
  -1  -3  -4   78.09   11.10
  -1  -3  -4   84.69    9.00
   1   3   4   86.69    9.50
  -2  -3  -3   72.39    8.60
  -2  -3  -3   86.89    7.50
   2   3   3   79.29    9.30
  -3  -3  -2  812.32   37.20
  -3  -3  -2  790.42   39.80
   3   3   2  775.22   39.70
  -4  -3  -1   36.60    6.20
  -4  -3  -1   25.10    5.10
   4   3   1   30.30    5.90
  -5  -3   0    1.20    2.80
  -5  -3   0    2.10    2.80
   5   3   0    1.00    3.00
  -6  -3   1    4.40    3.10
  -6  -3   1    9.90    4.00
   6   3  -1    2.10    3.10
  -7  -3   2 1752.02   76.89
  -7  -3   2 1699.03   73.89
   7   3  -2 1628.24   75.89
   7   3  -2 1716.83   72.29
  -8  -3   3    6.80    4.20
   8   3  -3    6.30    4.30
   8   3  -3    1.30    2.50
   9   3  -4   46.60    6.90
  10   3  -5   40.00    5.70
  11   3  -6  313.77   18.10
   6  -3 -10   27.90    5.80
  -6   3  10   19.70    4.00
   5  -3  -9   39.40    7.20
  -5   3   9   44.50    5.70
   4  -3  -8  279.87   19.80
  -4   3   8  279.07   17.20
   3  -3  -7   16.40    5.50
   3  -3  -7   16.70    3.90
  -3   3   7   24.80    5.50
   2  -3  -6  123.19   10.20
   2  -3  -6  114.39   12.10
  -2   3   6  126.99   11.30
   1  -3  -5   -1.30    2.50
   1  -3  -5   -5.00    3.90
   1  -3  -5   -3.10    1.70
   0  -3  -4   64.29    8.00
   0  -3  -4   53.89    5.80
   0  -3  -4   42.60   12.60
   0   3   4   69.49    8.40
  -1  -3  -3   50.59    7.00
   1   3   3   49.20    7.00
  -2  -3  -2  268.47   16.50
  -2  -3  -2  280.77   18.50
   2   3   2  283.57   18.60
  -3  -3  -1    6.20    3.20
  -3  -3  -1    7.80    3.30
   3   3   1    8.00    3.40
  -4  -3   0   64.69    9.20
  -4  -3   0   54.69    7.00
   4   3   0   72.69    8.30
  -5  -3   1    0.40    3.10
  -5  -3   1    2.00    2.90
   5   3  -1    1.00    2.50
  -6  -3   2  510.95   29.30
  -6  -3   2  498.55   26.30
   6   3  -2  492.05   25.70
   6   3  -2  461.45   27.80
  -7  -3   3  743.03   40.30
  -7  -3   3  841.22   39.40
   7   3  -3  771.52   36.00
   7   3  -3  816.42   40.90
  -8  -3   4    6.50    5.50
   8   3  -4    3.20    3.20
   9   3  -5   10.90    3.80
  10   3  -6    7.50    3.30
   7  -3 -10  155.68   12.00
  -7   3  10  156.38    9.70
   6  -3  -9  116.99   10.80
  -6   3   9  109.89    8.90
   5  -3  -8   17.90    5.50
  -5   3   8   12.40    3.60
   4  -3  -7    2.50    2.30
  -4   3   7    2.50    2.90
   3  -3  -6  175.78   14.60
   3  -3  -6  187.98   12.90
  -3   3   6  163.58   13.20
   2  -3  -5   12.20    3.80
   2  -3  -5   -0.70    4.90
   2  -3  -5   -2.60    1.80
  -2   3   5    1.80    2.50
   1  -3  -4   -1.90    2.20
   1  -3  -4    0.20    1.70
  -1   3   4    3.70    2.90
   0  -3  -3  449.76   22.70
   0  -3  -3  439.16   25.30
   0   3   3  438.26   25.30
  -1  -3  -2 1607.44   70.09
   1   3   2 1561.44   69.79
  -2  -3  -1   31.90    4.90
  -2  -3  -1   34.60    6.00
   2   3   1   33.90    6.10
  -3  -3   0   21.90    4.80
  -3  -3   0   31.60    6.60
   3   3   0   23.90    5.40
  -4  -3   1   19.40    4.80
  -4  -3   1   13.30    3.70
   4   3  -1   27.10    5.20
  -5  -3   2  465.95   24.90
  -5  -3   2  475.85   27.60
   5   3  -2  441.26   26.50
   5   3  -2  469.15   24.80
  -6  -3   3   74.29   10.00
  -6  -3   3   63.69    8.20
   6   3  -3   66.49    7.20
   6   3  -3   66.29    8.80
  -7  -3   4    4.50    4.70
   7   3  -4   14.50    5.00
   8   3  -5   14.40    4.50
   9   3  -6  128.69   11.40
  10   3  -7   13.50    3.70
   7  -3  -9    2.30    2.30
  -7   3   9    1.80    2.20
   6  -3  -8   14.80    4.40
   6  -3  -8   13.20    4.30
  -6   3   8    7.40    3.30
   5  -3  -7   -2.30    2.40
   5  -3  -7    1.00    3.80
  -5   3   7    6.70    2.70
   4  -3  -6 1087.49   48.60
   4  -3  -6 1020.10   51.09
  -4   3   6 1114.69   49.90
   3  -3  -5    5.40    4.70
   3  -3  -5    8.40    3.10
   3  -3  -5    4.30    4.20
  -3   3   5    7.60    3.60
   2  -3  -4    2.60    3.60
   2  -3  -4    3.20    2.90
   2  -3  -4    4.20    2.50
  -2   3   4    0.50    2.30
   1  -3  -3    7.50    3.10
   1  -3  -3    5.50    2.70
  -1   3   3   12.60    3.90
   0  -3  -2  365.36   19.70
   0  -3  -2  357.06   21.80
   0   3   2  364.56   21.90
  -1  -3  -1  166.28   13.80
  -1  -3  -1  194.48   12.40
   1   3   1  179.78   13.80
  -2  -3   0   59.89    8.10
  -2  -3   0   72.59    7.30
   2   3   0   63.49    7.80
  -3  -3   1    8.90    4.00
   3   3  -1    7.00    3.10
  -4  -3   2  598.04   29.80
  -4  -3   2  617.34   32.20
   4   3  -2  536.85   30.80
   4   3  -2  580.34   29.70
  -5  -3   3  493.95   28.00
  -5  -3   3  494.85   25.90
   5   3  -3  440.56   26.80
   5   3  -3  480.15   24.30
  -6  -3   4  118.19   10.60
   6   3  -4  110.09   11.40
   6   3  -4  138.29   14.30
   7   3  -5   10.90    4.30
   8   3  -6   48.70    7.20
   9   3  -7   22.40    4.40
   8  -3  -9   17.60    4.10
   8  -3  -9   14.70    3.30
  -8   3   9   17.70    3.70
   7  -3  -8   10.70    3.00
   7  -3  -8    2.40    3.00
  -7   3   8    4.10    2.30
   6  -3  -7   26.20    4.90
   6  -3  -7   27.50    7.30
  -6   3   7   17.90    4.40
   5  -3  -6  654.93   30.80
   5  -3  -6  652.53   32.40
   5  -3  -6  620.14   34.40
  -5   3   6  669.63   33.00
   4  -3  -5  593.54   30.20
   4  -3  -5  584.64   31.80
  -4   3   5  582.44   30.80
   3  -3  -4  397.86   20.50
   3  -3  -4  424.86   23.60
   3  -3  -4  396.36   22.10
  -3   3   4  437.66   24.30
   2  -3  -3   48.40    5.50
   2  -3  -3   34.90    6.10
  -2   3   3   41.10    6.70
   1  -3  -2    6.80    2.70
  -1   3   2    5.80    2.80
   0  -3  -1  164.88   11.60
   0  -3  -1  162.58   13.00
   0   3   1  161.98   13.00
  -1  -3   0  106.79    9.20
  -1  -3   0   97.69   10.00
   1   3   0  103.69    9.90
  -2  -3   1  155.28   12.60
  -2  -3   1  125.79   10.30
   2   3  -1  141.49   11.50
  -3  -3   2  473.35   26.90
  -3  -3   2  469.45   24.50
   3   3  -2  450.35   24.70
  -4  -3   3    1.10    3.70
  -4  -3   3   -2.30    2.80
   4   3  -3    4.40    2.80
   4   3  -3   -2.10    4.00
  -5  -3   4  501.65   28.50
  -5  -3   4  497.25   26.40
   5   3  -4  469.25   23.50
   5   3  -4  477.55   27.40
   6   3  -5   75.09    9.20
   7   3  -6  502.35   28.30
   8   3  -7   42.80    6.20
   9   3  -8   10.10    3.40
   8  -3  -8   86.59    8.90
   8  -3  -8   86.89    7.30
  -8   3   8   91.79    7.90
   7  -3  -7   21.40    5.70
   7  -3  -7    1.00    2.70
  -7   3   7    2.80    2.30
   6  -3  -6   42.80    7.40
   6  -3  -6   38.90    6.10
  -6   3   6   39.70    5.90
   5  -3  -5  118.89   10.20
   5  -3  -5  116.09   11.90
   5  -3  -5  105.49    9.80
  -5   3   5  109.99    9.90
  -5   3   5  115.09   10.30
   4  -3  -4  785.62   37.50
   4  -3  -4  778.82   36.00
   4  -3  -4  822.12   39.40
  -4   3   4  851.21   39.90
   3  -3  -3  182.18   11.90
   3  -3  -3  183.88   13.90
  -3   3   3  189.38   14.00
   2  -3  -2  721.83   35.70
   2  -3  -2  726.03   33.30
  -2   3   2  678.63   35.20
   1  -3  -1   80.29    7.80
   1  -3  -1   81.39    8.90
  -1   3   1   82.79    8.60
   0  -3   0    1.00    2.40
   0  -3   0    4.80    2.50
   0   3   0    0.20    2.40
  -1  -3   1   63.99    8.60
  -1  -3   1   70.99    7.40
   1   3  -1   73.19    7.90
  -2  -3   2  732.23   34.40
  -2  -3   2  691.43   36.40
   2   3  -2  711.93   34.50
  -3  -3   3  179.28   12.70
  -3  -3   3  177.38   14.90
   3   3  -3  166.28   12.10
  -4  -3   4  853.01   41.30
  -4  -3   4  827.62   38.70
   4   3  -4  765.72   39.50
   4   3  -4  760.82   35.80
  -5  -3   5   97.39    9.90
   5   3  -5  105.69   10.30
   6   3  -6   38.30    6.40
   7   3  -7    0.60    2.30
   8   3  -8   88.19    8.90
   9  -3  -8   18.40    3.90
   9  -3  -8   21.30    4.80
  -9   3   8   20.10    3.70
   8  -3  -7   33.20    5.20
   8  -3  -7   24.30    6.50
  -8   3   7   36.20    5.60
   7  -3  -6  546.45   26.90
   7  -3  -6  499.45   29.10
  -7   3   6  562.54   28.20
   6  -3  -5   85.39    9.90
   6  -3  -5   79.69    8.60
   6  -3  -5   86.89    8.30
  -6   3   5   88.19    8.90
  -6   3   5   65.89    9.90
   5  -3  -4  491.45   25.50
   5  -3  -4  532.25   27.30
   5  -3  -4  479.75   24.20
  -5   3   4  488.15   26.00
  -5   3   4  515.35   27.30
   4  -3  -3    0.70    2.00
   4  -3  -3   -2.30    2.70
   4  -3  -3    0.40    2.90
  -4   3   3    3.10    2.10
   3  -3  -2  455.65   25.60
   3  -3  -2  474.55   23.90
  -3   3   2  470.95   26.00
   2  -3  -1  141.49   12.00
   2  -3  -1  136.99   10.20
  -2   3   1  129.39   11.30
   1  -3   0  117.59    9.40
   1  -3   0  104.69   10.50
  -1   3   0  110.59   10.40
   0  -3   1  162.98   11.50
   0  -3   1  166.78   13.80
   0   3  -1  159.58   12.60
  -1  -3   2    6.60    2.70
  -1  -3   2    0.50    3.50
   1   3  -2    4.60    2.90
  -2  -3   3   47.10    6.60
  -2  -3   3   40.00    8.00
   2   3  -3   42.40    6.20
  -3  -3   4  403.46   22.40
  -3  -3   4  410.86   24.90
   3   3  -4  380.56   20.40
  -4  -3   5  553.64   29.00
   4   3  -5  563.04   30.20
   5   3  -6  667.13   34.80
   6   3  -7   18.80    5.30
   7   3  -8    3.50    3.10
   8   3  -9   12.90    4.00
   9  -3  -7   19.60    4.10
   9  -3  -7   18.00    5.10
  -9   3   7   18.70    4.20
   8  -3  -6   58.29    9.10
   8  -3  -6   53.79    6.40
  -8   3   6   51.29    6.60
   7  -3  -5   19.50    4.30
   7  -3  -5   15.10    4.50
   7  -3  -5   14.30    5.50
  -7   3   5    9.80    3.50
   6  -3  -4  134.99   11.50
   6  -3  -4  121.39   10.50
   6  -3  -4  131.89   10.60
  -6   3   4  139.49   11.60
  -6   3   4  115.19   10.00
   5  -3  -3  529.45   28.00
   5  -3  -3  496.05   25.00
   5  -3  -3  505.65   26.70
  -5   3   3  491.65   27.00
  -5   3   3  491.15   25.90
   4  -3  -2  609.84   31.50
   4  -3  -2  605.44   31.90
   4  -3  -2  641.94   30.00
  -4   3   2  614.24   31.80
   3  -3  -1    8.20    2.80
   3  -3  -1   18.00    4.10
  -3   3   1   11.20    3.20
   2  -3   0   58.99    6.70
   2  -3   0   61.39    8.00
  -2   3   0   70.59    7.80
   1  -3   1  188.48   14.30
   1  -3   1  189.38   12.80
  -1   3  -1  177.98   13.30
   0  -3   2  356.26   19.60
   0  -3   2  345.27   21.80
   0   3  -2  335.97   19.90
  -1  -3   3   11.40    4.00
  -1  -3   3   10.70    5.10
   1   3  -3    6.00    2.70
  -2  -3   4   -1.90    2.60
  -2  -3   4   -8.00    5.10
   2   3  -4    1.20    2.40
  -3  -3   5    8.10    4.50
   3   3  -5   10.20    5.60
   4   3  -6 1124.59   52.99
   5   3  -7    1.00    3.00
   6   3  -8   13.00    4.30
   7   3  -9   -0.40    2.70
  10  -3  -7   19.00    4.70
  10  -3  -7   17.30    3.40
 -10   3   7   16.20    3.50
   9  -3  -6  159.28   10.80
   9  -3  -6  140.69   12.50
  -9   3   6  168.08   11.90
   8  -3  -5   20.50    4.60
   8  -3  -5   32.20    6.40
  -8   3   5   16.60    4.20
   7  -3  -4    8.10    3.90
   7  -3  -4    6.40    3.20
  -7   3   4   14.40    3.60
   6  -3  -3   71.99    8.20
   6  -3  -3   74.49    7.60
   6  -3  -3   70.59    8.50
  -6   3   3   64.39    7.40
  -6   3   3   72.79    8.30
   5  -3  -2  484.05   24.90
   5  -3  -2  507.15   26.90
  -5   3   2  468.25   25.10
  -5   3   2  496.15   26.80
   4  -3  -1    4.80    3.10
   4  -3  -1   19.10    4.10
  -4   3   1   11.90    3.40
   3  -3   0   34.20    5.10
   3  -3   0   29.70    5.60
  -3   3   0   21.90    5.60
   2  -3   1   32.80    5.20
   2  -3   1   29.90    6.80
  -2   3  -1   28.80    6.00
   1  -3   2 1529.85   68.79
   1  -3   2 1594.54   66.59
  -1   3  -2 1528.05   66.99
   0  -3   3  416.36   24.80
   0  -3   3  408.46   22.10
   0   3  -3  402.76   21.90
  -1  -3   4    6.50    5.80
   1   3  -4    2.70    2.60
  -2  -3   5    4.60    3.50
  -3  -3   6  151.98   13.30
   3   3  -6  170.88   14.20
   4   3  -7    4.80    3.50
   5   3  -8   15.00    5.30
   6   3  -9  121.79   11.30
   7   3 -10  170.98   12.80
  10  -3  -6    5.10    4.80
  10  -3  -6    8.80    3.00
 -10   3   6    7.70    2.40
   9  -3  -5   12.60    6.00
   9  -3  -5    6.10    2.70
  -9   3   5    2.90    2.10
   8  -3  -4   -0.10    2.40
   8  -3  -4   -0.10    2.50
  -8   3   4    4.60    2.70
   7  -3  -3  832.22   41.70
   7  -3  -3  879.51   39.40
   7  -3  -3  846.42   38.80
  -7   3   3  873.91   41.20
  -7   3   3  799.82   39.70
   6  -3  -2  516.75   26.70
   6  -3  -2  529.05   29.00
   6  -3  -2  534.05   28.50
  -6   3   2  562.74   28.90
  -6   3   2  514.85   27.20
   5  -3  -1   -0.20    1.90
   5  -3  -1   -0.10    2.50
   5  -3  -1    2.40    2.60
  -5   3   1    1.40    2.60
  -5   3   1    1.90    2.50
   4  -3   0   58.39    6.70
   4  -3   0   62.29    7.80
  -4   3   0   62.29    7.50
  -4   3   0   61.99    7.00
   3  -3   1    2.60    3.40
   3  -3   1    6.50    2.90
  -3   3  -1    4.80    2.90
   2  -3   2  291.87   18.50
   2  -3   2  275.97   16.80
  -2   3  -2  262.57   16.90
   1  -3   3   37.80    6.10
   1  -3   3   35.40    8.70
  -1   3  -3   40.10    5.50
   0  -3   4   55.19    7.20
   0  -3   4   49.50   10.90
   0   3  -4   49.99    6.30
   1   3  -5    1.60    2.20
  -2  -3   6  108.39   10.80
   3   3  -7   20.30    5.80
   4   3  -8  326.77   21.60
   5   3  -9   39.70    6.70
   6   3 -10   30.20    5.70
  11  -3  -6  328.37   16.80
  10  -3  -5   38.40    5.10
 -10   3   5   35.20    5.20
   9  -3  -4   56.89    6.50
  -9   3   4   49.90    6.50
   8  -3  -3    1.40    2.40
   8  -3  -3    3.00    3.80
  -8   3   3   15.90    4.40
  -8   3   3    4.80    2.70
   7  -3  -2 1818.42   77.49
   7  -3  -2 1885.81   80.79
   7  -3  -2 1875.71   79.19
  -7   3   2 1743.23   77.89
  -7   3   2 1875.61   79.39
   6  -3  -1    9.00    3.50
   6  -3  -1    8.00    3.60
   6  -3  -1   13.50    4.10
  -6   3   1    9.80    3.80
  -6   3   1    8.40    3.40
   5  -3   0   -3.30    1.80
   5  -3   0   -1.40    2.30
   5  -3   0    5.80    2.90
  -5   3   0   -1.40    2.20
  -5   3   0    0.60    1.80
   4  -3   1   28.80    4.60
   4  -3   1   13.30    4.50
  -4   3  -1   19.80    5.00
  -4   3  -1   24.10    4.60
   3  -3   2  747.03   38.30
   3  -3   2  771.32   36.20
  -3   3  -2  777.12   36.90
  -3   3  -2  764.12   35.60
   2  -3   3   78.49    8.00
   2  -3   3   85.69    9.90
  -2   3  -3   83.59    7.40
  -2   3  -3   73.39    7.80
   1  -3   4   70.49   10.80
   1  -3   4   75.09    8.30
  -1   3  -4   64.69    7.10
  -1   3  -4   80.99    6.60
   0  -3   5   21.80    5.20
   0   3  -5   23.60    4.40
  -1  -3   6  129.09   11.50
  -2  -3   7   26.70    8.00
   4   3  -9   21.60    6.10
   5   3 -10  349.67   21.90
   6   3 -11   21.20    5.30
  11  -3  -5   -1.10    1.70
  10  -3  -4   21.70    4.50
 -10   3   4   27.20    5.10
   9  -3  -3   10.00    3.60
  -9   3   3   15.40    4.60
  -9   3   3   11.80    3.50
   8  -3  -2   90.29   10.70
   8  -3  -2  101.19    9.70
  -8   3   2   93.89    9.50
   7  -3  -1  123.69   11.70
   7  -3  -1  116.49   11.00
   7  -3  -1   98.09    9.80
  -7   3   1   97.09    9.60
  -7   3   1  113.19   10.30
   6  -3   0  144.69   12.60
   6  -3   0  137.59   10.90
   6  -3   0  151.68   12.60
  -6   3   0  141.09   11.70
  -6   3   0  133.39   10.90
   5  -3   1  232.38   16.50
   5  -3   1  230.88   14.90
   5  -3   1  234.58   16.20
  -5   3  -1  241.38   16.00
  -5   3  -1  226.28   14.70
   4  -3   2  170.08   12.00
   4  -3   2  160.58   13.20
  -4   3  -2  162.98   12.40
  -4   3  -2  172.48   11.80
   3  -3   3  129.19   10.30
   3  -3   3  131.29   11.80
  -3   3  -3  116.39   10.10
  -3   3  -3  117.39    9.30
   2  -3   4  291.47   19.10
   2  -3   4  282.37   17.20
  -2   3  -4  258.47   16.00
  -2   3  -4  272.97   15.40
   1  -3   5   -1.50    2.50
  -1   3  -5    3.70    2.90
   0  -3   6  202.58   15.20
  -1  -3   7    9.20    6.00
   2   3  -8   84.09   12.70
   3   3  -9   -1.20    4.40
   4   3 -10   88.29   10.30
   5   3 -11    9.20    4.20
  11  -3  -4  348.87   18.70
  10  -3  -3   50.89    6.40
 -10   3   3   57.19    8.20
 -10   3   3   45.20    6.20
   9  -3  -2  104.99    9.20
  -9   3   2   99.09    9.70
  -9   3   2  104.29   11.00
   8  -3  -1  271.67   17.60
   8  -3  -1  248.88   18.50
  -8   3   1  263.57   17.30
   7  -3   0  103.39    9.50
   7  -3   0  113.29   10.80
   7  -3   0  107.89   11.20
  -7   3   0   93.59    9.10
  -7   3   0   96.09    9.80
   6  -3   1   -3.60    2.00
   6  -3   1    0.60    3.00
   6  -3   1    2.60    3.00
  -6   3  -1   -2.00    1.70
  -6   3  -1   -5.30    2.50
   5  -3   2  690.93   35.40
   5  -3   2  656.03   33.10
   5  -3   2  705.03   35.70
  -5   3  -2  674.13   32.80
  -5   3  -2  702.13   34.00
   4  -3   3  231.98   15.00
   4  -3   3  235.58   17.00
  -4   3  -3  239.88   14.50
  -4   3  -3  229.18   14.90
   3  -3   4    0.40    4.40
   3  -3   4    2.20    3.10
  -3   3  -4    4.60    3.00
  -3   3  -4    4.90    2.70
   2  -3   5    5.60    3.40
  -2   3  -5    5.60    3.60
  -2   3  -5    1.80    2.50
   1  -3   6  251.87   16.60
   0  -3   7   10.20    6.20
   2   3  -9  188.28   16.50
   3   3 -10  393.66   25.00
   4   3 -11    0.80    4.90
  11  -3  -3   18.30    3.90
 -11   3   3   27.70    6.30
  10  -3  -2  178.98   11.80
 -10   3   2  208.58   14.10
 -10   3   2  211.28   14.30
   9  -3  -1   10.30    3.70
  -9   3   1    8.60    3.10
  -9   3   1    9.10    3.30
   8  -3   0    0.60    3.40
   8  -3   0    5.30    3.50
  -8   3   0    4.60    2.80
   7  -3   1   13.10    4.80
   7  -3   1   15.30    4.00
   7  -3   1   13.80    4.20
  -7   3  -1    8.20    3.40
   6  -3   2  833.12   41.40
   6  -3   2  783.22   38.90
   6  -3   2  816.22   41.30
  -6   3  -2  834.62   38.70
  -6   3  -2  860.51   39.80
   5  -3   3   -0.10    2.30
   5  -3   3    7.50    4.00
   5  -3   3    9.20    3.10
  -5   3  -3    0.40    2.20
  -5   3  -3   -3.90    2.50
   4  -3   4  230.98   17.50
   4  -3   4  240.28   15.80
  -4   3  -4  234.78   14.20
  -4   3  -4  234.18   14.60
   3  -3   5   48.70    7.40
  -3   3  -5   49.00    7.80
  -3   3  -5   45.20    6.30
   2  -3   6  488.15   26.10
   1  -3   7   -1.20    5.40
   2   3 -10  169.08   15.20
   3   3 -11   18.70    6.40
  11  -3  -2  259.77   15.80
 -11   3   2  255.77   15.40
  10  -3  -1    0.20    2.70
 -10   3   1   -2.60    1.90
 -10   3   1    0.70    1.80
   9  -3   0   15.70    4.80
  -9   3   0    7.40    3.10
  -9   3   0    5.80    3.20
   8  -3   1   73.39    8.90
   8  -3   1   67.79    9.70
  -8   3  -1   79.19    8.10
   7  -3   2  216.98   17.00
   7  -3   2  188.28   14.10
   7  -3   2  217.38   16.20
  -7   3  -2  223.48   14.70
  -7   3  -2  188.58   14.30
   6  -3   3  132.29   11.90
   6  -3   3  103.09   10.20
   6  -3   3  113.59   11.90
  -6   3  -3  119.09   10.20
  -6   3  -3  114.19   10.10
   5  -3   4   12.50    5.00
   5  -3   4    0.70    2.80
   5  -3   4    5.00    3.50
  -5   3  -4    3.70    2.80
  -5   3  -4    3.20    3.80
   4  -3   5   95.29    8.80
   4  -3   5   70.79   11.20
  -4   3  -5   70.09    7.80
  -4   3  -5   79.39    8.00
   3  -3   6  951.50   44.70
   2  -3   7  517.05   35.20
  12  -3  -2  146.19    9.90
 -12   3   2  136.19    9.80
  11  -3  -1   32.30    5.10
 -11   3   1   18.90    4.10
  10  -3   0   44.90    6.30
 -10   3   0   51.39    6.30
 -10   3   0   40.80    6.50
   9  -3   1  119.39   10.70
  -9   3  -1  108.29   10.70
  -9   3  -1  108.09    9.80
   8  -3   2   58.69    9.20
   8  -3   2   62.79    8.10
  -8   3  -2   54.89    6.80
   7  -3   3   85.89    9.70
   7  -3   3   85.19   11.30
  -7   3  -3   87.79    8.40
   6  -3   4   80.29    9.30
   6  -3   4   51.39   11.10
   6  -3   4   74.49    8.50
  -6   3  -4   69.49    7.10
  -6   3  -4   66.29    7.80
   5  -3   5    4.10    5.90
   5  -3   5    3.60    3.10
  -5   3  -5   -0.80    4.80
  -5   3  -5    4.50    3.20
   4  -3   6  168.98   14.10
  -1  -3  11   15.00    4.10
  12  -3  -1    2.60    1.80
 -12   3   1    1.30    2.20
  11  -3   0   91.69    7.60
 -11   3   0   91.89    8.10
  10  -3   1    6.40    3.10
 -10   3  -1    5.00    2.60
   9  -3   2  611.64   31.60
  -9   3  -2  609.04   31.90
  -9   3  -2  562.94   29.40
   8  -3   3   40.90    6.80
  -8   3  -3   34.50    6.60
  -8   3  -3   40.60    5.60
   7  -3   4   28.40    6.00
   6  -3   5   25.30    5.80
   6  -3   5   47.40   10.40
   5  -3   6  431.76   25.20
   4  -3   7   29.50    6.20
   3  -3   8  554.34   29.80
   2  -3   9   17.40    4.60
   1  -3  10   54.89    7.40
   0  -3  11   62.19    8.40
  12  -3   0   65.59    5.80
 -12   3   0   74.19    6.60
  11  -3   1   14.80    3.30
 -11   3  -1    6.50    2.40
  10  -3   2   22.50    5.10
 -10   3  -2   21.90    4.50
   9  -3   3   -3.10    1.80
  -9   3  -3   -2.10    1.60
   8  -3   4   34.70    6.10
  -8   3  -4   29.00    5.60
   7  -3   5   19.30    4.90
   6  -3   6   80.39    9.50
   5  -3   7    9.40    3.50
   4  -3   8    3.00    2.80
   3  -3   9  398.16   22.90
  -3   3  -9  401.66   20.10
   2  -3  10  268.87   16.60
   1  -3  11   -1.10    3.30
  12  -3   1   33.30    4.30
 -12   3  -1   31.20    4.50
  11  -3   2  164.78   11.30
 -11   3  -2  167.18   11.70
  10  -3   3   66.69    7.70
 -10   3  -3   81.79    8.00
   9  -3   4   26.10    5.50
  -9   3  -4   25.80    5.20
   8  -3   5   19.30    5.20
  -8   3  -5   26.30    5.20
   7  -3   6  181.98   14.50
  -7   3  -6  188.48   13.80
   6  -3   7   30.60    6.10
  -6   3  -7   25.90    4.80
   5  -3   8    3.60    2.70
  -5   3  -8    6.40    2.60
   4  -3   9    1.80    2.80
  -4   3  -9   -0.50    1.50
   3  -3  10  291.77   17.60
   2  -3  11    6.70    3.80
  11  -3   3   10.30    3.10
 -11   3  -3   11.00    2.90
  10  -3   4   24.00    4.90
 -10   3  -4   29.00    4.70
   9  -3   5  140.39   11.70
  -9   3  -5  135.19   10.90
   8  -3   6   59.29    7.80
  -8   3  -6   62.19    7.00
   7  -3   7    3.60    2.50
  -7   3  -7    0.10    1.60
   6  -3   8   26.50    5.80
  -6   3  -8   26.30    4.40
   5  -3   9  511.55   27.10
  -5   3  -9  497.15   23.20
   4  -3  10   75.09    8.00
   3  -3  11    4.80    3.20
  11  -3   4   86.39    7.70
 -11   3  -4   92.89    7.60
  10  -3   5    4.00    2.60
 -10   3  -5   -2.10    1.50
   9  -3   6  450.75   24.30
  -9   3  -6  435.56   22.80
   8  -3   7   26.30    5.10
  -8   3  -7   22.40    4.10
   7  -3   8    7.70    2.80
  -7   3  -8    4.00    2.10
   6  -3   9   40.10    6.10
  -6   3  -9   40.90    4.00
   5  -3  10  916.11   41.80
   4  -3  11   11.50    3.60
  10  -3   6   93.99    8.30
 -10   3  -6   99.69    7.70
   9  -3   7    0.50    1.90
  -9   3  -7    5.30    2.00
   8  -3   8    2.30    1.80
  -8   3  -8    2.60    1.60
   7  -3   9   17.50    4.20
  -7   3  -9    7.70    1.80
   6  -3  10   38.90    5.60
  -4  -4  -6  275.47   15.20
   4   4   6  290.67   16.30
  -5  -4  -5  119.59    9.10
   5   4   5  123.59    9.30
  -6  -4  -4   21.10    4.40
   6   4   4   31.10    4.20
  -2  -4  -7   24.40    3.20
   2   4   7   27.30    4.00
  -3  -4  -6    4.40    2.10
   3   4   6    4.70    2.20
  -4  -4  -5   79.79    7.30
   4   4   5   74.89    7.30
  -5  -4  -4   25.10    4.60
   5   4   4   28.90    4.80
  -6  -4  -3   27.90    4.80
   6   4   3   40.80    5.10
  -7  -4  -2   10.70    3.20
   7   4   2    8.70    2.60
  -1  -4  -7   73.19    5.90
   1   4   7   73.99    7.00
  -2  -4  -6   99.19    8.10
   2   4   6  101.99    8.70
  -3  -4  -5   51.39    6.00
   3   4   5   51.39    6.30
  -4  -4  -4  205.38   13.90
   4   4   4  202.28   13.60
  -5  -4  -3   22.00    4.70
   5   4   3   34.50    5.10
  -6  -4  -2    1.60    2.00
   6   4   2   -2.40    1.30
  -7  -4  -1    9.50    3.30
   7   4   1   10.20    2.60
   0  -4  -7   12.40    2.90
   0   4   7   13.60    3.20
  -1  -4  -6   85.49    7.40
   1   4   6   85.09    8.00
  -2  -4  -5  155.28   11.30
   2   4   5  165.38   12.00
  -3  -4  -4  103.19    9.20
   3   4   4   98.39    9.20
  -4  -4  -3   36.60    5.90
   4   4   3   37.90    5.60
  -5  -4  -2   12.50    3.80
   5   4   2   12.60    3.30
  -6  -4  -1   75.09    8.30
   6   4   1   91.59    7.60
  -7  -4   0   20.40    4.80
   7   4   0   25.60    3.80
   1  -4  -7    7.20    2.10
  -1   4   7   10.60    2.80
   0  -4  -6   22.10    4.00
   0   4   6   20.40    4.30
  -1  -4  -5   97.19    8.80
   1   4   5  102.39    9.20
  -2  -4  -4  304.37   18.40
   2   4   4  306.17   18.50
  -3  -4  -3   34.60    5.90
   3   4   3   38.10    5.80
  -4  -4  -2    4.60    2.80
   4   4   2   -0.30    2.00
  -5  -4  -1   98.69    9.80
   5   4   1  103.89    8.70
  -6  -4   0  679.43   34.60
   6   4   0  719.03   32.00
  -7  -4   1   31.80    5.50
   7   4  -1   45.20    4.50
   2  -4  -7    3.00    1.60
  -2   4   7    7.30    2.30
   1  -4  -6   -0.90    1.50
  -1   4   6   -1.10    1.40
   0  -4  -5   10.60    3.20
   0   4   5   10.10    3.30
  -1  -4  -4   46.00    6.30
   1   4   4   45.90    6.30
  -2  -4  -3   79.79    8.60
   2   4   3   93.99    9.00
  -3  -4  -2   28.20    5.30
   3   4   2   25.50    5.10
  -4  -4  -1   13.80    4.40
   4   4   1   14.40    3.90
  -5  -4   0   85.69    9.10
   5   4   0   87.69    7.50
  -6  -4   1  143.29   11.60
   6   4  -1  148.39    9.10
  -7  -4   2    4.00    3.00
   3  -4  -7   32.40    4.20
   2  -4  -6    1.60    1.60
  -2   4   6   -2.00    1.60
   1  -4  -5   35.50    5.10
  -1   4   5   39.00    5.80
   0  -4  -4   32.50    5.40
   0   4   4   30.60    5.20
  -1  -4  -3   44.80    6.40
   1   4   3   49.00    6.50
  -2  -4  -2   22.00    5.50
   2   4   2   14.70    3.70
  -3  -4  -1  254.47   16.90
   3   4   1  244.78   15.80
  -4  -4   0   11.80    3.40
   4   4   0   10.70    3.00
  -5  -4   1  152.68   12.20
   5   4  -1  163.78   10.30
  -6  -4   2   14.80    3.60
  -7  -4   3    1.60    3.60
   3  -4  -6  106.49    8.40
  -3   4   6  127.99    9.40
   2  -4  -5   59.59    6.60
  -2   4   5   59.99    6.80
   1  -4  -4   19.50    4.50
  -1   4   4   14.00    3.50
   0  -4  -3   26.30    5.00
   0  -4  -3   41.00    6.50
   0   4   3   29.50    5.50
  -1  -4  -2   61.99    7.50
   1   4   2   60.79    6.90
  -2  -4  -1   32.40    5.80
   2   4   1   36.40    5.80
  -3  -4   0    9.50    3.80
   3   4   0   10.00    2.70
  -4  -4   1  197.78   14.40
   4   4  -1  192.98   12.30
  -5  -4   2  204.68   14.80
   5   4  -2  221.88   11.60
  -6  -4   3   96.49    9.80
   4  -4  -6  105.59    8.30
  -4   4   6  116.79    9.00
   3  -4  -5   63.29    6.80
  -3   4   5   69.29    7.10
   2  -4  -4   34.70    5.20
  -2   4   4   32.70    5.30
   1  -4  -3   16.30    4.60
   1  -4  -3    7.80    2.60
  -1   4   3   10.70    3.30
   0  -4  -2    4.50    2.30
   0   4   2    4.40    2.50
  -1  -4  -1   28.70    5.50
   1   4   1   29.10    5.20
  -2  -4   0  322.87   20.20
   2   4   0  321.77   18.70
  -3  -4   1   21.40    5.30
   3   4  -1   28.80    4.70
  -4  -4   2   -0.30    2.90
   4   4  -2    2.50    2.20
  -5  -4   3   53.19    7.80
  -5   4   6   15.10    3.30
   4  -4  -5    1.70    2.10
  -4   4   5    2.40    1.80
   3  -4  -4  117.69    9.80
  -3   4   4  133.39   10.40
   2  -4  -3    5.20    2.40
  -2   4   3    7.10    2.40
   1  -4  -2   -0.60    2.60
   1  -4  -2    2.20    2.30
  -1   4   2    0.00    2.20
   0  -4  -1   26.00    4.90
   0   4   1   25.50    5.10
  -1  -4   0  153.58   12.60
   1   4   0  157.28   11.70
  -2  -4   1  168.18   13.30
   2   4  -1  162.48   11.60
  -3  -4   2   34.80    6.30
   3   4  -2   33.10    4.60
  -4  -4   3    7.90    4.60
  -5  -4   4  105.69   10.50
   5  -4  -5  162.28   11.90
  -5   4   5  185.28   11.80
   4  -4  -4  101.69    9.10
  -4   4   4  108.09    9.20
   3  -4  -3    9.90    3.20
  -3   4   3    9.30    3.00
   2  -4  -2    3.00    2.30
   2  -4  -2   -4.50    2.40
  -2   4   2    1.10    1.90
   1  -4  -1   61.39    7.40
  -1   4   1   52.49    6.70
   0  -4   0    0.20    2.50
   0   4   0    0.10    1.40
  -1  -4   1   49.30    7.20
   1   4  -1   48.30    6.20
  -2  -4   2    5.20    2.70
   2   4  -2    1.50    2.10
  -3  -4   3   17.60    4.60
  -4  -4   4   54.09    9.50
   6  -4  -5  214.38   13.40
   5  -4  -4  158.68   12.30
  -5   4   4  165.28   11.40
   4  -4  -3   26.30    4.50
  -4   4   3   17.10    3.80
   3  -4  -2   39.20    5.90
   3  -4  -2   42.20    6.20
  -3   4   2   47.20    5.90
   2  -4  -1  188.28   13.90
   2  -4  -1  188.88   13.20
  -2   4   1  181.78   13.00
   1  -4   0  139.49   12.10
  -1   4   0  153.98   11.30
   0  -4   1   23.20    5.50
   0   4  -1   26.80    4.40
  -1  -4   2    4.70    2.90
   1   4  -2   -1.60    1.90
  -2  -4   3    5.00    3.30
   2   4  -3    3.10    2.40
  -3  -4   4   94.09    9.90
   6  -4  -4  228.58   15.00
  -6   4   4  256.17   14.60
   5  -4  -3   82.19    8.30
  -5   4   3   74.69    7.40
   4  -4  -2    5.10    2.20
   4  -4  -2   -3.60    2.90
  -4   4   2   -2.40    1.60
   3  -4  -1   21.40    5.20
   3  -4  -1   30.20    5.30
  -3   4   1   25.90    4.80
   2  -4   0  308.57   19.00
  -2   4   0  306.87   18.00
   1  -4   1   34.40    5.70
  -1   4  -1   28.50    4.80
   0  -4   2   13.10    3.00
  -2  -4   4   13.50    4.80
   6  -4  -3  117.99   10.30
  -6   4   3  120.59    9.20
  -6   4   3  110.89    9.90
   5  -4  -2  217.38   13.80
   5  -4  -2  280.67   16.90
  -5   4   2  265.97   15.60
   4  -4  -1  209.18   14.40
   4  -4  -1  207.48   13.60
  -4   4   1  198.38   13.60
   3  -4   0    5.30    2.60
   3  -4   0    4.50    3.00
  -3   4   0    4.50    2.60
   2  -4   1   37.00    6.10
  -2   4  -1   38.00    5.30
   1  -4   2   45.10    6.60
  -1   4  -2   44.20    5.50
   0  -4   3   15.40    4.60
   0   4  -3   23.60    4.30
  -1  -4   4   -2.90    3.60
   7  -4  -3    1.10    2.10
  -7   4   3    2.30    1.70
  -7   4   3   10.20    4.10
   6  -4  -2   33.00    5.90
  -6   4   2   29.30    4.60
   5  -4  -1  188.28   12.30
   5  -4  -1  190.08   13.50
  -5   4   1  187.28   12.60
   4  -4   0   13.00    3.90
   4  -4   0    6.10    2.70
  -4   4   0   11.40    3.10
   3  -4   1  257.47   16.50
  -3   4  -1  249.68   15.10
   2  -4   2   20.20    4.80
  -2   4  -2   16.10    3.80
   1  -4   3   45.00    7.00
  -1   4  -3   49.90    5.20
   0  -4   4   18.90    5.00
   7  -4  -2    3.40    2.00
  -7   4   2   -5.00    3.00
  -7   4   2    6.60    2.20
   6  -4  -1  157.58   10.50
   6  -4  -1  166.38   12.60
  -6   4   1  177.28   11.70
   5  -4   0   95.59    8.60
   5  -4   0   90.09    9.20
  -5   4   0   90.19    8.00
   4  -4   1   23.30    5.00
   4  -4   1   16.30    3.90
  -4   4  -1   14.90    3.60
   3  -4   2   23.90    5.60
   3  -4   2   35.10    5.70
  -3   4  -2   27.30    4.30
   2  -4   3   77.69    8.30
  -2   4  -3   67.29    6.10
   1  -4   4   42.50    7.90
   7  -4  -1   52.89    7.00
  -7   4   1   46.70    6.30
  -7   4   1   54.79    5.60
   6  -4   0  804.72   36.50
   6  -4   0  826.62   38.90
  -6   4   0  768.02   36.30
   5  -4   1  118.99   10.40
   5  -4   1  115.19    9.80
  -5   4  -1  109.69    8.80
   4  -4   2    5.40    3.20
   4  -4   2    5.80    2.70
  -4   4  -2    3.60    1.80
   3  -4   3   33.80    6.30
   3  -4   3   36.40    5.80
  -3   4  -3   30.30    4.70
   2  -4   4  278.07   17.80
   7  -4   0   34.60    5.70
   7  -4   0   32.00    4.60
  -7   4   0   31.90    4.40
  -7   4   0   33.40    5.10
   6  -4   1  103.39    9.90
   6  -4   1   99.19    8.70
  -6   4  -1   91.69    7.50
   5  -4   2   10.50    3.40
   5  -4   2   13.80    4.00
  -5   4  -2   14.30    3.40
   4  -4   3   39.30    6.30
   4  -4   3   40.20    5.80
  -4   4  -3   31.30    4.20
   3  -4   4  111.79   10.70
   3  -4   4   98.49    9.40
   7  -4   1   16.20    3.60
  -7   4  -1   17.60    3.30
  -7   4  -1   18.70    4.10
   6  -4   2    3.20    1.80
   6  -4   2    2.60    2.80
  -6   4  -2    1.50    1.60
   5  -4   3   33.60    6.50
   5  -4   3   27.80    5.20
   4  -4   4  224.48   15.70
   4  -4   4  216.08   14.60
   3  -4   5   48.30    6.30
   2  -4   6   97.39    8.70
   1  -4   7   70.19    7.10
   7  -4   2   13.50    3.10
  -7   4  -2   10.00    2.80
   6  -4   3   29.90    5.40
   5  -4   4   26.70    5.00
   5  -4   4   38.60    7.50
   4  -4   5   80.49    8.20
   3  -4   6    2.90    2.30
   2  -4   7   28.00    4.80
   6  -4   4   28.90    5.00
  -6   4  -4   37.60    5.00
   5  -4   5  141.09   10.70
   4  -4   6  290.57   17.10
   0   0   0    0.00    0.00

_computing_structure_solution     'SHELXT 2014/5 (Sheldrick, 2014)'
;
_shelx_hkl_checksum   57139
