# Supplementary material for: Time-Dependent Afterglow from a Single Component Organic Luminogen
Source: Research (Wash D C). 2021 Aug 27;2021:9757460. doi: 10.34133/2021/9757460 (PMC8422276; doi:10.34133/2021/9757460)
Supplement: Supplementary Materials — Supplementary 1. Figure S1: 1H NMR spectrum of (a) BEU, (b) MBEU-1, (c) MBEU-2, and (d) CBEU in DMSO-d6. Figure S2: 13C NMR spectrum of (a) BEU, (b) MBEU-1, (c) MBEU-2, and (d) CBEU in DMSO-d6. Figure S3: HPLC diagrams of the four compounds. Figure S4: photographs of BEU solid purified by HPLC under 312 nm UV excitation or after ceasing the irradiation. Table S1: single crystal data of BEU, MBEU-1, MBEU-2, and CBEU. Figure S5: Ns-lifetime decay of BEU crystals at (a) 365 nm and (b) 428 nm. Table S2: RTP lifetimes and their value proportions of BEU crystals. Figure S6: (a) delayed emission spectra (td = 1 ms) of BEU crystals at 77 K with different λexs. (b) Lifetime decays of BEU crystals at different λems at 77 K (λex = 340 nm). Table S3: cryogenic phosphorescence lifetimes and their value proportions of BEU crystals. Figure S7: (a) delayed emission spectra of BEU with different delayed times (λex = 340 nm) at 77 K. (b) CIE coordinates of the recorded spectra. Figure S8: emission spectra of gradient BEU/DMF solutions with (a) λex = 312 nm and (b) λex = 350 nm and their corresponding excitation spectra with (a) λem = 354 nm and (b) λem = 417 nm. Figure S9: photographs of gradient BEU/DMF solutions under (a) 312 nm UV and (b) 365 nm UV with Φc values (λex = 365 nm). Figure S10: emission spectra of 0.1 M BEU/DMF solutions with different λexs. Figure S11: prompt and delayed emission spectra of 10−5 M BEU/DMF solution at 77 K. (λex = 312 nm, td = 0.1 ms) Figure S12: lifetimes of p-RTP for (a) MBEU-1, (b) MBEU-2, and (c) CBEU crystals at different λems (λex = 312 nm). Figure S13: schematic illustration of the twisted molecular conformation of MBEU-1 crystals in the same layer. Figure S14: UV absorption of BEU, MBEU-1, MBEU-2, and CBEU crystals. Figure S15: (a) electron density distributions of HOMO and LUMO of MBEU-1 monomer and dimers. (b) Energy levels of MBEU-1 monomer and dimers. Figure S16: (a) electron density distributions of HOMO and LUMO of MBEU-2 monomer and dim [file 9757460.f1.zip › MBEU-1.cif]

 
data_ta_a
 
_audit_creation_method            'SHELXL-2018/3'
_shelx_SHELXL_version_number      '2018/3'
_chemical_name_systematic         ?
_chemical_name_common             ?
_chemical_melting_point           ?
_chemical_formula_moiety          'C9 H8 N2 O2'
_chemical_formula_sum
 'C9 H8 N2 O2' 
_chemical_formula_weight          176.17

loop_
 _atom_type_symbol
 _atom_type_description
 _atom_type_scat_dispersion_real
 _atom_type_scat_dispersion_imag
 _atom_type_scat_source
 'C'  'C'   0.0181   0.0091
 'International Tables Vol C Tables 4.2.6.8 and 6.1.1.4'
 'H'  'H'   0.0000   0.0000
 'International Tables Vol C Tables 4.2.6.8 and 6.1.1.4'
 'N'  'N'   0.0311   0.0180
 'International Tables Vol C Tables 4.2.6.8 and 6.1.1.4'
 'O'  'O'   0.0492   0.0322
 'International Tables Vol C Tables 4.2.6.8 and 6.1.1.4'
 
_space_group_crystal_system       monoclinic
_space_group_IT_number            14
_space_group_name_H-M_alt         'P 21/n'
_space_group_name_Hall            '-P 2yn'
 
_shelx_space_group_comment
;
The symmetry employed for this shelxl refinement is uniquely defined
by the following loop, which should always be used as a source of
symmetry information in preference to the above space-group names.
They are only intended as comments.
;
 
loop_
 _space_group_symop_operation_xyz
 'x, y, z'
 '-x+1/2, y+1/2, -z+1/2'
 '-x, -y, -z'
 'x-1/2, -y-1/2, z-1/2'
 
_cell_length_a                    15.3058(12)
_cell_length_b                    5.0105(4)
_cell_length_c                    21.0179(16)
_cell_angle_alpha                 90
_cell_angle_beta                  94.78
_cell_angle_gamma                 90
_cell_volume                      1606.3(2)
_cell_formula_units_Z             8
_cell_measurement_temperature     297(2)
_cell_measurement_reflns_used     5878
_cell_measurement_theta_min        3.44
_cell_measurement_theta_max       68.27
 
_exptl_crystal_description        block
_exptl_crystal_colour             colorless
_exptl_crystal_density_meas       ?
_exptl_crystal_density_method     ?
_exptl_crystal_density_diffrn     1.457          
_exptl_crystal_F_000              736
_exptl_transmission_factor_min    0.5645 
_exptl_transmission_factor_max    0.7531
_exptl_crystal_size_max           0.180
_exptl_crystal_size_mid           0.160
_exptl_crystal_size_min           0.150
_exptl_absorpt_coefficient_mu     0.881
_shelx_estimated_absorpt_T_min    0.858
_shelx_estimated_absorpt_T_max    0.879
_exptl_absorpt_correction_type    ?
_exptl_absorpt_correction_T_min   ?
_exptl_absorpt_correction_T_max   ?
_exptl_absorpt_process_details    ?
_exptl_absorpt_special_details    ?
_diffrn_ambient_temperature       297(2)
_diffrn_radiation_wavelength      1.54178
_diffrn_radiation_type            CuK\a
_diffrn_source                    ?
_diffrn_measurement_device_type   'Bruker D8 Venture'
_diffrn_measurement_method        '\f and \w scans'
_diffrn_detector_area_resol_mean  ?
_diffrn_reflns_number             12578
_diffrn_reflns_av_unetI/netI      0.0717
_diffrn_reflns_av_R_equivalents   0.1139
_diffrn_reflns_limit_h_min        -17
_diffrn_reflns_limit_h_max        17
_diffrn_reflns_limit_k_min        -5
_diffrn_reflns_limit_k_max        5
_diffrn_reflns_limit_l_min        -24
_diffrn_reflns_limit_l_max        22
_diffrn_reflns_theta_min          3.439
_diffrn_reflns_theta_max          63.689
_diffrn_reflns_theta_full         63.689
_diffrn_measured_fraction_theta_max   0.995
_diffrn_measured_fraction_theta_full  0.995
_diffrn_reflns_Laue_measured_fraction_max    0.995
_diffrn_reflns_Laue_measured_fraction_full   0.995
_diffrn_reflns_point_group_measured_fraction_max   0.995
_diffrn_reflns_point_group_measured_fraction_full  0.995
_reflns_number_total              2622
_reflns_number_gt                 1671
_reflns_threshold_expression      'I > 2\s(I)'
_reflns_Friedel_coverage          0.000
_reflns_Friedel_fraction_max      .
_reflns_Friedel_fraction_full     .
 
_reflns_special_details
;
 Reflections were merged by SHELXL according to the crystal
 class for the calculation of statistics and refinement.
 
 _reflns_Friedel_fraction is defined as the number of unique
 Friedel pairs measured divided by the number that would be
 possible theoretically, ignoring centric projections and
 systematic absences.
;
 
_computing_data_collection        ?
_computing_cell_refinement        ?
_computing_data_reduction         ?
_computing_structure_solution     'SHELXT 2014/5 (Sheldrick, 2014)'
_computing_structure_refinement 'SHELXL-2018/3 (Sheldrick, 2018)'
_computing_molecular_graphics     ?
_computing_publication_material   ?
_refine_special_details           ?
_refine_ls_structure_factor_coef  Fsqd
_refine_ls_matrix_type            full
_refine_ls_weighting_scheme       calc
_refine_ls_weighting_details
'w=1/[\s^2^(Fo^2^)+(0.0830P)^2^+15.0510P] where P=(Fo^2^+2Fc^2^)/3'
_atom_sites_solution_primary      ?
_atom_sites_solution_secondary    ?
_atom_sites_solution_hydrogens    geom
_refine_ls_hydrogen_treatment     constr
_refine_ls_extinction_method      'SHELXL-2018/3 (Sheldrick 2018)'
_refine_ls_extinction_coef        0.0018(5)
_refine_ls_extinction_expression
 'Fc^*^=kFc[1+0.001xFc^2^\l^3^/sin(2\q)]^-1/4^'
_refine_ls_number_reflns          2622
_refine_ls_number_parameters      238
_refine_ls_number_restraints      0
_refine_ls_R_factor_all           0.1556
_refine_ls_R_factor_gt            0.1122
_refine_ls_wR_factor_ref          0.3411
_refine_ls_wR_factor_gt           0.3153
_refine_ls_goodness_of_fit_ref    1.097
_refine_ls_restrained_S_all       1.097
_refine_ls_shift/su_max           0.000
_refine_ls_shift/su_mean          0.000
 
loop_
 _atom_site_label
 _atom_site_type_symbol
 _atom_site_fract_x
 _atom_site_fract_y
 _atom_site_fract_z
 _atom_site_U_iso_or_equiv
 _atom_site_adp_type
 _atom_site_occupancy
 _atom_site_site_symmetry_order  
 _atom_site_calc_flag
 _atom_site_refinement_flags_posn
 _atom_site_refinement_flags_adp
 _atom_site_refinement_flags_occupancy
 _atom_site_disorder_assembly
 _atom_site_disorder_group
O1 O 0.4187(4) 0.8122(12) 0.6284(3) 0.0553(17) Uani 1 1 d . . . . .
C1 C 0.4906(4) 1.0651(15) 0.7126(4) 0.0364(18) Uani 1 1 d . . . . .
N1 N 0.5605(4) 0.7121(13) 0.6563(3) 0.0417(16) Uani 1 1 d . . . . .
H1 H 0.558091 0.590931 0.627253 0.050 Uiso 1 1 calc R U . . .
O3 O 0.8466(4) 0.2062(13) 0.5930(3) 0.0630(18) Uani 1 1 d . . . . .
N3 N 0.6994(4) 0.2181(14) 0.5790(3) 0.0467(18) Uani 1 1 d . . . . .
H3 H 0.700114 0.332206 0.609618 0.056 Uiso 1 1 calc R U . . .
C3 C 0.4256(6) 1.4124(16) 0.7712(4) 0.046(2) Uani 1 1 d . . . . .
O2 O 0.7022(3) 0.5994(11) 0.6831(3) 0.0468(15) Uani 1 1 d . . . . .
C2 C 0.4206(5) 1.2234(15) 0.7240(4) 0.042(2) Uani 1 1 d . . . . .
H2 H 0.368019 1.201757 0.699014 0.051 Uiso 1 1 calc R U . . .
N2 N 0.6422(4) 0.9372(13) 0.7363(3) 0.0408(16) Uani 1 1 d . . . . .
H2A H 0.691302 0.965268 0.758217 0.049 Uiso 1 1 calc R U . . .
N4 N 0.6189(4) -0.0478(14) 0.5074(3) 0.0491(18) Uani 1 1 d . . . . .
H4A H 0.568976 -0.104927 0.491005 0.059 Uiso 1 1 calc R U . . .
O4 O 0.5498(4) 0.2610(12) 0.5639(3) 0.0530(16) Uani 1 1 d . . . . .
C4 C 0.5063(5) 1.4457(16) 0.8074(4) 0.045(2) Uani 1 1 d . . . . .
H4 H 0.511058 1.575143 0.839166 0.055 Uiso 1 1 calc R U . . .
C7 C 0.4855(5) 0.8587(16) 0.6626(4) 0.0413(19) Uani 1 1 d . . . . .
C6 C 0.5718(5) 1.0985(15) 0.7489(3) 0.0362(18) Uani 1 1 d . . . . .
C5 C 0.5780(5) 1.2935(16) 0.7972(4) 0.043(2) Uani 1 1 d . . . . .
H5 H 0.630522 1.318866 0.822057 0.051 Uiso 1 1 calc R U . . .
C8 C 0.6398(5) 0.7433(16) 0.6930(4) 0.0388(18) Uani 1 1 d . . . . .
C9 C 0.3466(6) 1.5770(18) 0.7844(5) 0.058(2) Uani 1 1 d . . . . .
H9A H 0.362355 1.762439 0.786116 0.086 Uiso 1 1 calc R U . . .
H9B H 0.326266 1.523880 0.824463 0.086 Uiso 1 1 calc R U . . .
H9C H 0.300877 1.549312 0.750903 0.086 Uiso 1 1 calc R U . . .
C10 C 0.7748(5) -0.0875(16) 0.5155(4) 0.043(2) Uani 1 1 d . . . . .
C11 C 0.8511(6) -0.2058(17) 0.4959(4) 0.049(2) Uani 1 1 d . . . . .
H11 H 0.905539 -0.150681 0.514198 0.059 Uiso 1 1 calc R U . . .
C12 C 0.8465(6) -0.4045(18) 0.4496(4) 0.051(2) Uani 1 1 d . . . . .
C13 C 0.7622(6) -0.4819(18) 0.4233(4) 0.054(2) Uani 1 1 d . . . . .
H13 H 0.757424 -0.614808 0.392343 0.064 Uiso 1 1 calc R U . . .
C14 C 0.6876(6) -0.3668(18) 0.4422(4) 0.051(2) Uani 1 1 d . . . . .
H14 H 0.633071 -0.422152 0.424180 0.061 Uiso 1 1 calc R U . . .
C15 C 0.6932(5) -0.1695(16) 0.4877(3) 0.0390(19) Uani 1 1 d . . . . .
C16 C 0.7790(6) 0.1211(16) 0.5644(4) 0.046(2) Uani 1 1 d . . . . .
C17 C 0.6182(5) 0.1521(16) 0.5498(4) 0.0401(19) Uani 1 1 d . . . . .
C18 C 0.9261(6) -0.536(2) 0.4270(5) 0.072(3) Uani 1 1 d . . . . .
H18A H 0.922233 -0.536108 0.381210 0.108 Uiso 1 1 calc R U . . .
H18B H 0.929693 -0.716442 0.442373 0.108 Uiso 1 1 calc R U . . .
H18C H 0.977540 -0.439688 0.443078 0.108 Uiso 1 1 calc R U . . .
 
loop_
 _atom_site_aniso_label
 _atom_site_aniso_U_11
 _atom_site_aniso_U_22
 _atom_site_aniso_U_33
 _atom_site_aniso_U_23
 _atom_site_aniso_U_13
 _atom_site_aniso_U_12
O1 0.049(4) 0.051(4) 0.063(4) -0.020(3) -0.017(3) 0.005(3)
C1 0.029(4) 0.040(4) 0.040(4) -0.002(4) 0.001(3) 0.001(3)
N1 0.039(4) 0.036(4) 0.049(4) -0.006(3) 0.000(3) 0.002(3)
O3 0.048(4) 0.063(4) 0.074(4) -0.012(4) -0.017(3) -0.007(3)
N3 0.042(4) 0.048(4) 0.050(4) -0.014(3) 0.001(3) 0.005(3)
C3 0.052(5) 0.036(4) 0.053(5) 0.004(4) 0.014(4) -0.003(4)
O2 0.042(3) 0.050(3) 0.048(3) -0.010(3) 0.003(2) 0.008(3)
C2 0.036(4) 0.036(4) 0.055(5) 0.002(4) -0.001(4) 0.001(3)
N2 0.037(4) 0.042(4) 0.041(4) -0.003(3) -0.004(3) 0.005(3)
N4 0.045(4) 0.053(4) 0.049(4) -0.011(4) 0.003(3) -0.006(3)
O4 0.056(4) 0.054(4) 0.049(3) -0.012(3) 0.007(3) 0.004(3)
C4 0.055(5) 0.035(4) 0.048(5) -0.006(4) 0.007(4) -0.002(4)
C7 0.043(5) 0.037(4) 0.042(5) 0.002(4) -0.003(4) -0.003(4)
C6 0.039(4) 0.033(4) 0.036(4) 0.000(3) 0.000(3) -0.003(3)
C5 0.038(4) 0.046(5) 0.045(5) -0.006(4) 0.002(3) -0.008(4)
C8 0.042(5) 0.039(4) 0.035(4) -0.003(4) 0.001(3) -0.004(4)
C9 0.052(5) 0.048(5) 0.075(6) -0.002(5) 0.013(5) 0.009(4)
C10 0.046(5) 0.041(5) 0.041(4) 0.004(4) -0.006(4) 0.003(4)
C11 0.047(5) 0.051(5) 0.050(5) 0.002(4) 0.004(4) 0.010(4)
C12 0.055(5) 0.054(5) 0.046(5) 0.000(4) 0.008(4) 0.012(4)
C13 0.065(6) 0.049(5) 0.047(5) -0.008(4) 0.006(4) 0.004(5)
C14 0.051(5) 0.055(5) 0.046(5) -0.011(4) 0.004(4) -0.003(4)
C15 0.040(4) 0.041(4) 0.035(4) -0.005(4) 0.005(3) 0.004(4)
C16 0.053(5) 0.034(4) 0.049(5) -0.001(4) -0.002(4) 0.001(4)
C17 0.039(4) 0.043(5) 0.039(4) -0.003(4) 0.003(3) 0.003(4)
C18 0.070(7) 0.079(7) 0.068(6) -0.015(6) 0.010(5) 0.022(6)
 
_geom_special_details
;
 All esds (except the esd in the dihedral angle between two l.s. planes)
 are estimated using the full covariance matrix.  The cell esds are taken
 into account individually in the estimation of esds in distances, angles
 and torsion angles; correlations between esds in cell parameters are only
 used when they are defined by crystal symmetry.  An approximate (isotropic)
 treatment of cell esds is used for estimating esds involving l.s. planes.
;
 
loop_
 _geom_bond_atom_site_label_1
 _geom_bond_atom_site_label_2
 _geom_bond_distance
 _geom_bond_site_symmetry_2
 _geom_bond_publ_flag
O1 C7 1.223(9) . ?
C1 C2 1.370(10) . ?
C1 C6 1.414(10) . ?
C1 C7 1.471(11) . ?
N1 C7 1.378(10) . ?
N1 C8 1.392(9) . ?
N1 H1 0.8600 . ?
O3 C16 1.229(10) . ?
N3 C16 1.370(10) . ?
N3 C17 1.380(10) . ?
N3 H3 0.8600 . ?
C3 C2 1.368(11) . ?
C3 C4 1.405(12) . ?
C3 C9 1.509(11) . ?
O2 C8 1.228(9) . ?
C2 H2 0.9300 . ?
N2 C8 1.329(9) . ?
N2 C6 1.390(9) . ?
N2 H2A 0.8600 . ?
N4 C17 1.342(10) . ?
N4 C15 1.384(10) . ?
N4 H4A 0.8600 . ?
O4 C17 1.239(9) . ?
C4 C5 1.368(11) . ?
C4 H4 0.9300 . ?
C6 C5 1.406(10) . ?
C5 H5 0.9300 . ?
C9 H9A 0.9600 . ?
C9 H9B 0.9600 . ?
C9 H9C 0.9600 . ?
C10 C15 1.395(11) . ?
C10 C11 1.401(11) . ?
C10 C16 1.464(11) . ?
C11 C12 1.391(12) . ?
C11 H11 0.9300 . ?
C12 C13 1.413(12) . ?
C12 C18 1.497(12) . ?
C13 C14 1.367(12) . ?
C13 H13 0.9300 . ?
C14 C15 1.374(11) . ?
C14 H14 0.9300 . ?
C18 H18A 0.9600 . ?
C18 H18B 0.9600 . ?
C18 H18C 0.9600 . ?
 
loop_
 _geom_angle_atom_site_label_1
 _geom_angle_atom_site_label_2
 _geom_angle_atom_site_label_3
 _geom_angle
 _geom_angle_site_symmetry_1
 _geom_angle_site_symmetry_3
 _geom_angle_publ_flag
C2 C1 C6 120.1(7) . . ?
C2 C1 C7 122.5(7) . . ?
C6 C1 C7 117.4(7) . . ?
C7 N1 C8 125.6(7) . . ?
C7 N1 H1 117.2 . . ?
C8 N1 H1 117.2 . . ?
C16 N3 C17 126.9(7) . . ?
C16 N3 H3 116.6 . . ?
C17 N3 H3 116.6 . . ?
C2 C3 C4 117.9(8) . . ?
C2 C3 C9 120.9(8) . . ?
C4 C3 C9 121.2(8) . . ?
C3 C2 C1 122.0(8) . . ?
C3 C2 H2 119.0 . . ?
C1 C2 H2 119.0 . . ?
C8 N2 C6 125.3(7) . . ?
C8 N2 H2A 117.3 . . ?
C6 N2 H2A 117.3 . . ?
C17 N4 C15 125.4(7) . . ?
C17 N4 H4A 117.3 . . ?
C15 N4 H4A 117.3 . . ?
C5 C4 C3 122.0(8) . . ?
C5 C4 H4 119.0 . . ?
C3 C4 H4 119.0 . . ?
O1 C7 N1 120.3(7) . . ?
O1 C7 C1 123.1(7) . . ?
N1 C7 C1 116.7(7) . . ?
N2 C6 C5 122.3(7) . . ?
N2 C6 C1 119.3(7) . . ?
C5 C6 C1 118.4(7) . . ?
C4 C5 C6 119.5(7) . . ?
C4 C5 H5 120.2 . . ?
C6 C5 H5 120.2 . . ?
O2 C8 N2 124.6(7) . . ?
O2 C8 N1 119.7(7) . . ?
N2 C8 N1 115.7(7) . . ?
C3 C9 H9A 109.5 . . ?
C3 C9 H9B 109.5 . . ?
H9A C9 H9B 109.5 . . ?
C3 C9 H9C 109.5 . . ?
H9A C9 H9C 109.5 . . ?
H9B C9 H9C 109.5 . . ?
C15 C10 C11 119.4(8) . . ?
C15 C10 C16 119.3(7) . . ?
C11 C10 C16 121.3(8) . . ?
C12 C11 C10 120.9(8) . . ?
C12 C11 H11 119.6 . . ?
C10 C11 H11 119.6 . . ?
C11 C12 C13 117.5(8) . . ?
C11 C12 C18 122.8(9) . . ?
C13 C12 C18 119.8(8) . . ?
C14 C13 C12 121.9(8) . . ?
C14 C13 H13 119.1 . . ?
C12 C13 H13 119.1 . . ?
C13 C14 C15 120.0(8) . . ?
C13 C14 H14 120.0 . . ?
C15 C14 H14 120.0 . . ?
C14 C15 N4 121.3(7) . . ?
C14 C15 C10 120.3(7) . . ?
N4 C15 C10 118.4(7) . . ?
O3 C16 N3 119.7(8) . . ?
O3 C16 C10 125.3(8) . . ?
N3 C16 C10 115.0(7) . . ?
O4 C17 N4 122.8(7) . . ?
O4 C17 N3 122.4(7) . . ?
N4 C17 N3 114.8(7) . . ?
C12 C18 H18A 109.5 . . ?
C12 C18 H18B 109.5 . . ?
H18A C18 H18B 109.5 . . ?
C12 C18 H18C 109.5 . . ?
H18A C18 H18C 109.5 . . ?
H18B C18 H18C 109.5 . . ?
 
loop_
 _geom_torsion_atom_site_label_1
 _geom_torsion_atom_site_label_2
 _geom_torsion_atom_site_label_3
 _geom_torsion_atom_site_label_4
 _geom_torsion
 _geom_torsion_site_symmetry_1
 _geom_torsion_site_symmetry_2
 _geom_torsion_site_symmetry_3
 _geom_torsion_site_symmetry_4
 _geom_torsion_publ_flag
C4 C3 C2 C1 1.5(12) . . . . ?
C9 C3 C2 C1 -177.7(8) . . . . ?
C6 C1 C2 C3 -1.6(12) . . . . ?
C7 C1 C2 C3 179.2(7) . . . . ?
C2 C3 C4 C5 -0.9(12) . . . . ?
C9 C3 C4 C5 178.2(8) . . . . ?
C8 N1 C7 O1 -178.9(7) . . . . ?
C8 N1 C7 C1 -0.1(11) . . . . ?
C2 C1 C7 O1 -0.8(12) . . . . ?
C6 C1 C7 O1 179.9(8) . . . . ?
C2 C1 C7 N1 -179.6(7) . . . . ?
C6 C1 C7 N1 1.1(10) . . . . ?
C8 N2 C6 C5 177.4(7) . . . . ?
C8 N2 C6 C1 -2.0(11) . . . . ?
C2 C1 C6 N2 -179.5(7) . . . . ?
C7 C1 C6 N2 -0.2(11) . . . . ?
C2 C1 C6 C5 1.1(11) . . . . ?
C7 C1 C6 C5 -179.6(7) . . . . ?
C3 C4 C5 C6 0.5(12) . . . . ?
N2 C6 C5 C4 -179.9(7) . . . . ?
C1 C6 C5 C4 -0.5(11) . . . . ?
C6 N2 C8 O2 -178.7(7) . . . . ?
C6 N2 C8 N1 2.9(11) . . . . ?
C7 N1 C8 O2 179.7(7) . . . . ?
C7 N1 C8 N2 -1.9(11) . . . . ?
C15 C10 C11 C12 -0.3(12) . . . . ?
C16 C10 C11 C12 179.8(8) . . . . ?
C10 C11 C12 C13 -0.1(13) . . . . ?
C10 C11 C12 C18 179.8(9) . . . . ?
C11 C12 C13 C14 0.2(13) . . . . ?
C18 C12 C13 C14 -179.7(9) . . . . ?
C12 C13 C14 C15 0.2(14) . . . . ?
C13 C14 C15 N4 179.4(8) . . . . ?
C13 C14 C15 C10 -0.7(13) . . . . ?
C17 N4 C15 C14 -177.6(8) . . . . ?
C17 N4 C15 C10 2.5(12) . . . . ?
C11 C10 C15 C14 0.8(12) . . . . ?
C16 C10 C15 C14 -179.4(7) . . . . ?
C11 C10 C15 N4 -179.3(7) . . . . ?
C16 C10 C15 N4 0.5(11) . . . . ?
C17 N3 C16 O3 177.2(8) . . . . ?
C17 N3 C16 C10 -4.5(12) . . . . ?
C15 C10 C16 O3 178.5(8) . . . . ?
C11 C10 C16 O3 -1.6(13) . . . . ?
C15 C10 C16 N3 0.4(11) . . . . ?
C11 C10 C16 N3 -179.7(7) . . . . ?
C15 N4 C17 O4 177.2(8) . . . . ?
C15 N4 C17 N3 -6.0(11) . . . . ?
C16 N3 C17 O4 -176.0(8) . . . . ?
C16 N3 C17 N4 7.2(12) . . . . ?
 
_refine_diff_density_max    0.392
_refine_diff_density_min   -0.352
_refine_diff_density_rms    0.091

_shelx_res_file
;
TITL ta_a.res in P2(1)/n
    ta_a.res
    created by SHELXL-2018/3 at 19:02:27 on 27-Jun-2019
REM Old TITL ta in P2(1)/n
REM SHELXT solution in P2(1)/n
REM R1 0.216,  Rweak 0.032,  Alpha 0.068,  Orientation as input
REM Formula found by SHELXT:  C19 N3 O4
CELL  1.54178  15.3058   5.0105  21.0179   90.000   94.776   90.000
ZERR   8.000   0.0012   0.0004   0.0016    0.000    0.000    0.000
LATT  1
SYMM 1/2-X, 1/2+Y, 1/2-Z
SFAC C H N O
UNIT 72 64 16 16
TEMP 23.620
L.S. 10
acta
size 0.18 0.16 0.15
conf
omit 3   1   0
omit     3   0   9
omit    -5   0  17
omit     5   2   4
BOND $H
LIST 6
FMAP 2
PLAN 20
WGHT    0.083000   15.051003
EXTI    0.001806
FVAR       0.48902
O1    4    0.418715    0.812203    0.628394    11.00000    0.04861    0.05090 =
         0.06262   -0.02033   -0.01721    0.00464
C1    1    0.490562    1.065081    0.712607    11.00000    0.02940    0.03992 =
         0.03965   -0.00183    0.00105    0.00083
N1    3    0.560522    0.712065    0.656335    11.00000    0.03901    0.03648 =
         0.04908   -0.00649   -0.00029    0.00236
AFIX  43
H1    2    0.558091    0.590931    0.627253    11.00000   -1.20000
AFIX   0
O3    4    0.846584    0.206199    0.593040    11.00000    0.04832    0.06255 =
         0.07448   -0.01171   -0.01732   -0.00701
N3    3    0.699398    0.218133    0.579006    11.00000    0.04182    0.04799 =
         0.04972   -0.01440    0.00099    0.00532
AFIX  43
H3    2    0.700114    0.332206    0.609618    11.00000   -1.20000
AFIX   0
C3    1    0.425645    1.412408    0.771179    11.00000    0.05179    0.03606 =
         0.05313    0.00443    0.01357   -0.00322
O2    4    0.702223    0.599435    0.683107    11.00000    0.04236    0.05020 =
         0.04774   -0.01011    0.00313    0.00774
C2    1    0.420560    1.223434    0.724048    11.00000    0.03632    0.03559 =
         0.05466    0.00196   -0.00051    0.00107
AFIX  43
H2    2    0.368019    1.201757    0.699014    11.00000   -1.20000
AFIX   0
N2    3    0.642201    0.937248    0.736267    11.00000    0.03745    0.04237 =
         0.04140   -0.00340   -0.00450    0.00457
AFIX  43
H2A   2    0.691302    0.965268    0.758217    11.00000   -1.20000
AFIX   0
N4    3    0.618866   -0.047758    0.507359    11.00000    0.04515    0.05267 =
         0.04927   -0.01108    0.00278   -0.00626
AFIX  43
H4A   2    0.568976   -0.104927    0.491005    11.00000   -1.20000
AFIX   0
O4    4    0.549766    0.261041    0.563935    11.00000    0.05603    0.05393 =
         0.04940   -0.01154    0.00692    0.00351
C4    1    0.506289    1.445710    0.807352    11.00000    0.05450    0.03464 =
         0.04777   -0.00592    0.00704   -0.00177
AFIX  43
H4    2    0.511058    1.575143    0.839166    11.00000   -1.20000
AFIX   0
C7    1    0.485538    0.858713    0.662630    11.00000    0.04300    0.03740 =
         0.04245    0.00159   -0.00261   -0.00323
C6    1    0.571785    1.098549    0.748919    11.00000    0.03899    0.03315 =
         0.03609    0.00035    0.00024   -0.00310
C5    1    0.578016    1.293546    0.797204    11.00000    0.03752    0.04578 =
         0.04487   -0.00604    0.00154   -0.00837
AFIX  43
H5    2    0.630522    1.318866    0.822057    11.00000   -1.20000
AFIX   0
C8    1    0.639821    0.743299    0.693023    11.00000    0.04187    0.03929 =
         0.03487   -0.00285    0.00057   -0.00356
C9    1    0.346598    1.576973    0.784364    11.00000    0.05157    0.04779 =
         0.07481   -0.00219    0.01312    0.00899
AFIX 137
H9A   2    0.362355    1.762439    0.786116    11.00000   -1.50000
H9B   2    0.326266    1.523880    0.824463    11.00000   -1.50000
H9C   2    0.300877    1.549312    0.750903    11.00000   -1.50000
AFIX   0
C10   1    0.774803   -0.087504    0.515471    11.00000    0.04561    0.04137 =
         0.04130    0.00359   -0.00617    0.00263
C11   1    0.851089   -0.205767    0.495927    11.00000    0.04732    0.05059 =
         0.04961    0.00174    0.00375    0.00953
AFIX  43
H11   2    0.905539   -0.150681    0.514198    11.00000   -1.20000
AFIX   0
C12   1    0.846451   -0.404514    0.449551    11.00000    0.05464    0.05395 =
         0.04603    0.00049    0.00795    0.01193
C13   1    0.762227   -0.481874    0.423317    11.00000    0.06497    0.04927 =
         0.04667   -0.00833    0.00565    0.00355
AFIX  43
H13   2    0.757424   -0.614808    0.392343    11.00000   -1.20000
AFIX   0
C14   1    0.687638   -0.366840    0.442183    11.00000    0.05115    0.05468 =
         0.04575   -0.01055    0.00443   -0.00260
AFIX  43
H14   2    0.633071   -0.422152    0.424180    11.00000   -1.20000
AFIX   0
C15   1    0.693244   -0.169521    0.487734    11.00000    0.04042    0.04149 =
         0.03525   -0.00487    0.00466    0.00368
C16   1    0.779002    0.121144    0.564390    11.00000    0.05304    0.03388 =
         0.04860   -0.00107   -0.00234    0.00084
C17   1    0.618225    0.152093    0.549793    11.00000    0.03858    0.04269 =
         0.03896   -0.00251    0.00303    0.00328
C18   1    0.926125   -0.535978    0.427034    11.00000    0.07016    0.07861 =
         0.06805   -0.01531    0.00988    0.02190
AFIX 137
H18A  2    0.922233   -0.536108    0.381210    11.00000   -1.50000
H18B  2    0.929693   -0.716442    0.442373    11.00000   -1.50000
H18C  2    0.977540   -0.439688    0.443078    11.00000   -1.50000

AFIX   0
HKLF 4


REM  ta_a.res in P2(1)/n
REM wR2 = 0.341148, GooF = S = 1.09731, Restrained GooF = 1.09731 for all data
REM R1 = 0.112244 for 1671 Fo > 4sig(Fo) and 0.155641 for all 2622 data
REM 238 parameters refined using 0 restraints

END

WGHT      0.0821     15.3160

REM Highest difference peak  0.392,  deepest hole -0.352,  1-sigma level  0.091
Q1    1   0.6247  0.4132  0.6408  11.00000  0.05    0.39
Q2    1   0.7744  0.4067  0.6028  11.00000  0.05    0.37
Q3    1   0.7541  0.2936  0.5406  11.00000  0.05    0.37
Q4    1   0.8752 -0.2186  0.5620  11.00000  0.05    0.33
Q5    1   0.7093  1.2163  0.7283  11.00000  0.05    0.33
Q6    1   0.6470  1.2025  0.8374  11.00000  0.05    0.32
Q7    1   0.5772  1.7007  0.7988  11.00000  0.05    0.31
Q8    1   0.7349 -0.4090  0.5184  11.00000  0.05    0.30
Q9    1   0.6229  0.7539  0.6158  11.00000  0.05    0.30
Q10   1   0.4416  1.1245  0.8022  11.00000  0.05    0.29
Q11   1   0.7137  1.0925  0.8023  11.00000  0.05    0.29
Q12   1   0.6612 -0.0536  0.4116  11.00000  0.05    0.28
Q13   1   0.5400 -0.6100  0.4477  11.00000  0.05    0.27
Q14   1   0.5353 -0.5541  0.4769  11.00000  0.05    0.27
Q15   1   0.7198 -0.2514  0.4054  11.00000  0.05    0.27
Q16   1   0.7279  0.8408  0.7835  11.00000  0.05    0.27
Q17   1   0.6997  0.0412  0.6241  11.00000  0.05    0.27
Q18   1   1.0075 -0.4443  0.4438  11.00000  0.05    0.27
Q19   1   0.6416  0.9399  0.6926  11.00000  0.05    0.26
Q20   1   0.5861  1.0812  0.8207  11.00000  0.05    0.26
;
_shelx_res_checksum   81726

_shelx_hkl_file
;
  -1  -3  -2   20.40    3.90
  -1  -3  -2   17.40    4.20
   1   3   2   16.80    4.00
   1   3   2   31.40    6.70
   2   5   3   -9.10    7.20
   2   5   3    3.10    3.70
  -2  -5  -3    6.30    4.50
   1   2   1   23.00    3.30
  -1  -2  -1   19.90    3.00
  -1  -2  -1   22.00    3.30
   0  -1  -1  312.37   17.90
   0   1   1  307.17   17.90
  -1  -4  -3    8.60    4.70
  -1  -4  -3   12.70    6.60
   1   4   3   -1.90    3.20
   1   4   3   -3.80    7.90
   2   4   2    2.50    3.30
   2   4   2    7.70    3.70
   2   4   2   -3.90    9.10
  -2  -4  -2   -0.90    5.70
  -2  -4  -2   -7.30    4.30
   1   1   0  393.26   22.40
  -1  -1   0  382.96   22.40
  -1  -1   0  405.46   22.40
   0  -2  -2   98.09    7.20
   0  -2  -2  105.59    8.10
   0   2   2  100.59    7.90
  -1  -5  -4    6.00    4.40
   1   5   4    5.30    8.30
   1   5   4   -0.70    3.60
   2   3   1   27.40    4.60
   2   3   1   35.40    6.30
  -2  -3  -1   29.10    4.90
  -2  -3  -1   27.30    4.80
   1   0  -1 2556.54  148.29
  -1   0   1 2633.24  148.19
  -1   0   1 3075.19  147.99
   0  -3  -3   21.50    4.30
   0  -3  -3   17.60    3.50
   0  -3  -3    5.40   10.00
   0   3   3   16.30    4.00
   0   3   3   24.50    6.10
   3   5   2   18.20    7.30
   3   5   2   19.90    5.60
  -3  -5  -2   22.80    6.80
   2   2   0   47.90    4.90
  -2  -2   0   48.40    5.00
  -2  -2   0   46.80    4.80
   1  -1  -2  788.22   43.60
   0  -4  -4   12.20    5.70
   0  -4  -4   22.70    8.30
   0   4   4   17.20    5.00
   0   4   4   21.80    5.80
   0   4   4   14.90    9.10
   3   4   1    8.90    3.70
   3   4   1   13.40    4.00
   3   4   1    6.30    9.10
  -3  -4  -1   15.50    5.60
  -3  -4  -1    8.70    5.00
   2   1  -1  121.49    7.90
  -2  -1   1  122.09    8.20
  -2  -1   1  118.09    7.50
   1  -2  -3   50.59    5.10
  -1   2   3   48.30    4.80
   0  -5  -5    0.70    4.40
   0   5   5   10.20    8.30
   0   5   5    0.00    3.80
   3   3   0   77.99    8.00
   3   3   0   77.59    8.10
  -3  -3   0   75.69    7.40
  -3  -3   0   71.79    7.60
  -3  -3   0   74.69   11.80
   2   0  -2 2274.87  111.29
  -2   0   2 1859.91  111.89
   1  -3  -4   35.20    4.40
   1  -3  -4   44.30    9.30
   1  -3  -4   30.50    5.00
  -1   3   4   40.90    6.80
  -1   3   4   27.10    4.50
   4   5   1    2.50    4.60
   4   5   1    8.50    4.10
  -4  -5  -1    1.00    3.20
   3   2  -1  149.59   10.30
  -3  -2   1  138.29    9.60
  -3  -2   1  134.19   10.30
   2  -1  -3 3962.60  213.78
   1  -4  -5    5.20    6.40
   1  -4  -5    4.30    4.00
  -1   4   5   -1.60    3.50
  -1   4   5   13.80    7.40
  -1   4   5    8.00    5.20
   4   4   0   20.40    5.20
   4   4   0   15.30    5.00
   4   4   0   15.50    9.90
  -4  -4   0   23.00    7.80
   3   1  -2  228.58   14.00
  -3  -1   2  238.88   14.70
   2  -2  -4    1.20    1.60
  -2   2   4   -1.00    0.90
   1  -5  -6    1.50    4.70
  -1   5   6    4.10    7.30
   4   3  -1   50.09    5.90
   4   3  -1   46.20    6.10
  -4  -3   1   54.69    6.10
  -4  -3   1   32.20    8.90
  -4  -3   1   36.90    6.20
   3   0  -3    7.20    1.20
  -3   0   3    6.50    1.90
   2  -3  -5   56.79   10.50
   2  -3  -5   63.69    7.50
   2  -3  -5   70.79   12.60
   2  -3  -5   50.19    6.20
  -2   3   5   59.29    7.90
  -2   3   5   66.29    6.70
   5   5   0   20.30    6.90
  -5  -5   0   30.20    5.00
   4   2  -2   55.79    5.30
   4   2  -2   57.19    5.50
  -4  -2   2   55.59    5.90
  -4  -2   2   43.90    4.10
   3  -1  -4  148.79    9.50
   2  -4  -6   -0.50    4.30
   2  -4  -6   -5.80    3.60
  -2   4   6   10.10    5.70
  -2   4   6   -2.00    7.60
  -2   4   6   -3.80    4.00
   5   4  -1    2.60    7.00
   5   4  -1   17.80    4.90
   5   4  -1   27.50    5.50
  -5  -4   1   19.90    6.30
   4   1  -3  154.28   10.20
  -4  -1   3  168.18   11.30
   3  -2  -5    0.80    1.90
  -3   2   5    5.40    4.50
   2  -5  -7   20.80    7.10
  -2   5   7   10.40    7.60
   5   3  -2  134.19   10.70
   5   3  -2  128.29   18.90
   5   3  -2  137.09   11.20
  -5  -3   2  141.09   13.10
  -5  -3   2  138.59   11.80
  -5  -3   2  109.79    9.60
   4   0  -4  712.93   37.10
  -4   0   4  640.14   38.60
   3  -3  -6   58.99    9.90
   3  -3  -6   57.59    6.70
   3  -3  -6   63.99    7.50
   3  -3  -6   77.59   13.80
  -3   3   6   52.79    6.40
  -3   3   6   60.49    8.40
   6   5  -1   33.10    9.00
  -6  -5   1   42.70    5.90
   5   2  -3  252.87   16.80
   5   2  -3  253.97   16.60
  -5  -2   3  275.17   18.10
   4  -1  -5   41.60    3.80
   3  -4  -7   29.90    7.00
   3  -4  -7   25.20    8.40
  -3   4   7   47.30   11.60
   6   4  -2   50.49   10.80
   6   4  -2   33.60    7.00
   6   4  -2   46.90    7.00
  -6  -4   2   59.79    7.30
   5   1  -4    0.20    1.20
  -5  -1   4   -2.40    1.30
   4  -2  -6    7.50    2.80
   4  -2  -6   13.30    4.70
  -4   2   6    7.70    4.70
   3  -5  -8   -3.80    4.30
  -3   5   8    1.00    5.20
   6   3  -3   20.40    4.50
   6   3  -3   17.60    4.40
   6   3  -3   12.50    8.70
  -6  -3   3   18.90    5.40
  -6  -3   3   18.70    4.60
  -5   0   5   67.49    6.30
   4  -3  -7   11.10    3.90
   4  -3  -7   30.70   11.00
   4  -3  -7   10.20    4.90
   4  -3  -7   16.70    5.90
  -4   3   7    2.20    4.30
  -4   3   7    4.20    2.60
   7   5  -2   19.40    6.10
  -7  -5   2   11.70    3.40
   6   2  -4   59.09    5.90
   6   2  -4   52.39    6.10
  -6  -2   4   67.99    7.20
   5  -1  -6   23.30    2.90
   4  -4  -8   16.50    6.20
   4  -4  -8   11.50    5.10
  -4   4   8    6.40    6.70
  -4   4   8    4.20    5.00
   7   4  -3   34.30    9.20
   7   4  -3   26.80    6.70
   7   4  -3   25.80    6.20
  -7  -4   3   30.20    5.70
   6   1  -5    3.80    2.80
   6   1  -5    5.50    1.70
  -6  -1   5    6.30    2.60
   5  -2  -7   19.20    3.60
   5  -2  -7   16.40    5.20
  -5   2   7   17.40    5.80
   4  -5  -9   -1.40    3.70
   7   3  -4    2.10    3.30
   7   3  -4    3.10    6.40
   7   3  -4   -2.90    2.00
  -7  -3   4    0.50    2.50
  -7  -3   4   -2.80    4.10
   6   0  -6   60.49    4.50
  -6   0   6   72.59    6.80
   5  -3  -8   -1.50    5.30
   5  -3  -8    7.80    2.80
  -5   3   8    5.60    5.10
  -5   3   8    5.90    3.10
  -8  -5   3   -0.70    1.80
   7   2  -5  147.89   10.80
   7   2  -5  138.59   11.60
  -7  -2   5  146.49   11.20
  -7  -2   5  137.19   12.60
   6  -1  -7  434.66   26.20
  -6   1   7  462.65   28.90
   5  -4  -9    6.30    5.00
  -5   4   9    5.30    6.90
  -5   4   9    2.30    5.50
   8   4  -4   10.10    7.20
  -8  -4   4   20.20    4.70
   7   1  -6    2.10    1.30
   7   1  -6   -1.50    1.80
  -7  -1   6    4.20    2.70
   6  -2  -8   -2.00    6.30
   6  -2  -8    2.60    4.40
  -6   2   8   11.50    5.50
  -6   2   8   -1.90    5.70
   5  -5 -10    0.40    2.90
  -5   5  10    2.00    5.50
   8   3  -5   49.80   10.70
   8   3  -5   34.40    5.90
   8   3  -5   50.39    7.50
  -8  -3   5   44.90    6.20
  -8  -3   5   34.10    8.90
   7   0  -7  748.83   42.80
   7   0  -7  740.13   41.50
  -7   0   7  716.43   44.50
  -7   0   7  786.52   45.00
   6  -3  -9   33.00    5.80
   6  -3  -9   22.50    8.00
  -6   3   9   46.80    7.60
  -6   3   9   27.80    7.50
  -6   3   9   38.30    8.70
   8   2  -6   31.00    4.00
  -8  -2   6   26.90    4.90
  -8  -2   6   31.00    6.60
   7  -1  -8   21.00    5.30
   7  -1  -8   13.70    2.80
  -7   1   8   28.90    7.30
   6  -4 -10   -2.60    3.20
  -6   4  10    2.40    6.80
   9   4  -5   13.50    6.40
  -9  -4   5   10.40    3.40
   8   1  -7    7.60    2.50
   8   1  -7    7.60    2.10
  -8  -1   7    5.00    3.80
  -8  -1   7    8.40    2.50
  -8  -1   7    5.90    8.00
   7  -2  -9   26.50    7.10
   7  -2  -9   40.90    9.20
   7  -2  -9   30.20    5.00
  -7   2   9   37.10   10.10
  -7   2   9   16.80    6.10
   9   3  -6   13.70    3.60
   9   3  -6   20.50    5.30
  -9  -3   6   20.70    4.80
  -9  -3   6   18.70    8.00
   8   0  -8   16.50    2.30
   8   0  -8   17.60    3.60
  -8   0   8   13.90    7.40
   7  -3 -10   29.20    7.00
   7  -3 -10   39.70    9.50
  -7   3  10   34.30    8.20
  -7   3  10   49.30   11.00
   9   2  -7    3.30    1.80
   9   2  -7   -3.80    3.80
   9   2  -7   -0.10    2.80
  -9  -2   7   -1.90    4.30
   8  -1  -9   43.20    6.80
   8  -1  -9   39.70    9.50
   8  -1  -9   44.60    4.80
  -8   1   9   33.10    8.90
  -8   1   9   43.80    9.50
   7  -4 -11    4.40    3.80
  -7   4  11    1.90    5.60
  10   4  -6   10.40    6.30
   9   1  -8   -3.60    4.30
  -9  -1   8    0.70    4.10
  -9  -1   8    6.90    2.70
   8  -2 -10    0.90    5.90
   8  -2 -10   -2.10    2.70
   8  -2 -10   -4.90    6.20
  -8   2  10    2.70    4.40
  -8   2  10   -5.10    5.50
  10   3  -7    6.60    3.10
  10   3  -7   -0.60    4.80
  10   3  -7    8.10    3.80
 -10  -3   7   12.70    9.80
 -10  -3   7    6.30    3.70
   9   0  -9  418.36   25.40
   9   0  -9  418.86   26.70
   9   0  -9  432.36   29.10
  -9   0   9  448.66   29.10
   8  -3 -11  -10.20    6.40
   8  -3 -11   -2.50    4.00
  -8   3  11   11.90    6.40
  10   2  -8    4.30    2.60
  10   2  -8    1.90    2.80
  10   2  -8    1.10    5.30
 -10  -2   8    3.60    2.30
 -10  -2   8   -0.80    5.30
   9  -1 -10   21.90    7.50
   9  -1 -10   35.80    5.10
   9  -1 -10   30.40    6.60
  -9   1  10   22.70    8.40
   8  -4 -12   -0.70    3.30
  -8   4  12    5.60    5.60
  11   4  -7   16.70    6.80
  10   1  -9   11.30    5.60
  10   1  -9    2.70    1.60
  10   1  -9    6.80    3.10
 -10  -1   9    2.00    2.60
   9  -2 -11   41.90    9.40
   9  -2 -11   45.60   10.20
   9  -2 -11   40.50    7.60
  -9   2  11   36.70   11.40
  -9   2  11   41.20    9.50
  11   3  -8    9.20    6.80
  11   3  -8   -1.80    3.00
 -11  -3   8    2.10    3.00
  10   0 -10  162.68   12.10
  10   0 -10  180.58   16.50
  10   0 -10  168.48   13.70
 -10   0  10  186.88   15.70
   9  -3 -12   10.90    5.60
  -9   3  12   -0.40    4.70
  11   2  -9  117.59   10.30
  11   2  -9  126.59   14.10
 -11  -2   9  104.79   11.30
  10  -1 -11   11.70    6.50
  10  -1 -11    8.20    4.10
  10  -1 -11   15.10    5.30
 -10   1  11    2.10    5.30
   9  -4 -13   -2.10    2.70
  -9   4  13   -6.30    4.50
  12   4  -8   -0.70    6.40
 -12  -4   8    4.90    2.60
  11   1 -10   53.39    6.30
  11   1 -10   56.99    9.70
  11   1 -10   54.99    7.10
 -11  -1  10   63.99    8.10
  10  -2 -12    1.80    4.60
  12   3  -9    1.70    5.50
  12   3  -9   -5.60    6.30
 -12  -3   9   -0.40    2.20
  11   0 -11   -1.70    4.70
  11   0 -11   13.40    4.40
  11   0 -11   10.20    5.70
 -11   0  11    6.70    5.00
  10  -3 -13    7.60    4.80
 -10   3  13    7.30    4.70
  12   2 -10    6.90    5.70
  12   2 -10    5.10    3.80
 -12  -2  10    3.80    3.50
  11  -1 -12   -6.30    5.70
 -11   1  12    1.90    4.10
  12   1 -11    5.60    6.60
  12   1 -11   12.30    4.90
 -12  -1  11    5.70    3.40
  11  -2 -13    5.20    4.50
 -11   2  13    7.00    4.50
  13   3 -10    9.80    6.80
  12   0 -12   13.30    6.30
 -12   0  12    2.80    5.50
  11  -3 -14    4.40    3.30
 -11   3  14   -1.00    3.40
  13   2 -11   15.40    6.60
  12  -1 -13   36.40    9.10
 -12   1  13   30.50    8.50
  13   1 -12   20.20    7.40
 -12   2  14   -4.90    2.90
  13   0 -13    8.30    6.80
 -13   0  13    2.70    4.40
  14   2 -12   41.60   10.00
 -14  -2  12   28.40    6.90
  13  -1 -14   34.30    8.60
 -13   1  14   28.10    8.50
  14   1 -13   21.10    7.00
 -14  -1  13    0.20    4.80
  13  -2 -15    3.90    4.90
 -13   2  15   -2.20    3.40
  14   0 -14    3.40    5.50
 -14   0  14    2.80    4.00
  14  -1 -15   -1.00    5.20
 -14   1  15    3.80    3.70
  15   1 -14   -8.20    5.20
 -15  -1  14    1.30    3.80
  15   0 -14   13.50    5.60
  15   1 -13   35.00    8.50
 -14   1  14    7.80    4.80
  14  -1 -14   14.40    6.00
 -14   0  13    6.30    5.10
 -13   2  14    4.00    3.30
 -14  -1  12   -0.30    4.60
  14   1 -12    2.00    5.60
 -13   1  13   -5.30    4.60
  13  -1 -13   -2.80    5.20
 -14  -2  11   21.30    5.80
  14   2 -11   30.80    8.10
  12  -3 -14    3.00    3.30
 -13   0  12   -6.40    4.20
  13   0 -12    8.20    6.10
 -12   2  13   -0.80    3.70
  12  -2 -13   -3.70    4.60
 -13  -1  11    0.70    4.10
  13   1 -11   -4.70    4.50
 -12   1  12   14.30    6.20
  12  -1 -12    0.60    5.20
 -13  -2  10   10.40    3.70
  13   2 -10    6.80    5.40
 -11   3  13    3.00    4.40
  11  -3 -13   -1.70    3.90
 -12   0  11    4.10    5.40
  12   0 -11   -6.30    3.80
  12   0 -11   -3.60    6.10
 -13  -3   9    0.20    2.70
  13   3  -9    2.80    5.50
 -11   2  12    6.40    5.30
  11  -2 -12    1.40    5.10
  12   1 -10   15.40    6.30
  12   1 -10   17.80    5.20
 -11   1  11   45.10    9.90
  11  -1 -11   31.60    9.30
 -12  -2   9  119.69   11.90
  12   2  -9   91.99   10.00
  12   2  -9  138.39   13.90
 -10   3  12   12.30    5.70
  10  -3 -12   -0.70    3.60
 -11   0  10   -1.90    3.90
  11   0 -10    6.70    3.90
  11   0 -10   -2.40    4.30
  12   3  -8   16.30    6.60
 -10   2  11    6.20    5.70
 -10   2  11    5.60    8.70
  10  -2 -11    1.60    4.20
 -11  -1   9   -2.50    2.30
  11   1  -9   -3.10    4.60
  11   1  -9    1.40    2.70
  11   1  -9    4.10    3.40
  12   4  -7   20.10    6.10
   9  -4 -12    1.40    2.80
 -10   1  10   35.20   10.20
 -10   1  10   42.90   12.00
  10  -1 -10   59.39    7.80
  10  -1 -10   56.09    9.20
 -11  -2   8    9.60    6.90
 -11  -2   8   18.70    5.10
  11   2  -8   16.80    4.70
  11   2  -8   23.60    7.20
  -9   3  11    9.10    5.70
 -10   0   9    3.80    3.30
 -10   0   9   21.00    8.80
  10   0  -9    3.80    2.00
  10   0  -9    5.80    3.30
  10   0  -9   -2.10    4.00
 -11  -3   7    5.60    3.60
  11   3  -7    1.60    6.30
  11   3  -7    4.80    3.90
  -9   2  10    6.50    5.10
  -9   2  10   -2.00    5.70
   9  -2 -10    2.60    4.20
   9  -2 -10    5.60    5.90
 -10  -1   8    6.00    3.20
 -10  -1   8    3.80    4.50
  10   1  -8    1.60    2.50
  10   1  -8    5.50    5.30
  11   4  -6    5.10    6.40
  -8   4  11   11.10    6.00
  -9   1   9   53.49   10.50
  -9   1   9   57.89   10.70
   9  -1  -9   55.89    9.90
   9  -1  -9   53.69    5.90
   9  -1  -9   51.59    7.60
 -10  -2   7    2.60    2.60
 -10  -2   7   -2.40    5.10
  10   2  -7    3.10    2.60
  10   2  -7    0.80    2.80
  10   2  -7   -4.40    5.40
  -8   3  10   39.30    9.60
   8  -3 -10   19.50    7.30
   8  -3 -10   19.70    6.80
  -9   0   8    4.90    3.50
   9   0  -8   -0.90    2.10
   9   0  -8   -0.10    1.00
   9   0  -8   -2.10    4.50
 -10  -3   6   18.80   10.60
 -10  -3   6   36.10    6.40
  10   3  -6   22.70    5.00
  10   3  -6   35.30    5.80
  10   3  -6   33.90    8.60
  -8   2   9   21.40    6.60
  -8   2   9    7.20    5.90
   8  -2  -9    8.00    5.30
   8  -2  -9   15.30    6.60
   8  -2  -9   14.60    4.20
  -9  -1   7    2.00    7.50
  -9  -1   7    0.50    2.30
  -9  -1   7   -1.40    3.10
   9   1  -7    1.50    2.00
   9   1  -7    0.90    4.10
 -10  -4   5   -1.00    2.10
  10   4  -5    2.70    5.20
  -7   4  10   12.70    8.00
   7  -4 -10   21.20    6.00
  -8   1   8   42.00   10.50
  -8   1   8   64.99   10.10
   8  -1  -8   71.99    9.40
   8  -1  -8   60.09    7.40
   8  -1  -8   55.89    5.60
  -9  -2   6    7.90    3.60
  -9  -2   6    2.30    4.70
   9   2  -6    7.70    3.90
   9   2  -6    5.40    2.40
  -7   3   9  443.86   32.30
  -7   3   9  376.66   27.60
  -7   3   9  375.56   26.80
   7  -3  -9  469.15   28.40
   7  -3  -9  426.86   31.90
  -8   0   7    6.80    6.20
   8   0  -7   -0.10    1.90
  -9  -3   5   38.90    6.00
   9   3  -5   42.70    9.30
   9   3  -5   35.60    6.20
   9   3  -5   40.70    5.60
  -6   5  10    4.80    5.50
   6  -5 -10   -1.10    2.90
  -7   2   8   23.80    7.00
  -7   2   8   32.10    9.00
   7  -2  -8   29.90    7.00
   7  -2  -8   28.00    8.40
   7  -2  -8   19.10    4.70
  -8  -1   6  139.19   12.90
   8   1  -6  147.99   10.70
   8   1  -6  149.09    9.80
  -9  -4   4    2.10    2.00
   9   4  -4   -3.50    3.80
   9   4  -4    7.70    5.40
  -6   4   9    3.20    5.50
  -6   4   9    8.30    6.40
   6  -4  -9    3.00    3.70
  -7   1   7  174.88   15.20
   7  -1  -7  177.38   11.90
   7  -1  -7  187.88   13.50
  -8  -2   5    3.50    2.40
  -8  -2   5   -0.30    9.00
  -8  -2   5   -1.00    3.40
   8   2  -5   11.40    5.70
   8   2  -5    0.40    1.70
  -9  -5   3    6.90    2.80
   9   5  -3    0.20    4.70
  -6   3   8  426.56   32.10
  -6   3   8  443.76   28.40
  -6   3   8  380.76   26.70
   6  -3  -8  402.46   27.60
   6  -3  -8  428.66   31.60
  -7   0   6    2.00    4.90
   7   0  -6    2.80    1.80
   7   0  -6    0.90    0.70
  -8  -3   4   73.39   10.70
  -8  -3   4   91.39    9.00
   8   3  -4   66.19   11.90
   8   3  -4   80.19    9.20
   8   3  -4   73.69    8.10
  -5   5   9    3.90    6.10
   5  -5  -9    9.20    4.50
   6  -2  -7   67.89    7.10
   6  -2  -7   65.29   10.90
   6  -2  -7   71.59    8.80
  -7  -1   5  471.25   31.00
   7   1  -5  473.25   29.00
   7   1  -5  533.75   28.40
   8   4  -3   11.90    6.50
  -5   4   8   -4.60    5.00
  -5   4   8    9.10    7.80
   5  -4  -8    5.40    4.90
   5  -4  -8    4.30    5.50
  -6   1   6  203.18   15.80
   6  -1  -6  198.68   14.30
   6  -1  -6  194.78   12.60
  -7  -2   4  370.36   26.00
  -7  -2   4  420.36   26.90
   7   2  -4  402.76   25.30
   7   2  -4  404.76   24.60
  -8  -5   2    4.20    2.40
   8   5  -2    4.70    4.70
  -5   3   7   28.20    5.70
  -5   3   7   51.39    8.20
  -5   3   7   57.19   11.00
   5  -3  -7   40.10    9.10
   5  -3  -7   36.90    6.40
  -6   0   5   -1.10    1.50
   6   0  -5    0.70    0.60
  -7  -3   3    4.90    2.70
  -7  -3   3    3.10    3.80
   7   3  -3    5.00    5.90
   7   3  -3    4.00    3.00
   7   3  -3    2.60    2.80
  -4   5   8   -0.90    6.80
   4  -5  -8   -0.90    3.50
  -5   2   6    3.70    5.20
   5  -2  -6    8.90    3.10
   5  -2  -6   11.10    5.10
  -6  -1   4  201.38   14.00
   6   1  -4  184.68   12.00
  -7  -4   2   19.10    5.00
   7   4  -2   11.90    4.50
   7   4  -2   13.20    6.80
  -4   4   7   40.80   11.60
  -4   4   7   47.40    8.60
   4  -4  -7   59.79    8.90
   4  -4  -7   48.90    9.40
   5  -1  -5  192.28   12.10
  -6  -2   3   77.59    8.20
  -6  -2   3   76.19   11.80
   6   2  -3   78.29    7.20
   6   2  -3   78.29    7.00
  -7  -5   1   56.29    6.50
   7   5  -1   53.19    9.30
  -4   3   6   29.80    5.10
  -4   3   6   37.10    7.70
   4  -3  -6   42.10    5.80
   4  -3  -6   41.00    8.70
  -5   0   4    0.00    1.20
  -6  -3   2    0.10    3.10
  -6  -3   2    3.90    3.80
   6   3  -2   -1.50    7.00
   6   3  -2    6.00    3.00
   6   3  -2    9.40    3.60
  -3   5   7   26.30    8.60
   3  -5  -7   26.80    8.30
  -4   2   5  277.87   19.30
   4  -2  -5  247.78   17.10
  -5  -1   3   64.99    6.30
   5   1  -3   65.09    5.10
   6   4  -1    9.20    5.80
   6   4  -1   19.50    5.70
  -3   4   6  103.99   12.10
  -3   4   6  125.69   13.00
  -3   4   6  126.69   17.60
   3  -4  -6  140.19   15.10
   3  -4  -6  125.29   12.50
   4  -1  -4   12.00    2.00
  -5  -2   2  498.65   30.10
   5   2  -2  463.55   28.40
   5   2  -2  484.05   28.80
  -6  -5   0   63.89    7.50
   6   5   0   77.59   10.00
  -3   3   5   24.00    5.80
  -3   3   5   26.10    4.60
   3  -3  -5   30.80    5.10
   3  -3  -5   26.00    4.90
  -4   0   3    0.20    1.30
   4   0  -3   -0.20    0.60
  -5  -3   1   51.59    8.80
  -5  -3   1   37.20    4.90
  -5  -3   1   37.40    6.70
   5   3  -1   48.00    5.60
   5   3  -1   41.90    5.80
   5   3  -1   56.79   11.30
  -2   5   6    8.00    8.20
  -2   5   6    3.30    3.80
   2  -5  -6    0.20    4.90
  -3   2   4    1.90    4.60
   3  -2  -4    0.70    1.60
  -4  -1   2   63.29    5.70
   4   1  -2   59.29    4.80
  -5  -4   0   17.40    6.10
   5   4   0   17.40    4.60
   5   4   0   30.30    8.50
   5   4   0   26.50    5.90
  -2   4   5   87.59   15.20
  -2   4   5   55.89    9.80
  -2   4   5   46.30    8.70
   2  -4  -5   78.99   11.50
   2  -4  -5   74.39    9.00
   3  -1  -3  980.70   53.99
  -4  -2   1   40.20    3.70
  -4  -2   1   44.70    5.30
   4   2  -1   35.10    4.50
   4   2  -1   37.30    4.60
  -5  -5  -1    9.20    3.40
   5   5   1   25.70    7.10
  -2   3   4   19.50    5.60
  -2   3   4   14.70    3.70
   2  -3  -4   20.60    4.30
   2  -3  -4   27.70    7.70
  -3   0   2    0.30    1.20
   3   0  -2   -0.90    0.50
  -4  -3   0    4.30   12.10
  -4  -3   0    4.40    2.30
  -4  -3   0    5.40    3.20
   4   3   0    0.60    2.30
  -1   5   5   17.60    5.10
  -1   5   5   14.00    8.20
   2  -2  -3   93.39    7.70
  -3  -1   1   87.49    5.50
  -3  -1   1   94.69    7.20
   3   1  -1   93.89    6.40
  -4  -4  -1   -0.90    4.00
   4   4   1   -1.20    2.80
   4   4   1    4.20    7.10
  -1   4   4   20.90    6.70
  -1   4   4   28.40   11.10
  -1   4   4   17.50    5.50
   1  -4  -4   23.60    6.30
   1  -4  -4   27.90    7.20
   2  -1  -2 2555.04  138.29
  -3  -2   0   45.90    5.20
   3   2   0   44.60    4.90
  -4  -5  -2    5.20    3.40
   4   5   2   10.90    6.60
  -1   3   3   -5.50    3.40
  -1   3   3   -1.80    1.30
   1  -3  -3   -1.20    2.00
   1  -3  -3    0.20    2.20
  -2   0   1   -0.30    0.40
  -2   0   1   -0.10    0.60
   2   0  -1    0.40    0.40
   2   0  -1    0.20    0.50
  -3  -3  -1  223.08   16.50
  -3  -3  -1  245.18   16.70
  -3  -3  -1  211.48   19.80
   3   3   1  221.48   16.30
   3   3   1  244.98   16.60
   0   5   4   -0.50    7.30
   0   5   4   -0.30    3.00
   0  -5  -4   -0.90    3.80
  -1   2   2    3.50    1.60
   1  -2  -2    5.60    1.70
   1  -2  -2    6.10    2.10
  -2  -1   0    0.60    1.30
  -2  -1   0    2.50    1.60
   2   1   0    1.10    1.20
  -3  -4  -2    7.40    5.50
  -3  -4  -2   -4.80    4.30
   3   4   2    2.50    2.90
   3   4   2    7.00    3.40
   3   4   2    0.70    9.00
   0   4   3   15.40    4.70
   0   4   3   32.60   10.90
   0   4   3   23.30    6.70
   0  -4  -3   17.90    6.10
   1  -1  -1   58.09    4.40
  -2  -2  -1   16.90    3.20
  -2  -2  -1   17.80    3.10
   2   2   1   18.80    3.20
  -3  -5  -3    3.20    4.30
   3   5   3    1.80    6.70
   3   5   3   19.00    7.20
   0   3   2   19.90    6.00
   0   3   2    9.80    2.90
   0  -3  -2   11.10    3.80
  -1   0   0    0.10    0.30
  -1   0   0   -0.10    0.20
  -1   0   0    0.00    0.20
   1   0   0   -0.10    0.10
   1   0   0    0.30    0.20
   1   0   0    0.20    0.40
  -2  -3  -2   34.20    5.00
  -2  -3  -2   24.40    9.90
  -2  -3  -2   40.70    5.60
   2   3   2   31.10    6.70
   2   3   2   45.90    5.50
   1   5   3    5.00    3.40
   1   5   3   12.60    8.20
  -1  -5  -3    3.80    3.90
   0   2   1   44.50    4.70
   0  -2  -1   43.70    4.60
   0  -2  -1   45.80    4.00
  -1  -1  -1   16.00    2.20
  -1  -1  -1   18.80    2.50
   1   1   1   16.50    2.20
  -2  -4  -3   30.60    7.10
  -2  -4  -3   15.20    5.60
   2   4   3   16.50   10.10
   2   4   3   23.90    5.90
   2   4   3   29.30    5.30
   1   4   2    7.40    4.00
   1   4   2   -1.30    4.30
  -1  -4  -2    9.30    6.70
  -1  -4  -2   13.40    5.20
   0   1   0    0.10    0.80
   0  -1   0    0.30    0.80
   0  -1   0    0.20    1.00
  -1  -2  -2   -1.30    1.30
  -1  -2  -2    0.90    1.60
   1   2   2    1.50    1.20
  -2  -5  -4    0.90    4.20
   2   5   4   15.90    7.30
   1   3   1   66.59    8.90
   1   3   1   62.09    7.00
  -1  -3  -1   73.69    7.40
  -1  -3  -1   56.89    5.80
  -1  -3  -3   69.19   10.30
  -1  -3  -3   89.59    7.80
  -1  -3  -3   85.39    8.40
   1   3   3   86.39    8.10
   1   3   3   84.69    9.80
   2   5   2   17.40    8.40
  -2  -5  -2   10.20    5.30
   1   2   0  188.98   12.70
  -1  -2   0  184.38   12.00
  -1  -2   0  190.48   12.60
   0  -1  -2   13.60    2.10
   0   1   2   12.10    1.80
  -1  -4  -4    5.30    4.00
  -1  -4  -4   -5.10    5.10
   1   4   4    1.60    3.50
   1   4   4    9.90    4.10
   1   4   4   -9.60    9.00
   2   4   1    9.40    4.30
   2   4   1   20.80    5.70
   2   4   1   31.30   11.20
  -2  -4  -1   17.70    6.10
  -2  -4  -1   17.20    4.90
   1   1  -1   51.79    4.20
  -1  -1   1   55.29    4.10
   0  -2  -3    9.10    3.10
   0  -2  -3    7.70    2.30
   0   2   3    5.90    2.00
  -1  -5  -5    3.30    4.50
   2   3   0   31.40    6.40
   2   3   0   32.80    5.30
  -2  -3   0   30.00    4.70
  -2  -3   0   31.30    4.40
   1   0  -2   -0.10    0.20
  -1   0   2    0.10    0.50
  -1   0   2    0.60    0.40
   0  -3  -4   11.80    8.00
   0  -3  -4   19.10    4.10
   0  -3  -4   17.30    8.70
   0  -3  -4   19.20    3.70
   0   3   4   24.00    6.70
   0   3   4   11.30    3.40
   3   5   1   40.90    6.40
  -3  -5  -1   28.30    7.20
   2   2  -1  336.47   20.80
  -2  -2   1  326.97   20.30
  -2  -2   1  343.77   20.70
   1  -1  -3   93.49    6.40
   0  -4  -5   59.99    8.00
   0  -4  -5   55.89   11.40
   0   4   5   45.40    7.30
   0   4   5   52.89   12.70
   0   4   5   44.50    8.10
   3   4   0   39.00   10.80
   3   4   0   12.20    4.70
   3   4   0   22.40    5.00
  -3  -4   0   16.50    6.60
  -3  -4   0   17.30    5.40
   2   1  -2 2599.24  138.39
  -2  -1   2 2519.05  137.89
  -2  -1   2 2547.34  138.59
   1  -2  -4  148.59   10.50
  -1   2   4  132.69    9.80
   0  -5  -6    3.70    5.00
   0   5   6    9.80    7.10
   3   3  -1  105.09    9.30
   3   3  -1  102.49    9.80
  -3  -3   1   90.59   11.90
  -3  -3   1   98.59    8.70
  -3  -3   1   98.19    8.50
   2   0  -3   -0.10    0.50
  -2   0   3   -0.30    1.10
   1  -3  -5   30.10    5.00
   1  -3  -5   28.50    9.30
   1  -3  -5   38.50    5.40
   1  -3  -5   44.80   10.50
  -1   3   5   37.70    5.00
  -1   3   5   31.60    7.50
   4   5   0   43.50    6.70
   4   5   0   46.00    9.70
  -4  -5   0   44.50    6.50
   3   2  -2    4.10    1.90
  -3  -2   2    4.10    1.80
  -3  -2   2    6.20    2.40
   2  -1  -4   41.20    3.70
   1  -4  -6   35.80    8.90
  -1   4   6   26.70    7.20
  -1   4   6   31.50    7.00
   4   4  -1   83.79   15.50
   4   4  -1   64.29    7.40
   4   4  -1   58.29    8.10
  -4  -4   1   46.60    9.10
   3   1  -3  921.71   51.99
  -3  -1   3  961.10   52.69
   2  -2  -5  103.59    8.50
  -2   2   5   97.39    7.90
  -2   2   5  117.59   10.70
   1  -5  -7    8.80    5.10
  -1   5   7    3.80    6.80
   4   3  -2    2.60    3.00
   4   3  -2    5.60    2.90
  -4  -3   2    7.80    2.90
  -4  -3   2   -1.50    4.20
  -4  -3   2    3.60    3.30
   3   0  -4    0.40    0.50
  -3   0   4   -0.40    1.10
   2  -3  -6   27.60    5.10
   2  -3  -6   21.80    4.60
   2  -3  -6   31.40    9.60
   2  -3  -6   29.30    7.50
  -2   3   6   19.60    4.00
  -2   3   6   23.20    6.90
   5   5  -1   -4.20    3.60
   5   5  -1    2.60    6.30
  -5  -5   1    5.00    2.70
   4   2  -3    6.40    2.50
   4   2  -3   12.50    3.00
  -4  -2   3   10.60    2.10
  -4  -2   3   12.60    3.20
   3  -1  -5  900.11   49.90
   2  -4  -7    9.30    4.30
   2  -4  -7    3.70    5.30
  -2   4   7    1.10    4.40
  -2   4   7    7.50    7.10
  -2   4   7   -1.40    5.70
   5   4  -2  164.78   17.10
   5   4  -2  165.28   13.40
   5   4  -2  146.39   13.30
  -5  -4   2  162.28   14.90
   4   1  -4    9.10    2.20
  -4  -1   4   12.30    2.80
   3  -2  -6  114.79    9.10
   3  -2  -6  107.49    9.80
  -3   2   6  109.59   10.10
   2  -5  -8   21.80    7.10
  -2   5   8   25.20    8.50
   5   3  -3   -1.50    2.20
   5   3  -3   -0.90    2.30
  -5  -3   3   -1.50    3.20
  -5  -3   3    2.80    3.40
   4   0  -5    0.30    0.50
  -4   0   5    1.30    1.80
   3  -3  -7    9.70    8.40
   3  -3  -7    6.70    5.20
   3  -3  -7   10.30    4.10
   3  -3  -7   17.50    4.80
  -3   3   7    9.50    5.70
  -3   3   7   13.70    3.50
  -3   3   7   15.90    5.30
  -6  -5   2   22.70    4.40
   5   2  -4  152.48   11.30
   5   2  -4  148.29   11.10
  -5  -2   4  163.78   12.20
  -5  -2   4  164.48    9.70
   4  -1  -6    8.90    1.90
   3  -4  -8   14.60    5.80
   3  -4  -8   10.50    6.50
  -3   4   8    6.40    4.70
  -3   4   8   12.10    6.80
   6   4  -3  173.68   13.90
   6   4  -3  144.59   13.80
   6   4  -3  148.59   16.70
  -6  -4   3  170.78   13.90
   5   1  -5  198.08   12.50
  -5  -1   5  202.68   14.10
   4  -2  -7  149.09   11.10
   4  -2  -7  132.69   11.50
  -4   2   7  147.69   12.20
   3  -5  -9   16.70    5.50
  -3   5   9   20.50    6.90
   6   3  -4   14.60    4.10
   6   3  -4   23.30    4.60
   6   3  -4   27.00    9.60
  -6  -3   4   20.10    4.70
  -6  -3   4   15.60    5.40
  -5   0   6    1.60    1.80
   4  -3  -8   52.19   10.30
   4  -3  -8   42.70   11.50
   4  -3  -8   66.19    7.70
  -4   3   8   59.89    6.80
  -4   3   8   52.99   10.00
  -4   3   8   65.69    9.10
   7   5  -3   13.30    7.40
   7   5  -3   43.80    8.50
  -7  -5   3   29.20    4.60
   6   2  -5   75.49    7.10
   6   2  -5   79.59    7.50
  -6  -2   5   86.89    8.60
   5  -1  -7    2.10    1.30
   5  -1  -7    1.60    2.70
   4  -4  -9   33.10    8.30
   4  -4  -9   43.40    9.00
  -4   4   9   39.50    9.50
   7   4  -4   15.50    5.80
   7   4  -4    4.80    6.70
  -7  -4   4   19.30    4.40
   6   1  -6  215.78   15.10
   6   1  -6  230.88   13.80
  -6  -1   6  222.48   16.20
   5  -2  -8  251.07   16.90
   5  -2  -8  240.78   17.00
  -5   2   8  235.58   17.60
   4  -5 -10    3.40    4.30
  -4   5  10    2.60    5.60
   7   3  -5    7.80    8.90
   7   3  -5   26.60    5.80
   7   3  -5   20.80    4.80
  -7  -3   5   23.90    4.60
   6   0  -7    2.40    1.50
  -6   0   7    2.30    2.10
   5  -3  -9   -5.60    4.20
   5  -3  -9   -9.60    9.00
   5  -3  -9   -0.70    2.90
  -5   3   9    5.30    5.20
  -5   3   9    1.60    3.70
   8   5  -4   -4.60    7.00
  -8  -5   4    0.90    2.00
   7   2  -6   43.70    6.30
   7   2  -6   34.40    4.50
  -7  -2   6   37.80    6.70
  -7  -2   6   37.70    5.20
   6  -1  -8    0.30    1.20
   6  -1  -8    2.60    2.90
  -6   1   8   -1.50    4.90
   5  -4 -10    7.90    4.20
  -5   4  10   13.60    7.00
   8   4  -5   24.80    7.00
  -8  -4   5    9.50    3.50
   7   1  -7  210.78   14.30
   7   1  -7  221.08   13.40
  -7  -1   7  206.98   16.20
   6  -2  -9   -2.30    2.70
   6  -2  -9    3.60    6.20
  -6   2   9    3.30    5.10
   5  -5 -11    0.10    3.50
  -5   5  11   -4.10    4.90
   8   3  -6   34.60    6.90
   8   3  -6   41.80    5.80
  -8  -3   6   28.90    8.20
  -8  -3   6   36.80    5.90
   7   0  -8   -0.50    1.50
   7   0  -8    0.80    0.90
  -7   0   8    7.20    7.40
   6  -3 -10   33.50    7.40
   6  -3 -10   48.10   10.60
  -6   3  10   45.40    8.90
   8   2  -7   14.10    3.00
   8   2  -7    1.40    5.80
  -8  -2   7    9.80    2.90
  -8  -2   7   14.90    5.20
   7  -1  -9   19.90    5.20
   7  -1  -9   13.20    2.90
  -7   1   9   14.20    5.00
  -7   1   9    6.70    6.70
   6  -4 -11    0.90    3.90
  -6   4  11   -0.30    6.60
   9   4  -6    5.40    3.90
   9   4  -6   30.40    7.60
  -9  -4   6    6.30    3.50
   8   1  -8   84.79    7.50
   8   1  -8   86.69    6.30
  -8  -1   8   67.39    9.10
  -8  -1   8   76.49    7.70
   7  -2 -10   19.00    5.30
   7  -2 -10   12.30    4.50
  -7   2  10   10.20    5.70
   9   3  -7   18.50    7.40
   9   3  -7   14.30    3.50
   9   3  -7   22.70    5.50
  -9  -3   7   13.50    8.40
  -9  -3   7   25.90    5.20
   8   0  -9    0.90    1.00
  -8   0   9   -2.90    2.50
  -8   0   9    0.50    8.10
   7  -3 -11   -2.20    5.70
   7  -3 -11    9.50    6.60
  -7   3  11   11.30    5.90
   9   2  -8   -2.30    2.90
   9   2  -8    5.10    6.60
   9   2  -8    3.40    1.80
  -9  -2   8   -5.00    4.20
  -9  -2   8    0.50    2.10
   8  -1 -10   89.39    9.10
   8  -1 -10   72.19   11.20
   8  -1 -10   71.09    6.90
  -8   1  10   83.29   11.50
  -8   1  10   58.39   11.00
   7  -4 -12    7.00    3.70
  -7   4  12    2.40    4.90
  10   4  -7   -1.20    7.40
  10   4  -7    4.20    3.70
 -10  -4   7   11.80    4.20
   9   1  -9   71.09    7.30
   9   1  -9   60.09   10.60
  -9  -1   9   66.79    9.00
  -9  -1   9   69.89    7.70
   8  -2 -11    7.90    5.60
   8  -2 -11   26.60    6.70
  -8   2  11   17.80    6.80
  10   3  -8    4.60    3.50
  10   3  -8   11.70    6.80
 -10  -3   8    5.50    3.00
   9   0 -10    1.10    2.20
   9   0 -10   -1.00    1.30
   9   0 -10   -6.50    5.50
  -9   0  10   -3.80    2.90
   8  -3 -12   -6.00    4.90
  -8   3  12    3.80    4.90
  10   2  -9   -1.00    1.90
  10   2  -9   -3.60    1.90
  10   2  -9   -0.70    4.70
 -10  -2   9    3.90    2.80
   9  -1 -11   19.50    4.50
   9  -1 -11   26.50    7.90
   9  -1 -11   23.30    6.20
  -9   1  11   14.80    5.90
   8  -4 -13    5.60    3.80
  -8   4  13   -4.50    4.40
 -11  -4   8    3.70    2.40
  10   1 -10   57.69    5.60
  10   1 -10   61.99    7.00
  10   1 -10   70.69   10.30
 -10  -1  10   62.89    8.30
   9  -2 -12   34.10    7.80
   9  -2 -12   33.10    7.80
   9  -2 -12   40.80    9.00
  -9   2  12   28.10    7.60
  11   3  -9   12.20    3.80
  11   3  -9   17.00    8.10
 -11  -3   9   11.10    3.80
  10   0 -11   -0.50    5.10
 -10   0  11   -0.70    4.20
   9  -3 -13   -2.30    3.60
  -9   3  13   -2.40    4.60
  11   2 -10   16.10    4.40
  11   2 -10    3.20    7.00
 -11  -2  10   10.60    4.60
  10  -1 -12   13.70    6.50
  10  -1 -12   13.10    5.00
  10  -1 -12   16.80    5.30
 -10   1  12   28.40    8.10
  11   1 -11   43.60   10.20
  11   1 -11   42.70    6.50
  11   1 -11   36.10    6.00
 -11  -1  11   48.20    7.50
  10  -2 -13   31.70    9.90
 -10   2  13   22.70    7.40
  12   3 -10    7.40    4.90
  12   3 -10    2.50    6.70
 -12  -3  10    6.50    3.10
  11   0 -12    1.10    5.20
  11   0 -12    6.10    4.40
  11   0 -12   -7.10    5.60
 -11   0  12    5.90    4.30
 -10   3  14    0.30    3.60
  12   2 -11    3.20    6.10
  12   2 -11   17.40    5.00
 -12  -2  11   14.80    4.60
  11  -1 -13   15.40    5.50
 -11   1  13   12.60    5.90
  12   1 -12    5.00    6.20
  12   1 -12    2.60    4.70
 -12  -1  12    2.00    3.20
  11  -2 -14    1.40    6.10
 -11   2  14   11.60    4.80
 -13  -3  11    2.10    2.40
  12   0 -13    0.80    5.80
  12   0 -13   -1.60    6.00
 -12   0  13    1.70    4.50
  11  -3 -15   -2.40    3.10
 -11   3  15   -5.00    3.10
  13   2 -12   13.90    8.60
 -13  -2  12    0.00    3.30
  12  -1 -14   38.40    9.30
 -12   1  14   32.50    7.40
  13   1 -13    3.50    7.70
  13   1 -13    5.40    8.10
 -13  -1  13    0.50    3.80
  12  -2 -15   12.70    6.00
 -12   2  15   26.40    6.20
  13   0 -14   13.70    6.80
  14   2 -13   -9.80    6.30
 -14  -2  13    3.90    4.10
  13  -1 -15    7.50    5.30
 -13   1  15    6.20    4.80
  14   1 -14   31.20    8.80
  14   0 -15    0.50    6.80
 -14   0  15    6.80    4.00
  14  -1 -16    2.20    4.40
 -14   1  16   -3.40    3.60
 -15   1  14    1.80    3.90
  15  -1 -14   -3.50    4.40
 -15   0  13   56.09    9.10
  15   0 -13   70.59   10.30
 -14   2  14    1.70    4.20
  14  -2 -14    1.70    3.90
 -15  -1  12   -0.60    3.90
  15   1 -12    7.00    6.00
  14  -1 -13   20.50    6.70
  15   2 -11   38.10    7.30
 -14   0  12   -6.20    4.60
  14   0 -12    5.80    5.30
 -13   2  13   -3.10    4.10
  13  -2 -13    5.80    5.60
 -14  -1  11    5.90    3.90
  14   1 -11    0.80    5.50
 -13   1  12    1.40    4.00
  13  -1 -12    2.00    6.10
 -14  -2  10   52.09    7.30
 -12   3  13    2.70    4.20
 -13   0  11   -0.40    4.80
  13   0 -11    3.70    3.50
 -14  -3   9    7.90    3.00
  14   3  -9    4.10    4.40
 -12   2  12   19.00    6.20
  12  -2 -12   24.40    6.90
 -13  -1  10   84.59   10.80
  13   1 -10  102.79   12.20
 -12   1  11    3.10    4.70
  12  -1 -11   -1.80    5.10
 -13  -2   9    9.40    4.10
  13   2  -9   22.10    6.50
 -11   3  12    7.40    5.70
  11  -3 -12   -0.30    3.40
 -12   0  10   -0.60    4.80
  12   0 -10    1.80    4.50
  12   0 -10   22.40   10.50
 -13  -3   8    7.70    3.50
  13   3  -8    7.90    5.50
 -11   2  11   -5.20    4.10
  11  -2 -11   -1.80    3.90
 -12  -1   9    4.30    3.40
  12   1  -9   11.50    5.70
  12   1  -9   -3.30    3.90
 -10   4  12    2.80    5.20
 -11   1  10   37.80   10.30
 -11   1  10   25.00    9.10
  11  -1 -10   44.40    9.20
 -12  -2   8    2.00    3.40
 -12  -2   8    0.80    8.00
  12   2  -8    2.80    4.30
  12   2  -8    5.40    5.40
 -10   3  11   -0.70    4.80
  10  -3 -11   -0.30    3.80
 -11   0   9   -5.50    8.70
 -11   0   9   -5.20    3.20
  11   0  -9   -0.70    3.20
  11   0  -9   -8.00    5.60
 -12  -3   7    5.30    3.00
  12   3  -7   -3.10    5.10
 -10   2  10   -0.60    4.40
  10  -2 -10   -4.70    4.20
 -11  -1   8    3.40    5.70
 -11  -1   8   11.40    3.80
  11   1  -8    5.30    2.60
  11   1  -8    8.20    5.00
 -12  -4   6    4.20    3.00
  12   4  -6   -0.40    5.10
  -9   4  11   -5.40    5.30
   9  -4 -11    6.00    3.80
 -10   1   9    6.30    7.60
 -10   1   9    0.60    5.70
  10  -1  -9    3.00    4.40
  10  -1  -9    8.70    4.40
 -11  -2   7    7.70    7.30
 -11  -2   7    1.60    2.70
  11   2  -7   -3.80    4.70
  11   2  -7    1.90    2.20
  -9   3  10    5.20    4.70
   9  -3 -10   11.90    5.90
 -10   0   8   49.10    8.00
  10   0  -8   36.50    6.90
  10   0  -8   44.40    4.60
  10   0  -8   55.59    8.50
 -11  -3   6   13.00    4.00
  11   3  -6    9.20    5.90
  -9   2   9   -2.90    5.60
  -9   2   9   -7.40    4.60
   9  -2  -9    1.60    4.40
   9  -2  -9    1.00    3.40
 -10  -1   7  -10.80    7.30
 -10  -1   7   11.00    4.70
 -10  -1   7    0.10    3.00
  10   1  -7    1.60    4.40
 -11  -4   5   26.10    5.20
  11   4  -5   19.80    7.10
  -8   4  10   -7.00    6.00
   8  -4 -10   15.60    5.80
  -9   1   8    6.10    6.10
   9  -1  -8    6.10    2.70
   9  -1  -8    7.00    4.20
   9  -1  -8   -1.20    3.70
 -10  -2   6    0.10    5.10
 -10  -2   6    2.80    2.30
  10   2  -6    3.80    4.40
  10   2  -6    1.10    2.60
  10   2  -6    2.10    2.50
  -8   3   9   53.89    8.70
  -8   3   9   60.09   11.00
   8  -3  -9   58.19    9.10
   8  -3  -9   59.09   10.00
  -9   0   7   67.59   10.30
  -9   0   7   83.79    9.00
  -9   0   7   75.29    8.70
   9   0  -7   76.39    5.80
   9   0  -7   84.69    7.60
   9   0  -7   66.59    9.40
 -10  -3   5   -3.30    2.50
  10   3  -5    1.90    4.20
  10   3  -5    0.90    2.90
  10   3  -5    5.00    3.80
  -8   2   8   13.40    6.30
  -8   2   8   -2.90    5.70
   8  -2  -8   -2.30    2.80
   8  -2  -8   -7.50    4.30
  -9  -1   6   25.70    4.70
  -9  -1   6   22.60    5.70
   9   1  -6   26.70    3.30
   9   1  -6   37.90    7.10
   9   1  -6   27.50    4.50
 -10  -4   4    8.40    3.90
  10   4  -4    3.30    4.90
  -7   4   9    3.70    5.60
  -7   4   9   -4.70    5.50
   7  -4  -9    4.70    3.40
  -8   1   7    5.30    5.20
   8  -1  -7   -1.80    3.40
   8  -1  -7   10.60    2.50
  -9  -2   5   14.90    3.60
  -9  -2   5    9.00    4.30
   9   2  -5   16.10    4.80
   9   2  -5   17.80    3.40
   9   2  -5   25.60    6.90
  -7   3   8  290.47   22.80
  -7   3   8  341.67   24.40
  -7   3   8  349.17   28.10
   7  -3  -8  362.76   24.00
   7  -3  -8  379.56   27.90
  -8   0   6  575.14   34.90
   8   0  -6  560.34   31.40
   8   0  -6  544.45   32.70
  -9  -3   4    3.90    5.40
  -9  -3   4    3.00    3.00
   9   3  -4    4.90    5.60
   9   3  -4    8.10    3.70
   9   3  -4    5.60    3.90
  -6   5   9    7.00    6.90
  -7   2   7    4.00    6.60
   7  -2  -7   -7.00    4.60
   7  -2  -7    3.30    2.40
   7  -2  -7    8.60    6.70
  -8  -1   5  272.47   20.50
   8   1  -5  287.17   18.40
   8   1  -5  312.87   17.80
  -9  -4   3    2.90    2.70
   9   4  -3    4.40    4.50
   9   4  -3    6.40    4.90
  -6   4   8   57.79   10.90
   6  -4  -8   39.30    7.80
   7  -1  -6   -2.30    2.90
   7  -1  -6    1.60    1.50
  -8  -2   4   75.09    8.50
  -8  -2   4   67.99    7.50
   8   2  -4   83.79   10.50
   8   2  -4   71.79    6.70
  -9  -5   2   11.90    3.40
   9   5  -2   13.80    4.70
  -6   3   7    9.40    4.80
  -6   3   7    3.00    6.30
  -6   3   7   13.70    4.30
   6  -3  -7    9.10    4.20
   6  -3  -7   14.40    4.70
  -7   0   5    0.30    1.80
  -7   0   5   -1.40    4.70
   7   0  -5    0.90    0.60
   7   0  -5    4.10    2.00
  -8  -3   3    9.50    4.20
  -8  -3   3   17.50    4.90
   8   3  -3   18.40    4.00
   8   3  -3   16.40    7.00
  -5   5   8    9.60    8.30
   5  -5  -8   16.00    6.00
  -6   2   6   32.10    7.80
   6  -2  -6   29.10    9.10
   6  -2  -6   27.40    4.60
  -7  -1   4  232.78   17.70
  -7  -1   4  241.38   17.20
   7   1  -4  264.67   15.10
   7   1  -4  237.48   15.70
  -8  -4   2   22.90    5.00
   8   4  -2   25.70    6.70
   8   4  -2   17.80    7.90
  -5   4   7   -7.20    4.70
  -5   4   7   -0.10    5.90
   5  -4  -7   -2.30    3.90
   5  -4  -7    1.30    4.20
  -6   1   5    1.70    4.50
   6  -1  -5    6.80    1.90
  -7  -2   3   13.70    9.10
  -7  -2   3   -0.20    2.20
   7   2  -3   -0.80    2.70
   7   2  -3    0.40    1.80
  -8  -5   1    2.10    2.20
   8   5  -1    2.20    4.50
  -5   3   6  101.59   14.70
  -5   3   6  102.69    9.70
  -5   3   6  105.39   11.30
   5  -3  -6   94.49   12.30
   5  -3  -6  114.99   10.30
  -6   0   4   60.29    5.90
  -7  -3   2    2.50    2.70
   7   3  -2    1.30    2.40
   7   3  -2    0.50    2.90
  -4   5   7   16.60    7.60
   4  -5  -7    8.50    5.00
  -5   2   5  128.99   12.80
   5  -2  -5  126.79    9.90
  -6  -1   3  398.66   24.30
   6   1  -3  363.06   22.00
  -7  -4   1    5.00    2.80
   7   4  -1    5.80    3.90
   7   4  -1    6.10    4.10
   7   4  -1    3.00    5.30
  -4   4   6  101.29   11.50
  -4   4   6   94.59   11.70
  -4   4   6  105.29   16.00
   4  -4  -6   90.49   11.30
   4  -4  -6  113.89   13.10
   5  -1  -4    1.40    1.00
  -6  -2   2  865.91   52.39
  -6  -2   2  949.80   53.19
   6   2  -2  829.52   50.39
   6   2  -2  894.61   50.59
  -7  -5   0   79.49    7.90
   7   5   0   66.19    9.70
  -4   3   5   11.90    6.10
  -4   3   5   20.70    5.70
  -4   3   5   13.60    3.70
   4  -3  -5   18.80    4.70
   4  -3  -5   23.40    6.90
  -5   0   3   94.09    7.30
  -6  -3   1    2.60    3.30
  -6  -3   1    8.20   13.20
  -6  -3   1   13.00    4.70
   6   3  -1    7.30    2.90
   6   3  -1   17.60    9.40
   6   3  -1   15.10    4.50
  -3   5   6    3.00    3.20
  -3   5   6   -4.70    8.30
   3  -5  -6    5.00    4.20
  -4   2   4   89.69   10.40
   4  -2  -4   89.79    7.60
  -5  -1   2  107.69    8.80
   5   1  -2  111.39    6.40
   5   1  -2  109.79    7.50
  -6  -4   0    6.50    4.10
   6   4   0   11.30    4.30
   6   4   0   -3.40    6.00
   6   4   0    6.70    3.70
  -3   4   5   13.80    9.10
  -3   4   5   16.20    4.90
  -3   4   5   13.70    6.30
   3  -4  -5   10.10    4.90
   3  -4  -5   19.50    6.90
   4  -1  -3  162.88   10.20
  -5  -2   1  121.09   11.60
  -5  -2   1  126.09   10.30
   5   2  -1  116.09    9.10
   5   2  -1  112.59    9.00
   6   5   1    4.90    4.90
  -3   3   4    6.20    4.20
  -3   3   4   -0.40    1.70
   3  -3  -4   -1.00    4.10
   3  -3  -4    3.80    2.30
  -4   0   2    6.50    2.20
  -4   0   2    5.40    1.00
   4   0  -2    4.70    1.10
  -5  -3   0   -2.30    4.80
  -5  -3   0   -2.40    3.30
  -5  -3   0   -0.60    2.50
  -5  -3   0   11.10   11.10
   5   3   0    1.10    2.30
   5   3   0   -0.60    7.10
   5   3   0    0.80    2.10
  -2   5   5   71.19   14.30
  -2   5   5   51.39    6.80
   2  -5  -5   46.50   10.90
   3  -2  -3   28.60    3.80
  -4  -1   1  368.46   22.30
   4   1  -1  360.46   21.00
  -5  -4  -1    6.70    5.00
   5   4   1   -5.10    8.40
   5   4   1   11.90    4.30
   5   4   1    4.30    3.80
  -2   4   4   21.60    7.70
  -2   4   4   24.90    6.40
  -2   4   4   21.70    9.50
   2  -4  -4   27.20    7.40
   2  -4  -4   16.10    5.50
   3  -1  -2  232.18   13.80
  -4  -2   0  317.27   20.40
  -4  -2   0  326.97   18.70
   4   2   0  287.57   19.20
   4   2   0  307.07   19.30
  -5  -5  -2   21.50    5.10
   5   5   2   11.90    4.60
  -2   3   3   25.10    6.10
  -2   3   3   17.70    4.00
   2  -3  -3   33.40    7.70
   2  -3  -3   20.70    4.60
  -3   0   1   11.50    1.10
  -3   0   1   10.70    2.10
   3   0  -1    9.20    1.40
   3   0  -1   11.40    1.40
  -4  -3  -1    8.10    8.50
  -4  -3  -1    8.80    6.10
  -4  -3  -1   13.00    4.30
  -4  -3  -1   10.70    3.50
   4   3   1   15.80    3.90
   4   3   1    9.20    3.30
   4   3   1   23.50   12.40
  -1   5   4   13.70    4.00
  -1   5   4   11.30    8.90
   2  -2  -2  104.79    8.20
  -3  -1   0  886.91   49.80
   3   1   0  888.61   49.00
  -4  -4  -2   13.60    5.90
   4   4   2    6.80    4.80
   4   4   2    3.10    3.30
   4   4   2    8.20    7.70
  -1   4   3    0.00    3.40
  -1   4   3   10.60    9.60
  -1   4   3    4.80    4.00
   1  -4  -3   -2.80    4.60
   1  -4  -3    5.00    3.40
   2  -1  -1  128.19    7.60
   2  -1  -1  122.59    8.00
  -3  -2  -1   16.50    3.20
  -3  -2  -1   15.40    3.30
   3   2   1   15.20    3.10
  -4  -5  -3    3.60    3.90
   4   5   3   18.70    6.10
  -1   3   2    6.50    2.80
  -1   3   2    7.80    4.70
   1  -3  -2    3.50    2.10
  -2   0   0   29.50    1.90
  -2   0   0   23.70    2.40
   2   0   0   27.50    2.00
   2   0   0   30.80    1.90
  -3  -3  -2   20.20    8.00
  -3  -3  -2   18.50    9.20
  -3  -3  -2   27.10    4.90
   3   3   2   20.10    4.40
   3   3   2   25.80    5.00
   0   5   3   22.70   10.00
   0   5   3    3.10    3.30
   0  -5  -3    6.10    4.70
  -1   2   1  804.52   46.30
   1  -2  -1  770.22   44.50
   1  -2  -1  856.01   46.20
  -2  -1  -1   15.20    2.40
  -2  -1  -1   18.70    2.70
   2   1   1   18.30    2.30
  -3  -4  -3   15.60    7.10
  -3  -4  -3   12.10    5.60
   0   4   2    1.70    3.50
   0   4   2   -2.80   10.80
   0  -4  -2    1.40    2.70
   0  -4  -2   -3.10    4.70
   1  -1   0  385.26   21.80
  -2  -2  -2   75.99    6.60
  -2  -2  -2   68.59    6.40
   2   2   2   74.39    6.30
  -3  -5  -4    1.40    3.70
   3   5   4   -9.50    5.90
   0   3   1  324.57   21.10
   0   3   1  332.77   22.40
   0  -3  -1  270.27   18.30
   0  -3  -1  330.17   21.10
  -1   0  -1   12.00    0.80
  -1   0  -1    9.50    0.70
   1   0   1   10.60    0.90
  -2  -3  -3  108.49    9.40
  -2  -3  -3  113.79   16.80
  -2  -3  -3  109.99    9.80
  -2  -3  -3   93.09   11.40
   2   3   3  105.99    9.40
   2   3   3  112.69   10.50
   1   5   2    6.70    8.40
   1   5   2   -3.50    2.70
  -1  -5  -2   -5.10    3.00
   0   2   0  355.66   22.40
   0  -2   0  353.86   21.10
   0  -2   0  392.76   22.40
  -1  -1  -2    7.90    1.90
   1   1   2    6.90    1.80
  -2  -4  -4   -2.00    5.60
  -2  -4  -4   -2.10    3.90
   2   4   4   -6.40    6.90
   2   4   4    1.30    3.30
   2   4   4    2.50    3.60
   1   4   1   -0.30    3.70
   1   4   1    9.30   10.60
   1   4   1    7.60    3.40
  -1  -4  -1    4.60    5.20
   0   1  -1  297.17   18.10
   0   1  -1  321.97   18.90
   0  -1   1  341.67   18.20
   0  -1   1  348.27   18.80
  -1  -2  -3 1382.26   78.49
  -1  -2  -3 1391.76   78.19
   1   2   3 1455.95   78.09
  -2  -5  -5   -3.60    3.30
   2   5   5    2.70    6.60
   1   3   0    3.20    2.40
   1   3   0   -1.10    4.40
  -1  -3   0    4.90    2.30
  -1  -3   0    1.90    2.20
   0   0  -2    9.90    1.10
   0   0   2   11.20    0.90
  -1  -3  -4  146.89   12.20
  -1  -3  -4  150.68   11.60
  -1  -3  -4  149.29   13.90
   1   3   4  144.59   12.90
   1   3   4  158.78   11.80
   2   5   1   29.10    9.30
   2   5   1   30.10    5.50
  -2  -5  -1   22.10    6.50
   1   2  -1  866.61   47.50
  -1  -2   1  802.62   47.40
  -1  -2   1  822.82   46.30
   0  -1  -3   13.20    2.10
   0   1   3   12.40    1.80
  -1  -4  -5    5.20    5.60
   1   4   5    7.90    3.80
   1   4   5   -5.80    6.80
   1   4   5   -0.70    3.50
   2   4   0   38.70   12.40
   2   4   0   22.70    5.90
   2   4   0   23.20    6.20
  -2  -4   0   27.40    8.00
  -2  -4   0   39.00    6.80
   1   1  -2  724.63   42.90
  -1  -1   2  807.52   42.70
  -1  -1   2  791.12   42.80
   0  -2  -4  522.55   31.60
   0   2   4  541.25   31.00
  -1  -5  -6   -0.90    3.90
   1   5   6    9.20    6.80
   2   3  -1  287.37   19.40
   2   3  -1  298.57   20.50
  -2  -3   1  270.67   18.90
  -2  -3   1  256.97   17.60
   1   0  -3  243.88   13.50
  -1   0   3  251.57   13.60
   0  -3  -5   70.99    7.90
   0  -3  -5   72.49    9.50
   0  -3  -5   67.99   11.70
   0  -3  -5   87.49    7.90
   0   3   5   92.69   10.10
   0   3   5   67.09    7.40
   3   5   0   20.20    4.80
   3   5   0    1.30    7.60
  -3  -5   0   11.20    4.30
   2   2  -2  102.09    8.00
  -2  -2   2   98.09    7.50
  -2  -2   2   98.89    7.60
   1  -1  -4 3237.58  174.98
   0  -4  -6   -3.80    3.30
   0  -4  -6    8.20    5.10
   0   4   6    3.30    8.50
   0   4   6   -2.50    3.90
   0   4   6    6.80    4.20
   3   4  -1   36.70    6.00
   3   4  -1   38.50    7.20
   3   4  -1   34.00   11.60
  -3  -4   1   36.50    7.10
  -3  -4   1   21.10    6.90
   2   1  -3 4166.28  217.98
  -2  -1   3 4017.80  218.08
  -2  -1   3 3931.51  217.58
   1  -2  -5    1.60    1.80
  -1   2   5    1.00    1.10
   0  -5  -7   -3.90    4.10
   0   5   7   11.70    6.20
   3   3  -2   87.19    8.10
   3   3  -2   64.99    8.30
  -3  -3   2   70.79    7.00
  -3  -3   2   67.99    6.90
   2   0  -4   50.19    3.10
  -2   0   4   47.40    3.00
   1  -3  -6   31.40    8.50
   1  -3  -6   20.80    6.20
   1  -3  -6   19.20    4.90
   1  -3  -6   19.90    4.70
  -1   3   6   21.40    6.30
  -1   3   6   21.60    4.30
  -1   3   6   23.90    8.70
   4   5  -1  217.78   19.60
   4   5  -1  213.98   16.00
  -4  -5   1  218.18   16.40
   3   2  -3   21.50    3.40
  -3  -2   3   19.80    2.70
  -3  -2   3   19.50    3.50
   2  -1  -5 1182.38   64.99
   1  -4  -7   -1.30    5.50
   1  -4  -7    4.00    4.10
  -1   4   7    8.40    7.20
  -1   4   7    5.80    5.20
  -1   4   7   12.20    4.80
   4   4  -2   20.40    8.10
   4   4  -2    8.90    4.80
   4   4  -2   15.60    4.80
  -4  -4   2   19.70    6.00
   3   1  -4  148.09    9.80
  -3  -1   4  146.99   10.30
  -3  -1   4  162.18    9.30
   2  -2  -6    3.10    3.00
   2  -2  -6    1.50    1.90
  -2   2   6   -0.50    1.20
  -2   2   6    5.60    3.90
   1  -5  -8    7.00    4.90
  -1   5   8   17.80    7.60
  -4  -3   3    7.90    3.30
   3   0  -5   58.39    3.60
  -3   0   5   53.19    5.20
   2  -3  -7   17.20    4.40
   2  -3  -7   21.90    6.80
   2  -3  -7   16.70    7.40
   2  -3  -7   23.60    6.10
  -2   3   7   28.50    7.60
   5   5  -2    6.40    4.20
   5   5  -2   14.00    7.50
  -5  -5   2    1.50    2.30
   4   2  -4  100.89    8.30
   4   2  -4  104.09    8.00
  -4  -2   4  100.39    8.30
  -4  -2   4   95.99    7.20
   3  -1  -6   56.89    4.70
   2  -4  -8   12.80    5.80
   2  -4  -8    9.90    5.00
  -2   4   8    9.40    7.00
   5   4  -3   28.60    5.90
   5   4  -3   45.80   10.50
   5   4  -3   32.70    7.70
  -5  -4   3   34.10    6.10
   4   1  -5   42.40    3.90
  -4  -1   5   44.40    4.80
   3  -2  -7  487.05   27.90
   3  -2  -7  446.46   28.00
  -3   2   7  433.26   28.10
  -3   2   7  428.66   26.50
   2  -5  -9    2.60    4.50
  -2   5   9    0.10    5.90
   5   3  -4    5.90    2.80
  -5  -3   4    7.90    3.30
  -5  -3   4    0.40    3.10
   3  -3  -8    6.50    3.00
   3  -3  -8    5.30    4.30
   3  -3  -8    6.00    7.20
  -3   3   8    7.90    5.40
  -3   3   8    1.90    2.70
   6   5  -3   24.20    6.10
   6   5  -3   35.30   10.50
  -6  -5   3   30.20    5.00
   5   2  -5  128.99    9.90
   5   2  -5  126.19    9.90
  -5  -2   5  133.89   10.80
   4  -1  -7  100.79    7.30
   3  -4  -9   26.00    8.20
   3  -4  -9   28.30    7.40
  -3   4   9   39.50   10.30
   6   4  -4  207.88   19.70
   6   4  -4  218.38   17.30
   6   4  -4  233.18   17.30
  -6  -4   4  221.38   17.10
   5   1  -6   25.20    3.00
  -5  -1   6   28.20    4.40
   4  -2  -8  280.47   18.80
   4  -2  -8  262.97   18.30
  -4   2   8  279.97   19.20
   3  -5 -10    7.10    4.60
  -3   5  10    6.70    4.80
   6   3  -5    9.10    3.30
   6   3  -5   14.40    4.20
   6   3  -5   22.30    9.20
  -6  -3   5   11.60    4.90
   4  -3  -9   14.70    4.70
   4  -3  -9   15.90    6.20
   4  -3  -9    1.70    6.70
  -4   3   9    9.80    5.70
  -4   3   9   11.90    4.80
   7   5  -4   -0.20    4.40
  -7  -5   4    7.70    2.70
   6   2  -6   28.70    4.10
   6   2  -6   25.10    4.70
  -6  -2   6   33.70    5.80
   5  -1  -8   64.79    6.70
   5  -1  -8   59.29    5.30
   4  -4 -10   56.19   10.20
  -4   4  10   70.39   12.10
   7   4  -5   69.19    9.30
   7   4  -5   65.79    8.90
   7   4  -5   66.99   12.20
  -7  -4   5   75.79    8.10
   6   1  -7  567.44   30.00
  -6  -1   7  474.45   32.30
   5  -2  -9   -1.10    1.60
   5  -2  -9    3.00    2.30
   5  -2  -9   10.90    6.70
  -5   2   9    0.30    4.60
   4  -5 -11   -3.70    3.40
  -4   5  11    2.50    4.50
   7   3  -6   -0.30    2.20
   7   3  -6   -3.90    7.70
   7   3  -6    4.20    3.30
  -7  -3   6    2.10    5.10
  -7  -3   6    3.40    2.40
   6   0  -8  550.74   31.50
   6   0  -8  569.74   32.70
   5  -3 -10  109.19   11.40
   5  -3 -10   79.69   13.00
   5  -3 -10  115.19   14.60
  -5   3  10  127.29   14.50
  -5   3  10  103.49   12.70
  -8  -5   5   12.10    3.40
   7   2  -7    6.20    2.10
   7   2  -7    1.00    3.10
  -7  -2   7    1.10    2.40
  -7  -2   7    2.50    3.30
   6  -1  -9   77.29    7.70
   6  -1  -9   66.29    6.10
  -6   1   9   75.19    9.30
   5  -4 -11   -0.10    4.00
  -5   4  11    7.00    5.40
   8   4  -6   -1.80    7.10
  -8  -4   6    4.70    2.80
   7   1  -8   24.20    2.90
   7   1  -8   21.70    4.20
  -7  -1   8   26.10    4.90
   6  -2 -10    4.10    2.70
   6  -2 -10   22.60    7.70
   6  -2 -10    8.90    3.60
  -6   2  10   11.20    6.10
   8   3  -7   -1.70    6.30
   8   3  -7    1.00    3.30
   8   3  -7    8.00    4.40
  -8  -3   7    2.90    2.80
  -8  -3   7   -2.50    5.30
   7   0  -9   63.09    6.10
   7   0  -9   64.49    5.10
   6  -3 -11   38.50    9.40
   6  -3 -11   31.60    7.50
   6  -3 -11   17.80    9.50
  -6   3  11   39.60    8.40
   8   2  -8    2.40    5.60
   8   2  -8   -2.30    1.90
  -8  -2   8    0.40    2.10
   7  -1 -10   18.10    5.20
   7  -1 -10    9.00    9.20
  -7   1  10   35.50    8.40
  -7   1  10    8.90    6.90
   6  -4 -12   24.90    6.90
  -6   4  12   38.60    9.20
   9   4  -7    5.30    4.10
   9   4  -7   22.90    8.80
  -9  -4   7    7.70    3.30
   8   1  -9   48.70    5.80
   8   1  -9   49.00    4.60
  -8  -1   9   51.09    7.60
  -8  -1   9   49.00    6.40
   7  -2 -11   -2.80    2.70
   7  -2 -11   -2.70    2.70
  -7   2  11   -1.40    3.40
  -7   2  11   -9.10    7.60
   9   3  -8   -1.50    2.80
   9   3  -8    6.20    6.80
   9   3  -8    4.50    3.00
  -9  -3   8    2.70    3.00
   8   0 -10  597.74   48.90
   8   0 -10  675.33   40.10
   8   0 -10  689.83   38.90
  -8   0  10  734.33   42.50
   7  -3 -12   14.70    5.80
  -7   3  12   12.00    6.00
   9   2  -9    3.70    2.60
   9   2  -9   -1.20    5.70
   9   2  -9    1.20    2.70
  -9  -2   9    1.30    2.10
  -9  -2   9   -2.90    4.20
   8  -1 -11   24.10    7.60
   8  -1 -11   12.80    3.20
  -8   1  11    4.10    5.70
   7  -4 -13   45.70    8.00
  -7   4  13   60.19    9.50
  10   4  -8    4.90    9.10
  10   4  -8    3.10    3.50
 -10  -4   8    5.50    2.60
   9   1 -10   45.30    9.60
   9   1 -10   52.39    6.40
  -9  -1  10   50.89    6.80
   8  -2 -12    3.20    6.00
   8  -2 -12    1.00    5.20
   8  -2 -12    1.20    3.00
  10   3  -9    7.80    3.60
   9   0 -11   25.90    3.90
   9   0 -11   30.10    5.10
   9   0 -11   36.40    9.90
  -9   0  11   23.10    6.40
   8  -3 -13    1.90    4.50
  -8   3  13    8.10    5.70
  10   2 -10    5.40    6.20
  10   2 -10   -1.80    2.10
  10   2 -10    3.80    2.80
 -10  -2  10   -1.50    2.20
   9  -1 -12    2.60    3.80
   9  -1 -12    4.40    4.90
  -9   1  12   11.70    5.80
   8  -4 -14   17.30    5.10
  -8   4  14    1.40    3.90
 -11  -4   9   13.50    3.70
  10   1 -11   14.70    6.80
  10   1 -11   14.70    4.30
  10   1 -11   17.50    3.30
 -10  -1  11    9.70    3.50
   9  -2 -13   23.60    6.70
   9  -2 -13   41.70    9.10
   9  -2 -13   30.30    7.70
  -9   2  13   30.30    7.80
  11   3 -10    8.60    8.60
  11   3 -10   -0.20    3.20
 -11  -3  10    1.70    2.60
  10   0 -12    2.60    3.20
  10   0 -12    3.50    5.10
  10   0 -12    4.80    2.60
 -10   0  12    2.20    4.20
   9  -3 -14    4.90    4.10
  -9   3  14   -2.20    3.90
  11   2 -11    2.00    2.90
 -11  -2  11    0.50    3.00
  10  -1 -13    9.50    6.10
  10  -1 -13    1.10    4.40
 -10   1  13   -1.10    4.70
  11   1 -12    4.40    4.00
  11   1 -12   12.60    8.20
  11   1 -12    2.10    3.40
 -11  -1  12    3.20    3.80
  10  -2 -14   11.20    7.10
 -10   2  14    8.00    5.00
  12   3 -11   14.90    8.60
  11   0 -13   -2.70    4.80
  11   0 -13    4.80    6.70
  11   0 -13   10.00    5.60
 -11   0  13   -3.60    4.00
  10  -3 -15    1.90    4.00
 -10   3  15    1.30    4.00
  12   2 -12   39.00   11.20
  12   2 -12   20.00    5.90
 -12  -2  12   19.00    5.20
  11  -1 -14   19.50    7.60
  11  -1 -14   19.60    6.50
 -11   1  14   28.00    7.60
 -12  -1  13   30.30    7.30
  11  -2 -15   18.20    7.00
 -11   2  15   13.50    5.60
 -13  -3  12    2.30    2.10
  12   0 -14   -4.80    5.70
  12   0 -14    5.30    6.50
 -12   0  14   -0.20    4.20
  13   2 -13    7.00    9.40
  13   2 -13    0.00   11.70
 -13  -2  13   -4.10    2.70
  12  -1 -15   -1.00    6.10
 -12   1  15    2.30    3.90
  13   1 -14   23.30    7.70
  13   1 -14    9.10    9.00
 -13  -1  14   15.20    6.30
  12  -2 -16    8.10    4.70
 -12   2  16   -2.30    3.00
  13   0 -15   40.50   11.70
 -13   0  15   51.59    9.00
  14   2 -14  -12.90    8.60
 -14  -2  14   -2.10    3.00
  13  -1 -16    6.70    5.90
 -13   1  16    5.30    3.50
  14   1 -15    1.70    7.70
 -14  -1  15   -2.30    3.70
  14   0 -16   -6.40    7.10
 -14   0  16   -2.80    3.10
 -15   1  13    8.70    5.50
  15  -1 -13    7.10    4.60
 -15   0  12    9.20    5.00
  15   0 -12    5.60    6.00
 -14   2  13    4.30    4.30
  14  -2 -13    8.00    4.00
 -15  -1  11    6.20    4.10
  15   1 -11   11.50    6.10
 -14   1  12    3.30    5.00
  14  -1 -12   12.00    6.20
 -15  -2  10    2.10    3.00
 -14   0  11    0.40    4.90
  14   0 -11    7.20    5.10
 -13   2  12    5.90    5.00
  13  -2 -12    5.90    5.00
 -14  -1  10    4.60    4.30
  14   1 -10    4.20    4.20
 -13   1  11    5.00    5.20
  13  -1 -11    4.60    5.40
 -14  -2   9   48.80    7.70
  14   2  -9   53.89    9.80
 -12   3  12    1.50    4.40
  12  -3 -12   -1.20    3.40
  13   0 -10   -1.90    3.50
 -14  -3   8   17.50    4.80
  14   3  -8   13.20    5.10
 -12   2  11   15.90    6.90
  12  -2 -11    1.90    4.10
 -13  -1   9    0.80    3.70
  13   1  -9    4.00    4.80
 -12   1  10   13.60    6.90
  12  -1 -10   18.00    7.60
 -13  -2   8   16.90    5.10
  13   2  -8   20.50    7.30
 -11   3  11   16.70    5.40
  11  -3 -11   -1.70    4.60
 -12   0   9   -5.60    4.60
  12   0  -9   -1.10    3.30
 -13  -3   7    1.80    2.90
  13   3  -7   -3.80    4.70
 -11   2  10    4.20    6.00
 -11   2  10   11.40    6.20
  11  -2 -10   11.10    4.90
 -12  -1   8    6.10    5.60
 -12  -1   8    8.00    4.10
  12   1  -8   16.00    5.50
  12   1  -8    7.20    6.00
 -10   4  11    9.60    6.10
  10  -4 -11   -1.70    2.70
 -11   1   9  -10.00    7.70
 -11   1   9   -2.90    6.00
 -12  -2   7    3.20    3.40
 -12  -2   7   -3.50    6.00
  12   2  -7    4.50    4.60
  12   2  -7    7.70    4.90
 -10   3  10    9.30    5.70
 -10   3  10   10.60    4.70
  10  -3 -10    4.10    3.60
 -11   0   8   -1.20    3.80
  11   0  -8   -0.90    3.60
  11   0  -8   -8.30    5.40
 -12  -3   6   10.20    4.10
  12   3  -6   19.40    6.50
 -10   2   9   -3.50    5.50
 -10   2   9    9.60    6.30
  10  -2  -9    5.10    4.70
 -11  -1   7   10.20    4.20
 -11  -1   7   -5.70    8.80
 -11  -1   7   17.80    6.70
  11   1  -7   11.50    2.90
  11   1  -7   17.70    5.70
  11   1  -7   15.60    4.30
 -12  -4   5    2.50    2.70
  12   4  -5   13.10    5.00
  -9   4  10    3.70    6.80
   9  -4 -10    7.80    3.90
 -10   1   8    3.20    6.30
 -10   1   8    2.80    6.80
  10  -1  -8    0.60    3.40
 -11  -2   6   14.20    7.30
 -11  -2   6   18.70    5.30
  11   2  -6   21.30    4.60
  11   2  -6   17.60    4.20
  11   2  -6    9.30    6.10
  -9   3   9   28.30    8.40
  -9   3   9   27.70    7.30
   9  -3  -9   29.80    7.80
 -10   0   7    0.30    3.50
  10   0  -7    1.70    1.70
  10   0  -7   -2.10    3.50
  10   0  -7    7.90    4.20
 -11  -3   5  203.68   16.30
  11   3  -5  194.18   17.20
  11   3  -5  205.18   15.60
  -9   2   8    8.00    5.90
  -9   2   8    3.60    6.10
   9  -2  -8    1.00    3.90
   9  -2  -8    8.10    4.40
 -10  -1   6    1.50    5.60
 -10  -1   6    1.60    3.50
 -10  -1   6    0.90    2.50
  10   1  -6    3.10    4.50
  10   1  -6    3.00    2.50
  11   4  -4    8.80    5.00
  -8   4   9    5.40    5.90
  -8   4   9   -2.40    7.40
   8  -4  -9    1.10    2.80
  -9   1   7    0.90    6.70
  -9   1   7   -7.10    5.30
   9  -1  -7    7.60    4.70
   9  -1  -7   -2.80    3.40
   9  -1  -7   -1.70    2.00
 -10  -2   5    0.50    2.00
 -10  -2   5    0.70    4.60
  10   2  -5    1.80    2.00
  10   2  -5   -4.20    3.60
  10   2  -5    3.00    2.60
  -8   3   8    1.30    4.30
  -8   3   8    0.80    6.10
  -8   3   8    2.50    4.10
   8  -3  -8    0.70    5.00
  -9   0   6   11.60    5.40
  -9   0   6    0.00    2.30
   9   0  -6   -0.40    3.60
 -10  -3   4  129.69   11.10
 -10  -3   4  103.89   15.10
  10   3  -4  121.09   10.20
  10   3  -4  108.49   10.00
  10   3  -4  129.59   13.60
  -8   2   7   18.60    6.00
  -8   2   7   18.40    7.80
   8  -2  -7    8.20    3.60
   8  -2  -7   12.30    5.60
  -9  -1   5   86.99    9.50
  -9  -1   5   67.99    8.10
   9   1  -5   72.59    9.50
   9   1  -5   84.89    6.50
   9   1  -5   89.19    7.50
 -10  -4   3    4.50    3.10
  10   4  -3   10.60    5.20
  -7   4   8   17.00    8.10
   7  -4  -8   15.70    4.90
  -8   1   6  130.19   11.30
   8  -1  -6  104.69    9.80
   8  -1  -6  109.29    8.20
  -9  -2   4   26.60    5.70
  -9  -2   4   20.20    4.80
   9   2  -4   20.10    5.90
   9   2  -4   15.30    4.20
   9   2  -4   19.50    3.60
  -7   3   7   51.49   12.30
  -7   3   7   60.89    9.10
  -7   3   7   52.79    7.60
   7  -3  -7   57.89   10.40
   7  -3  -7   70.59    7.70
  -8   0   5   -0.90    2.00
  -8   0   5   -1.60    4.70
   8   0  -5    1.00    2.20
   8   0  -5    0.40    0.70
  -9  -3   3   69.29   10.30
  -9  -3   3   89.29    9.00
   9   3  -3   89.29    8.60
   9   3  -3   97.69   12.40
   9   3  -3   86.99    9.20
  -6   5   8    1.20    9.40
   6  -5  -8   11.10    4.90
  -7   2   6   42.50    8.20
   7  -2  -6   35.00    5.00
  -8  -1   4  515.75   33.80
  -8  -1   4  532.45   33.70
   8   1  -4  520.55   31.20
   8   1  -4  560.74   30.60
  -9  -4   2   55.19    7.10
   9   4  -2   58.39    9.80
  -6   4   7   -5.20    4.90
  -6   4   7    7.80    8.40
   6  -4  -7    9.60    6.00
   6  -4  -7   -2.10    6.50
  -7   1   5  411.06   26.40
   7  -1  -5  384.56   23.20
  -8  -2   3   22.10    5.40
  -8  -2   3   18.80    5.00
   8   2  -3   18.00    5.50
   8   2  -3   19.80    3.50
  -9  -5   1   48.40    5.70
   9   5  -1   55.49    7.30
  -6   3   6    0.90    2.80
  -6   3   6    2.90    4.40
  -6   3   6    2.10    6.90
   6  -3  -6   -3.70    4.20
   6  -3  -6    7.80    3.20
  -7   0   4    2.60    4.80
  -7   0   4    1.00    1.60
  -8  -3   2   45.30    7.80
  -8  -3   2   56.39    7.20
   8   3  -2   50.79   10.00
   8   3  -2   59.99    6.40
  -5   5   7   16.40   10.00
  -5   5   7   13.40    5.80
  -6   2   5   77.09   10.60
   6  -2  -5   83.09    7.30
  -7  -1   3   12.90    3.80
  -7  -1   3   22.00    6.90
   7   1  -3   13.60    3.20
   7   1  -3   12.20    2.40
  -8  -4   1    4.20    3.30
   8   4  -1    5.90    4.10
   8   4  -1    4.10    5.40
  -5   4   6  257.97   21.40
  -5   4   6  302.07   22.80
  -5   4   6  290.87   25.90
   5  -4  -6  310.27   22.30
   5  -4  -6  304.97   23.90
   5  -4  -6  291.47   23.70
  -6   1   4  172.88   13.60
   6  -1  -4  168.68   10.80
  -7  -2   2   18.80    5.20
  -7  -2   2   20.70    8.30
   7   2  -2   14.00    2.00
   7   2  -2   18.40    5.10
   7   2  -2   12.80    3.20
  -8  -5   0    3.00    2.50
   8   5   0   -3.60    3.60
  -5   3   5    5.00    4.30
  -5   3   5    4.90    2.60
  -5   3   5    4.10    7.60
   5  -3  -5    3.40    3.20
   5  -3  -5   -1.90    4.10
  -6   0   3   -0.90    1.40
   6   0  -3   -0.50    0.40
  -7  -3   1   44.40   13.50
  -7  -3   1   28.50    6.70
  -7  -3   1   35.50    6.20
   7   3  -1   36.90   10.70
   7   3  -1   43.30    5.50
   7   3  -1   44.00    6.70
  -4   5   6    5.50    9.60
  -4   5   6   10.00    4.30
   4  -5  -6    9.30    5.00
  -5   2   4  163.88   14.30
   5  -2  -4  150.88   11.30
  -6  -1   2  509.45   30.80
   6   1  -2  488.45   28.40
  -7  -4   0    1.90    2.70
   7   4   0    3.30    4.90
   7   4   0   -0.30    4.00
   7   4   0   -3.80    2.80
  -4   4   5   72.49   15.80
  -4   4   5   76.19   10.30
  -4   4   5   99.19   12.10
   4  -4  -5   95.49   11.80
   4  -4  -5   94.39   10.60
   4  -4  -5   90.09   11.50
   5  -1  -3   56.79    4.50
  -6  -2   1   12.70    3.80
  -6  -2   1   22.30    7.90
   6   2  -1   13.40    3.30
   6   2  -1   15.10    4.00
  -7  -5  -1    0.20    2.40
   7   5   1   -0.10    3.80
  -4   3   4   34.90    5.20
  -4   3   4   48.70    7.40
   4  -3  -4   28.10    7.80
   4  -3  -4   33.70    5.40
  -5   0   2    0.50    1.60
  -6  -3   0   69.59    8.90
  -6  -3   0   42.50   12.90
  -6  -3   0   74.59    9.80
   6   3   0   68.69    7.70
   6   3   0   75.69    7.60
  -3   5   5   54.19   15.60
  -3   5   5   28.70    6.20
   3  -5  -5   45.00    9.70
  -4   2   3   15.40    5.60
   4  -2  -3   13.70    3.00
  -5  -1   1  551.14   32.40
   5   1  -1  550.84   29.70
   5   1  -1  521.85   30.50
  -6  -4  -1    8.00    4.00
   6   4   1    1.80    6.20
   6   4   1   10.90    4.00
  -3   4   4  144.19   19.40
  -3   4   4  129.79   12.40
  -3   4   4  141.29   14.60
   3  -4  -4  139.99   14.20
   3  -4  -4  141.39   15.10
   4  -1  -2   58.49    4.40
  -5  -2   0   84.79    5.90
  -5  -2   0   96.29    8.70
  -5  -2   0   86.69    9.60
   5   2   0   86.09    7.30
   5   2   0   87.09    7.40
  -6  -5  -2   44.50    6.10
   6   5   2   41.00    8.30
  -3   3   3    7.20    3.20
  -3   3   3    3.60    4.30
   3  -3  -3    4.20    5.10
   3  -3  -3   11.10    3.80
  -4   0   1    0.40    1.30
  -5  -3  -1   21.30    6.80
  -5  -3  -1    8.20    8.20
  -5  -3  -1   17.60    4.10
  -5  -3  -1   32.50    5.60
   5   3   1    7.30    9.20
   5   3   1   20.60    4.30
   5   3   1   19.00    4.60
  -2   5   4    0.50    3.70
  -2   5   4    5.40   10.70
   2  -5  -4    4.60    5.00
   3  -2  -2    6.00    2.40
  -4  -1   0  440.46   25.40
   4   1   0  398.36   23.80
  -5  -4  -2    3.90    5.10
   5   4   2    0.80    3.80
   5   4   2   15.60    9.00
   5   4   2   12.60    4.60
  -2   4   3   30.00    6.80
  -2   4   3   37.60    8.70
   2  -4  -3   31.60    6.70
   2  -4  -3   29.60    8.00
   3  -1  -1   85.69    5.80
  -4  -2  -1   58.99    6.40
  -4  -2  -1   71.09   10.00
   4   2   1   60.49    5.80
  -5  -5  -3    0.20    2.90
   5   5   3    3.10    4.80
  -2   3   2   53.29    6.60
  -2   3   2   59.19    8.20
   2  -3  -2   49.60    6.10
   2  -3  -2   68.19    9.70
  -3   0   0    0.20    1.00
   3   0   0    0.30    0.60
   3   0   0    0.20    0.60
   3   0   0    1.10    1.10
  -4  -3  -2  123.69   10.80
  -4  -3  -2  138.39   11.80
  -4  -3  -2  130.29   13.50
  -4  -3  -2  153.58   16.00
   4   3   2  131.99   10.60
   4   3   2  132.09   11.00
   4   3   2  145.59   17.30
  -1   5   3   -1.10    3.20
  -1   5   3   -7.00    9.20
   1  -5  -3    1.30    5.00
   2  -2  -1  355.96   21.60
  -3  -1  -1  946.51   53.99
  -3  -1  -1 1039.80   53.29
   3   1   1  910.31   52.99
  -4  -4  -3   11.50    6.30
   4   4   3   40.80   11.20
   4   4   3   25.50    6.00
  -1   4   2   22.20    5.80
  -1   4   2   18.90    7.60
  -1   4   2    5.70   10.50
   1  -4  -2   15.10    6.50
   1  -4  -2   21.60    5.80
   2  -1   0    1.70    1.20
  -3  -2  -2    4.10    2.50
  -3  -2  -2    5.00    2.20
   3   2   2    4.60    2.00
  -4  -5  -4   10.00    4.60
   4   5   4   -1.10    5.20
  -1   3   1  432.66   28.60
  -1   3   1  431.46   28.00
   1  -3  -1  448.06   27.80
  -2   0  -1   -0.10    0.70
  -2   0  -1   -0.20    0.50
   2   0   1   -0.10    0.50
   2   0   1    0.00    0.60
  -3  -3  -3  417.16   28.90
  -3  -3  -3  436.76   32.30
  -3  -3  -3  458.45   28.30
  -3  -3  -3  446.46   28.30
   3   3   3  472.25   33.70
   3   3   3  419.26   26.90
   3   3   3  420.16   27.20
   0   5   2    0.10    2.70
   0   5   2   -9.40   10.30
   0  -5  -2   -2.10    4.00
  -1   2   0  184.18   13.00
   1  -2   0  197.28   12.70
  -2  -1  -2   85.39    6.00
  -2  -1  -2   82.49    6.40
   2   1   2   81.19    5.60
  -3  -4  -4   -6.40    5.90
  -3  -4  -4   -4.90    5.10
   3   4   4   -1.30    6.80
   3   4   4    1.60    3.40
   0   4   1    5.20    4.40
   0   4   1    5.50    3.30
   0   4   1   12.80   13.10
   0  -4  -1    3.70    3.60
   0  -4  -1    1.90    4.90
   1  -1   1   16.40    2.10
  -2  -2  -3  244.08   16.70
  -2  -2  -3  262.57   17.00
   2   2   3  270.57   16.40
  -3  -5  -5   -4.40    3.70
   3   5   5   -9.30    5.80
   0   3   0    0.80    1.60
   0   3   0   -2.10    3.20
   0  -3   0    1.90    2.10
  -1   0  -2   -0.10    0.20
  -1   0  -2    0.40    0.20
   1   0   2   -0.20    0.70
   1   0   2   -0.20    0.40
  -2  -3  -4  146.29   16.70
  -2  -3  -4  143.59   12.10
  -2  -3  -4  173.68   14.20
  -2  -3  -4  167.38   12.80
   2   3   4  136.09   11.60
   2   3   4  165.18   18.20
   2   3   4  152.68   12.40
   1   5   1    0.40   10.40
   1   5   1    4.70    3.50
  -1  -5  -1    6.10    4.70
   0   2  -1   45.60    4.90
   0  -2   1   47.40    4.70
   0  -2   1   44.40    3.60
  -1  -1  -3  115.59    7.70
   1   1   3  117.19    7.30
  -2  -4  -5    4.70    4.70
   2   4   5    3.10    4.20
   2   4   5    1.00    7.20
   2   4   5    7.50    3.80
   1   4   0    7.30   13.10
   1   4   0   11.20    4.70
   1   4   0   21.00    6.20
  -1  -4   0   16.20    6.70
   0   1  -2   13.20    2.10
   0  -1   2   15.00    2.30
   0  -1   2   14.90    1.70
  -1  -2  -4 1012.70   58.59
  -1  -2  -4  989.20   58.59
   1   2   4 1105.99   58.09
  -2  -5  -6   -4.80    4.00
   2   5   6   -6.00    5.70
   1   3  -1  371.26   27.20
   1   3  -1  428.96   26.60
  -1  -3   1  444.66   26.80
  -1  -3   1  391.46   23.70
  -1  -3  -5  102.99   10.00
  -1  -3  -5  107.29   10.30
  -1  -3  -5  117.69   11.80
  -1  -3  -5  127.29   15.10
   1   3   5  132.59   14.90
   1   3   5  128.59   11.30
   2   5   0   23.80    9.80
   2   5   0   26.70    5.30
  -2  -5   0   21.60    6.40
   1   2  -2    0.70    1.40
  -1  -2   2    7.20    1.90
  -1  -2   2    3.50    1.90
   0  -1  -4 5784.92  316.07
   0   1   4 5951.70  315.57
  -1  -4  -6    6.90    6.10
  -1  -4  -6   -1.10    3.60
   1   4   6    4.20    3.70
   1   4   6    4.00    4.40
   1   4   6   -2.30    6.30
   2   4  -1   47.90    7.90
   2   4  -1   45.10   13.80
   2   4  -1   56.19    8.60
  -2  -4   1   37.70    8.50
  -2  -4   1   58.99    8.10
   1   1  -3   88.89    6.40
  -1  -1   3  100.49    6.50
  -1  -1   3   91.29    6.30
   0  -2  -5    6.10    2.60
   0   2   5    8.20    2.10
  -1  -5  -7   11.70    5.10
   1   5   7   16.40    6.20
   2   3  -2   54.19    7.80
   2   3  -2   51.89    6.80
  -2  -3   2   55.19    5.50
  -2  -3   2   46.70    5.90
  -2  -3   2   79.39   11.60
   1   0  -4    0.50    0.40
  -1   0   4   -0.30    0.70
  -1   0   4    1.20    0.50
   0  -3  -6   50.79   10.40
   0  -3  -6   33.70    5.60
   0  -3  -6   29.90    5.40
   0   3   6   31.90    9.20
   0   3   6   30.40    4.80
   3   5  -1  105.39    9.80
  -3  -5   1   92.79   10.20
   2   2  -3  101.49    8.10
  -2  -2   3   93.29    7.20
  -2  -2   3   96.99    7.40
  -1   1   5 9305.67  499.85
   0  -4  -7    5.50    4.50
   0  -4  -7    4.90    5.60
   0   4   7   13.00    8.20
   0   4   7    1.20    3.50
   0   4   7   16.00    5.50
   3   4  -2   37.60    7.00
   3   4  -2   32.10   14.60
   3   4  -2   31.80    5.90
  -3  -4   2   33.10    7.30
  -3  -4   2   37.90    7.70
   2   1  -4   40.50    3.80
  -2  -1   4   46.10    3.70
  -2  -1   4   39.10    4.00
   1  -2  -6 1086.49   62.39
   1  -2  -6 1028.50   62.69
  -1   2   6 1189.68   61.59
   0  -5  -8    6.00    5.60
   0   5   8    0.30    5.90
   3   3  -3   12.40    3.80
   3   3  -3    5.30    4.10
  -3  -3   3   12.30    2.90
  -3  -3   3    6.80    4.80
  -3  -3   3    7.70    3.10
   2   0  -5    0.10    0.40
  -2   0   5    0.70    0.70
   1  -3  -7   42.70    9.70
   1  -3  -7   28.10    5.50
   1  -3  -7   31.50    6.00
  -1   3   7   45.20    8.10
  -1   3   7   42.70   10.60
  -1   3   7   29.70    5.20
   4   5  -2   35.60    6.00
  -4  -5   2   38.40    5.60
   3   2  -4    0.60    1.30
  -3  -2   4   -1.30    1.20
  -3  -2   4   -0.20    1.40
   2  -1  -6   94.99    6.80
   1  -4  -8   -1.50    3.50
   1  -4  -8    2.90    6.10
  -1   4   8    1.80    3.80
  -1   4   8   21.00    8.70
   4   4  -3   50.59    7.20
   4   4  -3   29.60   11.40
   4   4  -3   59.19    8.10
  -4  -4   3   53.19    8.30
   3   1  -5  905.51   52.09
  -3  -1   5  911.41   53.09
  -3  -1   5 1006.50   51.79
   2  -2  -7   60.89    6.10
   2  -2  -7   51.69    6.70
  -2   2   7   47.10    7.70
  -2   2   7   56.39    5.00
   1  -5  -9   -4.20    4.70
  -1   5   9    6.30    6.50
   4   3  -4   34.70    5.80
   4   3  -4   39.00    5.50
  -4  -3   4   43.20    7.00
  -4  -3   4   39.50    5.40
  -4  -3   4   36.80    6.00
   3   0  -6   -0.20    0.40
  -3   0   6   -1.00    0.60
   2  -3  -8   30.20    5.70
   2  -3  -8   42.70    9.70
   2  -3  -8   46.70   10.40
   2  -3  -8   43.20    6.50
  -2   3   8   32.20    8.20
  -2   3   8   41.60    5.50
   5   5  -3    0.40    3.60
  -5  -5   3   -0.60    1.60
   4   2  -5  243.88   16.70
   4   2  -5  253.57   16.50
  -4  -2   5  270.77   15.90
  -4  -2   5  258.27   17.30
   3  -1  -7  116.09    8.10
   2  -4  -9    4.70    5.00
   2  -4  -9    6.70    5.40
  -2   4   9   -1.90    6.10
   5   4  -4  148.69   22.40
   5   4  -4  110.99   11.90
   5   4  -4  114.19   11.10
  -5  -4   4  125.19   11.20
   4   1  -6    5.80    1.80
   3  -2  -8 1090.49   63.29
   3  -2  -8 1135.49   63.19
  -3   2   8 1119.69   63.29
  -3   2   8 1073.99   61.59
   2  -5 -10   -0.10    4.20
  -2   5  10   -1.90    5.70
   5   3  -5   -0.60    2.50
   5   3  -5    0.10    2.20
  -5  -3   5    4.20    2.70
  -5  -3   5   -3.20    3.80
   3  -3  -9    7.80    7.10
   3  -3  -9   23.10    7.70
   3  -3  -9   11.20    4.20
  -3   3   9    3.00    3.90
  -3   3   9   11.20    5.60
   6   5  -4    5.20    3.60
   5   2  -6    3.70    2.20
   5   2  -6    7.50    2.70
  -5  -2   6    8.20    3.20
   4  -1  -8   20.40    4.40
   4  -1  -8   12.30    2.40
   3  -4 -10   19.50    6.80
   3  -4 -10   15.80    7.00
  -3   4  10   14.50    7.70
   6   4  -5  100.89   18.30
   6   4  -5   72.39    8.80
   6   4  -5   61.39    8.90
  -6  -4   5   74.99    8.10
   5   1  -7    3.10    1.50
   5   1  -7    2.30    2.40
  -5  -1   7    5.40    2.40
   4  -2  -9   12.10    3.50
   4  -2  -9   11.90    3.30
  -4   2   9   12.10    5.50
  -4   2   9   14.80    6.60
  -4   2   9    8.40    2.60
   3  -5 -11   -5.10    3.80
  -3   5  11    8.10    5.20
   6   3  -6    4.70    2.80
   6   3  -6    2.50    2.60
  -6  -3   6    2.10    2.70
  -6  -3   6    7.10    4.90
   5   0  -8   -0.40    0.50
   5   0  -8   -0.40    1.30
   4  -3 -10   94.29   13.40
   4  -3 -10  101.19   10.90
   4  -3 -10   94.59   11.90
  -4   3  10   93.79   12.70
   7   5  -5   16.50    4.10
  -7  -5   5   23.70    4.00
   6   2  -7   89.99    7.70
   6   2  -7   91.69    8.20
  -6  -2   7   65.99    8.50
  -6  -2   7   82.39    7.50
   5  -1  -9   43.10    5.80
   5  -1  -9   40.90    4.40
   4  -4 -11   -1.40    4.50
   7   4  -6  -11.90   14.10
   7   4  -6    9.00    4.40
  -7  -4   6    4.40    3.00
   6   1  -8    0.70    1.10
  -6  -1   8   -3.00    2.00
   5  -2 -10   29.80    5.30
   5  -2 -10   22.70    4.80
   5  -2 -10   40.00    9.60
  -5   2  10   43.20    9.10
  -5   2  10   31.70    7.70
  -5   2  10   35.50    4.60
   7   3  -7   86.49    9.80
   7   3  -7   87.19   14.80
   7   3  -7   89.59    8.60
  -7  -3   7   70.79   10.50
  -7  -3   7   97.09    8.80
   6   0  -9   -0.80    0.70
   6   0  -9   -0.20    1.30
   5  -3 -11  242.58   23.80
   5  -3 -11  291.87   22.10
   5  -3 -11  275.87   21.70
  -5   3  11  338.57   25.80
  -8  -5   6   -0.20    1.90
   7   2  -8   28.30    5.60
   7   2  -8   18.20    3.90
  -7  -2   8   23.80    5.70
  -7  -2   8   27.10    4.60
   6  -1 -10    2.70    1.40
   6  -1 -10   -1.80    2.60
  -6   1  10   12.10    5.60
  -6   1  10   -0.50    1.50
   5  -4 -12   -1.70    4.70
  -5   4  12    2.90    5.60
  -8  -4   7    3.20    2.40
   7   1  -9   14.20    4.10
   7   1  -9   20.50    2.70
  -7  -1   9   18.10    4.10
   6  -2 -11   76.59    8.30
   6  -2 -11   86.19   12.80
  -6   2  11   77.69   11.30
   8   3  -8   13.80    5.00
   8   3  -8   12.10    7.20
   8   3  -8    4.70    3.00
  -8  -3   8    6.40    3.30
   7   0 -10    1.10    1.10
   7   0 -10    2.20    1.80
   6  -3 -12   97.49   13.20
   6  -3 -12  100.09   14.20
   6  -3 -12  109.69   11.90
  -6   3  12  131.29   14.40
   8   2  -9   13.60    3.50
   8   2  -9   10.90    3.80
   8   2  -9   18.60    7.90
  -8  -2   9    7.40    4.80
  -8  -2   9   16.40    4.20
   7  -1 -11   44.10    9.90
   7  -1 -11   45.80    5.00
   7  -1 -11   29.90    6.10
  -7   1  11   51.99    9.30
   6  -4 -13    6.50    4.30
  -6   4  13   -2.40    4.90
   9   4  -8    1.00    3.30
  -9  -4   8    1.10    2.10
   8   1 -10  101.89    9.00
  -8  -1  10   97.39    9.40
   7  -2 -12   71.09   12.00
   7  -2 -12   70.69    8.50
  -7   2  12   81.39   11.00
   9   3  -9   33.70    6.60
   9   3  -9   27.20    8.30
   9   3  -9   38.10    6.30
  -9  -3   9   41.50    6.20
   8   0 -11    0.50    1.10
   8   0 -11    3.60    7.10
   8   0 -11    0.50    2.00
   7  -3 -13   36.60    9.50
  -7   3  13   59.89   10.10
   9   2 -10    2.70    3.00
   9   2 -10   -2.40    2.10
   9   2 -10  -11.20    7.80
  -9  -2  10    5.30    3.40
   8  -1 -12    8.30    4.10
   8  -1 -12   13.20    6.90
   8  -1 -12    8.70    3.40
  -8   1  12    4.20    5.50
   7  -4 -14    8.10    4.60
  -7   4  14    3.50    4.60
  10   4  -9    0.20    2.70
 -10  -4   9    3.20    2.10
   9   1 -11   18.50    7.40
   9   1 -11   23.60    4.60
   9   1 -11   20.30    3.20
  -9  -1  11   23.50    5.20
   8  -2 -13  339.37   26.10
   8  -2 -13  296.17   22.10
  -8   2  13  313.07   25.80
  10   3 -10   -4.30    3.20
  10   3 -10   -5.30    7.50
 -10  -3  10    0.30    2.50
   9   0 -12   11.80    6.00
  -9   0  12    5.40    4.20
   8  -3 -14    5.80    5.00
  -8   3  14   -4.00    3.60
  10   2 -11   10.00    7.10
  10   2 -11    1.10    2.60
 -10  -2  11    1.10    2.60
   9  -1 -13   10.90    3.70
   9  -1 -13    2.10    3.70
   9  -1 -13   -0.90    6.50
  -9   1  13   -1.90    4.20
 -11  -4  10    4.30    2.40
  10   1 -12   17.40    7.70
  10   1 -12   22.30    3.90
  10   1 -12   25.90    5.10
 -10  -1  12   26.10    5.30
   9  -2 -14   22.20    8.80
   9  -2 -14   25.20   10.10
   9  -2 -14   19.40    6.40
  -9   2  14   22.10    6.70
  11   3 -11    3.90    3.20
  11   3 -11  -13.90    8.00
 -11  -3  11   -3.60    2.50
  10   0 -13    5.70    3.10
  10   0 -13   -1.00    3.00
  10   0 -13   -3.00    7.50
 -10   0  13    1.00    4.10
   9  -3 -15    4.40    4.70
  -9   3  15    4.30    3.60
  11   2 -12   13.60    9.50
  11   2 -12    2.90    2.70
 -11  -2  12    0.30    2.00
  10  -1 -14   -5.60    5.10
  10  -1 -14    4.90    6.00
  10  -1 -14    5.70    4.10
 -10   1  14    4.40    4.20
  11   1 -13   13.90    7.90
  11   1 -13    4.80    3.70
  11   1 -13    5.00    4.90
 -11  -1  13   11.70    4.50
  10  -2 -15    1.80    5.90
 -10   2  15    3.40    4.50
  12   3 -12    5.60    5.00
 -12  -3  12   -2.70    2.10
  11   0 -14    1.70    8.30
  11   0 -14    3.60    4.90
 -11   0  14   -5.20    3.80
  10  -3 -16    4.20    4.20
 -10   3  16    1.20    3.10
  12   2 -13   -2.80    9.20
  12   2 -13    6.80    3.80
 -12  -2  13    8.10    3.40
  11  -1 -15   15.30    8.70
  11  -1 -15   16.20    5.50
 -11   1  15   17.90    6.10
  12   1 -14   45.60    8.30
 -12  -1  14   31.10    8.00
  11  -2 -16   -4.30    5.80
 -11   2  16    3.40    3.40
  12   0 -15   -6.00    5.50
 -12   0  15   -1.40    4.20
  13   2 -14    1.00    9.80
 -13  -2  14    0.20    3.60
  12  -1 -16    4.40    7.80
 -12   1  16    6.30    3.80
  13   1 -15   14.20    7.90
  13   1 -15   -7.60    9.90
 -13  -1  15    0.50    3.60
  12  -2 -17    0.10    4.40
 -12   2  17   10.10    3.90
  13   0 -16    4.00    8.70
 -13   0  16    4.00    4.00
  13  -1 -17   -5.90    5.60
 -13   1  17    3.20    3.20
  14   1 -16   -2.60    9.90
 -14  -1  16    6.60    4.00
 -16   0  12    0.60    5.30
  16   0 -12   13.70    4.90
 -16  -1  11    5.60    4.20
  16   1 -11   12.00    5.00
 -15   1  12   -0.80    4.90
  15  -1 -12   -2.10    4.90
 -15   0  11    8.80    5.70
  15   0 -11   13.30    6.30
 -14   2  12   29.40    7.80
  14  -2 -12   22.70    7.40
 -15  -1  10    0.50    4.30
  15   1 -10    3.20    4.50
 -14   1  11    3.90    5.50
  14  -1 -11   21.70    6.60
  15   2  -9   12.60    5.60
 -13   3  12    6.80    4.90
  13  -3 -12   -2.40    2.60
 -14   0  10   44.90    9.70
  14   0 -10   35.20    8.10
 -13   2  11    5.10    5.60
  13  -2 -11    9.60    6.10
 -14  -1   9   29.40    7.40
  14   1  -9   17.10    6.90
 -13   1  10   57.59   11.20
  13  -1 -10   75.89   11.10
  14   2  -8   29.60    8.00
 -12   3  11   -0.60    4.70
  12  -3 -11   -3.80    2.60
 -13   0   9  -16.40   13.90
  13   0  -9    8.00    5.20
 -14  -3   7    3.10    2.90
  14   3  -7   -0.50    4.60
 -12   2  10   -4.40    6.30
 -12   2  10   11.30    5.50
  12  -2 -10    7.70    4.20
 -13  -1   8    7.00    4.40
  13   1  -8    6.70    5.90
 -12   1   9   -0.40    5.60
 -12   1   9   -2.60    7.50
  12  -1  -9    4.60    3.50
 -13  -2   7    7.90    3.70
  13   2  -7    0.80    4.70
 -11   3  10    1.90    6.10
 -11   3  10   11.00    6.40
  11  -3 -10    5.30    3.90
 -12   0   8   28.40    7.70
  12   0  -8   15.10    4.90
 -13  -3   6    8.70    3.70
  13   3  -6    1.00    5.40
 -11   2   9   57.09   12.10
 -11   2   9   57.19   10.20
  11  -2  -9   80.19   10.80
 -12  -1   7   -1.00    3.50
 -12  -1   7   -3.10    5.00
  12   1  -7    1.00    3.70
  10  -4 -10    2.60    2.70
 -11   1   8    3.90    6.70
 -11   1   8    8.20    6.10
  11  -1  -8   12.80    4.80
 -12  -2   6   80.99    9.80
  12   2  -6   89.39   11.50
 -10   3   9   -3.60    4.70
 -10   3   9    0.60    5.40
  10  -3  -9    0.50    4.00
 -11   0   7   69.19    9.40
 -11   0   7   68.79    9.30
  11   0  -7   69.39    9.30
 -12  -3   5    3.20    2.80
  12   3  -5   -4.30    5.00
 -10   2   8    0.70    4.30
 -10   2   8   -2.50    5.70
  10  -2  -8   -3.70    4.50
 -11  -1   6   17.40    6.10
 -11  -1   6   23.80    5.50
  11   1  -6   14.50    4.60
  11   1  -6   19.10    5.70
 -12  -4   4   -1.50    2.30
  12   4  -4    7.10    4.20
  -9   4   9   -2.90    6.90
   9  -4  -9    7.00    4.00
 -10   1   7   -1.80    5.70
 -10   1   7    7.40    5.40
  10  -1  -7   -1.30    4.00
  10  -1  -7   -3.20    3.20
 -11  -2   5  109.59   10.70
 -11  -2   5   90.29   12.90
  11   2  -5   96.09    9.60
  11   2  -5   89.09    8.30
  11   2  -5  121.59   11.90
  -9   3   8    2.20    6.20
  -9   3   8   -2.30    4.70
  -9   3   8   -0.90    4.30
   9  -3  -8   -4.30    3.70
 -10   0   6  144.49   14.00
 -10   0   6  178.08   14.10
 -10   0   6  152.88   13.60
  10   0  -6  136.19    9.90
  10   0  -6  149.88   13.40
  10   0  -6  158.48   13.30
 -11  -3   4   20.70    5.50
 -11  -3   4   29.40   10.70
  11   3  -4   19.90    5.60
  11   3  -4   12.90    3.80
  -9   2   7   -6.90    5.60
  -9   2   7    0.10    5.80
   9  -2  -7   -7.10    4.10
   9  -2  -7    4.60    4.30
 -10  -1   5    7.30    3.20
 -10  -1   5    3.70    6.00
 -10  -1   5   12.50    5.10
  10   1  -5   24.30    6.20
  10   1  -5   12.90    3.70
 -11  -4   3    3.00    2.80
  11   4  -3   -0.90    4.20
  -8   4   8   17.90    9.30
  -8   4   8    4.90    5.40
   8  -4  -8   11.60    5.60
   9  -1  -6   23.90    6.10
   9  -1  -6   21.10    3.80
 -10  -2   4   14.40    8.10
 -10  -2   4   24.80    5.90
 -10  -2   4   32.10    5.70
  10   2  -4   37.50    7.30
  10   2  -4   22.70    3.90
  10   2  -4   20.30    5.10
  -8   3   7    4.90    4.60
  -8   3   7   -1.20    6.10
   8  -3  -7   -6.00    4.30
   8  -3  -7   -1.50    4.10
  -9   0   5  238.18   18.00
  -9   0   5  242.88   18.50
   9   0  -5  240.28   14.50
   9   0  -5  258.27   16.50
 -10  -3   3   -2.30    5.40
 -10  -3   3    1.50    2.60
  10   3  -3    9.80    4.30
  10   3  -3    2.20    5.10
  10   3  -3   -0.70    2.60
  -7   5   8   11.80   10.60
  -8   2   6   28.10    9.40
  -8   2   6   26.50    7.80
   8  -2  -6   23.80    4.70
   8  -2  -6   39.00    8.10
  -9  -1   4   17.70    6.60
  -9  -1   4    5.50    3.30
   9   1  -4    5.30    2.00
   9   1  -4    4.10    2.50
   9   1  -4    9.50    4.20
 -10  -4   2   -1.90    2.50
  10   4  -2   -3.10    3.90
  -7   4   7    4.50    8.20
  -7   4   7   12.20    5.20
   7  -4  -7    0.10    3.30
  -8   1   5  239.58   17.50
   8  -1  -5  215.48   14.10
  -9  -2   3    6.30    4.10
  -9  -2   3    1.00    7.40
  -9  -2   3    8.00    3.20
   9   2  -3   10.70    2.80
   9   2  -3   10.90    5.00
   9   2  -3    9.20    3.60
  -7   3   6   -0.70    4.00
  -7   3   6   20.40    7.50
   7  -3  -6    4.90    4.80
   7  -3  -6    2.30    3.10
  -8   0   4   61.59    6.70
  -8   0   4   52.99    8.40
   8   0  -4   57.39    4.10
  -9  -3   2    3.60    2.50
  -9  -3   2   -3.00    5.10
   9   3  -2    1.90    2.50
   9   3  -2    4.40    5.20
   9   3  -2    4.30    3.70
  -6   5   7    6.70    6.20
  -6   5   7   11.60    9.70
   6  -5  -7    1.20    3.80
  -7   2   5  135.09   12.60
   7  -2  -5  125.19    9.80
   7  -2  -5  108.39   12.90
  -8  -1   3    8.70    6.10
  -8  -1   3   11.00    3.90
   8   1  -3   16.80    3.60
   8   1  -3   15.60    2.50
  -9  -4   1   19.90    5.60
   9   4  -1   23.50    6.90
  -6   4   6    1.20    4.00
  -6   4   6    6.30    7.70
  -6   4   6    7.40    5.90
   6  -4  -6    2.00    3.60
   6  -4  -6    1.00    4.70
  -7   1   4  205.48   15.50
   7  -1  -4  194.08   12.40
  -8  -2   2   81.79    8.60
  -8  -2   2   77.79    9.60
  -8  -2   2   81.79   12.00
   8   2  -2   90.29    7.90
   8   2  -2   84.49    7.20
  -9  -5   0   36.40    4.80
   9   5   0   29.70    5.90
  -6   3   5   16.00    4.30
  -6   3   5   13.70    9.30
  -6   3   5   14.30    5.60
   6  -3  -5   13.90    5.30
   6  -3  -5   21.30    4.70
  -7   0   3  277.57   17.80
  -7   0   3  283.37   19.10
   7   0  -3  274.67   15.10
   7   0  -3  241.18   15.50
  -8  -3   1   10.80    4.80
  -8  -3   1    7.70    9.70
  -8  -3   1    0.00    2.80
   8   3  -1    3.40    2.70
  -5   5   6    8.80    4.50
   5  -5  -6    9.40    4.70
  -6   2   4   47.80    8.70
   6  -2  -4   57.29    5.70
  -7  -1   2  104.89   11.10
  -7  -1   2   98.79    9.50
   7   1  -2  110.19    7.40
  -8  -4   0    0.00    2.10
   8   4   0    1.20    4.50
  -5   4   5  125.69   19.60
  -5   4   5  156.28   14.70
  -5   4   5  163.78   14.50
   5  -4  -5  152.08   15.40
   5  -4  -5  156.68   15.50
  -6   1   3  342.17   20.80
   6  -1  -3  331.27   19.60
  -7  -2   1  290.97   21.40
  -7  -2   1  285.77   20.80
   7   2  -1  286.67   16.70
   7   2  -1  288.57   19.00
   7   2  -1  279.47   18.20
  -8  -5  -1   10.90    3.60
   8   5   1    7.80    3.90
  -5   3   4    9.30    4.60
  -5   3   4    5.30    2.60
  -6   0   2   72.29    6.50
   6   0  -2   69.99    5.00
   6   0  -2   74.99    4.40
  -7  -3   0   -0.80    3.60
  -7  -3   0    1.90    7.60
  -7  -3   0   -2.90    2.60
   7   3   0    1.40    2.30
   7   3   0    2.10    3.80
   7   3   0    3.00    6.10
  -4   5   5    6.00    4.50
  -4   5   5   14.40   12.50
   4  -5  -5    7.50    4.20
  -5   2   3  249.88   18.90
   5  -2  -3  244.88   16.00
  -6  -1   1  260.77   17.30
   6   1  -1  239.98   14.90
   6   1  -1  247.18   14.10
  -7  -4  -1   55.69    7.60
   7   4   1   36.20    9.90
   7   4   1   51.39    7.20
  -4   4   4    1.50    3.70
   4  -4  -4   15.80    6.50
   4  -4  -4    9.20    4.70
  -5   1   2  111.49    7.70
   5  -1  -2  102.39    7.00
  -6  -2   0   44.40    6.70
  -6  -2   0   53.29    8.00
   6   2   0   61.99    6.40
   6   2   0   55.19    5.50
  -7  -5  -2   35.30    5.40
   7   5   2   28.10    6.70
  -4   3   3   -3.60    4.10
  -4   3   3   -1.00    1.70
   4  -3  -3   -0.80    2.40
   4  -3  -3    8.80    5.00
  -5   0   1  130.99    9.00
   5   0  -1  121.79    7.50
   5   0  -1  121.89    7.70
  -6  -3  -1    2.60    3.40
  -6  -3  -1    2.60    4.50
  -6  -3  -1    9.00    8.90
   6   3   1    3.10    3.20
   6   3   1   13.00    7.70
   6   3   1   -0.10    2.60
  -3   5   4    6.60    5.00
  -3   5   4   19.80   11.40
   3  -5  -4    0.60    4.70
  -4   2   2   62.29    8.80
   4  -2  -2   50.09    5.20
  -5  -1   0  578.84   36.00
   5   1   0  611.54   34.20
   5   1   0  634.54   33.50
  -6  -4  -2   38.10    8.20
   6   4   2   27.70    7.80
   6   4   2   30.20    6.40
  -3   4   3   71.79    9.80
  -3   4   3   43.40   14.10
  -3   4   3   50.19    7.90
   3  -4  -3   53.79    8.10
   3  -4  -3   51.19    9.70
  -4   1   1  368.36   20.30
   4  -1  -1  332.57   19.90
  -5  -2  -1   47.10    4.10
  -5  -2  -1   45.70    6.10
   5   2   1   51.89    5.30
   5   2   1   50.69    5.70
  -6  -5  -3   21.70    4.80
   6   5   3   23.50    6.80
  -3   3   2   71.89    7.70
  -3   3   2   71.79    9.70
   3  -3  -2   72.99    9.90
   3  -3  -2   77.19    7.70
  -4   0   0  658.63   37.50
   4   0   0  620.04   36.20
   4   0   0  666.03   35.90
   4   0   0  707.73   36.50
  -5  -3  -2  160.88   16.50
  -5  -3  -2  158.38   13.80
  -5  -3  -2  147.19   11.50
   5   3   2  155.38   12.00
   5   3   2  176.48   18.40
   5   3   2  147.49   11.90
  -2   5   3   24.90    6.60
  -2   5   3   31.40   23.30
   2  -5  -3   11.40    6.60
   3  -2  -1  131.39    9.40
  -4  -1  -1   11.90    3.30
   4   1   1    9.80    1.90
   5   4   3   48.50    7.50
   5   4   3   47.70   11.10
   5   4   3   35.30    6.80
  -2   4   2   42.90   21.00
  -2   4   2   43.10    7.50
  -2   4   2   50.49    9.10
   2  -4  -2   40.60    8.80
   2  -4  -2   45.00    7.40
  -3   1   0  912.31   46.10
   3  -1   0  852.71   46.40
   3  -1   0  767.72   46.00
  -4  -2  -2   19.30    3.40
  -4  -2  -2   16.40    3.70
  -4  -2  -2   18.50    5.60
   4   2   2   11.50    3.00
  -5  -5  -4   10.00    4.10
   5   5   4    3.90    4.80
  -2   3   1  270.67   19.40
  -2   3   1  234.98   18.10
   2  -3  -1  274.37   18.10
  -3   0  -1   69.09    5.00
   3   0   1   60.09    4.10
  -4  -3  -3   36.90    6.00
  -4  -3  -3   39.10    8.40
   4   3   3   44.00    5.50
   4   3   3   54.69   12.30
   4   3   3   28.00    5.50
  -1   5   2   -3.10    3.30
   1  -5  -2   -0.90    3.50
   2  -2   0   42.90    4.50
  -3  -1  -2   11.10    2.70
  -3  -1  -2   12.30    2.10
   3   1   2   10.80    1.90
  -4  -4  -4   -2.90    6.00
   4   4   4    0.30    3.30
   4   4   4    5.20    8.00
   4   4   4    5.30    4.50
  -1   4   1   -5.60    4.40
  -1   4   1    8.00    3.20
   1  -4  -1   -4.60    2.70
   1  -4  -1   -2.90    6.20
   2  -1   1   13.50    2.00
  -3  -2  -3   44.40    5.10
  -3  -2  -3   51.79    5.80
  -3  -2  -3   56.69    7.80
   3   2   3   49.50    5.00
   4   5   5   19.80    6.10
  -1   3   0    1.50    1.60
  -1   3   0   -3.50    3.30
   1  -3   0    1.20    2.40
  -2   0  -2 4645.74  250.27
  -3  -3  -4    3.30    6.00
  -3  -3  -4   11.10    7.60
  -3  -3  -4   14.20    3.80
   3   3   4   14.30    6.50
   3   3   4    6.60    2.90
   3   3   4    6.90    3.50
   0   5   1   11.30    4.10
   0  -5  -1    4.70    3.60
  -1   2  -1   24.70    3.60
   1  -2   1   24.80    3.40
  -2  -1  -3    1.50    1.20
  -2  -1  -3    0.30    1.40
   2   1   3    0.50    1.00
  -3  -4  -5    7.70    4.80
  -3  -4  -5   -5.00    6.80
   3   4   5    6.10    7.70
   3   4   5    3.00    4.60
   3   4   5   -1.20    4.30
   0   4   0   -2.20    4.70
   0   4   0    3.20    3.40
   0  -4   0    5.70    4.90
   0  -4   0    1.30    3.30
   1  -1   2    7.10    1.90
   1  -1   2    8.20    2.00
  -2  -2  -4   98.99    8.30
  -2  -2  -4   96.19    8.20
   2   2   4  108.89    7.80
  -3  -5  -6   16.30    5.90
   3   5   6   15.80    7.40
   0   3  -1  346.57   22.40
   0   3  -1  332.37   22.70
   0  -3   1  307.27   22.20
  -1   0  -3  302.87   16.60
  -1   0  -3  305.87   16.80
   1   0   3  316.97   17.00
   1   0   3  297.77   17.10
  -2  -3  -5   47.60    6.20
  -2  -3  -5   38.40   10.00
  -2  -3  -5   50.69    6.30
   2   3   5   39.40   11.40
   2   3   5   43.10    5.50
   2   3   5   43.40    6.50
   1   5   0    3.80    3.40
  -1  -5   0    0.50    3.20
   0   2  -2  102.99    8.30
   0  -2   2  100.99    8.20
   0  -2   2  101.09    6.50
  -1  -1  -4 1378.26   74.69
   1   1   4 1349.86   73.99
   2   4   6   22.30    5.20
   2   4   6   26.00    8.80
   2   4   6   18.50    5.50
   1   4  -1    3.30    4.20
  -1  -4   1    5.50    3.60
  -1  -4   1    5.80    5.20
   0   1  -3   10.00    2.00
   0  -1   3   13.20    2.20
   0  -1   3   11.20    2.10
  -1  -2  -5  151.08   11.60
  -1  -2  -5  156.78   12.90
  -1  -2  -5  164.88   12.10
   1   2   5  173.28   11.00
  -2  -5  -7    9.90    5.20
   2   5   7   11.90    7.00
   1   3  -2    3.10    2.40
   1   3  -2    5.00    4.60
  -1  -3   2    7.10    2.90
   0   0   4 2532.85  136.29
  -1  -3  -6    1.40    2.90
  -1  -3  -6    2.00    5.00
  -1  -3  -6   -3.10    5.90
  -1  -3  -6    4.40    3.10
   1   3   6    1.30    6.60
   1   3   6   -2.70    3.50
   1   3   6    6.70    2.70
   2   5  -1   71.89    8.20
  -2  -5   1   69.99    8.70
   1   2  -3   52.59    5.30
  -1  -2   3   47.20    4.20
  -1  -2   3   44.60    4.80
   0  -1  -5 2312.17  121.49
   0   1   5 2160.68  120.69
  -1  -4  -7   11.00    4.60
  -1  -4  -7    1.30    6.90
   1   4   7    8.60    6.20
   1   4   7   21.90    7.50
   1   4   7   15.30    6.50
   2   4  -2   40.50    7.90
   2   4  -2   47.30    7.60
  -2  -4   2   54.39    7.90
  -2  -4   2   53.69    9.20
   1   1  -4 2956.10  168.38
  -1  -1   4 3211.68  168.58
  -1  -1   4 3438.36  168.48
  -1  -1   4 2848.92  168.18
   0  -2  -6   17.00    3.30
   0  -2  -6   17.40    5.20
   0   2   6   12.60    2.80
   1   5   8   33.90    9.30
   2   3  -3   22.60    4.90
   2   3  -3   19.50    6.10
  -2  -3   3   18.90    3.80
  -2  -3   3   36.40    7.60
  -2  -3   3   20.40    3.80
   1   0  -5   11.30    0.90
  -1   0   5    9.90    1.40
   0  -3  -7    6.60    3.60
   0  -3  -7   -0.80    5.10
   0  -3  -7    9.90    6.70
   0  -3  -7    3.80    3.10
   0   3   7    8.00    3.00
   0   3   7    5.70    4.30
   0   3   7   10.70    6.50
   3   5  -2   -3.90    2.60
  -3  -5   2    2.70    2.60
   2   2  -4    0.80    1.20
  -2  -2   4   -1.10    1.30
  -2  -2   4   -0.20    1.00
   1  -1  -6    0.30    1.00
  -1   1   6    0.40    0.80
   0  -4  -8    7.10    6.80
   0  -4  -8   11.20    4.80
   0   4   8   -1.50    7.40
   3   4  -3   61.39    7.60
   3   4  -3   46.70    8.40
  -3  -4   3   57.79    8.40
  -3  -4   3   41.60    9.20
   2   1  -5 1084.19   62.59
  -2  -1   5 1173.28   62.59
  -2  -1   5 1160.78   63.39
   1  -2  -7   59.49    7.10
   1  -2  -7   62.69    6.30
  -1   2   7   59.99    5.20
   0  -5  -9    7.30    4.80
   0   5   9    4.40    6.70
   3   3  -4   -0.70    3.10
   3   3  -4   -2.70    2.20
  -3  -3   4   -2.30    3.60
  -3  -3   4   -2.80    2.80
  -3  -3   4    0.70    2.30
   2   0  -6 2063.79  105.99
  -2   0   6 1876.01  106.19
   1  -3  -8    1.50    6.80
   1  -3  -8   10.10    6.80
   1  -3  -8    7.10    3.30
   1  -3  -8    1.70    2.60
  -1   3   8    6.30    5.20
  -1   3   8    1.10    5.80
  -1   3   8    0.50    2.90
   4   5  -3   -0.50    2.80
  -4  -5   3   -0.40    1.90
   3   2  -5   -2.80    3.50
   3   2  -5    1.70    1.50
  -3  -2   5    2.10    2.00
  -3  -2   5    0.70    1.70
   2  -1  -7  828.82   46.40
   1  -4  -9    1.20    6.10
   1  -4  -9   -0.70    3.60
  -1   4   9   -4.70    6.50
   4   4  -4    5.50    3.90
   4   4  -4    6.30    3.20
  -4  -4   4   -0.30    2.90
   3   1  -6   52.89    4.60
  -3  -1   6   60.49    5.70
   2  -2  -8  112.29   10.10
   2  -2  -8  120.19    9.90
  -2   2   8  131.79    8.60
   1  -5 -10    3.50    4.70
  -1   5  10    7.00    5.60
   4   3  -5   14.70    4.10
   4   3  -5   17.30    4.60
  -4  -3   5   15.30    4.20
  -4  -3   5   22.50    5.40
  -4  -3   5   18.90    4.50
  -3   0   7  123.39    7.30
   2  -3  -9   11.50    4.30
   2  -3  -9    2.50    6.50
   2  -3  -9   12.20    4.30
   2  -3  -9   25.50    7.60
  -2   3   9    5.80    5.90
  -2   3   9    2.50    4.00
   5   5  -4   11.30    3.80
   4   2  -6    5.70    2.90
  -4  -2   6    6.60    2.50
  -4  -2   6    4.60    2.50
   3  -1  -8   33.40    3.60
   2  -4 -10   31.60    8.80
   2  -4 -10   14.30    6.00
  -2   4  10   25.70    8.20
   5   4  -5  159.78   14.00
   5   4  -5  174.88   14.80
  -5  -4   5  170.78   13.60
   4   1  -7   92.89    7.00
  -4  -1   7  106.79    8.70
   3  -2  -9   86.69    8.10
   3  -2  -9   69.19    7.40
  -3   2   9   85.19   10.80
  -3   2   9   83.99    6.40
   2  -5 -11    1.10    3.70
  -2   5  11    8.50    4.90
   5   3  -6  125.69   10.80
   5   3  -6  128.59   10.40
  -5  -3   6   98.89   11.30
  -5  -3   6  116.39   10.10
   4   0  -8   55.69    4.20
   3  -3 -10   -0.80    5.80
   3  -3 -10   10.10    5.60
   3  -3 -10    6.00    3.90
  -3   3  10    1.50    3.80
   6   5  -5    1.00    3.20
  -6  -5   5   10.10    3.10
   5   2  -7   12.20    3.30
   5   2  -7   13.70    3.80
  -5  -2   7   17.40    4.40
   4  -1  -9   71.29    5.90
   4  -1  -9   62.69    6.90
   3  -4 -11   -7.20    4.50
  -3   4  11    5.10    5.70
   6   4  -6    2.20    3.60
   6   4  -6    4.70    3.40
  -6  -4   6    8.10    3.80
   5   1  -8   54.69    6.20
   5   1  -8   56.89    4.70
  -5  -1   8   58.49    6.80
   4  -2 -10  237.98   18.10
   4  -2 -10  277.37   18.70
  -4   2  10  293.37   22.60
  -4   2  10  257.37   16.20
   3  -5 -12    1.00    3.00
  -3   5  12    5.00    4.60
   6   3  -7   19.70    4.60
  -6  -3   7   18.20    6.30
  -6  -3   7   17.80    3.70
   5   0  -9   -2.00    1.50
   5   0  -9    1.90    0.90
   4  -3 -11    6.50    5.00
   4  -3 -11   12.60    6.90
  -4   3  11    9.20    4.60
   7   5  -6    2.30    3.10
  -7  -5   6   -2.00    1.80
   6   2  -8    7.40    3.00
   6   2  -8   -0.80    1.80
  -6  -2   8   -1.00    3.00
   5  -1 -10   71.99    7.30
   5  -1 -10   65.69    6.00
   4  -4 -12    6.20    5.10
   7   4  -7    7.50    4.90
  -7  -4   7    5.60    2.90
   6   1  -9   82.49    6.10
   5  -2 -11    8.20    7.60
   5  -2 -11    1.70    2.30
   5  -2 -11   -2.60    1.80
  -5   2  11    7.50    5.10
   7   3  -8  438.96   29.30
   7   3  -8  475.35   30.80
  -7  -3   8  468.95   29.30
   6   0 -10  124.39    8.40
   6   0 -10  121.39    9.20
   5  -3 -12   94.79   11.30
   5  -3 -12   79.49   10.20
   5  -3 -12   85.39   12.60
  -5   3  12   77.79   11.40
   7   2  -9   53.99    7.10
   7   2  -9   37.50    5.20
  -7  -2   9   43.60    5.80
   6  -1 -11   20.10    5.00
   6  -1 -11   19.80    3.50
  -6   1  11   23.40    2.90
  -6   1  11   16.90    5.90
   5  -4 -13    0.00    4.30
  -5   4  13    2.50    5.40
  -8  -4   8   16.60    4.10
   7   1 -10   50.19    5.70
   7   1 -10   43.50    4.20
  -7  -1  10   40.20    5.60
   6  -2 -12   46.60    6.70
   6  -2 -12   52.99    6.90
   6  -2 -12   71.79   12.50
  -6   2  12   50.79    9.20
   8   3  -9   98.99    8.90
  -8  -3   9   92.59    9.40
   7   0 -11  198.88   14.30
   7   0 -11  187.98   13.20
  -7   0  11  230.38   16.90
   6  -3 -13    6.10    8.20
   6  -3 -13    2.40    4.90
   6  -3 -13   -3.10    5.40
  -6   3  13    5.20    4.50
   8   2 -10    0.60    1.90
  -8  -2  10   -1.70    1.90
   7  -1 -12   17.40    5.30
   7  -1 -12   24.40    4.20
   6  -4 -14    5.80    4.50
  -6   4  14    2.50    5.10
   9   4  -9   10.00    4.30
  -9  -4   9    7.30    2.90
   8   1 -11   12.90    3.80
   8   1 -11   22.80    8.50
  -8  -1  11   14.80    4.20
   7  -2 -13  357.86   24.70
   7  -2 -13  364.86   29.20
  -7   2  13  373.96   28.90
   9   3 -10   -2.70    4.00
   9   3 -10    3.80    3.40
  -9  -3  10    1.90    2.60
   8   0 -12  108.69    9.50
   8   0 -12  107.19    8.40
   8   0 -12   96.49   14.40
  -8   0  12  104.69   11.90
   7  -3 -14   -6.50    4.60
  -7   3  14    1.80    4.40
   9   2 -11   54.29   12.70
   9   2 -11   81.69    8.30
   9   2 -11   62.79    6.80
  -9  -2  11   71.69    8.50
   8  -1 -13    4.90    3.80
   8  -1 -13    2.50    2.70
   8  -1 -13   18.20    7.40
  -8   1  13   -4.80    4.60
   7  -4 -15    5.50    3.80
  -7   4  15   -4.50    3.30
  10   4 -10    2.40    3.30
 -10  -4  10   -1.20    1.70
   9   1 -12    2.00    1.40
   9   1 -12    2.40    2.20
   9   1 -12   12.30    9.00
  -9  -1  12    4.30    2.70
   8  -2 -14  137.19   13.30
   8  -2 -14  164.08   17.70
  -8   2  14  156.08   16.10
  10   3 -11    1.70    3.10
 -10  -3  11    0.70    1.80
   9   0 -13    8.90    7.60
   9   0 -13   12.10    4.00
   9   0 -13    6.10    2.80
  -9   0  13   19.30    5.60
   8  -3 -15    1.50    5.40
  -8   3  15    4.30    4.10
  10   2 -12   -3.80    7.30
 -10  -2  12   -1.00    2.10
   9  -1 -14   62.69    8.50
   9  -1 -14   67.89   11.20
   9  -1 -14   43.90    7.60
  -9   1  14   74.89   11.00
  10   1 -13    4.70    2.70
  10   1 -13    3.30    8.20
 -10  -1  13    3.80    3.20
   9  -2 -15    5.50    5.70
   9  -2 -15   11.90    7.30
  -9   2  15   11.50    4.80
  11   3 -12    2.00    3.10
 -11  -3  12    2.60    2.70
  10   0 -14   46.50    6.70
  10   0 -14   51.99    8.10
  10   0 -14   24.90    9.40
 -10   0  14   35.40    9.50
   9  -3 -16    4.60    4.60
  -9   3  16    6.60    3.50
  11   2 -13    3.20    9.40
  11   2 -13    8.80    3.80
 -11  -2  13    3.80    3.40
  10  -1 -15    4.50    6.40
  10  -1 -15    7.70    4.40
 -10   1  15    5.10    4.60
  11   1 -14   42.40   12.20
 -11  -1  14   39.10    8.00
  10  -2 -16   -5.20    6.20
 -10   2  16    2.20    3.60
  12   3 -13   21.90    5.50
  11   0 -15    1.00    4.20
  11   0 -15    8.10    7.20
 -11   0  15    3.80    4.80
  12   2 -14    6.60    4.00
 -12  -2  14   -2.20    3.20
  11  -1 -16   18.90    9.70
  11  -1 -16   -1.40    5.20
 -11   1  16    4.60    4.40
  12   1 -15   11.50   10.50
  12   1 -15   10.50    5.40
 -12  -1  15    7.50    4.60
  11  -2 -17   13.30    6.10
  12   0 -16   25.50    7.70
  12   0 -16   16.40    9.40
 -13  -2  15   -2.80    2.60
  12  -1 -17   13.20    9.10
  13   1 -16    8.30    9.80
 -13  -1  16    0.20    3.70
  13   0 -17   21.50   10.50
 -13   0  17   17.80    5.40
 -16   0  11    1.30    4.40
  16   0 -11    7.20    4.60
 -16  -1  10    0.20    4.80
  16   1 -10    0.80    3.60
 -15   1  11   -0.70    5.40
  15  -1 -11    4.50    5.80
 -15   0  10   -3.50    5.50
  15   0 -10    0.60    3.80
 -14   2  11   14.50    6.20
  14  -2 -11   22.20    6.40
 -15  -1   9    1.10    4.60
  15   1  -9   -2.80    3.70
 -14   1  10    0.40    5.50
  14  -1 -10   -4.10    3.90
 -15  -2   8   17.00    4.90
  15   2  -8    2.90    4.70
 -13   3  11   16.30    6.10
  14   0  -9   -1.70    3.30
 -13   2  10    5.70    8.40
 -13   2  10    4.90    5.40
  13  -2 -10    3.40    3.90
 -14  -1   8   67.89    9.90
  14   1  -8   68.89   10.30
 -13   1   9    7.10    6.10
 -13   1   9    6.10    7.90
  13  -1  -9    1.00    4.10
 -14  -2   7   50.39    7.90
  14   2  -7   46.90    8.70
 -12   3  10    6.20    6.90
  12  -3 -10    4.40    3.70
 -13   0   8   -0.90    4.30
 -13   0   8   -9.90    8.30
  13   0  -8    0.70    3.00
 -14  -3   6    0.00    3.10
  14   3  -6    4.60    4.50
 -12   2   9   98.09   13.50
  12  -2  -9   75.99   10.80
 -13  -1   7   49.10   11.70
 -11   4  10    6.40    7.20
 -12   1   8    4.40    5.70
 -12   1   8   -2.20    6.10
  12  -1  -8    3.10    3.10
 -13  -2   6    3.60    3.20
  13   2  -6    2.50    4.70
 -11   3   9   -4.20    6.20
 -11   3   9    2.40    5.40
 -12   0   7    4.80    5.00
 -12   0   7   11.00    6.30
 -13  -3   5   -4.30    2.60
  13   3  -5   -0.20    4.50
 -11   2   8   24.40    9.20
  11  -2  -8   17.70    5.90
 -12  -1   6   13.30    7.80
 -12  -1   6   15.80    4.90
  12   1  -6   21.20    5.90
 -10   4   9   -6.60    9.00
  10  -4  -9    1.20    2.90
 -11   1   7    2.20    5.80
  11  -1  -7   19.90    4.90
 -12  -2   5   63.09   11.20
 -12  -2   5   67.89    8.40
  12   2  -5   50.29    9.40
 -10   3   8    0.50    4.60
 -10   3   8   -9.10    5.40
  10  -3  -8    0.00    4.00
 -11   0   6    2.50    5.40
 -11   0   6    0.10    3.80
 -12  -3   4    1.70    3.20
  12   3  -4    2.40    4.30
 -10   2   7    3.50    5.50
 -10   2   7   12.80    7.30
  10  -2  -7   16.30    6.00
 -11  -1   5   20.40    5.70
 -11  -1   5    0.40    6.20
 -11  -1   5    3.60    5.80
  11   1  -5   25.10    6.50
 -12  -4   3    7.80    4.10
  12   4  -3    5.40    5.40
  -9   4   8   -3.50    5.20
  -9   4   8   -4.70    9.00
   9  -4  -8    0.30    2.60
 -10   1   6    1.70    4.00
  10  -1  -6    1.30    3.70
  10  -1  -6   -8.40    4.50
 -11  -2   4    1.50    3.60
 -11  -2   4    5.50    5.10
 -11  -2   4   12.80    7.40
  11   2  -4    4.30    3.70
  -9   3   7    6.50    6.90
  -9   3   7   11.20    4.40
   9  -3  -7   11.80    7.50
   9  -3  -7   26.30    7.50
 -10   0   5    0.00    3.60
 -10   0   5    1.90    4.40
  10   0  -5   -2.80    1.50
  10   0  -5   -1.40    3.10
 -11  -3   3    4.80    3.20
 -11  -3   3    1.70    7.70
  11   3  -3    4.60    3.00
  11   3  -3    7.00    4.60
  -9   2   6   10.90    5.10
  -9   2   6    5.30    7.20
   9  -2  -6    8.80    4.40
 -10  -1   4   16.90    6.90
 -10  -1   4   21.00    5.60
 -10  -1   4   19.00    5.10
  10   1  -4   33.60    6.50
  10   1  -4   21.60    5.70
 -11  -4   2    9.50    4.20
  11   4  -2    6.50    5.00
  -8   4   7  -10.90    8.00
  -8   4   7   -1.00    4.30
   8  -4  -7    7.20    4.00
  -9   1   5   79.59    9.50
   9  -1  -5   62.29    8.20
   9  -1  -5   74.39    6.20
 -10  -2   3    6.30    4.60
 -10  -2   3    5.30    3.60
 -10  -2   3   -1.40    6.90
  10   2  -3    4.60    2.30
  10   2  -3    5.10    4.50
  -8   3   6   29.30    7.60
  -8   3   6   27.60    9.10
   8  -3  -6   32.10    6.70
  -9   0   4    5.50    4.90
 -10  -3   2   32.00    8.00
 -10  -3   2   27.70    5.40
  10   3  -2   28.40    5.00
  10   3  -2   31.80    7.70
   7  -5  -7    4.80    4.20
  -8   2   5    3.10    4.70
   8  -2  -5    1.00    2.60
   8  -2  -5   11.70    4.40
  -9  -1   3   18.90    5.00
  -9  -1   3   17.20    7.20
   9   1  -3   29.70    6.40
   9   1  -3   28.60    4.80
   9   1  -3   25.40    3.20
 -10  -4   1   16.80    4.90
  10   4  -1   19.70    6.10
  -7   4   6    3.50    4.30
  -7   4   6   28.30   11.40
   7  -4  -6    7.50    4.60
  -8   1   4  438.16   29.30
  -8   1   4  484.35   28.40
   8  -1  -4  445.86   26.20
  -9  -2   2   75.09    9.60
  -9  -2   2   76.69    8.50
  -9  -2   2   80.09   12.00
   9   2  -2   85.19   11.00
   9   2  -2   75.99    7.90
   9   2  -2   95.09    7.40
  -7   3   5   24.40    9.20
  -7   3   5   16.00    5.80
   7  -3  -5   17.40    4.80
  -8   0   3   -1.80    4.80
   8   0  -3    1.20    0.70
  -9  -3   1   -1.50    4.50
  -9  -3   1    0.90    2.90
  -9  -3   1    2.70    7.90
   9   3  -1    1.10    2.00
   9   3  -1    0.20    4.40
   9   3  -1    7.90    4.80
  -6   5   6    1.30    4.30
   6  -5  -6    5.30    4.00
  -7   2   4  356.36   24.30
   7  -2  -4  323.97   20.70
   7  -2  -4  321.07   24.30
  -8  -1   2    8.60    3.80
  -8  -1   2    8.60    6.70
   8   1  -2    7.30    3.90
   8   1  -2    9.10    2.20
  -9  -4   0   55.39    7.60
   9   4   0   59.19    9.90
  -6   4   5   75.39   15.70
  -6   4   5   70.69    9.50
  -6   4   5   59.29    9.80
   6  -4  -5   67.89    9.60
   6  -4  -5   49.30    9.40
  -7   1   3   17.10    4.90
  -7   1   3   17.10    3.20
   7  -1  -3   11.80    2.30
  -8  -2   1    0.70    3.20
  -8  -2   1    8.60    7.60
   8   2  -1   -1.20    1.80
   8   2  -1   -0.10    1.70
   8   2  -1   -3.30    2.80
   8   2  -1   -2.50    4.00
  -9  -5  -1    2.10    2.30
   9   5   1    2.70    3.30
  -6   3   4   19.90    6.80
  -6   3   4    2.80    9.70
   6  -3  -4   15.30    6.60
   6  -3  -4   22.70    4.70
  -7   0   2   -2.00    1.60
  -8  -3   0   30.40    8.30
  -8  -3   0   59.39    7.40
  -8  -3   0   29.40    8.80
   8   3   0   38.70    7.20
   8   3   0   54.09    6.30
  -5   5   5    7.60    5.00
   5  -5  -5   10.90    5.30
  -6   2   3   71.49    9.30
   6  -2  -3   70.49    6.40
  -7  -1   1  272.47   20.00
  -7  -1   1  301.17   21.00
   7   1  -1  314.17   17.70
  -8  -4  -1    9.10    3.80
   8   4   1    9.30    5.70
  -5   4   4   81.69   18.80
  -5   4   4   95.29   11.20
  -5   4   4  105.69   11.90
   5  -4  -4  102.89   12.20
   5  -4  -4   93.29   11.80
  -6   1   2  467.55   27.10
   6  -1  -2  449.36   25.90
  -7  -2   0   48.00    7.10
  -7  -2   0   37.70    7.90
   7   2   0   50.89    4.20
   7   2   0   47.60    5.20
  -8  -5  -2   -1.10    1.60
  -5   3   3    1.50    1.90
  -5   3   3   10.00    4.90
   5  -3  -3    4.30    2.60
   5  -3  -3   -2.70    3.70
  -6   0   1    0.70    1.50
   6   0  -1    0.10    0.40
   6   0  -1    0.20    1.40
   6   0  -1    0.30    0.70
  -7  -3  -1    7.60    4.00
  -7  -3  -1   14.60    8.50
  -7  -3  -1    6.20    4.80
   7   3   1    0.90    4.00
   7   3   1    6.80    3.10
   7   3   1   12.60    6.90
   7   3   1   10.10    3.50
  -4   5   4   -1.30    4.50
   4  -5  -4    2.80    4.20
  -5   2   2  416.56   28.70
   5  -2  -2  459.35   26.20
  -6  -1   0    7.10    3.00
   6   1   0    8.70    2.10
   6   1   0    9.60    1.50
  -7  -4  -2   96.19   10.30
   7   4   2  117.99   13.80
   7   4   2   64.89    8.80
  -4   4   3   52.69    7.60
  -4   4   3   44.30    8.10
   4  -4  -3   46.00    8.60
   4  -4  -3   52.99    8.90
  -5   1   1  545.45   30.20
   5  -1  -1  510.55   29.40
  -6  -2  -1   23.10    4.80
  -6  -2  -1   31.30    6.40
   6   2   1   24.00    5.30
   6   2   1   24.40    3.70
  -7  -5  -3   17.90    4.30
   7   5   3   13.70    5.20
  -4   3   2    8.60    4.50
  -4   3   2    7.10    3.20
   4  -3  -2    2.70    2.40
   4  -3  -2    0.70    4.10
  -5   0   0   -0.20    1.40
   5   0   0    0.00    0.20
   5   0   0    1.70    1.40
   5   0   0    0.20    0.70
  -6  -3  -2   14.60    7.60
  -6  -3  -2    5.80    4.30
  -6  -3  -2   12.20    6.10
   6   3   2   19.10    7.80
   6   3   2   12.00    4.00
   6   3   2   14.40    4.70
  -3   5   3   13.20    5.40
   3  -5  -3   22.10    7.10
   4  -2  -1   39.70    4.30
  -5  -1  -1   99.59    8.50
   5   1   1   97.19    6.70
   5   1   1  101.09    6.30
  -6  -4  -3    6.40    4.90
   6   4   3    4.70    4.10
   6   4   3   14.50    8.10
  -3   4   2   22.70    6.20
  -3   4   2   34.00    7.40
   3  -4  -2   16.20    5.70
   3  -4  -2   32.90    8.40
  -4   1   0  413.16   23.00
   4  -1   0  398.26   22.70
  -5  -2  -2  272.57   18.60
  -5  -2  -2  269.77   18.70
   5   2   2  248.78   16.60
  -6  -5  -4   17.60    4.50
   6   5   4   21.10    6.10
  -3   3   1   99.39    9.60
  -3   3   1  107.79   11.00
   3  -3  -1  106.39   12.00
   3  -3  -1  101.99    9.10
  -4   0  -1    0.50    1.40
   4   0   1   -1.20    1.30
   4   0   1    0.60    0.90
  -5  -3  -3  128.69   16.70
  -5  -3  -3  176.08   13.00
  -5  -3  -3  170.68   14.70
  -5  -3  -3  167.68   14.70
   5   3   3  204.78   19.40
   5   3   3  173.08   12.90
   5   3   3  163.18   12.60
  -2   5   2    7.70    5.00
   2  -5  -2   -3.70    3.90
   3  -2   0   46.60    4.60
  -4  -1  -2  163.98   11.80
  -4  -1  -2  175.78   10.50
   4   1   2  158.08   10.10
  -5  -4  -4   -3.20    5.00
   5   4   4   -2.60    4.20
   5   4   4   14.80    8.20
  -2   4   1   44.30    7.30
  -2   4   1   58.09    9.30
   2  -4  -1   53.29    8.70
   2  -4  -1   57.79    9.50
  -3   1  -1  951.00   45.70
   3  -1   1  815.12   46.80
   3  -1   1  797.32   47.10
   3  -1   1  789.72   45.90
  -4  -2  -3   19.60    3.50
  -4  -2  -3   18.00    5.80
  -4  -2  -3   14.80    3.70
   4   2   3   17.00    3.20
  -5  -5  -5    0.30    2.40
   5   5   5    4.50    4.90
  -2   3   0   39.10    6.70
  -2   3   0   27.10    5.00
   2  -3   0   25.50    5.10
  -3   0  -2    0.50    1.20
   3   0   2    0.70    1.10
   3   0   2    0.00    1.10
  -4  -3  -4   39.30   11.10
  -4  -3  -4   29.80    6.20
  -4  -3  -4   27.60    7.20
  -4  -3  -4   26.20    4.90
   4   3   4   24.00    5.70
   4   3   4   47.30   10.20
   4   3   4   19.10    4.50
  -1   5   1   35.70    7.00
   1  -5  -1   24.20    6.50
   2  -2   1   11.70    2.70
   2  -2   1   14.90    3.10
  -3  -1  -3   42.30    4.00
  -3  -1  -3   48.20    4.80
   3   1   3   49.40    3.70
  -4  -4  -5    3.90   15.60
  -4  -4  -5    0.70    6.20
   4   4   5   12.50    5.00
   4   4   5    2.40    8.80
  -1   4   0   30.50    8.10
  -1   4   0   14.60    4.90
   1  -4   0   27.90    7.90
   1  -4   0   21.30    5.80
   2  -1   2   77.79    5.90
   2  -1   2   79.09    6.00
  -3  -2  -4   15.40    4.50
  -3  -2  -4   12.00    3.40
  -3  -2  -4    8.20    2.60
   3   2   4   11.50    2.70
  -4  -5  -6    2.50    3.30
   4   5   6    9.20    5.00
  -1   3  -1   61.49    7.20
  -1   3  -1   67.49    8.30
   1  -3   1   68.89    7.60
  -2   0  -3    0.60    0.50
   2   0   3    1.20    1.40
   2   0   3    0.00    1.90
  -3  -3  -5  269.67   18.40
  -3  -3  -5  252.37   22.60
  -3  -3  -5  238.48   18.10
  -3  -3  -5  241.58   18.70
   3   3   5  234.08   16.60
   3   3   5  265.27   23.00
   3   3   5  228.78   16.40
   0   5   0    1.20    3.40
   0  -5   0    2.00    4.10
  -1   2  -2    0.00    1.10
   1  -2   2   -0.50    1.40
  -2  -1  -4   40.20    3.70
   2   1   4   39.00    3.10
  -3  -4  -6   14.70    6.70
  -3  -4  -6    9.10    6.90
   3   4   6   -1.30    7.20
   3   4   6    3.80    4.70
   0   4  -1    2.90    4.10
   0  -4   1    0.50    3.10
  -1   1  -3  100.89    6.30
   1  -1   3  105.19    7.20
   1  -1   3  108.09    7.30
  -2  -2  -5  120.89   11.50
  -2  -2  -5  141.99   10.80
  -2  -2  -5  122.59   10.10
   2   2   5  148.99    9.50
  -3  -5  -7    1.00    4.80
   3   5   7    0.60    5.20
   0   3  -2   15.70    4.50
   0   3  -2    6.50    2.70
   0  -3   2   11.60    3.70
  -1   0  -4   -0.40    0.40
  -1   0  -4   -0.20    0.30
   1   0   4    0.50    1.00
  -2  -3  -6   19.30    6.50
  -2  -3  -6   18.60    8.00
  -2  -3  -6   22.20    5.10
  -2  -3  -6   20.60    4.80
   2   3   6   17.90    8.20
   2   3   6   23.60    5.20
   2   3   6   18.10    4.10
   1   5  -1   38.40    5.90
  -1  -5   1   24.60    7.00
   0   2  -3    6.30    2.20
   0  -2   3    7.10    2.40
  -1  -1  -5  167.48   10.20
   1   1   5  148.49    9.20
  -2  -4  -7   38.20   11.70
  -2  -4  -7   38.80    7.30
   2   4   7   50.69   11.30
   1   4  -2   18.30    6.10
   1   4  -2   21.90    5.40
  -1  -4   2   24.40    7.00
  -1  -4   2   10.70    4.30
   0   1  -4 5441.86  297.27
   0  -1   4 5369.26  297.17
   0  -1   4 5733.83  297.27
  -1  -2  -6    3.60    2.20
   1   2   6    4.30    1.90
  -2  -5  -8    5.70    4.90
   2   5   8   -3.10    5.00
   1   3  -3    6.80    4.60
   1   3  -3    1.30    2.60
  -1  -3   3    3.60    2.20
   0   0   5   -0.10    1.00
  -1  -3  -7    2.20    5.20
  -1  -3  -7    1.40    2.50
  -1  -3  -7    4.50    6.60
  -1  -3  -7    3.40    3.20
   1   3   7    6.70    2.90
   1   3   7    5.90    4.00
   2   5  -2    3.60    3.30
  -2  -5   2    3.30    3.10
   1   2  -4  149.69   10.80
  -1  -2   4  138.49   10.30
  -1  -2   4  151.18    9.80
   0  -1  -6  514.75   28.90
   0   1   6  497.35   27.70
  -1  -4  -8   37.20    9.40
  -1  -4  -8    9.70    4.40
   1   4   8   19.90    7.90
   2   4  -3   31.90    6.70
   2   4  -3   38.90    7.50
  -2  -4   3   27.90    7.50
  -2  -4   3   28.60    7.20
   1   1  -5 9999.00  537.65
   0  -2  -7    0.40    2.60
   0  -2  -7   -0.40    1.60
   0   2   7   -0.70    1.40
   1   5   9   15.30    7.00
   2   3  -4   23.60    6.20
   2   3  -4   11.60    3.30
  -2  -3   4   11.10    4.30
  -2  -3   4   19.60    3.80
  -1   0   6    0.00    0.80
   0  -3  -8   30.10    5.70
   0  -3  -8   47.80   10.40
   0  -3  -8   22.90    5.50
   0  -3  -8   26.70    8.10
   0   3   8   32.90    5.00
   0   3   8   20.80    5.80
   3   5  -3   19.20    5.00
  -3  -5   3   23.40    4.60
   2   2  -5  107.79    8.60
  -2  -2   5  103.09    8.10
  -2  -2   5  107.79    8.20
   1  -1  -7  228.08   14.10
   0  -4  -9   -1.70    6.80
   0  -4  -9    0.30    9.10
   0  -4  -9    2.00    4.40
   0   4   9   14.90    8.70
   3   4  -4  174.38   14.00
   3   4  -4  157.68   14.80
  -3  -4   4  154.08   14.00
   2   1  -6   95.29    6.70
  -2  -1   6   90.29    6.40
  -2  -1   6   96.49    6.70
   1  -2  -8  395.16   25.40
   1  -2  -8  404.16   25.20
  -1   2   8  398.66   23.20
   0  -5 -10    0.20    4.50
   0   5  10   -5.10    4.20
   3   3  -5   31.80    5.40
   3   3  -5   26.80    5.80
  -3  -3   5   23.50    4.50
  -3  -3   5   25.50    5.50
  -3  -3   5   21.40    4.90
  -2   0   7    0.20    0.80
   1  -3  -9   -0.30    5.70
   1  -3  -9    1.30    6.70
   1  -3  -9    1.40    2.70
   1  -3  -9    1.70    3.60
  -1   3   9    0.20    5.50
   4   5  -4    2.60    2.80
  -4  -5   4    1.30    2.00
   3   2  -6  128.99    9.40
   3   2  -6  104.29    9.50
  -3  -2   6  107.39    8.50
  -3  -2   6  125.29    9.40
   2  -1  -8   20.80    2.80
   1  -4 -10   33.20    9.80
   1  -4 -10   15.50    6.10
  -1   4  10   21.40    7.60
   4   4  -5  100.19   11.30
   4   4  -5  119.49   11.20
  -4  -4   5  117.79   10.50
   3   1  -7  109.79    7.60
   2  -2  -9  311.77   20.30
   2  -2  -9  316.77   20.50
  -2   2   9  287.87   17.90
   1  -5 -11    0.20    4.50
  -1   5  11   -1.30    4.50
   4   3  -6   40.70    5.80
   4   3  -6   39.70    5.50
  -4  -3   6   29.80    5.90
  -4  -3   6   30.60    5.00
  -3   0   8    1.00    0.80
   2  -3 -10   27.50    6.50
   2  -3 -10   22.20    5.40
   2  -3 -10   29.10    9.90
   2  -3 -10   31.70    7.90
   5   5  -5   12.90    4.20
  -5  -5   5   14.60    3.70
   4   2  -7  163.08   11.80
   4   2  -7  164.68   11.90
  -4  -2   7  167.48   11.00
  -4  -2   7  157.98   12.50
   3  -1  -9  101.69    7.40
   3  -1  -9   83.79    7.80
   2  -4 -11    7.40    6.00
   5   4  -6  353.46   24.40
   5   4  -6  337.07   24.80
  -5  -4   6  358.46   23.40
   4   1  -8   14.30    2.50
   3  -2 -10  186.38   14.10
   3  -2 -10  167.78   13.80
  -3   2  10  207.68   17.40
   2  -5 -12    3.00    3.30
  -2   5  12    1.40    4.60
   5   3  -7   33.90    6.20
   5   3  -7   45.90    6.20
  -5  -3   7   46.80    5.70
   4   0  -9   -0.70    1.50
   4   0  -9   -0.20    0.60
  -4   0   9    0.90    1.20
   3  -3 -11    9.70    4.90
   3  -3 -11    6.40    5.30
   3  -3 -11    4.70    4.10
  -3   3  11    2.20    3.40
   6   5  -6    3.30    3.50
  -6  -5   6    2.20    2.10
   5   2  -8  280.67   18.70
   5   2  -8  287.37   18.50
  -5  -2   8  280.87   18.10
  -5  -2   8  273.47   19.70
   4  -1 -10    4.50    1.90
   4  -1 -10    4.80    2.50
   3  -4 -12   16.20    6.30
  -3   4  12   17.80    7.00
   6   4  -7   -1.20    3.10
   6   4  -7   13.40    5.10
  -6  -4   7    3.20    2.30
   5   1  -9   46.60    4.00
   5   1  -9   40.50    5.80
   4  -2 -11    3.60    2.40
   4  -2 -11   -8.20    7.40
   4  -2 -11    1.50    1.90
  -4   2  11    7.40    5.20
   6   3  -8  526.85   34.30
   6   3  -8  549.74   34.10
  -6  -3   8  548.15   33.30
   5   0 -10    0.40    1.70
   5   0 -10    0.00    0.70
   4  -3 -12  143.49   13.90
   4  -3 -12  155.78   17.20
   4  -3 -12  150.08   14.50
  -4   3  12  165.08   16.70
   7   5  -7   10.20    3.30
  -7  -5   7   13.60    3.20
   6   2  -9   -2.60    1.70
   6   2  -9   -3.90    2.50
  -6  -2   9    3.20    2.20
   5  -1 -11   82.99    8.60
   5  -1 -11   89.69    7.70
  -5   1  11   97.79    6.40
  -5   1  11   82.19   11.20
   4  -4 -13   -0.60    5.50
  -4   4  13   11.50    5.90
   7   4  -8   11.40    5.40
  -7  -4   8   17.80    4.20
   6   1 -10    2.60    1.30
   6   1 -10    1.70    2.10
  -6  -1  10    3.00    2.60
   5  -2 -12    8.90    7.00
   5  -2 -12   13.50    4.10
   5  -2 -12   18.00    4.40
  -5   2  12   23.70    6.80
   7   3  -9  570.54   35.90
   7   3  -9  590.34   37.60
  -7  -3   9  584.04   35.70
   6   0 -11   -0.40    0.80
  -6   0  11    7.20    3.50
   5  -3 -13   45.90    8.70
   5  -3 -13   42.30   10.30
   5  -3 -13   50.69    9.30
  -5   3  13   52.39   10.30
   7   2 -10   19.00    3.60
   7   2 -10   32.20    6.20
  -7  -2  10   21.60    5.20
   6  -1 -12   11.20    2.80
   6  -1 -12   19.30    5.10
  -6   1  12   10.60    5.20
  -5   4  14    4.20    4.50
   8   4  -9    0.80    3.00
   7   1 -11   46.60    4.40
   7   1 -11   47.80    5.90
  -7  -1  11   49.99    6.60
   6  -2 -13   18.70    6.70
   6  -2 -13    1.10    2.80
  -6   2  13    5.60    4.00
  -6   2  13   10.70    5.30
   8   3 -10   27.20    4.90
  -8  -3  10   28.00    5.30
   7   0 -12   -0.10    1.80
   7   0 -12    0.10    1.30
  -7   0  12    1.60    3.60
   6  -3 -14    6.10    7.80
   6  -3 -14    0.00    4.80
  -6   3  14    2.70    4.60
   8   2 -11   12.90    3.60
   8   2 -11   15.40    4.80
  -8  -2  11   15.00    4.30
   7  -1 -13   66.89    8.20
   7  -1 -13   51.69    6.70
   7  -1 -13   58.79   12.50
  -7   1  13   55.29    9.80
   6  -4 -15   16.90    5.70
  -6   4  15    2.80    3.80
   9   4 -10   10.00    4.10
  -9  -4  10    7.00    3.00
   8   1 -12    5.10    1.70
   8   1 -12    7.30    2.90
  -8  -1  12    8.70    3.80
   7  -2 -14  145.99   18.20
   7  -2 -14  184.28   14.90
  -7   2  14  207.78   18.90
   9   3 -11    1.60    3.40
  -9  -3  11    3.00    2.80
   8   0 -13    1.90    2.70
   8   0 -13  -12.50    9.70
   8   0 -13   -1.90    1.70
  -8   0  13    9.50    4.70
   7  -3 -15   -4.70    4.70
  -7   3  15   -0.10    3.10
   9   2 -12   25.00    4.70
   9   2 -12   29.80    5.80
  -9  -2  12   31.60    5.90
   8  -1 -14   45.00    7.20
   8  -1 -14   65.49   12.30
  -8   1  14   35.10    8.70
  10   4 -11    2.50    3.10
 -10  -4  11   -0.90    2.10
   9   1 -13    5.20    2.40
   9   1 -13    4.40    2.20
   9   1 -13   -4.00   12.90
  -9  -1  13    7.80    3.40
   8  -2 -15   -0.20    7.10
   8  -2 -15   -0.60    4.40
   8  -2 -15   11.20    5.80
  -8   2  15    5.40    4.70
  10   3 -12    5.30    3.40
 -10  -3  12    3.70    2.70
   9   0 -14   16.30    7.80
   9   0 -14    1.80    2.60
  -9   0  14    1.70    5.10
  -8   3  16    4.50    3.40
  10   2 -13   26.60    5.60
 -10  -2  13   24.40    5.70
   9  -1 -15   46.00   11.10
   9  -1 -15   35.40    7.60
   9  -1 -15   58.39    8.10
  -9   1  15   52.69    9.10
  10   1 -14   11.80    8.70
  10   1 -14    3.20    3.20
 -10  -1  14    0.00    3.30
   9  -2 -16   30.90    7.30
  -9   2  16   25.50    7.90
  11   3 -13    7.80    3.60
 -11  -3  13    5.10    2.80
  10   0 -15   -4.70    6.70
  10   0 -15    2.80    3.40
 -10   0  15   -5.60    3.80
  11   2 -14    2.40    3.10
 -11  -2  14    5.00    2.70
  10  -1 -16   41.80   11.20
  10  -1 -16   47.60    7.50
 -10   1  16   45.40    8.40
  11   1 -15    5.00    9.90
  11   1 -15    7.20    4.20
 -11  -1  15    3.70    4.90
  10  -2 -17   14.40    6.90
  12   3 -14    3.80    4.90
 -12  -3  14    3.50    2.80
  11   0 -16    0.60    4.20
  11   0 -16   14.70    9.90
 -11   0  16   -2.20    3.90
  12   2 -15   34.90    6.90
 -12  -2  15   24.10    6.50
  11  -1 -17   -5.50    8.30
  11  -1 -17    1.00    5.60
 -11   1  17    3.20    3.40
  12   1 -16   15.70    6.00
 -12  -1  16   -3.60    4.20
  11  -2 -18    1.70    6.30
 -11   2  18    5.50    2.70
  12   0 -17    8.10   11.30
  12   0 -17    7.90    5.30
  12  -1 -18    0.60    7.50
 -12   1  18   -1.30    2.60
 -13  -1  17    0.40    3.10
 -16   1  11    3.00    5.00
  16  -1 -11    6.50    4.50
 -16   0  10    8.80    5.60
  16   0 -10   10.50    5.00
 -15   2  11   23.50    6.70
  15  -2 -11   14.10    4.90
 -16  -1   9    2.40    5.80
  16   1  -9   21.80    5.50
 -15   1  10    9.80    6.10
  15  -1 -10    6.00    5.50
 -16  -2   8    1.00    3.90
  16   2  -8    4.10    3.70
 -15   0   9   22.50    7.40
  15   0  -9   23.40    6.60
 -14   2  10   33.80    8.50
  14  -2 -10   23.90    7.60
 -15  -1   8   47.60   10.00
  15   1  -8   32.00    7.70
 -14   1   9    8.20    5.80
 -14   1   9    0.80    9.00
 -15  -2   7    0.60    3.50
  15   2  -7    3.10    4.20
  13  -3 -10    4.20    3.20
 -14   0   8   -3.00    5.70
 -14   0   8  -10.90    9.60
  14   0  -8    0.00    3.50
 -13   2   9    7.60    7.00
 -13   2   9   11.70    5.90
  13  -2  -9    8.20    4.00
 -14  -1   7   46.20    8.70
  14   1  -7   55.19    8.50
 -13   1   8   12.40    6.40
 -13   1   8    1.40    7.00
  13  -1  -8    5.80    5.50
 -14  -2   6    4.50    4.40
  14   2  -6   24.00    6.90
 -12   3   9   -3.20    7.50
  12  -3  -9   -0.60    3.40
 -13   0   7   12.20    7.80
 -13   0   7   18.40    6.60
  13   0  -7   17.60    5.80
 -14  -3   5    9.20    3.60
  14   3  -5    3.60    5.00
 -12   2   8    2.50    6.70
 -12   2   8    3.70    6.10
  12  -2  -8    6.80    4.70
 -13  -1   6   57.59    9.00
 -13  -1   6   59.29   10.60
  13   1  -6   74.49    9.70
 -11   4   9   10.00   10.50
  11  -4  -9   11.10    3.60
 -12   1   7    1.50    6.00
 -12   1   7   14.00    7.20
  12  -1  -7   -0.40    3.20
 -13  -2   5   29.30    6.40
  13   2  -5   28.30    7.40
 -11   3   8   15.30    7.60
 -11   3   8    2.20    4.00
  11  -3  -8    1.90    4.00
 -12   0   6  166.58   16.50
 -12   0   6  210.38   17.60
  12   0  -6  193.58   16.40
 -13  -3   4    4.30    3.40
  13   3  -4    0.60    5.00
 -11   2   7   10.90    6.60
 -11   2   7   -1.90    5.80
  11  -2  -7    0.50    7.00
  11  -2  -7   -4.20    4.60
 -12  -1   5   81.49   11.10
 -12  -1   5   68.79    9.60
  12   1  -5   66.69   10.10
 -10   4   8   -3.60    4.40
 -10   4   8  -11.70    9.10
  10  -4  -8   -3.20    2.30
 -11   1   6    7.90    5.20
 -11   1   6   21.20    8.80
  11  -1  -6    8.00    4.10
 -12  -2   4    4.70    5.40
 -12  -2   4   -4.40    8.20
 -12  -2   4    5.50    3.50
  12   2  -4   12.10    5.40
 -10   3   7   -4.70    4.10
 -10   3   7   14.10    8.70
  10  -3  -7    1.30    6.50
  10  -3  -7   -3.30    3.10
 -11   0   5   17.10    5.80
 -11   0   5   24.90    6.70
 -11   0   5   24.70    6.60
  11   0  -5   33.90    5.50
 -12  -3   3    7.40    3.90
  12   3  -3    2.80    3.50
 -10   2   6    5.60    7.60
 -10   2   6    1.40    4.20
  10  -2  -6    5.50    4.10
  10  -2  -6   -3.80    3.60
 -11  -1   4    3.20    3.60
 -11  -1   4   -3.40    3.50
  11   1  -4   -4.90    2.90
 -12  -4   2    4.80    3.10
  12   4  -2    4.30    3.80
  -9   4   7   15.90   10.30
  -9   4   7    6.50    4.50
   9  -4  -7    7.80    4.30
 -10   1   5   -0.90    4.00
 -10   1   5   -4.00    7.80
  10  -1  -5    5.80    4.30
 -11  -2   3    7.10    3.30
 -11  -2   3   -4.40    6.50
 -11  -2   3    3.70    4.30
  11   2  -3    3.90    2.20
  11   2  -3    4.20    4.60
  -9   3   6    4.10    7.20
   9  -3  -6    6.90    4.90
 -10   0   4    5.70    5.10
 -11  -3   2   17.60    5.00
  11   3  -2   14.30    3.80
  11   3  -2   27.30    7.10
  -9   2   5   39.10   11.00
   9  -2  -5   25.20    7.20
 -10  -1   3   69.89    8.80
 -10  -1   3   74.79    9.30
 -10  -1   3   81.99   10.80
  10   1  -3   77.99    9.00
 -11  -4   1   26.10    5.50
  11   4  -1   22.30    6.50
  -8   4   6   -3.50    3.70
  -8   4   6  -11.30   12.00
   8  -4  -6    3.30    3.80
  -9   1   4    0.30    2.90
  -9   1   4   -1.60    3.80
   9  -1  -4    7.20    3.10
   9  -1  -4    2.50    2.10
   9  -1  -4    5.60    2.90
 -10  -2   2   30.90    6.80
 -10  -2   2   33.60    6.30
  10   2  -2   34.90    7.70
  10   2  -2   44.30    4.90
  -8   3   5   39.30    8.10
  -8   3   5   62.19   14.80
   8  -3  -5   40.20    8.70
   8  -3  -5   32.30    6.80
   8  -3  -5   27.60    7.80
  -9   0   3   13.60    4.10
  -9   0   3    9.20    5.20
   9   0  -3   14.90    2.00
 -10  -3   1   30.30    8.70
  10   3  -1   25.70    4.80
  10   3  -1   46.60    8.80
  -7   5   6    3.50    4.10
   7  -5  -6   -4.70    3.20
  -8   2   4   65.79    9.10
   8  -2  -4   62.39    6.30
   8  -2  -4   51.69    8.80
  -9  -1   2   25.40    5.20
  -9  -1   2   26.00    8.00
   9   1  -2   27.80    3.30
   9   1  -2   33.80    9.10
 -10  -4   0   36.80    5.90
  10   4   0   32.00    7.60
  -7   4   5   59.19    8.80
  -7   4   5   44.80   10.10
   7  -4  -5   46.90    9.80
   7  -4  -5   59.29    9.00
  -8   1   3   11.60    4.70
  -8   1   3   15.20    3.80
   8  -1  -3   12.60    3.20
   8  -1  -3    9.20    2.10
  -9  -2   1   10.90    3.60
  -9  -2   1   -0.40    7.20
  -9  -2   1    8.60    4.70
   9   2  -1    3.70    1.80
   9   2  -1    1.60    4.90
  -7   3   4   -5.50    4.80
   7  -3  -4   -3.40    3.40
   7  -3  -4    4.50    3.40
   7  -3  -4    1.60    3.90
  -8   0   2   26.30    7.30
  -8   0   2   25.30    4.20
   8   0  -2   18.80    1.80
  -9  -3   0   29.20    7.50
  -9  -3   0   43.90    6.50
   9   3   0   32.00    8.30
   9   3   0   37.10    5.10
  -6   5   5    2.70    3.90
   6  -5  -5    0.10    3.50
  -7   2   3    7.30    5.10
   7  -2  -3   -8.10    6.00
   7  -2  -3   -0.10    1.80
  -8  -1   1  345.77   23.70
  -8  -1   1  327.67   22.80
   8   1  -1  280.87   19.10
   8   1  -1  373.16   19.80
  -9  -4  -1   21.20    5.00
   9   4   1   23.10    7.50
  -6   4   4  163.28   15.70
  -6   4   4  207.08   17.00
   6  -4  -4  152.98   16.30
   6  -4  -4  191.28   16.90
  -7   1   2   96.39    7.60
  -7   1   2   78.79    9.20
   7  -1  -2   91.69    6.10
  -8  -2   0  430.66   29.00
  -8  -2   0  370.76   27.90
   8   2   0  395.66   23.50
   8   2   0  384.06   24.60
   8   2   0  450.45   24.90
   8   2   0  410.66   28.40
  -6   3   3   18.90    6.80
   6  -3  -3   20.60    4.50
   6  -3  -3   17.10    5.70
  -7   0   1   46.20    5.40
   7   0  -1   49.40    4.30
  -8  -3  -1   21.70    9.30
  -8  -3  -1   30.40    7.30
  -8  -3  -1   21.70    5.60
   8   3   1   20.00    5.00
   8   3   1   37.20    8.50
   8   3   1   25.00    4.40
  -5   5   4    4.90    4.30
   5  -5  -4   -2.90    3.90
  -6   2   2  822.72   50.09
   6  -2  -2  839.52   47.10
  -7  -1   0  162.68   14.00
  -7  -1   0  160.38   13.20
   7   1   0  168.68   10.30
   7   1   0  177.08   10.70
  -8  -4  -2   11.40    4.00
   8   4   2    9.20    5.40
  -5   4   3   27.40    7.30
  -5   4   3   17.10    5.70
   5  -4  -3   23.90    6.80
   5  -4  -3   27.20    7.40
  -6   1   1  224.28   14.00
   6  -1  -1  213.38   12.70
  -7  -2  -1  584.44   40.90
  -7  -2  -1  738.63   41.50
   7   2   1  647.34   38.00
   7   2   1  627.34   37.80
   7   2   1  684.93   37.10
  -8  -5  -3   12.90    3.80
   8   5   3   18.40    5.30
  -5   3   2  149.79   14.00
   5  -3  -2  122.59   10.70
   5  -3  -2  133.59   12.80
   5  -3  -2  134.29   13.70
  -6   0   0   20.40    3.30
   6   0   0   15.40    2.40
   6   0   0   12.20    1.80
  -7  -3  -2   25.70    6.70
  -7  -3  -2   25.50    6.90
   7   3   2   20.50    4.30
   7   3   2   36.30   10.10
   7   3   2   25.60    4.60
  -4   5   3    5.50    5.00
   4  -5  -3   -3.30    4.10
  -5   2   1  120.59   11.70
   5  -2  -1  113.79    8.40
  -6  -1  -1  401.86   26.30
   6   1   1  441.76   23.80
   6   1   1  401.56   23.40
  -7  -4  -3   67.79    8.60
   7   4   3   40.90    7.80
  -4   4   2   16.90    5.20
  -4   4   2   16.00    5.90
   4  -4  -2   22.40    6.90
   4  -4  -2   16.90    6.30
  -5   1   0  590.94   31.00
   5  -1   0  534.85   31.90
   5  -1   0  516.65   30.20
  -6  -2  -2  209.38   16.40
  -6  -2  -2  220.38   16.80
   6   2   2  215.88   14.10
  -7  -5  -4    0.20    2.10
   7   5   4    2.10    3.00
  -4   3   1   49.00    6.40
  -4   3   1   50.89    8.10
   4  -3  -1   40.60    5.50
   4  -3  -1   41.60    6.40
   4  -3  -1   42.10    7.70
  -5   0  -1  154.18   10.80
   5   0   1  152.58    9.20
   5   0   1  156.88    9.60
  -6  -3  -3    5.70    6.40
  -6  -3  -3   20.50    5.60
  -6  -3  -3   29.50    8.20
   6   3   3   15.80    8.50
   6   3   3    9.00    5.70
   6   3   3   18.00    3.90
  -3   5   2    5.00    4.50
   3  -5  -2    0.40    4.30
   4  -2   0  288.17   17.70
  -5  -1  -2   40.90    5.00
  -5  -1  -2   39.20    3.20
   5   1   2   35.40    3.40
   5   1   2   42.80    3.20
  -6  -4  -4   51.69   10.10
   6   4   4   45.80    7.60
  -3   4   1   19.20    5.70
  -3   4   1   37.50    7.40
   3  -4  -1   29.90    7.70
   3  -4  -1   31.30    7.90
  -4   1  -1    7.50    1.60
   4  -1   1    8.10    2.10
   4  -1   1    9.90    2.30
  -5  -2  -3  104.99    8.60
  -5  -2  -3  111.59   10.00
  -5  -2  -3  110.89   10.60
   5   2   3   96.29    7.90
  -6  -5  -5    6.60    3.40
   6   5   5   -3.30    3.50
  -3   3   0   64.79    7.60
  -3   3   0   85.29    9.30
   3  -3   0   51.39    8.90
   3  -3   0   72.59    8.30
  -4   0  -2   91.69    6.80
   4   0   2   91.39    6.00
   4   0   2   86.99    5.80
  -5  -3  -4   96.69   11.30
  -5  -3  -4   90.19    9.80
  -5  -3  -4   79.79   15.00
   5   3   4   97.89    9.90
   5   3   4   91.49    8.30
   5   3   4   72.19   14.80
   2  -5  -1   31.20    7.70
   3  -2   1   10.50    2.50
   3  -2   1   16.40    3.40
  -4  -1  -3    2.60    1.40
  -4  -1  -3    2.00    1.80
   4   1   3    1.60    1.10
  -5  -4  -5    3.50    5.40
  -5  -4  -5   -2.50   10.30
   5   4   5   -3.20    4.10
   5   4   5    9.20    8.30
  -2   4   0   41.10    8.00
  -2   4   0   20.90    4.90
   2  -4   0   30.70    6.40
   2  -4   0   32.70    7.90
  -3   1  -2   11.10    1.30
   3  -1   2   12.90    2.40
   3  -1   2    9.90    2.20
  -4  -2  -4   -0.40    1.50
  -4  -2  -4    2.60    2.10
  -4  -2  -4   -0.60    4.20
   4   2   4    1.50    1.40
  -5  -5  -6    7.40    3.60
   5   5   6    4.50    4.60
  -2   3  -1   28.10    5.00
  -2   3  -1   21.30    6.50
   2  -3   1   33.20    5.30
  -3   0  -3   14.40    2.50
  -3   0  -3   13.90    1.30
   3   0   3   17.10    1.90
   3   0   3   12.30    1.90
  -4  -3  -5   37.10    7.00
  -4  -3  -5   29.80    5.50
  -4  -3  -5   28.30    6.00
  -4  -3  -5   24.00    8.80
   4   3   5   27.10    4.70
   4   3   5   37.50   10.10
  -1   5   0    2.00    3.80
   1  -5   0   -1.30    3.50
   2  -2   2   68.99    6.70
  -3  -1  -4   27.50    3.90
  -3  -1  -4   23.10    3.00
   3   1   4   28.30    2.50
  -4  -4  -6   16.20    8.80
  -4  -4  -6   -0.70    6.90
   4   4   6    5.40    7.40
   4   4   6    6.50    5.40
  -1   4  -1   -1.20    3.30
  -2   1  -3    1.20    0.70
   2  -1   3   -0.60    1.30
   2  -1   3    1.00    1.30
  -3  -2  -5    0.50    2.20
  -3  -2  -5    1.80    1.80
   3   2   5    3.90    1.70
  -4  -5  -7   -0.90    3.50
   4   5   7   -5.00    4.80
  -1   3  -2   18.90    4.00
  -1   3  -2   21.20    5.50
   1  -3   2   19.90    4.20
  -2   0  -4   85.49    5.00
   2   0   4   85.29    5.40
   2   0   4   79.09    5.60
  -3  -3  -6   25.60    4.90
  -3  -3  -6   31.60    9.80
  -3  -3  -6   25.20    6.40
  -3  -3  -6   19.80    5.10
   3   3   6   16.20    4.20
   0   5  -1    3.20    3.70
   0  -5   1    9.60    4.50
  -1   2  -3 1366.16   76.19
   1  -2   3 1347.07   75.99
  -2  -1  -5   55.49    4.60
   2   1   5   51.99    3.70
  -3  -4  -7   11.20    8.00
   3   4   7   12.00    7.30
   0   4  -2   -4.60    2.60
   0   4  -2   -4.50    3.50
   0  -4   2   -4.30    5.00
   0  -4   2   -3.90    2.70
   1  -1   4 1359.16   74.19
   1  -1   4 1342.97   74.19
  -2  -2  -6   24.50    4.40
  -2  -2  -6   22.20    3.80
   2   2   6   18.30    3.10
  -3  -5  -8    3.50    4.20
   3   5   8   11.90    6.40
   0   3  -3   18.60    4.10
   0   3  -3   24.60    5.60
   0  -3   3   19.20    4.00
  -1   0  -5   38.30    2.60
  -1   0  -5   47.00    3.00
   1   0   5   47.90    3.30
  -2  -3  -7   19.30    6.40
  -2  -3  -7   14.30    4.60
  -2  -3  -7   14.00    6.80
   2   3   7   13.00    3.60
   1   5  -2    2.50    3.10
  -1  -5   2    7.00    4.20
   0   2  -4  547.65   31.90
   0  -2   4  514.95   31.40
  -1  -1  -6  465.05   24.70
   1   1   6  385.36   23.20
  -2  -4  -8   17.90    8.30
  -2  -4  -8   28.10    8.90
  -2  -4  -8   36.50    7.10
   2   4   8   54.29   11.10
   1   4  -3    5.70    3.90
  -1  -4   3    0.90    4.60
  -1  -4   3    4.30    3.40
   0   1  -5 2227.18  126.49
   0  -1   5 2436.46  126.69
   0  -1   5 2320.37  126.49
  -1  -2  -7   63.59    7.50
  -1  -2  -7   73.19    6.80
   1   2   7   67.09    5.40
  -2  -5  -9    7.20    4.60
   2   5   9   11.10    6.10
   1   3  -4   41.80    5.90
   1   3  -4   34.50    7.60
  -1  -3   4   33.20    4.80
  -1  -3   4   35.80    7.90
   0   0   6  394.86   22.10
  -1  -3  -8   58.39    9.60
  -1  -3  -8   55.19    7.10
  -1  -3  -8   64.79   13.60
  -1  -3  -8   45.10    6.80
   1   3   8   66.79   11.60
   1   3   8   41.90    5.90
   2   5  -3   33.00    6.10
  -2  -5   3   49.20    5.90
   1   2  -5   -0.50    1.20
  -1  -2   5   -2.10    1.30
   0  -1  -7   48.60    4.30
  -1  -4  -9    0.00    7.00
  -1  -4  -9    3.10    4.60
  -1  -4  -9   14.90    7.80
   1   4   9    3.30    6.40
   2   4  -4   26.30    6.70
   2   4  -4   13.90    4.90
  -2  -4   4   18.50    6.40
  -2  -4   4   21.70    5.90
   1   1  -6    1.70    1.20
  -1  -1   6    1.00    1.40
  -1  -1   6    0.20    1.70
   0  -2  -8   39.00    6.00
   0  -2  -8   41.00    5.20
   0   2   8   45.30    4.00
  -1  -5 -10   -5.00    4.90
   1   5  10   12.70    6.20
   2   3  -5   51.69    8.40
   2   3  -5   57.49    7.20
  -2  -3   5   57.49    8.00
  -2  -3   5   65.69    7.00
  -1   0   7  612.84   33.80
   0  -3  -9   20.30    5.00
   0  -3  -9   22.30    5.60
   0  -3  -9   13.30    6.70
   0  -3  -9   20.50    8.70
   0   3   9   19.20    7.80
   3   5  -4   -0.50    2.60
  -3  -5   4   -1.50    1.80
   2   2  -6    0.40    1.70
  -2  -2   6   -0.50    2.00
   1  -1  -8  133.49    9.20
   0  -4 -10   59.49   12.20
   0  -4 -10   75.09    9.80
   0   4  10   53.89   12.10
   3   4  -5   20.60    5.30
   3   4  -5   24.90    6.80
  -3  -4   5   22.00    5.20
   2   1  -7  737.53   44.40
  -2  -1   7  869.61   44.70
  -2  -1   7  788.32   44.50
   1  -2  -9 1276.37   67.39
   1  -2  -9 1163.88   67.29
  -1   2   9 1089.19   64.09
   0  -5 -11   -3.90    3.10
   0   5  11   -2.60    4.90
   3   3  -6   61.59    7.40
   3   3  -6   63.59    7.50
  -3  -3   6   48.60    6.60
  -3  -3   6   65.89    7.20
  -2   0   8   90.09    5.80
   1  -3 -10   76.69   13.20
   1  -3 -10   64.79    9.30
   1  -3 -10   87.19    9.50
   1  -3 -10   76.09   10.60
  -1   3  10  100.59   12.00
   4   5  -5    5.10    3.30
  -4  -5   5    5.40    2.50
   3   2  -7  491.15   30.30
   3   2  -7  495.05   30.30
  -3  -2   7  524.45   29.80
   2  -1  -9   89.79    7.80
   2  -1  -9   86.09    7.00
   1  -4 -11   12.40    9.90
   1  -4 -11   -1.90    6.20
  -1   4  11    5.20    5.60
   4   4  -6  129.59   12.20
   4   4  -6  132.09   12.90
  -4  -4   6  136.29   11.40
   3   1  -8   34.10    3.50
   2  -2 -10  487.35   31.10
   2  -2 -10  520.35   31.30
  -2   2  10  494.65   34.40
   1  -5 -12    1.40    3.40
  -1   5  12   -6.10    3.70
   4   3  -7    7.20    3.20
  -4  -3   7    9.70    3.10
  -4  -3   7    9.20    4.70
   3   0  -9   21.80    2.40
  -3   0   9   20.80    2.30
   2  -3 -11  114.59   12.60
   2  -3 -11   99.89   11.30
   2  -3 -11  113.29   14.80
   5   5  -6   15.50    4.90
  -5  -5   6   12.70    3.40
   4   2  -8  319.77   20.30
   4   2  -8  315.57   20.40
   3  -1 -10   -3.00    1.90
   3  -1 -10    0.70    1.30
   2  -4 -12    6.60    5.70
  -2   4  12    6.90    6.70
   5   4  -7    4.70    3.70
   5   4  -7   -0.30    4.20
  -5  -4   7    2.20    2.60
   4   1  -9   80.59    7.00
   4   1  -9   75.69    5.80
   3  -2 -11   19.50    4.40
  -3   2  11   20.50    6.80
   5   3  -8    2.30    3.00
   5   3  -8    2.10    3.20
  -5  -3   8    6.50    2.80
   4   0 -10   86.49    6.30
   4   0 -10   89.89    7.00
  -4   0  10   87.09    5.90
   3  -3 -12   89.59   10.60
   3  -3 -12  106.59   11.60
   3  -3 -12   85.79   13.70
   6   5  -7   -0.60    3.50
  -6  -5   7    1.50    1.90
   5   2  -9    2.10    2.20
   5   2  -9   -2.60    2.40
  -5  -2   9    4.30    2.00
   4  -1 -11    0.80    1.50
   4  -1 -11    2.30    2.70
   3  -4 -13   -3.50    5.20
  -3   4  13    0.00    4.70
   6   4  -8   40.10    7.30
  -6  -4   8   37.10    5.30
   5   1 -10   71.69    5.40
   5   1 -10   76.99    7.60
   4  -2 -12   10.20    3.80
   4  -2 -12   10.70    3.90
   4  -2 -12   15.40    9.20
  -4   2  12   25.30    6.70
   6   3  -9   47.30    6.60
   6   3  -9   31.30    6.70
  -6  -3   9   37.90    5.40
   5   0 -11   16.40    3.40
   5   0 -11   17.30    2.50
   4  -3 -13   92.69   10.80
  -4   3  13   77.99   11.40
   7   5  -8   -0.10    3.20
  -7  -5   8    0.00    1.60
   6   2 -10   10.10    3.70
   6   2 -10   14.20    3.40
  -6  -2  10    6.50    2.70
   5  -1 -12    5.60    3.30
   5  -1 -12    9.50    2.90
  -5   1  12    3.90    4.80
   4  -4 -14    2.80    5.10
  -4   4  14    2.70    5.10
   7   4  -9   -0.20    3.40
  -7  -4   9   -0.60    2.10
   6   1 -11   27.50    4.40
   6   1 -11   26.30    3.00
  -6  -1  11   25.60    4.80
   5  -2 -13   -1.10    2.00
   5  -2 -13   -1.50    2.90
   5  -2 -13  -10.40    8.10
  -5   2  13   -2.80    3.50
  -5   2  13    2.90    2.80
   7   3 -10   49.90    6.90
   7   3 -10   61.19    8.50
  -7  -3  10   55.79    6.90
   6   0 -12    6.90    2.50
   6   0 -12    7.60    2.20
  -6   0  12   -5.50    3.90
   5  -3 -14    5.60    6.30
   5  -3 -14    7.40    6.80
   5  -3 -14   -1.80    5.70
  -5   3  14    2.70    3.30
   7   2 -11    1.10    1.90
  -7  -2  11    2.70    2.50
   6  -1 -13    4.40    3.50
   6  -1 -13  -11.70    8.10
   6  -1 -13    0.40    1.90
  -6   1  13   -2.40    4.10
   5  -4 -15   13.40    5.90
  -5   4  15    1.20    4.90
   8   4 -10   22.10    5.90
  -8  -4  10   21.60    4.20
   7   1 -12   29.10    4.80
  -7  -1  12   30.00    5.60
   6  -2 -14   24.00    9.50
   6  -2 -14   25.40    5.40
  -6   2  14   24.10    7.40
   8   3 -11    7.70    4.60
   8   3 -11   12.90    4.80
  -8  -3  11    8.90    3.70
   7   0 -13   12.00    2.80
   7   0 -13   16.50    3.90
  -7   0  13   17.70    5.50
   6  -3 -15   -5.40    6.40
   6  -3 -15    2.40    7.60
  -6   3  15    7.60    4.80
   8   2 -12    5.90    2.90
   8   2 -12   13.20    4.50
  -8  -2  12    8.30    3.50
   7  -1 -14   20.90    4.50
   7  -1 -14   26.90    6.10
   7  -1 -14    4.40    9.30
  -7   1  14   23.40    6.60
   6  -4 -16    6.20    4.50
  -6   4  16    4.20    4.20
   9   4 -11    5.10    3.40
  -9  -4  11    7.90    3.00
   8   1 -13    1.60    2.60
   8   1 -13    4.10    1.50
  -8  -1  13    0.30    2.70
   7  -2 -15    2.60    7.20
   7  -2 -15   15.70    6.40
   7  -2 -15   15.10    4.80
  -7   2  15   10.90    4.80
   9   3 -12    3.40    3.30
  -9  -3  12    0.60    2.20
   8   0 -14   94.59    8.70
   8   0 -14  111.79   10.20
  -8   0  14  109.49   13.20
   7  -3 -16   18.10    6.80
   9   2 -13   40.90    6.40
  -9  -2  13   40.90    6.70
   8  -1 -15   30.60    6.50
   8  -1 -15   24.80    5.90
   8  -1 -15    6.30   10.70
  -8   1  15   27.40    7.80
  10   4 -12   16.00    4.00
 -10  -4  12   14.00    3.50
   9   1 -14   87.79    7.90
   9   1 -14   82.19    9.00
  -9  -1  14   93.09   10.60
   8  -2 -16   12.60    6.80
   8  -2 -16   17.70    6.10
  -8   2  16   18.10    6.20
  10   3 -13    0.60    3.00
 -10  -3  13    5.00    2.90
   9   0 -15   21.40    5.40
   9   0 -15   28.90    5.60
  -9   0  15   29.90    7.70
   8  -3 -17   17.70    6.80
  10   2 -14   16.00    4.90
 -10  -2  14   18.50    5.20
   9  -1 -16   77.29   12.70
   9  -1 -16   66.49    8.70
  -9   1  16   64.89    9.70
  10   1 -15   21.60    5.40
 -10  -1  15   17.10    6.10
   9  -2 -17   -8.00    5.00
   9  -2 -17   10.30    7.80
  -9   2  17   -3.50    2.40
  11   3 -14    3.60    3.30
 -11  -3  14    1.60    2.00
  10   0 -16   19.50   11.20
  10   0 -16   -2.40    4.50
 -10   0  16    2.60    4.20
  11   2 -15   25.10    5.60
 -11  -2  15   19.50    6.00
  10  -1 -17   10.00    4.30
  10  -1 -17   -2.40   11.10
 -10   1  17    7.20    3.50
  11   1 -16    9.30    4.30
 -11  -1  16   -1.00    5.20
  10  -2 -18   -3.30    6.10
  11   0 -17    8.90    4.70
  11   0 -17    0.10   10.60
 -11   0  17    3.00    4.40
  12   2 -16    8.70    4.80
 -12  -2  16    1.70    3.50
  11  -1 -18  -10.30    8.40
  11  -1 -18    7.90    7.10
 -11   1  18    0.70    2.80
  12   1 -17    3.30    4.40
 -12   0  18    0.60    2.80
 -16   1  10   -4.10    5.10
  16  -1 -10    2.00    4.10
 -16   0   9   10.80    6.70
  16   0  -9   -3.80    3.70
 -15   2  10   -4.80    5.30
  15  -2 -10   -0.30    3.10
 -16  -1   8   -5.90    5.30
  16   1  -8    6.40    3.80
 -15   1   9   -4.80    6.40
  15  -1  -9    2.50    4.80
 -16  -2   7    8.80    4.50
  16   2  -7    3.50    3.10
 -15   0   8   13.60    7.30
  15   0  -8    1.00    3.20
 -14   2   9   57.29   10.90
  14  -2  -9   49.10    8.10
 -15  -1   7  111.89   13.40
  15   1  -7  100.99   11.70
 -14   1   8   -1.00    7.80
 -14   1   8   -0.50    7.40
 -15  -2   6    2.10    3.40
  15   2  -6    0.20    3.90
  13  -3  -9   -0.20    3.60
 -14   0   7  -11.60    7.90
 -14   0   7    0.10    6.20
  14   0  -7    3.20    3.40
 -15  -3   5    0.40    3.10
  15   3  -5    3.90    3.80
 -13   2   8    8.40    7.10
  13  -2  -8    8.50    4.10
 -14  -1   6  223.28   19.10
  14   1  -6  218.68   19.10
 -13   1   7   68.79   13.30
  13  -1  -7   85.19   10.50
 -14  -2   5   25.50    6.50
  14   2  -5   24.20    6.90
  12  -3  -8   -2.50    2.70
 -13   0   6   -5.70    4.90
 -13   0   6   -1.40    5.70
  13   0  -6   -3.80    2.80
 -14  -3   4    3.10    3.20
  14   3  -4    2.60    4.40
 -12   2   7   -2.20    6.70
 -12   2   7    3.10    5.70
  12  -2  -7    0.10    4.40
 -13  -1   5   61.99   11.70
 -13  -1   5   71.29   10.00
  13   1  -5   81.79   10.20
 -11   4   8   -4.20    5.20
  11  -4  -8    4.30    2.90
 -12   1   6    2.40    7.50
 -12   1   6    5.00    6.30
  12  -1  -6   10.80    4.60
 -13  -2   4    2.10    4.20
 -13  -2   4    7.40    8.30
 -13  -2   4   -4.40   10.00
  13   2  -4    0.00    3.90
 -12   0   5   -4.50    4.20
 -12   0   5   -5.70    4.80
 -12   0   5   -3.70    3.40
  12   0  -5    4.40    3.70
 -13  -3   3    1.10    3.40
  13   3  -3    8.80    4.60
 -11   2   6    2.00    4.20
 -11   2   6    0.10    8.90
  11  -2  -6   11.00    5.80
  11  -2  -6   10.30    7.30
 -12  -1   4    9.90    5.40
 -12  -1   4    3.60    3.50
 -12  -1   4    0.90    5.20
  12   1  -4   -0.50    3.40
 -10   4   7    4.00    4.30
  10  -4  -7    3.40    3.20
 -11   1   5   14.10    8.30
  11  -1  -5   16.60    5.00
 -12  -2   3   31.40    6.80
 -12  -2   3   21.90    7.50
 -10   3   6   27.50    7.30
 -10   3   6   33.20   10.50
  10  -3  -6   15.00    7.20
 -11   0   4    0.60    4.00
 -11   0   4    3.80    3.30
 -11   0   4    5.00    5.10
  11   0  -4    1.20    3.20
 -12  -3   2   -1.40    3.30
  12   3  -2    2.70    3.80
  12   3  -2    2.50    2.70
 -10   2   5   -4.00    9.20
 -10   2   5    5.00    4.40
  10  -2  -5    3.80    5.20
  10  -2  -5    3.70    4.50
 -11  -1   3   10.70    5.10
 -11  -1   3    2.80    6.60
 -11  -1   3   15.80    4.90
  11   1  -3   25.10    6.40
 -12  -4   1    3.20    3.30
  12   4  -1   11.30    5.00
  12   4  -1   -2.50    2.60
  -9   4   6    9.60    4.60
   9  -4  -6    8.30    3.70
 -10   1   4   20.20    5.80
  10  -1  -4   14.60    4.30
  10  -1  -4   10.70    4.40
 -11  -2   2   -5.20    3.20
 -11  -2   2   -1.90    2.50
 -11  -2   2   -5.80    5.80
  11   2  -2   -1.00    3.10
  11   2  -2    1.50    4.00
  11   2  -2   -2.10    1.60
  -9   3   5   62.49   13.40
  -9   3   5   42.20    8.20
   9  -3  -5   45.80    8.60
 -10   0   3   -0.80    5.40
 -10   0   3   -3.70    2.20
  10   0  -3    1.30    3.10
 -11  -3   1   16.60   11.00
 -11  -3   1   29.00    7.50
 -11  -3   1   22.80    5.20
  11   3  -1   23.00    4.80
  11   3  -1   30.20    7.50
  -8   5   6   -5.40    4.70
   8  -5  -6   -1.00    2.90
  -9   2   4   28.70    7.60
   9  -2  -4   22.60    5.50
   9  -2  -4   16.20    5.80
 -10  -1   2   61.29    9.30
 -10  -1   2   60.09    8.60
 -10  -1   2   80.09   10.70
  10   1  -2   87.79    9.10
 -11  -4   0    8.90    4.00
  11   4   0   12.40    5.60
  -8   4   5   -0.70    3.50
   8  -4  -5    2.50    3.40
  -9   1   3   15.50    4.30
  -9   1   3   24.10    5.90
   9  -1  -3   24.10    5.40
   9  -1  -3   21.40    4.00
 -10  -2   1    8.30    5.50
 -10  -2   1   11.80    7.40
 -10  -2   1    1.90    3.50
  10   2  -1    8.40    2.30
  10   2  -1    2.50    4.50
  -8   3   4   83.39   11.20
   8  -3  -4   74.39    9.70
   8  -3  -4   73.19    9.40
   8  -3  -4   65.99   10.30
  -9   0   2   12.10    5.70
 -10  -3   0   -6.60    5.80
 -10  -3   0    0.10    2.60
 -10  -3   0    3.00    8.10
  10   3   0    3.60    2.80
  10   3   0    5.30    5.20
  -7   5   5    0.90    3.80
   7  -5  -5   16.00    5.20
  -8   2   3   15.20    6.30
   8  -2  -3   18.80    3.80
   8  -2  -3   19.10    4.70
   8  -2  -3   31.30    7.30
  -9  -1   1   13.70    6.60
  -9  -1   1    7.20    3.90
   9   1  -1    5.80    1.80
   9   1  -1   12.30    4.30
 -10  -4  -1    9.20    3.60
  -7   4   4   12.40    4.50
  -7   4   4   13.20    5.50
   7  -4  -4    4.30    5.30
   7  -4  -4   16.50    4.90
  -8   1   2    7.80    4.50
  -8   1   2    4.50    2.50
   8  -1  -2    4.40    2.50
  -9  -2   0   98.49   13.60
  -9  -2   0  116.59   12.20
  -9  -2   0  108.69   10.90
   9   2   0  123.89   12.70
   9   2   0  132.49    9.30
  -7   3   3    6.20    5.70
   7  -3  -3    4.60    3.80
   7  -3  -3    5.90    4.40
  -8   0   1    0.80    1.80
   8   0  -1   -3.00    2.20
  -9  -3  -1   21.20    8.30
   9   3   1    4.20    2.50
   9   3   1    2.70    4.60
  -6   5   4   -3.20    4.00
   6  -5  -4    8.70    4.50
  -7   2   2    9.70    4.90
   7  -2  -2    6.10    2.80
  -8  -1   0    0.20    2.10
  -8  -1   0    2.00    4.90
   8   1   0    1.00    1.00
  -9  -4  -2  101.19   10.20
   9   4   2  116.09   12.70
  -6   4   3  125.39   13.70
  -6   4   3  154.98   14.50
   6  -4  -3  127.29   14.00
   6  -4  -3  141.89   14.30
  -7   1   1  260.67   15.40
  -7   1   1  229.38   16.60
   7  -1  -1  245.08   15.60
   7  -1  -1  204.28   13.10
  -8  -2  -1  120.19   12.30
  -8  -2  -1  109.69   12.40
   8   2   1  132.19    9.30
   8   2   1  119.59    8.50
   8   2   1  120.79   12.80
  -6   3   2    2.50    5.90
   6  -3  -2    8.60    4.80
   6  -3  -2    7.00    3.40
   6  -3  -2    0.30    2.40
  -7   0   0   -0.30    1.50
   7   0   0    2.50    2.00
   7   0   0   -0.80    1.10
  -8  -3  -2    6.00    3.40
  -8  -3  -2    1.40    4.00
  -8  -3  -2    4.60    7.00
   8   3   2    8.70    3.80
   8   3   2    3.20    5.60
   8   3   2    6.60    2.90
  -5   5   3    1.10    4.50
   5  -5  -3    6.90    4.20
  -6   2   1   12.40    6.40
   6  -2  -1   13.20    2.90
   6  -2  -1   14.90    3.70
  -7  -1  -1  314.27   22.00
  -7  -1  -1  301.47   21.90
   7   1   1  354.76   19.20
  -8  -4  -3   26.90    6.10
  -5   4   2  149.19   14.20
  -5   4   2  133.39   13.50
   5  -4  -2  133.59   13.80
   5  -4  -2  120.79   13.60
  -6   1   0    7.40    2.00
   6  -1   0    7.50    2.30
  -7  -2  -2   65.79    8.60
  -7  -2  -2   55.89    9.00
   7   2   2   76.89    5.90
   7   2   2   78.69    6.40
   7   2   2   99.39   12.10
  -8  -5  -4    2.80    2.30
   8   5   4    0.10    2.80
  -5   3   1   47.20    9.40
   5  -3  -1   50.89    7.00
   5  -3  -1   34.80    8.00
  -6   0  -1    1.00    1.60
   6   0   1   -0.20    1.10
  -7  -3  -3   56.39   10.60
  -7  -3  -3   68.19    9.60
  -7  -3  -3   47.60    9.40
   7   3   3   52.19    6.60
   7   3   3   80.99   12.40
   7   3   3   68.39    6.40
   4  -5  -2   31.00    7.20
  -5   2   0   92.29   10.60
   5  -2   0   88.29    6.80
   5  -2   0   85.79    8.40
  -6  -1  -2  381.16   24.90
   6   1   2  410.56   22.20
   6   1   2  365.86   21.90
   7   4   4   14.70    6.60
  -4   4   1   55.69    9.80
  -4   4   1   49.30    8.00
   4  -4  -1   67.89    9.20
   4  -4  -1   53.89    8.60
  -5   1  -1   79.19    6.00
   5  -1   1   90.89    6.90
   5  -1   1   88.19    6.90
  -6  -2  -3  181.48   14.80
  -6  -2  -3  184.28   14.30
   6   2   3  172.08   11.90
  -7  -5  -5   29.90    5.20
   7   5   5   38.00    6.70
  -4   3   0   -1.80    1.60
   4  -3   0    1.40    2.30
   4  -3   0    1.10    3.60
  -5   0  -2   -0.20    1.20
   5   0   2   -0.70    1.20
   5   0   2   -0.60    1.20
  -6  -3  -4   58.19    9.10
  -6  -3  -4   60.99    8.60
  -6  -3  -4   59.99   11.10
   6   3   4   83.19   12.20
   6   3   4   53.49    6.30
  -3   5   1   67.79    9.80
   3  -5  -1   44.50    8.60
   4  -2   1   59.39    6.40
  -5  -1  -3  760.22   45.00
  -5  -1  -3  762.32   42.80
   5   1   3  720.03   42.20
   5   1   3  821.82   42.40
  -6  -4  -5   19.10    6.70
   6   4   5   46.10   10.90
   6   4   5   29.70    6.40
  -3   4   0   10.40    5.70
  -3   4   0   23.00    5.70
   3  -4   0   11.00    5.70
   3  -4   0   15.50    5.50
  -4   1  -2  124.09    8.10
   4  -1   2  140.79    9.40
   4  -1   2  133.99    9.20
  -5  -2  -4  228.08   15.10
  -5  -2  -4  220.28   16.90
  -5  -2  -4  202.68   16.30
   5   2   4  227.38   14.20
  -6  -5  -6    4.80    2.80
   6   5   6    2.50    3.30
  -3   3  -1  247.08   18.30
  -3   3  -1  216.28   16.90
   3  -3   1  242.98   17.80
   3  -3   1  213.38   17.90
   4   0   3    0.30    1.40
   4   0   3    0.50    1.30
  -5  -3  -5   -1.60    7.70
  -5  -3  -5   -4.70    2.80
  -5  -3  -5    8.40    5.90
   5   3   5   -7.70    6.10
   5   3   5    2.20    2.70
  -2   5   0   24.90    6.90
   3  -2   2    4.60    2.70
  -4  -1  -4  110.79    8.80
  -4  -1  -4   95.09    7.30
   4   1   4  109.39    6.80
   4   1   4  107.19    6.90
  -5  -4  -6    5.40    5.60
  -5  -4  -6   -5.40    7.30
   5   4   6    3.70    6.60
   5   4   6    9.20    5.30
  -2   4  -1   22.50    6.70
  -2   4  -1   14.00    4.50
   2  -4   1   19.60    6.90
   2  -4   1   23.50    6.00
  -3   1  -3   40.90    3.00
   3  -1   3   37.90    3.90
   3  -1   3   39.30    4.00
  -4  -2  -5   68.59    8.70
  -4  -2  -5   56.59    6.30
  -4  -2  -5   64.99    7.30
   4   2   5   60.89    5.40
  -5  -5  -7    2.30    2.90
   5   5   7    4.00    4.30
  -2   3  -2   35.30    5.50
  -2   3  -2   25.50    7.30
   2  -3   2   32.40    5.30
  -3   0  -4    0.40    0.50
   3   0   4    0.90    1.10
   3   0   4   -0.50    1.10
  -4  -3  -6    0.20    2.80
  -4  -3  -6    2.60    4.40
  -4  -3  -6    6.90    3.10
  -4  -3  -6   -2.70    8.30
   4   3   6    2.20    2.70
   4   3   6   13.50    6.40
  -1   5  -1    3.60    4.10
   1  -5   1    0.70    3.50
   2  -2   3  254.17   16.90
  -3  -1  -5   46.70    5.40
  -3  -1  -5   43.00    4.10
   3   1   5   46.30    3.40
  -4  -4  -7   37.10    9.10
   4   4   7   49.70   12.00
  -1   4  -2    4.20    4.00
  -1   4  -2    4.90    4.80
   1  -4   2    0.90    5.30
   1  -4   2    5.20    2.60
   2  -1   4   36.30    3.70
   2  -1   4   37.10    3.90
  -3  -2  -6   20.80    3.80
  -3  -2  -6   19.20    3.90
   3   2   6   14.90    2.80
  -4  -5  -8    5.60    3.30
   4   5   8   -3.80    4.80
  -1   3  -3   86.79    8.70
  -1   3  -3   70.99    9.40
   1  -3   3   86.79    8.70
  -2   0  -5    0.00    0.50
   2   0   5   -0.20    0.90
  -3  -3  -7    5.60    4.30
  -3  -3  -7    8.90    8.80
  -3  -3  -7   10.10    3.50
  -3  -3  -7   15.50    5.60
   3   3   7    6.20    3.20
   0   5  -2    2.30    3.50
   0  -5   2   -1.00    3.40
  -1   2  -4 1077.89   60.19
   1  -2   4 1035.00   59.89
  -2  -1  -6   34.30    3.40
   2   1   6   30.40    2.40
  -3  -4  -8    6.50    7.10
  -3  -4  -8   13.90    6.60
   3   4   8   13.10    8.00
   0   4  -3   28.30    7.60
   0   4  -3    8.80    4.50
   0  -4   3   16.00    6.30
   0  -4   3   18.10    5.20
   1  -1   5  168.18   10.90
   1  -1   5  167.48   10.90
  -2  -2  -7   39.30    5.60
  -2  -2  -7   32.90    4.60
  -2  -2  -7   29.60    6.50
   2   2   7   34.40    3.60
  -3  -5  -9    7.70    4.30
   3   5   9   10.20    5.70
   0   3  -4   14.40    5.20
   0   3  -4   18.10    4.10
   0  -3   4   13.00    3.40
  -1   0  -6    0.40    0.50
   1   0   6   -0.20    0.80
  -2  -3  -8    6.80    3.20
  -2  -3  -8    2.40    3.40
  -2  -3  -8   -4.40    4.70
  -2  -3  -8    3.40    7.90
   2   3   8   -2.00    2.50
   2   3   8    4.70    6.50
   1   5  -3    7.10    3.80
  -1  -5   3    5.10    3.10
   0   2  -5    8.10    2.30
   0  -2   5    9.40    2.50
  -1  -1  -7  207.38   13.10
  -2  -4  -9   -1.30    6.40
  -2  -4  -9   -5.50    4.10
  -2  -4  -9    2.30    6.60
   2   4   9    4.20    5.60
   1   4  -4   16.00    5.00
   1   4  -4   20.50    6.30
  -1  -4   4   30.50    7.20
   0   1  -6  558.44   33.70
   0  -1   6  651.83   34.20
   0  -1   6  583.84   33.90
  -1  -2  -8  742.23   42.90
  -1  -2  -8  740.13   43.70
   1   2   8  701.53   40.40
  -2  -5 -10   -2.30    3.80
   2   5  10    7.10    4.80
   1   3  -5   41.50    5.90
   1   3  -5   35.60    8.20
  -1  -3   5   26.30    4.80
  -1  -3   5   24.10    7.00
   0   0  -7    0.00    0.60
   0   0   7   -0.10    0.90
  -1  -3  -9    5.20    3.70
  -1  -3  -9    6.30    5.70
  -1  -3  -9   -9.20    8.50
  -1  -3  -9    5.90    3.60
   1   3   9    5.80    4.10
   1   3   9    4.70    5.40
   2   5  -4    8.20    3.90
  -2  -5   4    9.00    2.70
   1   2  -6 1097.79   67.19
  -1  -2   6 1292.47   67.49
   0  -1  -8  558.24   32.10
  -1  -4 -10    6.70    6.20
  -1  -4 -10    1.40    4.00
  -1  -4 -10   14.70    7.60
   1   4  10    5.20    6.50
   2   4  -5   84.39    9.80
   2   4  -5   69.49    9.60
  -2  -4   5   89.19    9.20
  -2  -4   5   62.99   10.30
   1   1  -7  205.68   13.50
  -1  -1   7  225.78   13.90
  -1  -1   7  232.68   13.80
   0  -2  -9  158.68   12.70
   0  -2  -9  177.28   12.70
   0   2   9  151.38    9.70
  -1  -5 -11    1.90    3.80
   1   5  11    8.00    5.50
   1   5  11    8.00    2.20
   2   3  -6   25.30    4.80
   2   3  -6   30.00    7.20
  -2  -3   6   26.90    4.70
   1   0  -8   -0.40    0.50
  -1   0   8    1.00    1.00
   0  -3 -10   -3.50    3.70
   0  -3 -10    0.10    8.10
   0  -3 -10    0.00    5.70
   0  -3 -10   -1.40    2.50
   0   3  10   -1.20    5.10
   3   5  -5   50.69    7.00
  -3  -5   5   48.30    5.60
   2   2  -7   66.59    6.40
  -2  -2   7   67.69    6.30
   1  -1  -9    6.50    2.10
   0  -4 -11   10.60    7.50
   0  -4 -11   -0.80    7.10
   0   4  11    0.30    5.70
   3   4  -6  129.39   13.70
   3   4  -6  163.88   13.10
  -3  -4   6  136.49   15.10
  -3  -4   6  163.28   12.40
   2   1  -8   17.40    2.60
  -2  -1   8   19.70    2.90
   1  -2 -10  240.98   17.20
   1  -2 -10  237.68   17.30
  -1   2  10  263.67   20.70
   0  -5 -12   -1.40    3.50
   0   5  12    6.50    4.80
   3   3  -7    7.00    4.30
  -3  -3   7   13.10    4.70
   2   0  -9   -0.10    0.60
  -2   0   9   -1.10    0.90
   1  -3 -11   20.70    9.30
   1  -3 -11   41.60    8.20
   1  -3 -11   43.20    8.30
   1  -3 -11   28.20    6.50
  -1   3  11   32.40    8.40
   4   5  -6    6.60    3.50
  -4  -5   6    8.10    2.60
   3   2  -8 1396.36   79.19
   3   2  -8 1364.26   78.99
  -3  -2   8 1481.05   78.79
   2  -1 -10  143.19    9.90
   2  -1 -10  124.39   10.30
   1  -4 -12   21.50    9.40
   1  -4 -12    5.80    7.00
  -1   4  12   18.50    7.20
   4   4  -7   53.79    7.20
   4   4  -7   50.39    8.40
  -4  -4   7   57.39    6.30
   3   1  -9  111.09    7.50
  -3  -1   9  107.69    7.70
   2  -2 -11   16.60    4.10
   2  -2 -11   27.10    4.80
  -2   2  11   31.80    7.90
   4   3  -8   61.69    7.00
   4   3  -8   65.49    7.30
  -4  -3   8   58.29    6.60
  -4  -3   8   67.69    7.30
   3   0 -10   -0.70    0.60
  -3   0  10   -0.30    1.20
   2  -3 -12  120.79   13.10
   2  -3 -12  106.29   11.80
   2  -3 -12   98.89   15.30
  -2   3  12  109.89   14.30
   5   5  -7   36.10    6.50
  -5  -5   7   33.20    4.40
   4   2  -9    9.80    2.90
   4   2  -9   14.20    3.90
   3  -1 -11  142.99   10.70
   3  -1 -11  148.69   11.50
  -3   1  11  150.78    9.70
  -2   4  13   -5.70    5.40
   5   4  -8   -4.10    4.80
   5   4  -8    4.30    3.80
  -5  -4   8    6.20    2.60
   4   1 -10   -0.30    2.40
   4   1 -10    1.90    1.40
   3  -2 -12   22.60   11.10
   3  -2 -12   38.70    5.80
   3  -2 -12   28.20    5.20
   5   3  -9    8.90    3.40
   5   3  -9    2.60    3.20
  -5  -3   9    5.90    2.40
   4   0 -11    0.10    0.70
   4   0 -11    1.60    1.70
  -4   0  11   -0.60    2.10
   3  -3 -13   10.30    4.10
   3  -3 -13   20.30    8.40
   3  -3 -13    4.10    5.60
  -6  -5   8   11.00    3.00
   5   2 -10   38.60    5.70
   5   2 -10   37.20    5.00
  -5  -2  10   25.70    4.80
   4  -1 -12    6.00    2.70
   4  -1 -12    3.00    2.20
  -4   1  12    8.00    2.40
  -4   1  12    1.60    4.70
   3  -4 -14    1.60    6.60
  -3   4  14   -2.70    5.30
   6   4  -9    8.10    4.40
  -6  -4   9    8.30    3.10
   5   1 -11  100.69    6.60
  -5  -1  11   92.49    9.40
   4  -2 -13    0.00    2.50
   4  -2 -13    6.40    2.80
   4  -2 -13   -8.30    7.90
  -4   2  13    4.90    3.00
   6   3 -10   71.89    8.90
   6   3 -10   74.39    8.30
  -6  -3  10   68.89    7.40
  -5   0  12    9.70    3.90
   4  -3 -14   87.29   11.90
   4  -3 -14  131.59   13.10
   4  -3 -14  113.99   15.10
  -4   3  14  124.99   10.50
   6   2 -11   82.39    7.70
   6   2 -11   97.59    9.80
  -6  -2  11   92.79    8.60
   5  -1 -13    1.30    1.90
   5  -1 -13    1.70    2.90
  -5   1  13    0.50    2.20
  -5   1  13   -3.40    4.90
   4  -4 -15    9.60    6.10
  -4   4  15   -1.40    4.20
   7   4 -10   25.00    6.60
  -7  -4  10   20.70    4.30
   6   1 -12   14.00    4.00
  -6  -1  12   18.10    4.20
   5  -2 -14   -1.00    3.50
  -5   2  14    0.40    3.90
  -5   2  14    3.00    3.20
   7   3 -11    3.80    3.30
   7   3 -11   12.60    4.80
  -7  -3  11   11.00    3.50
   6   0 -13    2.00    2.10
   6   0 -13    0.20    1.50
  -6   0  13   -1.60    4.60
   5  -3 -15   82.69   10.90
   5  -3 -15   66.19   12.60
   7   2 -12  113.49   10.40
   7   2 -12  102.59    8.60
  -7  -2  12  102.69    9.80
   6  -1 -14    0.60    2.20
   6  -1 -14   -0.40    3.20
  -6   1  14    3.30    4.70
   5  -4 -16    3.40    4.50
   8   4 -11    2.90    3.50
  -8  -4  11    4.60    2.40
   7   1 -13   59.59    6.00
   7   1 -13   67.59    7.40
  -7  -1  13   68.19    8.00
   6  -2 -15  106.99   16.10
   6  -2 -15  119.69   11.30
  -6   2  15  115.59   14.30
   8   3 -12   -2.00    2.90
  -8  -3  12    1.90    2.30
   7   0 -14   -0.20    1.60
   7   0 -14    0.60    1.80
  -7   0  14    4.20    5.50
   6  -3 -16    9.70    6.80
   6  -3 -16   15.00    7.40
   8   2 -13  421.06   27.50
   8   2 -13  389.26   25.10
  -8  -2  13  427.86   28.00
   7  -1 -15   21.60    5.40
   7  -1 -15   18.60   11.80
   7  -1 -15   24.20    6.20
  -7   1  15   36.70    8.20
   9   4 -12   -2.30    2.70
  -9  -4  12   -3.20    2.00
   8   1 -14   45.90    6.40
   8   1 -14   43.10    5.20
  -8  -1  14   44.10    7.20
   7  -2 -16    0.10    7.80
   7  -2 -16    4.10    3.50
   7  -2 -16  -10.50    5.50
  -7   2  16   -3.40    3.40
   9   3 -13    3.80    2.80
  -9  -3  13    2.00    2.30
   8   0 -15   -1.20    2.10
   8   0 -15   -2.60    2.30
  -8   0  15   -3.70    5.10
   7  -3 -17   40.00    9.40
   9   2 -14   12.30    4.00
   9   2 -14   19.10    5.30
  -9  -2  14   14.60    4.60
   8  -1 -16   12.90    4.50
   8  -1 -16   21.10   10.70
   8  -1 -16    9.00    4.40
  -8   1  16   18.00    6.30
   9   1 -15   67.79    7.30
   9   1 -15   62.69    7.90
  -9  -1  15   67.09   10.20
   8  -2 -17   28.60    6.80
   8  -2 -17    8.80    8.60
  -8   2  17   26.60    6.60
  10   3 -14   -1.70    2.60
 -10  -3  14   -1.30    2.30
   9   0 -16    0.60    2.90
   9   0 -16   -2.80    3.50
  -9   0  16    4.00    4.50
   8  -3 -18   -7.60    6.00
  -8   3  18    5.20    3.90
  10   2 -15   21.00    5.30
 -10  -2  15   19.40    5.60
   9  -1 -17   -1.70   10.20
   9  -1 -17    5.80    3.60
  -9   1  17    5.70    4.10
  10   1 -16   72.29    8.60
 -10  -1  16   64.89   10.10
   9  -2 -18   -1.90    8.10
   9  -2 -18    4.70    6.00
  -9   2  18   -2.30    2.50
  11   3 -15   -4.20    3.20
 -11  -3  15   -1.00    2.80
  10   0 -17   -1.00    3.80
 -10   0  17    1.50    3.40
  11   2 -16   -0.90    2.90
  10  -1 -18   34.80    6.80
 -10   1  18   29.20    7.00
  11   1 -17    7.00    4.80
  10  -2 -19    6.30    8.00
 -10   2  19    1.80    2.90
  11   0 -18   -1.20    4.20
 -11   0  18    3.00    3.70
  12   2 -17   26.80    6.30
 -11   1  19   17.80    5.00
  12   1 -18    3.40    4.60
 -12  -1  18    3.00    3.20
 -12   0  19    3.60    3.00
 -17   0   9    3.30    5.70
  17   0  -9    7.70    4.50
 -16   1   9   24.10    8.50
  16  -1  -9   18.60    6.60
  16   0  -8   17.00    5.10
 -15   2   9   19.10    7.20
  15  -2  -9   18.00    5.30
 -16  -1   7   34.10    8.40
  16   1  -7   22.70    6.30
 -15   1   8   28.10    9.40
  15  -1  -8   37.90    7.80
 -16  -2   6   -0.20    3.90
  16   2  -6   -2.30    3.30
  14  -3  -9   -0.80    3.20
 -15   0   7   -4.50    6.00
 -15   0   7   -8.20    7.70
  15   0  -7    3.00    3.50
 -14   2   8    4.10    6.00
 -14   2   8   11.60    8.30
  14  -2  -8   13.40    5.00
 -15  -1   6   41.20    8.80
  15   1  -6   34.80    7.30
 -14   1   7   24.50    8.60
  14  -1  -7   36.00    7.60
 -15  -2   5   -0.20    3.80
  15   2  -5   -0.10    4.00
 -13   3   8   16.10   10.00
 -14   0   6    8.70    7.20
 -14   0   6    5.40    6.70
 -15  -3   4   -1.10    3.30
  15   3  -4   -3.00    3.20
 -13   2   7    7.90    5.40
 -13   2   7    3.40    6.80
  13  -2  -7   10.10    4.50
 -14  -1   5    0.80    8.00
 -14  -1   5   15.50    5.90
  14   1  -5    9.60    4.40
 -13   1   6   19.40    8.90
 -14  -2   4   32.70    7.60
  14   2  -4   33.50    7.00
 -12   3   7   -3.40    9.60
 -12   3   7    9.00    4.60
  12  -3  -7    3.70    3.40
 -13   0   5   39.70   11.00
 -13   0   5   47.80    9.30
  13   0  -5   60.69    8.30
 -14  -3   3   -3.80    3.50
  14   3  -3   10.40    4.50
 -12   2   6   50.89   12.50
 -12   2   6   35.90    8.70
 -13  -1   4   37.50    9.40
 -13  -1   4   29.60    8.10
  13   1  -4   34.80    7.50
 -11   4   7    4.30    4.20
  11  -4  -7    4.80    3.20
 -12   1   5   56.99   14.70
 -12   1   5   49.80    8.80
  12  -1  -5   60.39    8.50
 -13  -2   3   47.90   10.90
 -13  -2   3   63.19    8.50
  13   2  -3   55.49    8.90
 -11   3   6   -2.80   10.40
 -11   3   6   -3.80    4.90
  11  -3  -6    4.60    4.20
 -12   0   4   30.70    7.10
 -12   0   4   39.00    9.20
  12   0  -4   29.80    6.60
 -13  -3   2   13.40    4.50
  13   3  -2   21.60    6.00
 -11   2   5   51.09    9.50
  11  -2  -5   63.79   10.60
 -12  -1   3    2.90    6.90
  12   1  -3   10.80    4.80
 -10   4   6    4.10    3.80
  10  -4  -6    0.40    3.00
 -11   1   4   -2.20    3.80
 -11   1   4    0.30    9.30
  11  -1  -4   -0.50    2.70
 -12  -2   2   -1.60    2.90
 -12  -2   2    5.70    5.60
 -12  -2   2   -2.70    6.80
  12   2  -2   -1.10    3.30
 -10   3   5    1.30    4.60
  10  -3  -5   13.00    6.50
 -11   0   3  175.68   16.10
 -11   0   3  180.78   15.80
 -11   0   3  166.58   14.90
  11   0  -3  160.38   13.80
 -12  -3   1   25.90    6.00
  12   3  -1   25.70    7.10
  12   3  -1   29.40    4.00
 -10   2   4   16.90    6.60
  10  -2  -4   29.70    7.30
  10  -2  -4   26.90    6.10
 -11  -1   2    8.00    4.00
 -11  -1   2    3.70    3.70
  11   1  -2    3.20    3.60
 -12  -4   0    7.90    3.70
  12   4   0    7.30    4.20
  12   4   0    8.50    2.60
  -9   4   5    4.00    4.10
   9  -4  -5    9.00    4.30
 -10   1   3   76.29    8.90
 -10   1   3   53.79    7.20
  10  -1  -3   70.59    7.00
  10  -1  -3   66.39    8.10
 -11  -2   1   28.00    6.10
 -11  -2   1   29.90    7.40
  11   2  -1   19.90    3.80
  11   2  -1   25.50    4.50
  11   2  -1   33.60    7.00
  -9   3   4   -2.00    4.80
   9  -3  -4    0.30    4.70
   9  -3  -4    5.20    3.80
 -10   0   2    2.80    2.80
 -10   0   2    5.40    5.30
  10   0  -2   -1.50    3.20
 -11  -3   0   56.99   11.60
 -11  -3   0   64.99    7.90
  11   3   0   42.40    6.40
  11   3   0   64.29    9.70
  -8   5   5    2.10    4.10
   8  -5  -5    8.70    3.60
  -9   2   3   17.80    6.10
   9  -2  -3   10.00    4.50
   9  -2  -3    6.70    4.50
 -10  -1   1   -5.10    6.20
 -10  -1   1    6.20    3.40
 -11  -4  -1   22.60    5.30
  11   4   1   17.70    5.00
  11   4   1   19.30    3.40
  -8   4   4    9.90    4.60
   8  -4  -4   21.00    5.80
  -9   1   2   27.20    4.60
  -9   1   2   21.60    6.30
   9  -1  -2   22.10    5.70
   9  -1  -2   19.70    3.80
 -10  -2   0   31.30    8.00
 -10  -2   0   38.90   10.30
 -10  -2   0   24.30    6.40
  10   2   0   30.70    7.20
  10   2   0   40.40    4.80
  -8   3   3   13.80    5.40
   8  -3  -3    7.50    4.30
   8  -3  -3   10.40    4.90
  -9   0   1   30.60    7.70
  -9   0   1   22.20    4.40
 -10  -3  -1    0.60    5.70
 -10  -3  -1    7.00    7.80
 -10  -3  -1    9.40    3.40
  10   3   1    4.10    4.30
  10   3   1    1.80    2.40
  -7   5   4    3.80    4.20
   7  -5  -4   -0.90    3.60
  -8   2   2   77.29    9.20
   8  -2  -2   83.39    8.80
   8  -2  -2   62.59    6.30
   8  -2  -2   74.39    9.60
  -9  -1   0   18.70    7.00
  -9  -1   0   13.20    4.80
   9   1   0   13.80    2.50
   9   1   0   24.50    5.20
   9   1   0   13.30    4.20
 -10  -4  -2   22.90    5.40
  10   4   2   16.00    6.30
  -7   4   3   22.30    6.40
  -7   4   3   36.60    7.50
   7  -4  -3   20.60    6.90
   7  -4  -3   28.40    6.70
  -8   1   1  301.67   19.20
  -8   1   1  301.27   20.60
   8  -1  -1  297.67   19.10
  -9  -2  -1   37.00    9.20
  -9  -2  -1   36.30    6.60
  -9  -2  -1   47.70    7.20
   9   2   1   37.00    4.60
   9   2   1   41.70    5.30
   9   2   1   41.40    7.80
  -7   3   2    9.80    5.60
   7  -3  -2    3.00    3.20
   7  -3  -2   -5.50    4.30
  -8   0   0  228.38   17.70
  -8   0   0  224.58   16.20
   8   0   0  236.98   14.70
  -9  -3  -2   10.50    9.10
  -9  -3  -2    3.00    3.30
   9   3   2   -3.10    2.40
   6  -5  -3   23.20    6.20
  -7   2   1  240.98   18.30
   7  -2  -1  242.28   17.60
   7  -2  -1  222.78   14.50
  -8  -1  -1   44.10    8.40
  -8  -1  -1   60.19    7.50
   8   1   1   50.79    5.00
   8   1   1   62.19    4.80
  -9  -4  -3   77.99    9.00
   9   4   3   80.59   10.80
  -6   4   2   37.00    7.20
  -6   4   2   46.50    8.90
   6  -4  -2   27.80    7.80
   6  -4  -2   39.30    7.70
  -7   1   0  135.19    9.70
   7  -1   0  140.99   10.20
  -8  -2  -2   45.70    8.20
  -8  -2  -2   67.89    9.50
   8   2   2   68.09    5.90
   8   2   2   64.19    9.80
   8   2   2   61.09    5.50
  -6   3   1   10.80    5.70
   6  -3  -1    6.40    4.30
   6  -3  -1   14.20    5.00
   7   0   1  435.16   25.70
   7   0   1  488.65   26.80
  -8  -3  -3    6.20    6.20
  -8  -3  -3    2.20    4.50
  -8  -3  -3   10.10    4.00
   8   3   3    4.70    3.20
   8   3   3    7.40    2.50
  -5   5   2    3.00    5.30
   5  -5  -2   -1.00    3.80
  -6   2   0   37.10    9.00
   6  -2   0   58.59    6.50
  -7  -1  -2   58.29    9.10
  -7  -1  -2   79.29    8.50
   7   1   2   84.19    5.80
   7   1   2   81.49    5.70
  -8  -4  -4  152.98   13.40
   8   4   4  157.58   15.90
  -5   4   1   12.20    4.60
  -5   4   1   22.20    6.10
   5  -4  -1   11.10    5.30
   5  -4  -1   24.80    6.90
  -6   1  -1  319.97   19.70
   6  -1   1  328.57   20.50
   6  -1   1  351.16   20.60
  -7  -2  -3  159.88   14.70
  -7  -2  -3  152.98   14.50
   7   2   3  164.08   11.10
   7   2   3  192.58   11.80
   7   2   3  169.48   16.30
  -8  -5  -5    1.70    2.60
  -5   3   0    6.80    6.20
   5  -3   0   -0.30    3.70
   5  -3   0   -0.70    2.40
  -6   0  -2  159.38   11.40
   6   0   2  148.79   10.00
  -7  -3  -4   29.60    8.80
  -7  -3  -4   48.80    8.80
  -7  -3  -4   42.70    8.70
   7   3   4   44.10    5.50
   7   3   4   50.59   10.00
   7   3   4   44.10    5.60
   4  -5  -1   56.19    9.50
   5  -2   1   48.50    5.90
  -6  -1  -3  508.05   31.50
   6   1   3  495.75   28.50
   6   1   3  515.45   28.60
  -7  -4  -5   18.70   11.60
   7   4   5   23.20    7.10
  -4   4   0   20.20    6.40
  -4   4   0   25.30    6.80
   4  -4   0   28.80    7.90
   4  -4   0   19.70    6.10
  -5   1  -2   38.80    3.40
   5  -1   2   35.20    3.90
   5  -1   2   37.40    4.10
  -6  -2  -4   85.59    9.50
  -6  -2  -4   90.49    9.40
   6   2   4   79.29    6.70
   6   2   4   83.89    6.70
  -7  -5  -6    7.10    2.70
   7   5   6    5.70    3.60
  -4   3  -1    8.40    3.10
   4  -3   1   13.10    4.40
   4  -3   1    9.70    5.00
  -5   0  -3  126.79    9.10
   5   0   3  121.49    7.90
   5   0   3  108.49    7.50
  -6  -3  -5    6.10    6.90
  -6  -3  -5    0.50    6.00
  -6  -3  -5    6.20    3.60
   6   3   5    5.40    2.90
   6   3   5   14.00    7.50
  -3   5   0   14.30    6.00
   3  -5   0    5.30    4.40
   4  -2   2   14.60    3.30
  -5  -1  -4  128.59   10.40
  -5  -1  -4  109.19    8.30
   5   1   4  137.19    7.90
   5   1   4  119.09    8.00
  -6  -4  -6    2.60    5.60
  -6  -4  -6    3.20    9.00
   6   4   6   29.20   10.00
  -3   4  -1   12.30    5.40
  -3   4  -1    6.60    3.00
   3  -4   1    6.70    3.80
   3  -4   1    3.40    5.50
  -4   1  -3    0.00    0.80
   4  -1   3   -0.50    1.50
   4  -1   3    1.80    1.50
  -5  -2  -5   20.40    4.90
  -5  -2  -5   12.90    4.30
   5   2   5   14.70    2.70
  -6  -5  -7    1.30    2.40
   6   5   7    1.00    3.20
  -3   3  -2   26.10    7.30
  -3   3  -2   24.30    4.40
   3  -3   2   20.80    4.50
   3  -3   2   31.70    6.90
  -4   0  -4 5100.89  265.47
  -4   0  -4 5340.37  267.57
   4   0   4 4382.06  265.97
  -5  -3  -6   32.20   10.60
  -5  -3  -6   44.20    7.50
  -5  -3  -6   30.00    6.00
  -5  -3  -6   42.20    7.20
   5   3   6   45.20   10.30
   5   3   6   36.50    4.80
  -2   5  -1   34.10    7.70
   2  -5   1   26.20    6.50
   3  -2   3   46.30    5.40
  -4  -1  -5   15.60    3.60
  -4  -1  -5   16.10    2.60
   4   1   5   14.10    2.10
   4   1   5   12.80    1.80
  -5  -4  -7   20.00    6.50
  -5  -4  -7   25.00    8.00
   5   4   7   22.70    7.90
   5   4   7   21.30    5.60
  -2   4  -2    4.10    5.10
  -2   4  -2    1.90    3.30
   2  -4   2    1.40    2.90
   2  -4   2   -1.80    4.70
  -3   1  -4   24.80    2.40
   3  -1   4   27.60    3.40
   3  -1   4   23.60    3.00
  -4  -2  -6   14.70    4.20
  -4  -2  -6   23.20    6.20
  -4  -2  -6   15.10    3.90
   4   2   6    8.70    2.30
  -5  -5  -8    4.40    3.10
   5   5   8    6.30    3.90
  -2   3  -3  113.59   10.20
  -2   3  -3  106.59   11.40
   2  -3   3  103.19   10.00
  -3   0  -5  543.95   29.90
   3   0   5  540.85   30.30
  -4  -3  -7   14.40    4.60
  -4  -3  -7    6.30    3.50
  -4  -3  -7    7.60    5.20
  -4  -3  -7   -2.40    9.90
   4   3   7    5.90    5.60
   4   3   7    8.80    3.20
  -1   5  -2    2.20    4.40
   1  -5   2   -0.80    3.20
  -2   2  -4   87.69    7.80
   2  -2   4   91.89    7.80
  -3  -1  -6    7.90    2.10
   3   1   6    6.00    1.30
   3   1   6    5.40    1.60
  -4  -4  -8   36.10   10.20
   4   4   8   45.50   12.60
  -1   4  -3    6.80    5.10
  -1   4  -3   -4.30    3.70
   1  -4   3   -4.80    4.40
   2  -1   5   54.89    4.90
   2  -1   5   49.20    4.70
  -3  -2  -7   62.79    7.30
  -3  -2  -7   59.09    8.30
  -3  -2  -7   58.79    6.30
   3   2   7   51.59    4.60
  -4  -5  -9    2.00    3.50
   4   5   9    6.40    4.60
  -1   3  -4  119.79   13.30
  -1   3  -4  166.58   13.00
   1  -3   4  161.48   12.60
  -2   0  -6  684.43   36.90
   2   0   6  661.63   37.30
  -3  -3  -8  -10.00    9.00
  -3  -3  -8   -3.40    4.10
  -3  -3  -8    0.90    4.90
  -3  -3  -8    7.20    3.70
   3   3   8    9.60    6.10
   0   5  -3    7.60    4.20
   0  -5   3    3.40    2.90
  -1   2  -5  154.48   11.70
   1  -2   5  162.78   11.70
  -2  -1  -7    2.40    1.30
   2   1   7    4.80    1.00
  -3  -4  -9    7.80    7.30
  -3  -4  -9   11.30    6.10
  -3  -4  -9   12.70    7.40
   0   4  -4   22.80    7.10
   0   4  -4   18.30    5.30
   0  -4   4   16.50    5.80
   0  -4   4   17.60    5.80
  -1   1  -6  403.76   25.00
   1  -1   6  451.75   25.40
   1  -1   6  441.96   25.30
  -2  -2  -8  210.08   16.10
  -2  -2  -8  209.08   15.10
  -2  -2  -8  226.38   16.60
   2   2   8  207.08   12.70
  -3  -5 -10    0.70    3.60
   3   5  10   -2.90    4.30
   0   3  -5   63.69    9.50
   0   3  -5   75.49    8.10
   0  -3   5   94.09    9.90
   0  -3   5   70.99    7.70
  -1   0  -7   95.09    5.90
   1   0   7   89.69    6.10
  -2  -3  -9   19.70    6.80
  -2  -3  -9    6.50    3.60
  -2  -3  -9    3.40    4.60
  -2  -3  -9    5.40    3.70
   2   3   9   -1.90    3.20
   2   3   9   16.40    7.30
   1   5  -4   13.10    4.30
  -1  -5   4   14.60    3.70
   0   2  -6   18.60    3.40
   0  -2   6   19.70    3.50
  -1  -1  -8  185.48   12.10
  -2  -4 -10   13.50    7.30
   1   4  -5    0.20    3.90
   1   4  -5    4.00    3.90
  -1  -4   5    6.00    3.70
  -1  -4   5    2.90    4.90
   0   1  -7   39.70    3.80
   0  -1   7   44.60    4.40
   0  -1   7   47.00    4.50
  -1  -2  -9   44.60    6.20
  -1  -2  -9   33.40    4.90
   1   2   9   31.40    3.10
   2   5  11    2.20    4.50
   2   5  11    3.00    1.60
   1   3  -6   18.60    4.60
   1   3  -6   11.30    6.90
  -1  -3   6    9.60    4.20
   0   0  -8  803.02   44.20
   0   0   8  799.72   44.20
  -1  -3 -10   -4.30    5.20
  -1  -3 -10    2.40    2.90
  -1  -3 -10   -0.40    3.20
  -1  -3 -10   -5.70    7.70
   1   3  10   14.60    5.90
   2   5  -5   67.39    7.70
  -2  -5   5   54.29    6.10
   1   2  -7   71.09    6.80
  -1  -2   7   74.39    6.80
   0  -1  -9 1503.75   83.09
  -1  -4 -11   19.70    7.40
  -1  -4 -11   18.80    7.30
   1   4  11   10.60    6.90
   2   4  -6    0.70    3.30
   2   4  -6    6.50    4.00
  -2  -4   6   -9.20    5.50
  -2  -4   6    1.40    2.70
   1   1  -8  129.09    8.50
  -1  -1   8  125.29    8.90
  -1  -1   8  123.79    8.80
   0  -2 -10    1.20    2.10
   0  -2 -10    2.00    2.40
   0   2  10    4.40    3.10
  -1  -5 -12    4.60    3.30
   2   3  -7   20.30    6.10
   2   3  -7   21.40    4.80
  -2  -3   7   24.30    4.40
  -2  -3   7   23.20    5.10
   1   0  -9  529.45   30.20
  -1   0   9  545.35   30.20
   0  -3 -11   13.30    4.50
   0  -3 -11   -2.90    8.50
   0  -3 -11   14.80    4.80
   0   3  11    9.00    6.10
   3   5  -6    2.10    2.70
  -3  -5   6    3.60    2.10
   2   2  -8  129.49   10.00
   2   2  -8  120.39   11.40
  -2  -2   8  136.59   10.00
   1  -1 -10  253.57   15.90
   1  -1 -10  246.38   16.70
  -1   1  10  239.58   14.90
   0   4  12   38.60    9.40
   3   4  -7   26.80    7.10
   3   4  -7   36.60    6.30
  -3  -4   7   35.40    4.90
   2   1  -9   84.09    6.20
  -2  -1   9   89.79    6.80
   1  -2 -11  243.78   17.30
   1  -2 -11  234.68   17.00
  -1   2  11  230.28   19.70
   3   3  -8   -2.20    2.20
   3   3  -8   -2.60    3.30
  -3  -3   8    4.70    2.40
  -3  -3   8    8.20    3.80
   2   0 -10  522.15   28.50
  -2   0  10  477.25   28.20
   1  -3 -12   49.60    7.90
   1  -3 -12   52.99    9.00
   1  -3 -12   45.90    8.90
   1  -3 -12   39.80   11.50
  -1   3  12   33.90    8.90
   4   5  -7    8.20    4.10
  -4  -5   7    8.50    2.50
   3   2  -9   81.19    7.60
   3   2  -9   96.09    8.20
   2  -1 -11   32.30    4.00
   2  -1 -11   28.40    4.70
  -2   1  11   28.10    3.30
   1  -4 -13    4.40    8.20
   1  -4 -13    2.80    6.70
  -1   4  13    8.80    7.10
   4   4  -8    6.70    5.00
  -4  -4   8    7.40    3.10
   3   1 -10   -0.70    1.20
  -3  -1  10   -3.00    2.20
   2  -2 -12   -1.50    2.80
   2  -2 -12   -0.20    1.90
  -2   2  12    4.10    4.00
   4   3  -9   14.70    4.50
   4   3  -9    9.30    3.30
  -4  -3   9   12.30    3.40
   3   0 -11  334.47   20.40
   3   0 -11  357.66   20.20
  -3   0  11  323.07   19.70
   2  -3 -13   21.90    5.60
   2  -3 -13    8.20    7.90
   2  -3 -13   19.40    7.50
  -2   3  13   19.60    6.90
   5   5  -8   24.10    5.50
  -5  -5   8   23.10    3.70
   4   2 -10  339.17   21.80
   4   2 -10  347.67   22.10
  -4  -2  10  339.97   21.30
   3  -1 -12   33.80    5.10
   3  -1 -12   28.10    4.00
  -3   1  12   27.90    7.60
  -3   1  12   30.10    3.40
   2  -4 -14   21.80    8.00
  -2   4  14    4.60    5.60
   5   4  -9    6.50    4.00
  -5  -4   9    4.10    2.40
   4   1 -11    3.10    1.30
   4   1 -11    6.80    2.90
   3  -2 -13    3.80   10.50
   3  -2 -13    5.70    3.00
   3  -2 -13    6.70    4.00
  -3   2  13   10.20    3.10
  -3   2  13    8.40    5.20
   5   3 -10  150.68   12.90
   5   3 -10  153.38   12.70
  -5  -3  10  152.28   11.70
   4   0 -12   50.59    5.40
   4   0 -12   57.59    5.00
  -4   0  12   54.79    5.00
   3  -3 -14    3.50    5.80
   3  -3 -14   18.70    8.20
   3  -3 -14   -1.70    4.40
  -3   3  14   11.80    4.40
  -3   3  14    7.30    5.80
  -6  -5   9   37.00    4.10
   5   2 -11    6.80    3.40
   5   2 -11    2.40    2.40
  -5  -2  11    0.80    2.50
   4  -1 -13    4.40    2.30
   4  -1 -13    5.90    3.20
  -4   1  13    1.50    4.70
  -4   1  13    4.80    2.60
   3  -4 -15   -6.30    5.50
  -3   4  15    2.20    5.00
   6   4 -10    1.00    4.10
  -6  -4  10    0.90    2.20
   5   1 -12   11.00    3.40
   5   1 -12   11.40    2.20
  -5  -1  12   11.80    3.50
   4  -2 -14    4.90   11.00
   4  -2 -14   -0.50    2.00
   4  -2 -14    0.10    3.00
  -4   2  14   -3.80    2.20
  -4   2  14   -2.80    4.20
   6   3 -11   40.40    7.20
   6   3 -11   31.90    6.10
  -6  -3  11   42.40    5.90
   5   0 -13   14.00    2.80
  -5   0  13   10.00    5.10
   4  -3 -15   -4.60    5.10
   4  -3 -15    1.40    7.70
   6   2 -12   71.29    6.80
   6   2 -12   77.19    9.40
  -6  -2  12   77.19    7.90
   5  -1 -14   23.00    5.80
   5  -1 -14   13.10    3.60
  -5   1  14   26.40    7.00
  -5   1  14   21.30    4.30
   4  -4 -16    4.10    5.60
  -4   4  16   -2.50    4.00
  -7  -4  11    3.70    2.30
   6   1 -13    4.30    2.20
  -6  -1  13    7.30    3.20
   5  -2 -15   56.99    7.50
  -5   2  15   57.29    9.50
  -5   2  15   53.19   10.90
   7   3 -12   13.00    4.00
  -7  -3  12    5.60    3.40
   6   0 -14   12.10    3.20
   6   0 -14    7.40    3.10
  -6   0  14    8.30    5.70
   5  -3 -16   -9.80    7.20
   5  -3 -16    1.20    6.30
   7   2 -13  486.15   29.90
   7   2 -13  539.45   32.60
  -7  -2  13  482.25   32.10
   6  -1 -15    6.90    3.90
  -6   1  15    4.60    4.40
   8   4 -12    7.10    3.50
  -8  -4  12    1.40    2.00
   7   1 -14   27.10    3.60
   7   1 -14   19.00    4.80
  -7  -1  14   29.30    5.70
   6  -2 -16    9.00    4.20
   6  -2 -16   11.80    5.60
  -6   2  16    5.90    4.80
   8   3 -13    5.50    3.90
  -8  -3  13    8.60    3.20
   7   0 -15   -1.80    2.30
   7   0 -15   -0.60    2.00
  -7   0  15    1.90    5.10
   6  -3 -17    8.60    7.30
   6  -3 -17    8.10    7.90
  -6   3  17    6.80    5.00
   8   2 -14  214.78   16.20
  -8  -2  14  185.48   15.90
   7  -1 -16   31.00    6.30
   7  -1 -16   22.80    5.80
  -7   1  16   38.00    8.10
   9   4 -13    7.70    3.10
  -9  -4  13    5.20    2.20
   8   1 -15   38.70    5.20
   8   1 -15   36.30    5.80
  -8  -1  15   33.90    7.90
   7  -2 -17    7.30    4.70
   7  -2 -17    2.90    8.50
  -7   2  17   13.40    5.20
   9   3 -14    3.80    3.10
  -9  -3  14    3.50    2.60
   8   0 -16   -3.00    2.50
   8   0 -16   -0.10    2.60
  -8   0  16    0.40    4.00
   7  -3 -18   -4.80    6.70
  -7   3  18    0.30    4.10
   9   2 -15   10.60    3.60
  -9  -2  15   11.70    4.10
   8  -1 -17   54.19    8.20
  -8   1  17   58.69    8.90
   9   1 -16   52.29   11.70
   9   1 -16   77.99    9.00
  -9  -1  16   78.29   10.80
   8  -2 -18    9.10    4.80
   8  -2 -18   -5.80    8.90
  -8   2  18   -0.90    2.90
  10   3 -15    3.60    2.80
 -10  -3  15    0.60    2.70
   9   0 -17    0.00    4.00
  -9   0  17    2.90    3.70
  10   2 -16    6.10    3.80
 -10  -2  16   -5.00    3.20
   9  -1 -18  107.19   10.40
  -9   1  18   90.49   11.10
  10   1 -17   15.70    5.20
 -10  -1  17    6.90    4.90
   9  -2 -19   23.90    8.20
   9  -2 -19    7.40   10.30
  -9   2  19    7.70    3.70
  10   0 -18    5.20    4.20
 -10   0  18   -1.10    2.60
  11   2 -17    4.30    3.60
 -11  -2  17    3.70    3.80
  10  -1 -19   18.30    5.10
 -10   1  19    3.40    3.50
  11   1 -18    4.40    4.60
 -11  -1  18    0.50    3.20
  11   0 -19   54.39    7.40
 -11   0  19   39.00    6.80
 -17   0   8   -6.50    7.00
 -17  -1   7   -6.90    5.60
  17   1  -7    1.20    3.20
 -16   1   8    8.50    8.80
  16  -1  -8    7.50    5.00
 -16   0   7   16.40    8.20
  16   0  -7    1.60    3.70
 -15   2   8    4.10    5.80
 -15   2   8   16.90    8.80
  15  -2  -8    8.00    4.20
 -16  -1   6    3.10    6.40
  16   1  -6    2.60    3.10
 -15   1   7   84.19   14.90
  15  -1  -7   81.19   10.50
 -16  -2   5    5.10    4.00
  16   2  -5    8.30    4.30
 -14   3   8    1.20    6.00
  14  -3  -8    1.30    3.20
 -15   0   6   -0.80    7.70
 -15   0   6    0.50    8.10
  15   0  -6   -0.60    2.50
 -14   2   7   51.79   12.10
  14  -2  -7   33.50    6.70
 -15  -1   5  171.28   16.70
  15   1  -5  169.78   15.80
 -14   1   6  156.78   19.60
  14  -1  -6  210.78   17.50
 -15  -2   4    6.00    4.20
  15   2  -4   -0.50    3.40
 -13   3   7    2.10    4.20
  13  -3  -7    0.10    3.40
 -14   0   5    0.40    5.60
 -14   0   5   10.10    6.90
  14   0  -5   -0.60    3.20
  15   3  -3   15.90    5.60
 -13   2   6    0.50    5.70
 -13   2   6   -1.80    7.60
  13  -2  -6   -1.90    3.60
 -14  -1   4   12.40    6.10
 -14  -1   4    3.50    7.30
 -14  -1   4  -11.50    6.50
  14   1  -4    8.10    4.20
 -12   4   7   11.80    5.60
 -13   1   5   78.29   15.70
  13  -1  -5   61.79    8.90
 -14  -2   3    4.70    9.40
 -14  -2   3    3.70    3.40
  14   2  -3   10.90    3.90
 -12   3   6   10.90    4.90
  12  -3  -6   10.00    4.40
 -13   0   4    4.80    6.80
 -14  -3   2   -0.40    3.80
  14   3  -2    0.50    3.60
 -12   2   5   35.70    8.50
  12  -2  -5   31.10    7.90
 -13  -1   3   63.49    9.80
 -13  -1   3   84.89   11.70
  13   1  -3   72.29    9.40
 -11   4   6   -1.80    3.50
  11  -4  -6    2.80    3.00
 -12   1   4    8.70    9.70
 -12   1   4   -0.80    4.40
 -13  -2   2   31.10    7.00
 -13  -2   2   15.40    6.40
  13   2  -2   27.70    7.00
  11  -3  -5   94.09   11.70
 -12   0   3    8.00    4.80
 -12   0   3   -0.70    4.50
 -12   0   3   10.30    6.70
  12   0  -3   -0.80    2.70
 -13  -3   1    9.90    4.60
  13   3  -1   16.20    5.10
  13   3  -1    4.40    3.90
 -11   2   4    0.90    4.10
  11  -2  -4   18.60    6.20
  11  -2  -4   -0.50    4.30
 -12  -1   2   11.50    4.90
 -12  -1   2   -0.80    6.20
 -12  -1   2   -3.60    4.10
  12   1  -2    4.10    3.50
 -10   4   5   -0.70    3.50
  10  -4  -5    1.60    2.90
 -11   1   3   17.80    5.70
 -11   1   3    9.90    4.80
 -12  -2   1   37.90    7.00
  12   2  -1   50.79    8.00
  12   2  -1   47.80    5.90
 -10   3   4   87.99   11.70
  10  -3  -4   89.79   11.30
  10  -3  -4   76.59   10.90
 -11   0   2   -3.60    3.30
 -11   0   2    0.10    5.40
  11   0  -2   -3.00    3.80
 -12  -3   0   33.40    6.30
  12   3   0   40.40    7.90
  12   3   0   42.90    4.70
 -10   2   3   -3.30    4.80
  10  -2  -3    5.00    4.00
  10  -2  -3    4.70    4.60
 -11  -1   1   59.29    8.60
 -11  -1   1   46.70    8.60
 -11  -1   1   58.49   10.80
  11   1  -1   67.09    8.10
 -12  -4  -1    5.40    3.60
  12   4   1    2.20    3.50
  12   4   1    1.20    1.80
  -9   4   4   -0.70    4.40
   9  -4  -4    1.60    3.00
 -10   1   2   60.79    8.70
 -10   1   2   58.89    7.10
  10  -1  -2   63.29    6.70
  10  -1  -2   71.89    8.00
 -11  -2   0   -1.20    7.40
 -11  -2   0    4.70    4.10
 -11  -2   0    2.30    3.60
  11   2   0   -1.40    2.60
  11   2   0    4.40    4.20
  -9   3   3   50.09    9.90
   9  -3  -3   82.69   10.40
   9  -3  -3   71.19    9.30
 -10   0   1    6.40    6.00
 -10   0   1    3.90    3.20
  10   0  -1   -0.50    3.60
 -11  -3  -1    4.40    3.70
 -11  -3  -1   14.30    8.50
 -11  -3  -1    8.70    7.40
  11   3   1   -1.20    4.20
   8  -5  -4   -0.70    2.80
  -9   2   2   60.69    9.30
   9  -2  -2   69.09    7.90
   9  -2  -2   49.30    8.80
 -10  -1   0    1.00    3.10
  10   1   0    9.40    4.10
 -11  -4  -2    0.90    2.70
  11   4   2    1.30    2.00
  11   4   2    2.60    4.00
  -8   4   3    8.40    5.10
   8  -4  -3   14.10    4.60
  -9   1   1   -1.10    5.40
  -9   1   1    4.20    2.90
   9  -1  -1    4.50    2.50
 -10  -2  -1    3.80    3.50
 -10  -2  -1    0.60    7.30
 -10  -2  -1    8.40    4.30
  10   2   1    2.20    1.80
  10   2   1    5.50    4.40
  -8   3   2   35.90    9.20
   8  -3  -2   49.80    7.90
   8  -3  -2   41.60    7.40
  -9   0   0    1.00    2.40
   9   0   0    2.10    2.90
 -10  -3  -2    4.70    3.00
 -10  -3  -2    1.90    7.90
 -10  -3  -2   12.70    6.40
  10   3   2    0.30    2.50
  -7   5   3    7.80    4.60
   7  -5  -3   20.00    5.30
   8  -2  -1    2.90    4.40
   8  -2  -1    0.00    2.40
  -9  -1  -1    0.90    6.40
  -9  -1  -1    0.10    2.60
   9   1   1    1.20    3.70
   9   1   1   -0.80    3.00
 -10  -4  -3   14.80    4.40
  10   4   3   11.10    5.20
  -7   4   2    4.60    3.50
  -7   4   2    4.90    5.40
   7  -4  -2   10.40    4.80
   7  -4  -2    3.00    4.70
  -8   1   0    8.90    4.60
   8  -1   0    3.10    1.70
  -9  -2  -2  149.99   13.80
  -9  -2  -2  168.68   16.20
  -9  -2  -2  159.88   15.60
   9   2   2  170.38   11.60
   9   2   2  175.38   11.80
   9   2   2  168.48   15.20
  -7   3   1   41.30    9.30
   7  -3  -1   42.20    6.80
   7  -3  -1   43.30    8.30
  -8   0  -1   -2.80    1.50
  -8   0  -1   -2.40    5.00
   8   0   1    1.60    2.60
  -9  -3  -3    9.00    6.20
  -9  -3  -3    9.10    4.30
   9   3   3   11.30    5.20
   9   3   3   11.50    3.30
   6  -5  -2   19.50    5.60
  -7   2   0   43.20    8.60
   7  -2   0   37.40    5.60
  -8  -1  -2   23.10    4.70
  -8  -1  -2   20.60    5.90
   8   1   2   18.50    3.00
   8   1   2   17.30    2.50
  -9  -4  -4  263.07   19.50
   9   4   4  284.07   22.00
  -6   4   1   14.70    6.10
  -6   4   1   24.80    7.30
   6  -4  -1   34.60    7.20
   6  -4  -1   21.40    7.40
  -7   1  -1  241.88   16.30
   7  -1   1  255.57   16.90
   7  -1   1  286.87   17.00
  -8  -2  -3   40.00    8.00
  -8  -2  -3   28.80    6.30
   8   2   3   24.40    3.70
   8   2   3   36.90    4.20
   8   2   3   41.20    8.20
  -6   3   0   53.19   10.90
   6  -3   0   59.89    8.00
   6  -3   0   69.69    9.70
  -7   0  -2    0.90    2.00
   7   0   2    0.40    1.50
   7   0   2   -0.90    2.00
  -8  -3  -4   48.90   10.40
  -8  -3  -4   25.40    8.00
  -8  -3  -4   43.10    7.30
   8   3   4   46.30    5.50
   8   3   4   50.69    9.70
   8   3   4   42.10    5.80
  -5   5   1    1.90    5.20
   5  -5  -1   -1.20    4.20
  -6   2  -1   34.90    8.20
   6  -2   1   21.20    4.30
  -7  -1  -3    1.70    1.90
  -7  -1  -3   14.70    4.80
   7   1   3    2.00    1.80
  -8  -4  -5   44.50    7.10
  -5   4   0   27.10    7.50
   5  -4   0   18.00    6.70
   5  -4   0   31.10    7.40
  -6   1  -2  302.57   18.80
   6  -1   2  312.87   19.60
   6  -1   2  327.97   19.50
  -7  -2  -4  138.79   13.70
  -7  -2  -4  168.78   13.90
   7   2   4  156.58   15.50
   7   2   4  138.19   10.20
   7   2   4  160.08   10.60
   5  -3   1   28.40    6.40
   5  -3   1   17.20    5.10
  -6   0  -3    1.10    1.60
   6   0   3    1.50    1.60
   6   0   3   -2.40    1.50
  -7  -3  -5   -0.40    5.60
  -7  -3  -5    0.40    3.70
   7   3   5    3.90    5.20
   7   3   5    3.90    3.00
   7   3   5    0.50    2.10
  -4   5   0   29.40    8.00
   4  -5   0   18.60    5.30
   5  -2   2  217.48   15.60
  -6  -1  -4    0.90    7.40
  -6  -1  -4    5.50    3.00
   6   1   4    8.20    1.70
   6   1   4    7.50    1.90
  -7  -4  -6   39.50    7.50
   7   4   6   47.60   10.90
  -4   4  -1    8.10    4.50
  -4   4  -1    1.10    3.50
   4  -4   1    7.30    4.40
   4  -4   1    3.40    4.20
  -5   1  -3  608.54   34.90
   5  -1   3  613.94   35.70
   5  -1   3  632.64   35.70
  -6  -2  -5    1.40    2.60
  -6  -2  -5    5.30    3.30
  -6  -2  -5    0.30    3.80
   6   2   5   -3.10    5.70
   6   2   5    3.40    1.70
   6   2   5    1.30    1.90
  -7  -5  -7   -2.00    2.10
   7   5   7   -0.30    2.90
  -4   3  -2  116.29   10.70
   4  -3   2  115.29   11.80
   4  -3   2  116.59   10.90
   5   0   4    1.30    1.30
  -6  -3  -6  314.07   24.20
  -6  -3  -6  301.27   23.90
   6   3   6  294.57   19.90
   6   3   6  350.06   26.90
   6   3   6  325.67   20.60
  -3   5  -1   33.40    7.60
   3  -5   1   37.50    7.10
   4  -2   3   12.50    3.30
  -5  -1  -5   10.00    3.10
  -5  -1  -5    5.20    1.80
   5   1   5    9.40    2.20
   5   1   5    7.50    1.50
  -6  -4  -7   15.10    6.20
  -3   4  -2    5.60    4.40
  -3   4  -2    4.10    3.30
   3  -4   2    3.70    5.70
   3  -4   2    5.90    2.90
  -4   1  -4  100.49    6.80
   4  -1   4  103.49    7.60
   4  -1   4   96.59    7.60
  -5  -2  -6    3.30    2.80
  -5  -2  -6   -0.30    2.10
   5   2   6    1.90    1.90
   5   2   6    2.60    1.60
  -6  -5  -8   -2.90    2.00
   6   5   8   -1.80    3.10
  -3   3  -3  394.46   25.80
  -3   3  -3  357.86   26.10
   3  -3   3  383.06   25.90
   3  -3   3  391.46   25.90
  -4   0  -5    0.60    0.70
  -4   0  -5    1.50    1.40
   4   0   5   -1.80    1.00
  -5  -3  -7   40.50    6.20
  -5  -3  -7   52.79   13.20
  -5  -3  -7   38.40    6.80
  -5  -3  -7   27.70    7.40
   5   3   7   28.00    5.00
   5   3   7   55.89   10.60
  -2   5  -2   21.10    6.50
   2  -5   2   12.50    4.90
   3  -2   4   10.60    3.20
  -4  -1  -6   25.30    3.40
  -4  -1  -6   26.50    4.60
   4   1   6   31.00    2.50
   4   1   6   27.30    3.00
  -5  -4  -8    3.80    6.90
  -5  -4  -8    0.90    5.70
   5   4   8   -1.70    5.90
  -2   4  -3   27.10    7.90
  -2   4  -3   18.30    5.10
   2  -4   3   23.60    6.50
   2  -4   3   24.50    7.60
  -3   1  -5   46.90    4.00
   3  -1   5   48.70    4.60
   3  -1   5   43.30    4.60
  -4  -2  -7   14.60    4.20
  -4  -2  -7   11.70    3.30
   4   2   7   10.50    2.30
  -5  -5  -9    0.10    2.30
   5   5   9    2.40    3.60
  -2   3  -4  158.88   14.10
  -2   3  -4  150.28   12.70
   2  -3   4  145.59   12.70
  -3   0  -6   -0.30    0.70
   3   0   6    0.00    1.00
  -4  -3  -8   33.90   11.10
  -4  -3  -8   50.89    7.80
  -4  -3  -8   50.79    8.30
  -4  -3  -8   61.29    7.80
   4   3   8   47.50    5.70
   4   3   8   48.50   10.50
  -1   5  -3    2.40    4.40
   1  -5   3   -4.30    2.50
  -2   2  -5  130.79   10.50
   2  -2   5  138.19   10.50
  -3  -1  -7    5.10    2.00
   3   1   7    8.90    2.40
   3   1   7    6.90    1.30
  -4  -4  -9    5.30    5.90
  -4  -4  -9    2.50    6.50
   4   4   9   16.00    7.70
  -1   4  -4    5.80    3.80
  -1   4  -4    6.90    5.80
   1  -4   4    4.00    4.40
   1  -4   4    5.10    3.70
   2  -1   6   40.30    4.10
   2  -1   6   34.40    4.20
  -3  -2  -8   -4.40    3.30
  -3  -2  -8    0.60    2.20
  -3  -2  -8    2.70    2.10
   3   2   8   -0.30    1.30
  -4  -5 -10    5.10    3.90
   4   5  10    5.60    4.40
  -1   3  -5  126.59   10.90
  -1   3  -5  102.09   11.50
   1  -3   5  112.79   10.40
  -2   0  -7    0.40    0.60
   2   0   7    1.00    1.30
  -3  -3  -9    9.10    3.70
  -3  -3  -9   -8.80   10.70
  -3  -3  -9   14.40    5.50
  -3  -3  -9   21.30    6.90
   3   3   9   19.30    5.30
   3   3   9   18.40    6.10
   0   5  -4   -0.10    2.90
   0  -5   4   -1.30    2.00
  -1   2  -6   -0.10    1.30
   1  -2   6    2.80    2.10
  -2  -1  -8    2.30    1.60
   2   1   8    1.60    1.50
  -3  -4 -10   15.00    6.80
   3   4  10   33.20    9.40
   0   4  -5   64.39   10.20
   0   4  -5   49.60    8.30
   0  -4   5   68.29    8.50
   0  -4   5   51.39    8.30
  -1   1  -7  180.68   12.50
   1  -1   7  213.08   13.10
   1  -1   7  202.18   13.00
  -2  -2  -9    0.90    1.90
  -2  -2  -9   -0.20    3.20
   2   2   9   -2.40    1.20
  -3  -5 -11   -1.10    3.30
   3   5  11    5.80    2.00
   3   5  11   -1.80    3.70
   0   3  -6   37.90    5.70
   0   3  -6   29.10    8.10
   0  -3   6   32.00    5.50
   0  -3   6   31.00    6.90
  -1   0  -8    0.10    0.60
   1   0   8    0.40    1.10
  -2  -3 -10   51.19    8.40
  -2  -3 -10   54.59   15.10
  -2  -3 -10   66.49    8.80
  -2  -3 -10   79.19   10.60
   1   5  -5    8.40    3.50
  -1  -5   5    8.70    3.10
   0  -2   7    5.80    2.70
  -1  -1  -9  325.67   20.00
   1   1   9  326.47   19.30
  -2  -4 -11   12.60    6.60
   2   4  11   27.00    8.50
   1   4  -6   21.90    6.50
   1   4  -6   29.20    7.20
  -1  -4   6   25.80    5.60
  -1  -4   6   26.70    7.60
   0   1  -8  525.95   31.30
   0  -1   8  553.34   31.80
   0  -1   8  572.14   31.90
  -1  -2 -10  125.29   11.20
  -1  -2 -10  115.09   10.50
   1   2  10  144.79   14.80
   1   3  -7   31.60    8.60
   1   3  -7   38.60    5.90
  -1  -3   7   34.90    5.90
  -1  -3   7   37.10    5.90
   0   0  -9   -0.20    0.70
   0   0   9   -1.30    1.10
  -1  -3 -11    0.10    3.30
  -1  -3 -11   -6.80    5.70
  -1  -3 -11    1.40    9.30
  -1  -3 -11   -4.80    2.90
   1   3  11    1.30    5.70
   2   5  -6    2.70    3.30
  -2  -5   6    3.00    2.20
   1   2  -8  408.66   26.40
  -1  -2   8  451.65   26.60
   0  -1 -10   81.29    6.90
   0  -1 -10   80.39    8.00
   0   1  10   83.99    6.20
  -1  -4 -12    3.70    6.80
  -1  -4 -12   -6.50    6.50
   1   4  12   -2.80    5.20
   2   4  -7    3.00    3.60
   2   4  -7   -3.70    4.20
  -2  -4   7    1.90    2.40
  -2  -4   7   -0.70    6.60
   1   1  -9    5.20    1.70
  -1  -1   9   13.50    3.50
   0  -2 -11    6.50    3.20
   0  -2 -11    8.40    2.70
   2   3  -8   36.00    5.70
   2   3  -8   40.10    7.50
  -2  -3   8   30.70    4.80
  -2  -3   8   29.40    5.80
   1   0 -10    0.70    0.80
  -1   0  10    0.60    1.30
   0  -3 -12   25.10   10.40
   0  -3 -12   27.20    6.60
   0  -3 -12   36.40    7.40
   0  -3 -12   28.10    7.50
   0   3  12   33.20    9.50
   3   5  -7   28.00    5.40
  -3  -5   7   26.90    3.90
   2   2  -9  339.07   22.50
   2   2  -9  331.97   21.90
  -2  -2   9  371.26   22.10
   1  -1 -11   27.90    4.00
   1  -1 -11   37.00    5.50
  -1   1  11   32.40    3.50
   0  -4 -13   33.20    9.30
   3   4  -8    8.20    4.90
   3   4  -8   11.50    4.30
  -3  -4   8   12.00    3.40
   2   1 -10  125.59    8.60
  -2  -1  10  144.19    9.70
   1  -2 -12   18.70    4.40
   1  -2 -12   16.40    4.90
  -1   2  12   26.10    6.70
   3   3  -9    8.70    3.40
   3   3  -9   11.60    3.50
  -3  -3   9   14.40    3.30
  -3  -3   9   22.60    5.40
   2   0 -11   -0.90    0.60
  -2   0  11   -1.30    1.50
   1  -3 -13   14.70    5.70
   1  -3 -13   16.40   10.30
   1  -3 -13   33.00    8.10
   1  -3 -13   12.50    7.00
  -1   3  13   21.30    5.20
   4   5  -8    2.60    3.30
  -4  -5   8    6.10    2.10
   3   2 -10  205.38   14.70
   3   2 -10  215.28   14.60
   2  -1 -12  130.19   11.60
   2  -1 -12  151.08   11.00
  -2   1  12  153.18    9.90
   1  -4 -14    5.40    6.90
   1  -4 -14    3.50    7.60
  -1   4  14    0.70    5.00
   4   4  -9   36.60    6.40
   4   4  -9   38.90    7.90
  -4  -4   9   42.00    5.10
   3   1 -11  136.09    8.50
   3   1 -11  136.59   10.30
  -3  -1  11  123.89    9.40
   2  -2 -13   13.70    4.30
   2  -2 -13   14.90    4.00
  -2   2  13   20.30    7.00
  -2   2  13   16.60    3.40
   4   3 -10  112.99   10.30
   4   3 -10  119.09   10.60
  -4  -3  10  110.19    9.10
   3   0 -12    0.70    1.00
   3   0 -12   -1.80    1.50
  -3   0  12    0.80    2.10
   2  -3 -14   68.29   12.40
   2  -3 -14   54.49   14.10
   2  -3 -14   95.89   11.00
   2  -3 -14   81.29   11.10
  -2   3  14   93.29   13.10
  -2   3  14   79.69    8.10
   5   5  -9    7.10    3.60
  -5  -5   9    5.00    2.30
   4   2 -11    3.80    2.80
   4   2 -11    7.00    2.90
  -4  -2  11    2.80    2.50
   3  -1 -13   14.90    3.30
   3  -1 -13    8.90    3.50
  -3   1  13   13.00    3.20
   2  -4 -15    4.30    6.20
  -2   4  15   23.10    7.10
   5   4 -10    5.20    4.00
  -5  -4  10    2.50    2.50
   4   1 -12    4.70    1.20
  -4  -1  12    8.80    3.90
   3  -2 -14   26.30    6.00
   3  -2 -14   24.90    5.10
  -3   2  14   34.40    8.00
  -3   2  14   26.90    4.10
   5   3 -11  347.37   24.00
   5   3 -11  366.26   24.80
  -5  -3  11  372.56   23.30
   4   0 -13   -0.10    1.70
   4   0 -13   -1.90    1.10
  -4   0  13    0.80    3.00
  -4   0  13    3.80    4.90
   3  -3 -15   17.50    7.30
   3  -3 -15   21.30    8.30
   3  -3 -15    7.90    5.70
  -3   3  15   10.90    5.50
  -3   3  15    9.40    6.00
   6   5 -10    3.50    3.00
   5   2 -12   22.00    5.90
   5   2 -12   24.30    4.80
  -5  -2  12   22.00    5.10
   4  -1 -14    2.50    2.10
   4  -1 -14   -2.60    2.50
  -4   1  14   -2.30    3.70
   3  -4 -16   -7.10    5.40
  -3   4  16    9.40    5.10
   6   4 -11    1.60    4.10
  -6  -4  11    3.80    2.40
   5   1 -13    2.20    2.30
  -5  -1  13    6.40    3.10
   4  -2 -15    5.10    3.60
  -4   2  15   13.80    4.50
  -4   2  15    9.70    5.10
   6   3 -12  137.69   12.50
   6   3 -12  144.59   13.60
  -6  -3  12  157.68   12.00
   5   0 -14    2.40    2.10
   4  -3 -16    7.10    7.20
   4  -3 -16   13.30    6.00
  -4   3  16   10.90    6.00
   6   2 -13    5.20    2.60
  -6  -2  13    1.20    2.60
   5  -1 -15   13.40    3.90
   5  -1 -15   19.30    6.00
  -5   1  15   22.30    6.10
   4  -4 -17   10.10    6.40
  -4   4  17   21.20    5.80
   7   4 -12    5.80    3.90
  -7  -4  12   -0.70    2.20
   6   1 -14    0.10    1.40
   6   1 -14   -1.20    2.10
  -6  -1  14   -1.80    3.80
   5  -2 -16   40.10    6.50
   5  -2 -16   31.80    6.70
  -5   2  16   37.10    8.20
   7   3 -13   90.79    9.60
  -7  -3  13   83.59    8.70
   6   0 -15    1.90    1.80
   6   0 -15   -0.80    1.90
  -6   0  15   -4.90    4.40
   5  -3 -17    5.00    8.00
   5  -3 -17   -1.20    5.60
  -5   3  17    3.90    4.70
   7   2 -14  293.77   20.00
  -7  -2  14  244.68   19.20
   6  -1 -16   11.50    4.40
   6  -1 -16   23.90    6.00
  -6   1  16   21.80    6.80
   8   4 -13   -2.30    2.60
  -8  -4  13    1.50    2.30
   7   1 -15   33.90    5.60
   7   1 -15   38.00    4.70
  -7  -1  15   29.50    8.00
   6  -2 -17    4.70    3.30
   6  -2 -17    9.60    9.60
  -6   2  17    6.10    3.60
   8   3 -14    6.10    3.60
  -8  -3  14    9.00    3.70
   7   0 -16    1.60    2.20
   7   0 -16   -0.40    2.60
  -7   0  16   -7.10    4.10
   6  -3 -18   -1.00    7.70
   6  -3 -18   10.30    7.70
  -6   3  18   -3.40    3.30
   8   2 -15    4.40    3.00
   8   2 -15    3.90    3.30
  -8  -2  15   10.20    4.00
   7  -1 -17    4.30    2.90
  -7   1  17   -1.90    3.40
   8   1 -16   22.10    5.20
   8   1 -16   29.30    5.10
  -8  -1  16   27.10    7.90
   7  -2 -18   20.30    5.30
  -7   2  18    9.50    5.10
   9   3 -15   17.20    5.00
  -9  -3  15   12.50    4.10
   8   0 -17    1.30    3.20
   8   0 -17    0.20    3.80
  -8   0  17   -5.30    3.30
   7  -3 -19    6.40   11.50
  -7   3  19    4.00    3.60
   9   2 -16   36.90    6.40
  -9  -2  16   37.50    7.60
   8  -1 -18  182.48   15.40
  -8   1  18  188.98   17.00
   9   1 -17   12.40    4.80
  -9  -1  17    5.40    4.90
   8  -2 -19   -2.70    4.30
  -8   2  19   -0.40    2.70
  10   3 -16    5.90    3.50
 -10  -3  16    2.40    3.30
   9   0 -18   -5.70    3.70
  -9   0  18    4.20    4.00
  10   2 -17    4.80    3.40
 -10  -2  17   -1.70    3.40
   9  -1 -19   50.19    7.00
  -9   1  19   38.60    7.70
  10   1 -18   45.90    7.70
 -10  -1  18   34.90    7.50
  -9   2  20    6.30    2.90
  10   0 -19    7.20    4.20
 -10   0  19    1.30    3.20
  11   2 -18    1.40    4.10
 -11  -2  18   -0.80    2.50
  10  -1 -20    6.50    5.10
 -10   1  20    4.00    3.10
  11   1 -19   25.80    7.10
 -11  -1  19   19.90    5.50
 -11   0  20    1.50    2.90
 -17   0   7    2.00    8.60
  17   0  -7    2.20    3.60
  16  -2  -8    0.80    2.80
 -17  -1   6   -7.90    6.70
  16  -1  -7   25.30    6.80
 -16   0   6    6.30    8.80
 -16   0   6   -0.90    8.10
  16   0  -6    4.00    4.00
 -15   2   7   10.30    4.90
  15  -2  -7    9.30    4.30
 -16  -1   5   40.80   10.90
  16   1  -5   44.80    7.40
 -15   1   6   17.70   10.50
 -16  -2   4    3.70    4.40
  16   2  -4    4.30    3.60
 -14   3   7   -4.00    4.30
  14  -3  -7   -0.10    3.00
 -15   0   5    2.70    5.90
 -15   0   5    6.10    8.70
  15   0  -5    1.80    3.40
 -14   2   6    9.20    6.40
  14  -2  -6    3.80    3.30
 -15  -1   4   32.70    8.90
  15   1  -4   47.30    7.90
 -14   1   5    6.20    8.60
  14  -1  -5    9.00    4.90
 -15  -2   3    7.80    5.30
  15   2  -3   16.20    5.40
 -13   3   6   -0.30    4.10
  13  -3  -6    0.80    3.90
 -14   0   4   50.99   12.40
 -14   0   4   62.89   12.80
 -15  -3   2    0.00    3.90
  15   3  -2    0.10    3.50
 -13   2   5    6.30    5.30
  13  -2  -5   17.30    5.20
 -14  -1   3   91.69   11.80
 -14  -1   3   83.69   12.90
  14   1  -3   91.29   10.70
 -12   4   6    5.30    3.70
  12  -4  -6    7.30    3.10
 -13   1   4   26.80    7.70
 -13   1   4   41.20   15.70
  13  -1  -4   30.90    6.50
 -14  -2   2   27.60    6.80
 -14  -2   2   14.20    7.60
  14   2  -2   33.10    7.10
 -12   3   5    7.90    5.60
  12  -3  -5    0.00    3.80
 -13   0   3  168.48   18.70
 -13   0   3  152.48   16.10
  13   0  -3  186.08   15.30
 -14  -3   1    5.70    4.50
  14   3  -1    3.10    4.50
 -12   2   4   10.50    5.30
  12  -2  -4    6.70    4.90
 -13  -1   2   33.70    8.60
  13   1  -2   26.40    6.50
 -11   4   5   11.30    4.20
  11  -4  -5    9.70    3.90
 -12   1   3   -1.80    3.50
  12  -1  -3    5.70    3.20
 -13  -2   1   -6.40    4.10
 -13  -2   1   -1.00    6.70
 -13  -2   1   -4.20    6.60
 -11   3   4   -2.40    5.30
  11  -3  -4   11.00    5.60
 -12   0   2  426.46   37.50
 -12   0   2  374.06   29.20
 -12   0   2  462.45   30.60
  12   0  -2  425.36   28.10
 -13  -3   0    9.80    4.80
  13   3   0   11.00    6.00
  13   3   0    9.70    3.20
 -11   2   3   -2.60    5.90
  11  -2  -3   13.10    5.00
  11  -2  -3   -1.80    5.10
 -12  -1   1  116.79   12.30
 -12  -1   1  100.49   12.40
  12   1  -1  118.19   11.50
 -10   4   4    4.50    4.40
  10  -4  -4   10.40    4.00
 -11   1   2    0.80    3.70
 -11   1   2    1.70    3.60
  11  -1  -2    3.40    2.50
 -12  -2   0    9.10    4.80
 -12  -2   0    3.70    6.70
 -12  -2   0   12.50    6.00
  12   2   0    7.70    3.90
  12   2   0    4.70    2.90
 -10   3   3    2.40    4.60
  10  -3  -3    0.60    4.00
  10  -3  -3    4.10    5.60
 -11   0   1  128.69   12.20
 -11   0   1  142.59   14.20
  11   0  -1  128.39   11.50
 -12  -3  -1   -2.20    8.20
 -12  -3  -1    0.00    3.40
  12   3   1    9.10    4.30
 -10   2   2   23.00    7.10
  10  -2  -2   29.10    6.30
  10  -2  -2   34.70    7.80
 -11  -1   0    2.80    6.40
 -11  -1   0   -1.20    4.60
 -11  -1   0   -0.70    3.50
  11   1   0   -1.30    2.50
  11   1   0    2.40    5.10
 -12  -4  -2    2.70    3.70
  12   4   2   -1.70    3.40
  12   4   2    2.60    1.80
  -9   4   3   -2.50    4.00
   9  -4  -3    4.60    3.50
 -10   1   1    5.00    3.20
 -10   1   1   -5.10    4.40
  10  -1  -1    4.60    2.90
  10  -1  -1    5.30    2.90
 -11  -2  -1   14.60    9.30
 -11  -2  -1   11.30    6.20
  11   2   1   25.70    6.60
  11   2   1   19.80    4.20
  -9   3   2    5.90    6.20
   9  -3  -2    1.90    4.10
   9  -3  -2    2.30    4.50
 -10   0   0    5.40    5.70
 -10   0   0    6.80    3.60
  10   0   0    0.10    3.40
 -11  -3  -2   13.00    8.80
 -11  -3  -2    1.90    3.80
  11   3   2    2.10    3.70
  -8   5   3    0.60    3.80
  -9   2   1    6.40    4.60
   9  -2  -1    6.90    4.60
   9  -2  -1    1.80    3.00
 -10  -1  -1  169.58   15.30
 -10  -1  -1  156.28   14.60
  10   1   1  132.39   11.30
  10   1   1  143.69   12.60
 -11  -4  -3    3.40    3.20
  11   4   3   -4.40    3.20
  11   4   3    3.50    2.10
  -8   4   2   21.40    6.60
   8  -4  -2   22.00    6.10
  -9   1   0   10.00    3.00
   9  -1   0   13.60    3.40
 -10  -2  -2   44.70   10.00
 -10  -2  -2   48.80    8.50
 -10  -2  -2   37.10    6.70
  10   2   2   50.59    8.40
  10   2   2   45.90    5.10
  -8   3   1    9.60    6.40
   8  -3  -1    0.50    3.80
   8  -3  -1   -2.80    3.00
  -9   0  -1   -5.40    5.90
   9   0   1   -0.80    3.00
 -10  -3  -3    5.90    6.40
 -10  -3  -3   -3.40    8.30
 -10  -3  -3    4.80    3.80
  10   3   3    2.00    2.80
  10   3   3   -1.80    3.10
  -7   5   2    5.70    4.60
   7  -5  -2    7.70    3.50
  -8   2   0  342.27   23.60
   8  -2   0  311.27   23.50
   8  -2   0  330.37   22.50
  -9  -1  -2   42.90    8.00
  -9  -1  -2   31.40    6.30
   9   1   2   30.70    4.90
   9   1   2   31.90    6.50
 -10  -4  -4   20.80    5.80
  -7   4   1   -2.80    3.50
  -7   4   1    7.50    4.50
   7  -4  -1    9.70    4.80
   7  -4  -1   -1.20    3.90
  -8   1  -1   50.19    5.20
  -8   1  -1   56.69    8.40
   8  -1   1   48.40    5.20
  -9  -2  -3   -6.60    4.80
  -9  -2  -3   -1.80    3.60
  -9  -2  -3    2.70    5.70
   9   2   3    8.60    4.40
   9   2   3   -4.50    2.60
  -7   3   0   -1.00    5.40
   7  -3   0   -0.70    2.30
   7  -3   0    0.10    4.20
  -8   0  -2   -2.90    5.20
  -8   0  -2    3.80    2.30
   8   0   2    5.50    2.60
  -9  -3  -4   14.70    7.70
  -9  -3  -4   21.50    5.90
  -9  -3  -4    6.50    7.60
   9   3   4   14.90    3.90
   9   3   4   32.60    8.20
   9   3   4   19.30    5.50
  -6   5   1   21.50    6.60
   6  -5  -1   13.20    4.60
  -7   2  -1  614.04   37.90
   7  -2   1  594.44   37.00
  -8  -1  -3   23.40    5.50
  -8  -1  -3   37.60    7.10
   8   1   3   24.20    3.60
  -9  -4  -5   -0.20    3.10
   9   4   5    7.50    4.50
  -6   4   0    6.80    4.00
  -6   4   0    7.20    5.10
   6  -4   0   12.60    5.10
  -7   1  -2   68.39    6.00
   7  -1   2   74.89    6.40
   7  -1   2   68.49    6.40
  -8  -2  -4   32.90    7.70
  -8  -2  -4   40.10    7.70
   8   2   4   43.10    4.50
   8   2   4   34.00    4.30
   8   2   4   29.50    8.20
  -6   3  -1   15.30    6.10
   6  -3   1    0.60    1.80
   6  -3   1    3.10    3.70
  -7   0  -3    0.60    2.20
   7   0   3    0.00    2.10
  -8  -3  -5   10.10    6.10
  -8  -3  -5    2.30    3.70
  -8  -3  -5    6.20    6.30
   8   3   5    4.00    2.70
   8   3   5   -3.90    5.90
   8   3   5   12.70    4.50
  -5   5   0   10.30    5.90
   5  -5   0   10.20    4.50
  -6   2  -2  199.18   16.00
   6  -2   2  193.68   14.50
  -7  -1  -4   99.09    9.60
  -7  -1  -4   88.99   10.40
   7   1   4   89.59    6.80
   7   1   4   91.69    6.50
  -8  -4  -6    7.50    3.90
   8   4   6   -4.60    4.30
  -5   4  -1    7.00    5.00
   5  -4   1   12.50    5.40
   5  -4   1    9.60    5.00
  -6   1  -3  409.46   24.80
   6  -1   3  413.36   25.50
   6  -1   3  446.76   25.50
  -7  -2  -5   44.00    7.50
  -7  -2  -5   39.80    7.00
   7   2   5   43.00    4.40
   7   2   5   42.20    9.60
   7   2   5   48.40    4.70
  -5   3  -2  124.99   14.50
   5  -3   2  128.89   12.50
   5  -3   2  132.99   12.10
   6   0   4    9.80    2.50
  -7  -3  -6   21.50    6.90
  -7  -3  -6   14.10    6.70
  -7  -3  -6   21.00    8.30
   7   3   6   15.30    7.80
   7   3   6   15.30    4.10
   7   3   6   21.60    4.40
  -4   5  -1    8.80    5.20
   4  -5   1    3.00    3.50
   5  -2   3   88.59    8.20
  -6  -1  -5   21.50    6.70
  -6  -1  -5   28.10    3.50
  -6  -1  -5   32.70    5.20
   6   1   5   23.80    3.00
   6   1   5   28.10    2.80
  -7  -4  -7    2.50    3.70
  -7  -4  -7   -4.10    8.20
   7   4   7   15.20    6.50
   4  -4   2   10.80    5.70
   4  -4   2   16.10    5.10
  -5   1  -4  106.89    7.60
   5  -1   4  111.49    8.40
   5  -1   4  106.89    8.20
  -6  -2  -6   28.00    5.90
  -6  -2  -6   27.80    7.00
  -6  -2  -6   31.60    5.10
   6   2   6   33.70    8.20
   6   2   6   36.10    3.60
   6   2   6   29.10    3.90
  -4   3  -3   27.00    5.10
  -4   3  -3   30.20    8.70
   4  -3   3   33.90    5.50
  -5   0  -5    2.60    1.90
   5   0   5    1.00    1.80
  -6  -3  -7  319.57   23.00
  -6  -3  -7  302.77   23.70
   6   3   7  291.07   19.90
   6   3   7  311.37   19.00
   6   3   7  280.87   25.40
  -3   5  -2   13.40    6.30
   3  -5   2   20.40    5.80
   4  -2   4    1.40    1.90
  -5  -1  -6   25.90    3.50
  -5  -1  -6   30.00    4.90
   5   1   6   27.50    3.20
   5   1   6   31.30    2.70
  -6  -4  -8   14.40    7.40
   6   4   8   15.90    7.10
  -3   4  -3    2.50    4.00
   3  -4   3    4.10    5.10
   3  -4   3    5.00    3.60
  -4   1  -5   14.50    2.10
   4  -1   5   10.50    2.90
   4  -1   5   13.70    2.80
  -5  -2  -7   19.30    5.20
  -5  -2  -7   33.90    7.10
  -5  -2  -7   18.60    4.50
   5   2   7   25.80    3.00
   5   2   7   19.40    3.20
   5   2   7   10.10    5.80
  -3   3  -4   10.70    4.10
  -3   3  -4   12.80    7.20
   3  -3   4    7.00    3.70
   3  -3   4    8.20    4.90
  -4   0  -6   78.59    5.20
  -4   0  -6   71.69    6.90
   4   0   6   77.69    5.80
  -5  -3  -8    9.60    4.40
  -5  -3  -8   16.70   10.50
  -5  -3  -8    1.50    4.60
  -5  -3  -8   10.90    4.90
   5   3   8    9.60    3.50
   5   3   8   24.60    7.40
   5   3   8    7.30    3.30
  -2   5  -3    2.50    4.00
   2  -5   3    5.00    3.50
   3  -2   5    3.30    2.00
  -4  -1  -7   29.10    3.50
  -4  -1  -7   28.40    4.80
   4   1   7   26.00    3.10
  -5  -4  -9    5.90    6.70
  -5  -4  -9   10.30    5.90
   5   4   9    8.80    7.10
  -2   4  -4    4.40    3.70
  -2   4  -4   -2.20    4.90
   2  -4   4    4.30    3.30
   2  -4   4    2.10    4.30
   3  -1   6    4.90    2.10
   3  -1   6    5.50    2.70
  -4  -2  -8    3.80    3.10
  -4  -2  -8    3.50    2.50
   4   2   8    2.70    6.50
   4   2   8    2.80    2.20
   4   2   8    4.80    1.50
  -2   3  -5   34.80    8.30
  -2   3  -5   48.00    6.30
   2  -3   5   50.39   11.60
   2  -3   5   43.60    6.10
  -3   0  -7   24.50    2.50
   3   0   7   28.10    3.00
  -4  -3  -9   -1.10    3.90
  -4  -3  -9   -1.00    4.50
  -4  -3  -9    9.90    8.90
  -4  -3  -9    7.30    4.80
   4   3   9    9.00    3.00
   4   3   9    0.20    4.20
  -1   5  -4    2.40    4.00
   1  -5   4    2.80    2.50
  -2   2  -6   23.80    4.00
   2  -2   6   28.90    4.30
  -3  -1  -8  157.28   10.80
   3   1   8  157.58   10.20
  -4  -4 -10   -3.90    6.30
  -4  -4 -10   -9.10    6.50
   4   4  10    3.60    6.30
  -1   4  -5    9.70    6.10
  -1   4  -5    4.10    3.50
   1  -4   5    4.90    4.50
   1  -4   5   -3.60    4.00
   2  -1   7    6.20    3.00
   2  -1   7    6.90    2.60
  -3  -2  -9   67.99    7.60
  -3  -2  -9   77.99   10.00
  -3  -2  -9   78.79    8.90
   3   2   9   74.79    5.20
   3   2   9  100.49   11.90
  -1   3  -6    9.20    5.00
  -1   3  -6    9.90    3.40
   1  -3   6    0.10    4.10
   1  -3   6    4.40    2.40
  -2   0  -8    1.00    0.80
   2   0   8    0.90    1.40
  -3  -3 -10   12.70    4.90
  -3  -3 -10   16.50    5.20
  -3  -3 -10    0.10   10.70
  -3  -3 -10    2.60    5.50
   3   3  10    7.80    6.20
   0   5  -5    4.00    3.10
   0  -5   5    4.00    2.20
  -1   2  -7   75.59    7.30
   1  -2   7   84.99    7.70
  -2  -1  -9  249.48   15.70
   2   1   9  238.58   14.90
  -3  -4 -11    8.20    6.00
  -3  -4 -11   -7.90    6.30
   3   4  11   -0.10    5.10
   0   4  -6    0.20    5.20
   0  -4   6    5.40    3.20
   0  -4   6   12.70    4.90
  -1   1  -8  180.88   11.70
   1  -1   8  183.68   12.30
   1  -1   8  180.68   12.20
  -2  -2 -10    8.40    3.30
  -2  -2 -10   14.00    3.70
   2   2  10   19.70    6.50
   0   3  -7    5.60    6.40
   0   3  -7    6.30    3.20
   0  -3   7    5.00    3.40
  -1   0  -9   18.10    2.30
   1   0   9   17.80    2.50
  -2  -3 -11   13.00    9.00
  -2  -3 -11    6.90    6.30
  -2  -3 -11    5.70    4.00
  -2  -3 -11   -1.90    3.60
   2   3  11    1.70    6.10
   1   5  -6    1.80    3.20
  -1  -5   6    0.90    2.00
   0   2  -8   47.10    5.30
   0  -2   8   43.10    5.40
  -1  -1 -10   26.50    7.00
  -1  -1 -10   12.30    2.60
   1   1  10   11.60    2.30
  -2  -4 -12    2.40    6.70
  -2  -4 -12    9.70    6.10
   2   4  12    6.00    6.20
   1   4  -7    5.50    4.50
   1   4  -7    7.10    5.30
  -1  -4   7   10.30    3.30
  -1  -4   7    3.30    6.10
   0   1  -9 1344.07   78.69
   0  -1   9 1565.34   79.79
   0  -1   9 1397.36   79.29
  -1  -2 -11    2.80    2.90
  -1  -2 -11    2.90    2.80
   1   2  11   15.50    6.90
   1   3  -8   -2.60    2.50
   1   3  -8    3.10    6.00
  -1  -3   8    6.60    3.60
   0   0 -10   34.20    3.30
   0   0  10   34.50    3.50
  -1  -3 -12    5.80    5.30
  -1  -3 -12   -4.40    9.50
  -1  -3 -12    3.20    3.90
  -1  -3 -12    9.70    6.40
   1   3  12    5.70    6.60
   2   5  -7   15.60    4.70
  -2  -5   7   15.30    3.10
   1   2  -9 1380.56   76.59
  -1  -2   9 1339.17   76.49
   0  -1 -11   18.40    3.20
   0  -1 -11   16.30    4.70
   0   1  11   19.90    2.90
  -1  -4 -13   20.90    6.90
  -1  -4 -13    2.60    7.80
   1   4  13    8.30    6.30
   2   4  -8   15.60    5.40
   2   4  -8    3.00    3.70
  -2  -4   8    1.80    7.70
  -2  -4   8    5.30    2.60
   1   1 -10  215.08   14.00
  -1  -1  10  253.97   15.30
   0  -2 -12   13.20    4.10
   0  -2 -12    1.40    2.80
   2   3  -9    7.40    4.40
   2   3  -9   13.40    3.90
  -2  -3   9    8.80    4.40
  -2  -3   9   14.60    3.60
   1   0 -11  285.67   17.10
  -1   0  11  281.07   17.20
   0  -3 -13   20.80    9.60
   0  -3 -13   34.40    8.30
   0  -3 -13   34.70    7.90
   0   3  13   27.90    5.00
   0   3  13   35.80    9.40
   3   5  -8    7.10    3.50
  -3  -5   8    3.40    1.90
   2   2 -10  576.54   33.90
   2   2 -10  556.94   33.60
  -2  -2  10  551.84   33.50
   1  -1 -12   17.10    4.60
   1  -1 -12   18.10    3.50
  -1   1  12   21.70    2.90
   0   4  14   36.10    9.50
   3   4  -9   28.00    5.70
  -3  -4   9   23.10    4.10
   2   1 -11   24.10    2.90
  -2  -1  11   31.70    4.20
   1  -2 -13    6.30    3.10
   1  -2 -13    7.10    3.20
  -1   2  13    6.90    3.20
  -1   2  13    0.90    3.50
   3   3 -10    3.10    3.20
   3   3 -10   -3.20    2.50
  -3  -3  10   -2.30    1.70
   2   0 -12  580.74   32.70
   2   0 -12  544.35   32.70
  -2   0  12  575.44   32.60
   1  -3 -14   53.69    9.30
   1  -3 -14   52.69   10.60
   1  -3 -14   49.99   11.40
   1  -3 -14   54.49    9.70
  -1   3  14   79.19   11.70
  -1   3  14   53.79    6.80
   4   5  -9   -0.20    2.60
   3   2 -11   17.50    4.50
   3   2 -11   18.90    3.90
  -3  -2  11   16.80    4.70
   2  -1 -13   12.10    3.40
   2  -1 -13   14.60    4.20
  -2   1  13   13.50    2.70
  -2   1  13   18.70    5.10
   1  -4 -15   -2.10    6.40
   1  -4 -15    6.70    8.20
  -1   4  15    6.50    4.80
   4   4 -10   71.89    8.60
  -4  -4  10   70.69    6.80
   3   1 -12   21.10    5.40
   3   1 -12   28.80    2.60
  -3  -1  12   27.70    4.40
   2  -2 -14   16.50    4.60
   2  -2 -14   13.70    4.90
  -2   2  14   24.70    6.90
  -2   2  14   12.90    3.40
   4   3 -11   17.30    4.80
   4   3 -11    9.90    4.10
  -4  -3  11   13.90    3.40
   3   0 -13  199.58   13.00
   3   0 -13  189.88   12.70
  -3   0  13  177.98   12.50
   2  -3 -15   20.10    7.00
   2  -3 -15   29.10   10.10
   2  -3 -15   26.90    7.80
  -2   3  15   27.80    6.00
  -2   3  15   33.90    9.30
   5   5 -10    0.30    3.50
   4   2 -12   20.90    5.30
   4   2 -12   24.00    5.00
  -4  -2  12   22.70    5.00
   3  -1 -14   -2.00    1.70
   3  -1 -14    2.80    2.80
  -3   1  14   -1.30    2.20
  -3   1  14    4.20    3.60
   5   4 -11    2.00    3.50
  -5  -4  11   -2.30    1.80
   4   1 -13    5.30    2.80
  -4  -1  13   13.80    4.70
   3  -2 -15   10.50    4.00
   3  -2 -15    4.40    3.90
  -3   2  15    5.40    4.60
  -3   2  15   14.10    3.70
   5   3 -12  105.29   10.60
   5   3 -12  108.09   10.90
  -5  -3  12  109.09    9.50
   4   0 -14  100.69    8.40
   4   0 -14   95.49    8.00
  -4   0  14   92.29    8.40
  -4   0  14  101.79   11.60
   3  -3 -16   11.80    5.60
  -3   3  16   10.70    5.60
   5   2 -13    3.40    3.50
   5   2 -13   -1.00    2.40
  -5  -2  13    2.60    3.60
   4  -1 -15    3.40    2.80
   4  -1 -15    6.40    3.50
  -4   1  15    6.50    4.30
   3  -4 -17   -5.50    4.80
  -3   4  17   12.40    4.20
   6   4 -12   48.10    7.90
  -6  -4  12   47.00    5.70
   5   1 -14   14.20    2.90
   5   1 -14   12.70    3.90
  -5  -1  14    4.70    5.20
   4  -2 -16   13.00    4.40
   4  -2 -16    6.60    4.10
  -4   2  16   16.80    6.50
  -4   2  16   27.70    6.00
   6   3 -13   14.90    5.60
   6   3 -13   14.60    5.20
  -6  -3  13    7.10    3.40
   5   0 -15   19.20    4.00
   5   0 -15   18.00    3.50
  -5   0  15   18.70    7.00
   4  -3 -17   28.40    9.80
   4  -3 -17    4.90    6.40
  -4   3  17   16.80    5.80
   6   2 -14   27.60    5.50
  -6  -2  14   23.40    5.60
   5  -1 -16    4.30    3.00
   5  -1 -16    8.10    4.30
  -5   1  16    2.20    3.10
   7   4 -13   90.69    8.90
  -7  -4  13   77.09    7.40
   6   1 -15   10.40    2.40
   6   1 -15    6.30    3.10
  -6  -1  15    5.60    5.00
   5  -2 -17    7.00    3.50
   5  -2 -17    2.90    5.00
  -5   2  17    7.20    3.90
   7   3 -14   -2.70    2.90
  -7  -3  14    7.10    3.30
   6   0 -16    0.10    2.30
   6   0 -16    2.00    2.20
  -6   0  16    5.30    5.40
   5  -3 -18   -5.90    8.90
  -5   3  18   -5.10    3.50
   7   2 -15   21.40    5.40
  -7  -2  15   27.80    5.80
   6  -1 -17   57.09    7.80
   6  -1 -17   76.99    9.20
  -6   1  17   69.89   10.10
   8   4 -14   17.00    4.00
   7   1 -16   35.50    5.10
   7   1 -16   41.20    6.00
  -7  -1  16   40.50    8.40
   6  -2 -18   11.60    4.60
  -6   2  18   12.20    4.30
   8   3 -15   16.30    4.70
  -8  -3  15   11.40    4.00
   7   0 -17   -2.80    2.90
   7   0 -17    1.10    2.90
  -7   0  17    6.10    4.80
  -6   3  19    1.40    3.10
   8   2 -16   25.40    5.80
  -8  -2  16   26.30    6.80
   7  -1 -18   20.20    5.50
  -7   1  18   23.50    6.90
   8   1 -17   84.09    9.10
  -8  -1  17   66.09   10.40
   7  -2 -19    9.60    4.50
  -7   2  19    7.20    3.70
   9   3 -16   11.90    3.90
  -9  -3  16    7.60    3.10
   8   0 -18   12.90    5.00
  -8   0  18    7.50    4.30
   9   2 -17    5.70    3.90
  -9  -2  17    4.30    4.00
   8  -1 -19   28.00    6.10
   9   1 -18  126.09   11.80
  -9  -1  18  114.39   12.40
   8  -2 -20    3.10    5.10
  -8   2  20    1.50    2.40
   9   0 -19   87.59    9.60
  -9   0  19   55.69    8.90
  10   2 -18   -0.70    3.30
 -10  -2  18    0.80    3.00
   9  -1 -20   16.20    5.10
  -9   1  20   12.30    4.20
  10   1 -19   11.50    5.30
 -10  -1  19    7.30    3.60
  10   0 -20   19.70    5.50
 -10   0  20   26.90    5.90
  17  -1  -7    4.40    3.90
 -17   0   6   -5.40    9.30
  17   0  -6    4.40    3.30
 -16   2   7  -10.30    6.40
  16  -2  -7   -2.10    2.70
 -17  -1   5    5.90    7.70
  17   1  -5   23.20    5.30
 -16   1   6    4.20    6.70
  16  -1  -6    4.40    4.20
 -16   0   5    7.60    8.10
 -16   0   5    1.30   10.40
  16   0  -5    1.30    3.20
 -15   2   6   -1.30    5.60
  15  -2  -6   -0.40    3.50
 -16  -1   4   13.20    8.70
 -16  -1   4   -5.70    9.00
 -16  -2   3    2.70    4.60
  16   2  -3    4.80    4.30
 -14   3   6    0.60    4.30
  14  -3  -6   -2.10    2.70
 -15   0   4   -0.20    6.50
  15   0  -4   -2.10    2.40
 -14   2   5   -3.00    5.70
  14  -2  -5   16.10    6.20
 -15  -1   3    9.10    6.10
 -15  -1   3   -3.20    7.10
  15   1  -3    7.40    3.60
 -14   1   4   -1.20    4.30
  14  -1  -4   16.20    5.50
  15   2  -2    4.70    3.60
 -13   3   5    2.70    5.00
  13  -3  -5    1.50    3.60
 -14   0   3   -1.50    6.40
 -14   0   3   -4.70    8.80
 -14   0   3    3.40    5.50
  14   0  -3    2.40    3.10
 -15  -3   1    5.00    4.40
  15   3  -1   -2.70    3.20
 -13   2   4   -6.70    4.70
  13  -2  -4   11.60    5.50
 -14  -1   2   -2.00    5.40
 -14  -1   2    5.40    6.40
 -14  -1   2    9.70    7.80
  14   1  -2    2.90    3.60
 -12   4   5    5.60    3.50
  12  -4  -5    0.00    2.40
 -13   1   3   40.50    9.40
  13  -1  -3   56.09    7.90
 -14  -2   1    7.00    7.50
 -14  -2   1   -1.90    4.20
  14   2  -1   -2.30    3.40
 -12   3   4    0.60    5.30
  12  -3  -4    1.80    3.80
 -13   0   2   -0.90    4.90
 -13   0   2    6.90    4.60
  13   0  -2    0.10    3.10
 -14  -3   0   31.00    7.10
  14   3   0   27.50    6.80
 -12   2   3    5.20    6.10
  12  -2  -3   27.90    7.50
 -13  -1   1    7.30    6.40
 -13  -1   1    5.60    6.50
 -13  -1   1   15.40    5.70
  13   1  -1    1.60    4.00
 -11   4   4    3.20    3.70
  11  -4  -4   -3.80    2.50
 -12   1   2   -0.50    4.90
 -12   1   2    5.80    4.70
  12  -1  -2    4.90    3.10
 -13  -2   0    0.20    5.80
 -13  -2   0   -5.30    6.90
 -13  -2   0    6.30    4.40
  13   2   0    4.40    3.40
  13   2   0   -3.20    3.70
 -11   3   3   -6.10    4.20
  11  -3  -3   -0.10    3.30
  11  -3  -3    5.60    7.70
 -12   0   1    1.20    3.30
 -12   0   1    6.90    6.20
  12   0  -1   -4.20    2.50
 -13  -3  -1   18.80    6.10
  13   3   1   22.20    6.40
  13   3   1   16.20    3.80
 -11   2   2   -2.50    5.00
  11  -2  -2    3.10    4.70
  11  -2  -2    6.10    5.20
 -12  -1   0   17.30    8.00
 -12  -1   0   20.00    6.30
 -10   4   3    4.90    4.40
  10  -4  -3    7.10    3.80
 -11   1   1   49.70    8.50
 -11   1   1   50.29    7.20
  11  -1  -1   62.99    7.40
 -12  -2  -1    4.20    6.10
 -12  -2  -1    3.60    4.70
 -12  -2  -1    3.80    7.00
  12   2   1    1.90    4.10
  12   2   1    5.10    2.90
 -10   3   2   10.90    6.30
  10  -3  -2   11.80    5.20
 -11   0   0   -3.40    3.10
 -11   0   0   -1.00    6.20
  11   0   0   -0.30    3.10
 -12  -3  -2  -10.00    6.80
 -12  -3  -2    6.60    4.10
  12   3   2    5.90    2.70
  12   3   2    2.90    3.30
  -9   5   3   -4.10    3.70
   9  -5  -3   -0.40    2.40
 -10   2   1    3.40    3.50
  10  -2  -1   13.50    5.30
  10  -2  -1    8.30    4.30
 -11  -1  -1  114.79   14.40
 -11  -1  -1  117.99   12.60
  11   1   1  126.19   11.10
  11   1   1  110.89    9.90
 -12  -4  -3    8.90    3.80
  12   4   3    3.60    3.60
  12   4   3    3.50    2.10
  -9   4   2   32.80    7.60
   9  -4  -2   32.80    6.90
 -10   1   0    9.60    5.30
 -10   1   0    2.70    3.20
  10  -1   0    2.50    2.90
  10  -1   0    1.60    2.80
 -11  -2  -2    1.50    7.70
 -11  -2  -2   -1.30    5.10
 -11  -2  -2    0.60    5.20
  11   2   2    6.70    4.70
  11   2   2    6.20    2.50
   9  -3  -1    7.60    4.70
   9  -3  -1    6.70    4.00
 -10   0  -1   -2.00    3.00
 -10   0  -1   12.00    6.40
 -11  -3  -3   15.70    4.50
  11   3   3   15.20    5.60
  11   3   3   16.10    3.60
  -8   5   2    3.90    3.90
   8  -5  -2    6.90    3.00
  -9   2   0  112.39   11.50
   9  -2   0   77.19   10.80
   9  -2   0   92.59    9.40
 -10  -1  -2   20.50    5.50
 -10  -1  -2   24.00    7.90
  10   1   2    8.80    5.30
  10   1   2   18.30    4.70
  10   1   2   21.20    5.40
 -11  -4  -4  144.19   12.20
  11   4   4  148.29   10.60
  11   4   4  152.18   13.40
  -8   4   1   -2.80    4.20
   8  -4  -1    3.80    3.90
  -9   1  -1    0.70    2.20
  -9   1  -1    2.20    5.50
   9  -1   1    0.20    2.20
 -10  -2  -3    9.30    7.10
 -10  -2  -3   -2.60    4.60
 -10  -2  -3   -5.20    3.20
  10   2   3    5.40    4.50
  10   2   3   -8.90    6.00
  -8   3   0   35.60   10.00
   8  -3   0   47.10    7.40
   8  -3   0   45.70    8.70
  -9   0  -2   -0.50    1.80
  -9   0  -2   -5.90    5.20
   9   0   2   -3.60    3.00
 -10  -3  -4   18.90    8.90
 -10  -3  -4   22.10    6.20
  10   3   4   24.00    6.60
  10   3   4   16.80    4.00
  -7   5   1   13.90    6.00
   7  -5  -1   10.80    4.30
  -8   2  -1   98.09   11.20
   8  -2   1   94.69    9.30
   8  -2   1   95.99   11.20
  -9  -1  -3   62.99    9.00
  -9  -1  -3   63.19    8.40
   9   1   3   49.90    7.50
 -10  -4  -5    9.70    4.10
  10   4   5   14.30    2.90
  10   4   5    4.50    3.70
  -7   4   0   -3.00    4.60
  -7   4   0   -1.60    4.40
   7  -4   0    0.10    3.20
   7  -4   0    6.00    5.70
  -8   1  -2   10.70    7.00
  -8   1  -2   13.20    3.20
   8  -1   2   15.20    3.60
  -9  -2  -4   22.60    8.20
  -9  -2  -4    7.10    4.60
   9   2   4   13.40    3.20
   9   2   4   19.90    4.10
   9   2   4   28.30    6.50
  -7   3  -1    8.10    7.40
   7  -3   1    9.30    3.70
   7  -3   1    7.30    4.50
  -8   0  -3    2.30    2.50
   8   0   3    3.00    2.80
  -9  -3  -5    9.90    4.20
  -9  -3  -5    3.00    6.20
  -9  -3  -5   -2.20    6.00
   9   3   5    2.80    2.70
   9   3   5    1.30    3.70
  -6   5   0   26.00    8.00
  -7   2  -2   47.00    9.00
   7  -2   2   60.29    6.70
  -8  -1  -4   35.70    8.30
   8   1   4   44.10    4.80
  -9  -4  -6   15.30    4.00
   9   4   6    5.80    4.50
  -6   4  -1    4.00    3.50
  -6   4  -1    8.10    5.30
   6  -4   1   16.00    6.10
   6  -4   1    3.10    4.40
  -7   1  -3    2.90    1.90
   7  -1   3    2.30    2.10
   7  -1   3    1.30    1.80
  -8  -2  -5   62.39    9.90
  -8  -2  -5   55.09    9.10
   8   2   5   70.69    5.70
   8   2   5   61.59    9.30
   8   2   5   61.29    6.00
  -6   3  -2    8.20    7.50
   6  -3   2    6.50    4.40
   6  -3   2   11.20    4.70
  -7   0  -4   -0.30    2.10
   7   0   4    1.40    2.30
  -8  -3  -6   36.00    8.90
  -8  -3  -6   41.90    9.00
  -8  -3  -6   41.10    7.80
   8   3   6   47.40    9.40
   8   3   6   37.30    5.70
   8   3   6   39.60    5.10
  -5   5  -1    1.60    5.40
   5  -5   1    9.60    3.70
   6  -2   3  148.19   11.90
  -7  -1  -5 1078.59   64.49
  -7  -1  -5 1199.38   65.49
   7   1   5 1036.50   61.19
  -8  -4  -7   -2.10    9.00
  -8  -4  -7    9.30    4.40
   8   4   7    7.80    4.50
  -5   4  -2    7.10    5.80
  -5   4  -2    8.90    4.20
   5  -4   2    8.60    4.80
   5  -4   2   18.80    6.10
  -6   1  -4    5.70    2.00
   6  -1   4    9.60    2.60
   6  -1   4    5.30    2.50
  -7  -2  -6    0.40    4.10
  -7  -2  -6    1.40    2.90
   7   2   6   -6.20    4.40
   7   2   6    2.20    1.50
   7   2   6    3.50    2.70
  -5   3  -3  128.49   11.80
  -5   3  -3  107.19   14.00
   5  -3   3  149.09   12.40
   5  -3   3  131.39   12.40
  -6   0  -5    0.50    1.70
   6   0   5   -0.20    2.00
  -7  -3  -7  419.76   32.10
  -7  -3  -7  470.45   32.70
   7   3   7  427.26   27.70
   7   3   7  458.95   26.80
   7   3   7  460.55   34.30
  -4   5  -2    3.50    4.50
   4  -5   2    4.30    3.40
   5  -2   4  179.48   13.40
  -6  -1  -6  397.16   24.00
   6   1   6  420.96   24.00
  -7  -4  -8    9.20    4.40
  -7  -4  -8    3.70    7.30
   7   4   8   17.80    6.40
  -4   4  -3   22.20    6.40
  -4   4  -3   22.30    5.80
   4  -4   3   27.10    6.40
   4  -4   3   34.20    8.20
  -5   1  -5    5.90    1.70
   5  -1   5    9.70    3.20
   5  -1   5    5.40    2.30
  -6  -2  -7   -3.20    4.00
  -6  -2  -7    0.60    2.80
  -6  -2  -7   -3.90    3.10
   6   2   7    3.10    2.20
   6   2   7   -0.40    1.40
  -4   3  -4   23.80    7.90
  -4   3  -4   23.30    5.10
   4  -3   4   29.50    5.00
   4  -3   4   40.80    7.80
  -5   0  -6    0.70    1.00
  -5   0  -6   -0.90    1.50
   5   0   6    1.30    1.70
  -6  -3  -8  237.28   19.30
  -6  -3  -8  214.68   19.60
   6   3   8  177.88   19.90
   6   3   8  233.98   16.00
   6   3   8  241.98   14.90
  -3   5  -3   -5.40    4.70
   3  -5   3   -2.90    3.00
   4  -2   5   63.29    6.60
  -5  -1  -7  171.38   13.20
  -5  -1  -7  155.98   10.90
   5   1   7  149.99   10.30
  -6  -4  -9    0.70    4.00
  -6  -4  -9   -5.50    6.70
   6   4   9    6.80    6.20
  -3   4  -4   11.90    5.20
  -3   4  -4    6.50    4.60
   3  -4   4    6.50    4.80
   3  -4   4    4.70    3.30
  -4   1  -6   21.90    2.90
   4  -1   6   25.50    3.70
   4  -1   6   20.50    3.80
  -5  -2  -8  132.39   11.50
  -5  -2  -8  139.39   13.10
   5   2   8  137.09    8.80
   5   2   8  124.29    9.80
   5   2   8  162.08   14.70
  -3   3  -5  238.88   17.70
   3  -3   5  223.38   17.40
   3  -3   5  235.38   18.00
  -4   0  -7   -1.30    0.70
   4   0   7   -1.90    1.30
  -5  -3  -9   14.50    6.40
  -5  -3  -9   -0.20   10.00
  -5  -3  -9   18.00    6.50
  -5  -3  -9   14.60    5.70
   5   3   9   18.50    5.10
   5   3   9   17.40    8.20
  -2   5  -4   -3.00    3.70
   2  -5   4    1.40    2.60
   3  -2   6   18.90    3.90
  -4  -1  -8  238.28   17.60
  -4  -1  -8  237.48   15.40
   4   1   8  235.68   14.70
  -5  -4 -10   18.50    6.80
  -5  -4 -10   -6.70    5.50
  -2   4  -5    5.20    5.00
  -2   4  -5    6.00    3.80
   2  -4   5   -4.80    3.10
   2  -4   5   -0.70    3.70
   3  -1   7    6.40    2.60
   3  -1   7    9.80    3.30
  -4  -2  -9    5.50    4.70
  -4  -2  -9    0.10    2.90
   4   2   9   10.40    5.90
  -2   3  -6   19.20    5.20
  -2   3  -6   25.70    6.80
   2  -3   6   17.80    4.80
   2  -3   6   19.80    4.50
  -3   0  -8    0.00    0.80
   3   0   8    1.20    1.50
  -4  -3 -10   -4.90    3.20
  -4  -3 -10   -2.50    4.60
  -4  -3 -10   -6.00    4.30
  -4  -3 -10   17.70   11.00
   4   3  10   -0.10    2.90
   4   3  10   -2.80    4.60
  -1   5  -5   20.80    5.50
   1  -5   5   16.10    3.50
  -2   2  -7   30.10    4.50
   2  -2   7   36.20    5.00
   2  -2   7   35.90    4.90
  -3  -1  -9  361.86   22.30
   3   1   9  367.96   21.60
  -4  -4 -11    5.20    6.20
  -4  -4 -11   18.50    7.50
   4   4  11    8.60    6.80
  -1   4  -6    4.50    4.40
   1  -4   6   -1.00    3.20
   1  -4   6    8.30    4.80
   2  -1   8   -0.20    2.50
   2  -1   8   -1.80    2.10
  -3  -2 -10   -2.50    2.60
  -3  -2 -10   -0.90    3.20
  -3  -2 -10    1.20    2.20
   3   2  10   -5.50    4.70
   3   2  10    3.40    2.30
  -1   3  -7    2.40    2.40
  -1   3  -7   -7.50    5.40
   1  -3   7   -2.80    2.20
   1  -3   7    0.00    3.20
  -2   0  -9    1.60    0.90
   2   0   9   -0.10    1.30
  -3  -3 -11    4.10    3.60
  -3  -3 -11    5.30    5.50
  -3  -3 -11   -0.20    4.20
   3   3  11    4.90    3.60
   3   3  11    3.60    5.50
   0   5  -6   16.10    4.50
   0  -5   6   18.00    3.30
  -1   2  -8  832.72   50.39
   1  -2   8  906.41   50.59
  -2  -1 -10   94.69    9.20
  -2  -1 -10  105.39    8.30
   2   1  10  110.99    7.70
  -3  -4 -12   -9.40    6.60
  -3  -4 -12    4.10    5.80
   3   4  12   17.30    7.50
   0   4  -7    7.00    4.50
   0   4  -7    5.80    4.50
   0  -4   7    2.10    5.90
   0  -4   7    1.30    2.60
  -1   1  -9  287.77   17.80
   1  -1   9  309.87   18.80
   1  -1   9  291.67   18.40
  -2  -2 -11    1.70    2.30
  -2  -2 -11   -1.20    2.80
   2   2  11   -3.80    5.60
   2   2  11   -1.30    1.80
   0   3  -8   26.10    5.70
   0  -3   8   37.40    5.80
   0  -3   8   34.10    4.50
  -1   0 -10    1.10    0.90
   1   0  10   -1.00    1.40
  -2  -3 -12    5.60    4.30
  -2  -3 -12   -7.30   10.40
  -2  -3 -12   14.50    5.90
   2   3  12   21.30    8.00
   2   3  12    8.00    4.00
   1   5  -7    2.60    2.70
  -1  -5   7    4.10    2.10
   0   2  -9  189.78   13.60
   0  -2   9  187.18   13.70
  -1  -1 -11  269.67   18.20
  -1  -1 -11  228.58   16.80
   1   1  11  286.57   16.40
  -2  -4 -13   -6.30    7.50
  -2  -4 -13   -7.80    5.10
   2   4  13   -1.90    3.90
   2   4  13    5.10    2.40
   1   4  -8   11.80    5.20
   1   4  -8   -5.10    3.40
  -1  -4   8    2.30    7.10
  -1  -4   8    0.90    2.00
   0   1 -10   75.29    5.80
   0  -1  10   83.09    7.20
  -1  -2 -12    3.50    2.80
  -1  -2 -12   -2.90    2.20
   1   2  12    0.20    1.70
   1   2  12   -7.00    4.50
   1   3  -9   -7.50    4.80
   1   3  -9    6.70    3.30
  -1  -3   9    4.80    2.50
  -1  -3   9    5.80    4.40
   0   0 -11   -0.70    1.00
   0   0  11   -0.80    1.50
  -1  -3 -13   -0.90    6.30
  -1  -3 -13   11.00    4.90
  -1  -3 -13    1.00    4.30
  -1  -3 -13   -2.30   12.30
   1   3  13    5.00    3.50
   1   3  13   -4.00    5.30
   2   5  -8   24.10    4.80
   1   2 -10  245.48   16.80
   1   2 -10  226.98   19.10
  -1  -2  10  276.07   17.30
   0  -1 -12  201.58   16.70
   0  -1 -12  257.47   16.20
   0   1  12  242.18   14.90
  -1  -4 -14   15.70    6.60
   1   4  14    9.40    6.10
   2   4  -9   14.40    5.10
   2   4  -9    4.80    3.10
  -2  -4   9   13.70    7.90
  -2  -4   9    6.10    2.40
   1   1 -11   23.80    2.90
  -1  -1  11   33.80    4.20
   0  -2 -13   17.00    3.80
   0  -2 -13   14.70    4.40
   0   2  13    9.00    4.30
   0   2  13   16.70    4.10
   2   3 -10   17.80    4.90
   2   3 -10   18.30    5.70
  -2  -3  10   18.70    3.40
  -2  -3  10   25.30    4.50
   1   0 -12    0.80    1.00
  -1   0  12    2.40    1.90
   0  -3 -14  124.69   18.70
   0  -3 -14  131.89   14.80
   0  -3 -14  119.99   14.90
   0  -3 -14  124.09   13.90
   0   3  14  159.58   16.40
   0   3  14  133.09   11.10
   0   3  14  158.58   10.70
   3   5  -9   12.80    4.10
   2   2 -11   20.90    4.30
   2   2 -11   23.60    5.90
   1  -1 -13  156.88   13.10
   1  -1 -13  156.68   12.00
  -1   1  13  150.98   14.30
  -1   1  13  165.98   11.10
   0  -4 -15    9.00    6.40
   0   4  15   13.40    5.80
   3   4 -10    6.70    3.70
   3   4 -10   22.00    7.00
  -3  -4  10   13.50    3.10
   2   1 -12  121.79    7.90
   2   1 -12  119.39   10.20
  -2  -1  12  142.99   10.00
   1  -2 -14    3.60    3.10
   1  -2 -14    7.20    3.20
  -1   2  14    1.00    2.30
   3   3 -11   -0.50    3.30
   3   3 -11    2.60    3.40
  -3  -3  11    5.50    2.50
   2   0 -13    4.10    2.20
  -2   0  13    3.60    2.40
   1  -3 -15    7.60   10.70
   1  -3 -15   -5.00    7.60
   1  -3 -15   -0.70    5.00
   1  -3 -15    0.90    4.90
  -1   3  15   -0.20    4.90
  -1   3  15    3.50    4.40
   4   5 -10    4.20    3.20
   3   2 -12   48.00    6.30
   3   2 -12   31.60    5.80
  -3  -2  12   44.10    6.20
   2  -1 -14   55.99    6.40
   2  -1 -14   52.59    7.60
  -2   1  14   71.29    8.80
  -2   1  14   55.79    5.50
   1  -4 -16   -0.90    7.20
   1  -4 -16    7.80    8.90
  -1   4  16    3.60    4.60
  -4  -4  11    0.60    2.30
   3   1 -13    8.80    3.50
  -3  -1  13   13.60    4.30
  -3  -1  13    2.20    4.90
   2  -2 -15   12.00    4.20
   2  -2 -15   11.90    4.20
  -2   2  15   13.50    5.30
  -2   2  15   17.70    3.80
   4   3 -12  172.38   14.20
   4   3 -12  154.38   13.70
  -4  -3  12  191.48   12.90
   3   0 -14    1.30    1.40
  -3   0  14    2.10    3.90
  -3   0  14    6.00    3.60
   2  -3 -16   83.49   10.70
  -2   3  16   70.69   10.90
   4   2 -13    2.80    3.20
   4   2 -13    5.30    3.90
   3  -1 -15   45.50    6.50
   3  -1 -15   45.60    7.30
  -3   1  15   55.69    5.50
  -3   1  15   62.49    9.00
   2  -4 -17    6.20    7.40
  -2   4  17   11.00    4.70
   5   4 -12    2.70    3.70
  -5  -4  12    2.90    2.50
  -4  -1  14   -5.30    4.50
   3  -2 -16   20.60    4.80
   3  -2 -16   16.50    6.30
  -3   2  16   10.70    5.00
  -3   2  16   19.00    5.10
   5   3 -13   54.29    9.30
   5   3 -13   67.59    8.90
  -5  -3  13   79.49    8.00
   4   0 -15    1.70    1.70
   4   0 -15    1.00    2.00
  -4   0  15   11.10    5.40
   3  -3 -17    0.40    5.10
  -3   3  17   -0.40    3.90
   5   2 -14    6.30    3.90
  -5  -2  14   -3.00    3.10
   4  -1 -16   46.80    6.70
   4  -1 -16   63.19    8.30
  -4   1  16   60.29   10.10
  -4   1  16   60.29    9.60
  -6  -4  13    3.00    2.60
   5   1 -15   17.30    4.10
   5   1 -15   13.90    3.40
  -5  -1  15   20.30    6.20
   4  -2 -17   14.10    5.00
   4  -2 -17    9.80    5.60
  -4   2  17    8.90    4.90
   5   0 -16    1.00    2.10
   5   0 -16    1.20    2.40
  -5   0  16   -1.40    4.10
   4  -3 -18   -4.70    5.20
  -4   3  18    9.70    4.80
   6   2 -15  195.88   15.00
  -6  -2  15  168.28   14.70
   5  -1 -17    2.10    3.40
   5  -1 -17   14.80    4.00
  -5   1  17    1.80    3.90
   7   4 -14    1.50    2.90
   6   1 -16   26.20    5.00
   6   1 -16   24.80    4.10
  -6  -1  16   34.70    8.50
   5  -2 -18   38.10    7.30
  -5   2  18   49.00    7.80
   7   3 -15    7.60    3.60
  -7  -3  15    1.70    2.90
   6   0 -17    0.00    2.70
   6   0 -17    2.30    3.00
  -6   0  17    1.60    4.20
   5  -3 -19   -4.00    5.90
  -5   3  19   -4.70    3.30
   7   2 -16    1.30    2.90
   7   2 -16   -4.60    2.50
  -7  -2  16    4.40    4.50
   6  -1 -18   22.40    6.00
  -6   1  18   28.60    7.40
   7   1 -17    6.90    3.20
  -7  -1  17    1.80    4.80
   6  -2 -19   24.10    6.30
  -6   2  19   21.40    6.00
   8   3 -16    2.00    2.70
  -8  -3  16   -2.50    3.20
   7   0 -18    0.50    3.30
  -7   0  18   -2.50    3.40
   8   2 -17   50.09    7.40
  -8  -2  17   36.40    7.70
   7  -1 -19    1.10    3.00
   8   1 -18  235.58   17.30
  -8  -1  18  191.38   17.60
   7  -2 -20   -5.90    4.10
   9   3 -17    2.40    2.80
  -8   0  19    2.50    3.90
   9   2 -18    4.60    3.60
  -9  -2  18    1.30    3.50
   8  -1 -20    6.50    3.60
  -8   1  20    8.80    3.60
  -9  -1  19   44.00    7.80
   8  -2 -21   -8.30    6.70
  -8   2  21    5.60    3.50
   9   0 -20   -2.30    3.10
  -9   0  20    0.00    2.80
  10   2 -19    3.00    3.50
   9  -1 -21    1.90    4.40
  -9   1  21    5.00    2.70
  10   1 -20   -0.80    4.00
 -10  -1  20    6.60    3.20
  10   0 -21   -4.40    3.80
 -10   0  21   -1.20    2.40
 -17   1   6   -1.90    8.30
  17  -1  -6    2.30    3.50
 -17   0   5   11.00    9.40
  17   0  -5    5.50    3.50
 -16   2   6   -5.40    5.10
  16  -2  -6    2.00    3.10
 -17  -1   4   -5.10    8.60
  17   1  -4    5.50    3.10
 -16   0   4   -4.10    6.10
 -16   0   4   -1.90   14.10
  16   0  -4    7.70    3.50
 -15   2   5    4.00    5.30
  15  -2  -5    1.60    3.10
 -16  -1   3   -4.50    7.30
 -16  -1   3   12.70    9.30
  16   1  -3    1.40    2.70
 -16  -2   2   -2.20    4.60
  16   2  -2   -1.70    3.10
 -14   3   5   -3.90    3.90
  14  -3  -5   -2.50    3.20
 -15   0   3    8.80    7.00
  15   0  -3   13.90    4.50
 -14   2   4   10.70    5.70
  14  -2  -4   25.50    7.00
 -15  -1   2   -3.00    6.10
 -15  -1   2    4.40    7.00
  15   1  -2    2.20    3.10
 -14   1   3   37.80    8.40
 -15  -2   1    9.10    7.50
 -15  -2   1   -4.40    5.10
  15   2  -1    3.40    3.30
 -13   3   4   10.90    5.80
  13  -3  -4   -1.00    3.60
 -14   0   2  623.84   47.90
  14   0  -2  671.93   41.60
 -15  -3   0   -0.30    5.30
  15   3   0    4.50    3.00
 -14  -1   1   -4.50    5.80
 -14  -1   1   13.20    7.70
 -14  -1   1   -8.40    5.40
  14   1  -1    4.70    4.50
 -12   4   4    1.90    3.60
  12  -4  -4   -0.50    2.40
 -13   1   2   27.90    7.20
  13  -1  -2   19.40    5.50
 -14  -2   0   -2.80    4.00
 -14  -2   0   10.70    7.80
  14   2   0    4.80    4.00
  12  -3  -3    8.20    3.70
 -13   0   1 1443.96   83.39
 -13   0   1 1350.06   82.89
  13   0  -1 1382.76   80.69
 -14  -3  -1   18.80    5.40
  14   3   1   22.00    6.00
 -12   2   2   -7.00    5.00
  12  -2  -2    0.70    3.60
 -13  -1   0  -14.70    9.70
 -13  -1   0   -0.80    4.40
 -13  -1   0   -1.70    7.00
  13   1   0   -3.20    3.40
 -11   4   3   -0.90    3.90
  11  -4  -3    0.00    2.60
 -12   1   1   82.79   10.30
 -12   1   1   97.49   11.30
  12  -1  -1   93.79    9.60
 -13  -2  -1   15.50    5.70
 -13  -2  -1   10.60    7.70
 -13  -2  -1   17.30    9.80
  13   2   1    7.10    3.70
  13   2   1   12.70    4.50
 -11   3   2    8.20    6.50
  11  -3  -2   13.10    7.70
  11  -3  -2    9.00    4.20
 -12   0   0   16.80    7.50
 -12   0   0   22.50    5.90
  12   0   0   26.40    5.70
 -13  -3  -2    6.60    7.90
 -13  -3  -2    8.20    5.20
  13   3   2   11.20    4.50
  13   3   2   12.20    3.30
  11  -2  -1   36.20    7.20
  11  -2  -1   25.60    6.70
 -12  -1  -1    7.90    7.60
 -12  -1  -1    0.40    4.10
  12   1   1    4.70    3.80
  12   1   1   12.70    5.00
 -10   4   2    4.00    4.10
 -11   1   0   -5.20    5.00
 -11   1   0    9.60    4.20
  11  -1   0    1.60    2.90
 -12  -2  -2   13.50    6.30
 -12  -2  -2   10.00    8.00
 -12  -2  -2   13.20    6.00
  12   2   2    6.60    4.20
  12   2   2    6.90    3.20
  10  -3  -1   28.00    7.70
  10  -3  -1   36.80    7.60
 -11   0  -1   51.59    7.80
 -11   0  -1   50.79    9.50
  11   0   1   51.49    6.80
 -12  -3  -3   32.50    7.40
  12   3   3   36.70    7.20
  12   3   3   35.00    4.60
  -9   5   2   -3.50    3.60
 -10   2   0   24.10    7.10
  10  -2   0   34.70    6.70
  10  -2   0   45.10    8.50
 -11  -1  -2   44.90    7.60
  11   1   2   46.10    6.10
  11   1   2   38.20    6.40
 -12  -4  -4    0.80    3.90
  12   4   4   -3.00    2.80
  12   4   4    3.90    1.90
  -9   4   1    5.40    4.30
   9  -4  -1   22.00    5.50
 -10   1  -1  135.39   13.20
 -10   1  -1  126.69   11.00
  10  -1   1  114.19   10.10
  10  -1   1  152.98   11.70
 -11  -2  -3   40.70   10.90
 -11  -2  -3   20.10    6.60
  11   2   3   27.80    6.50
  11   2   3   31.50    4.80
   9  -3   0   29.60    8.10
   9  -3   0   33.80    6.20
 -10   0  -2   23.30    5.00
 -10   0  -2   27.30    8.00
  10   0   2   19.70    5.20
  10   0   2   15.20    4.20
 -11  -3  -4   27.00    5.80
  11   3   4   35.70    7.20
  -8   5   1   -5.60    4.10
   8  -5  -1   -1.90    2.50
  -9   2  -1   38.40    8.00
   9  -2   1   30.50    7.80
   9  -2   1   49.90    8.30
   9  -2   1   34.60    5.60
 -10  -1  -3    7.10    3.70
 -10  -1  -3    5.20    6.80
  10   1   3    4.50    3.00
  10   1   3    2.30    3.00
 -11  -4  -5   18.80    5.00
  11   4   5   14.90    3.30
  11   4   5   18.30    5.30
  -8   4   0    1.10    4.70
   8  -4   0   -2.20    3.50
  -9   1  -2   20.90    7.60
  -9   1  -2   27.90    4.30
   9  -1   2   23.50    4.40
 -10  -2  -4   19.50    6.90
 -10  -2  -4   21.40    8.60
  10   2   4   18.20    5.20
  10   2   4   14.50    5.70
  10   2   4   16.70    3.60
   8  -3   1   24.60    6.90
   8  -3   1   21.10    5.40
  -9   0  -3  171.98   13.70
  -9   0  -3  153.88   14.60
   9   0   3  160.18   12.10
 -10  -3  -5   -4.70    7.20
 -10  -3  -5   -6.30    6.40
 -10  -3  -5    3.60    4.00
  10   3   5    5.50    4.20
  -7   5   0   22.50    6.60
   7  -5   0   20.60    4.90
   8  -2   2   49.90    8.00
   8  -2   2   47.70    6.20
  -9  -1  -4   11.80    5.60
  -9  -1  -4    5.30    3.70
   9   1   4    6.80    3.80
   9   1   4    8.40    3.40
   9   1   4    4.90    3.50
 -10  -4  -6   24.60    6.10
  10   4   6   23.60    6.30
  10   4   6   32.50    4.00
  -7   4  -1   39.10    8.40
  -7   4  -1   46.60    8.70
   7  -4   1   31.10    7.20
   7  -4   1   48.10    7.90
  -8   1  -3   14.70    8.10
  -8   1  -3   19.90    3.70
   8  -1   3   18.80    3.70
   8  -1   3   17.90    3.80
  -9  -2  -5    9.30    4.30
   9   2   5    6.40    3.10
  -7   3  -2   -3.10    6.60
   7  -3   2    2.80    3.70
  -8   0  -4  134.99   13.30
  -8   0  -4  153.88   12.50
   8   0   4  138.79   10.60
  -9  -3  -6   18.20    8.50
  -9  -3  -6   31.10    6.70
  -9  -3  -6   27.50   10.10
   9   3   6   39.30    7.50
  -6   5  -1   -5.60    5.00
   6  -5   1    7.70    3.90
  -7   2  -3  139.39   13.90
   7  -2   3  131.09   11.20
  -8  -1  -5  129.19   12.20
  -8  -1  -5  127.39   12.60
   8   1   5  120.79    9.40
  -9  -4  -7   -0.30    3.40
   9   4   7   -2.40    3.50
   9   4   7    1.80    1.90
  -6   4  -2   46.30    8.40
  -6   4  -2   40.20    7.60
   6  -4   2   46.60    8.40
   6  -4   2   42.00    7.40
  -7   1  -4   73.79    6.40
   7  -1   4   67.09    6.70
   7  -1   4   66.29    6.50
  -8  -2  -6   14.00    5.50
  -8  -2  -6   -0.40    6.70
   8   2   6   12.20    2.90
   8   2   6   21.80    5.80
   8   2   6   17.30    4.00
  -6   3  -3    7.00    8.40
   6  -3   3   18.50    4.60
   6  -3   3   19.10    5.50
  -7   0  -5  499.05   30.20
   7   0   5  458.25   28.30
  -8  -3  -7    6.10    4.30
  -8  -3  -7    3.60    4.80
   8   3   7    6.80    5.40
   8   3   7    2.20    3.20
   8   3   7   -3.90    3.90
  -5   5  -2    8.50    6.20
   5  -5   2    3.50    2.90
   6  -2   4   67.09    7.20
  -7  -1  -6  145.49   14.00
  -7  -1  -6  201.28   15.20
   7   1   6  172.08   11.60
  -8  -4  -8    4.70    3.90
  -8  -4  -8   10.40    8.80
   8   4   8    2.20    3.80
  -5   4  -3   31.60    8.00
  -5   4  -3   26.90    6.00
   5  -4   3   31.20    7.60
   5  -4   3   32.80    7.10
  -6   1  -5   25.80    3.40
   6  -1   5   25.10    3.90
   6  -1   5   20.60    3.60
  -7  -2  -7   27.20    7.10
  -7  -2  -7   11.20    5.30
   7   2   7   12.90    6.80
   7   2   7   13.40    3.70
   7   2   7   12.70    2.80
  -5   3  -4   73.69    8.30
  -5   3  -4   58.69   11.10
   5  -3   4   86.19    8.90
   5  -3   4   74.39    9.40
  -6   0  -6  843.32   49.60
   6   0   6  851.51   48.00
  -7  -3  -8   49.50    9.40
  -7  -3  -8   58.39    9.50
   7   3   8   59.29   11.30
   7   3   8   61.49    6.80
   7   3   8   38.30    6.60
  -4   5  -3    1.80    5.40
   4  -5   3    4.00    2.90
   5  -2   5   10.60    3.60
  -6  -1  -7   -4.60    6.50
  -6  -1  -7    2.40    2.10
  -6  -1  -7   10.60    4.10
  -7  -4  -9    3.10    6.90
  -7  -4  -9   -1.70    3.30
   7   4   9    6.60    5.60
  -4   4  -4    2.70    3.60
  -4   4  -4   12.80    4.90
  -5   1  -6   28.90    2.00
  -5   1  -6   24.00    3.40
   5  -1   6   18.70    3.90
   5  -1   6   21.30    3.70
  -6  -2  -8   13.30    5.60
  -6  -2  -8    1.90    5.10
  -6  -2  -8   13.80    4.10
   6   2   8   13.70    5.90
   6   2   8   14.10    3.80
   6   2   8    9.10    2.30
  -4   3  -5   37.00   10.00
  -4   3  -5   30.20    5.50
   4  -3   5   36.40    5.70
   4  -3   5   30.30    8.10
  -5   0  -7 1416.86   84.09
  -5   0  -7 1573.54   81.59
   5   0   7 1490.25   82.49
  -6  -3  -9    7.50    6.30
  -6  -3  -9   -1.80    8.50
  -6  -3  -9   22.60    7.10
  -6  -3  -9   12.10    5.70
   6   3   9   19.10    5.20
   6   3   9   16.60    7.20
  -3   5  -4   -1.10    4.10
   3  -5   4    2.00    2.40
   4  -2   6    3.00    2.30
   4  -2   6    8.50    3.40
  -5  -1  -8   37.00    6.20
  -5  -1  -8   42.00    7.60
  -5  -1  -8   40.80    4.70
   5   1   8   44.00    4.20
  -6  -4 -10   30.10    9.00
   6   4  10   31.70    8.80
  -3   4  -5    1.50    3.40
  -3   4  -5    2.10    3.90
   3  -4   5    3.20    3.60
   3  -4   5    0.20    4.40
  -4   1  -7   24.50    3.30
   4  -1   7   29.40    4.20
   4  -1   7   25.40    3.80
  -5  -2  -9   -3.20    2.90
  -5  -2  -9    4.90    3.40
  -5  -2  -9   -1.80    5.80
   5   2   9    2.60    3.90
   5   2   9    3.00    2.10
  -3   3  -6   23.40    5.00
  -3   3  -6   46.30    9.30
   3  -3   6   25.20    6.30
   3  -3   6   31.80    5.50
  -4   0  -8 1617.04   84.49
   4   0   8 1472.15   84.99
  -5  -3 -10    4.90    4.80
  -5  -3 -10    9.70    5.20
  -5  -3 -10   16.60    6.40
   5   3  10    0.10    5.80
   5   3  10   -0.80    3.10
   2  -5   5    1.60    2.00
  -3   2  -7   59.89    6.40
   3  -2   7   61.69    6.90
   3  -2   7   65.99    6.90
  -4  -1  -9  166.48   13.50
  -4  -1  -9  187.48   12.40
  -4  -1  -9  174.98   14.60
   4   1   9  176.18   11.70
  -5  -4 -11    6.00    5.50
  -5  -4 -11   -1.80    6.00
   5   4  11   -1.90    5.40
  -2   4  -6    9.90    6.00
  -2   4  -6    8.20    3.70
   2  -4   6   12.50    5.70
   2  -4   6   13.60    3.70
   3  -1   8  140.09   10.40
   3  -1   8  150.78   10.80
  -4  -2 -10   -0.50    4.50
  -4  -2 -10   11.10    3.90
  -4  -2 -10    7.40    3.80
   4   2  10    5.80    6.10
   4   2  10   11.60    3.70
  -2   3  -7    8.80    3.20
  -2   3  -7    7.10    6.40
   2  -3   7    7.90    4.00
   2  -3   7    9.50    3.60
  -3   0  -9  377.76   21.70
   3   0   9  368.76   22.30
  -4  -3 -11   -4.40    5.10
   4   3  11    2.70    3.20
  -1   5  -6    6.60    3.60
  -2   2  -8  216.68   15.60
   2  -2   8  200.48   15.50
   2  -2   8  246.98   16.10
  -3  -1 -10   74.59    8.30
  -3  -1 -10   92.89    7.40
   3   1  10   82.49    6.60
  -4  -4 -12   12.70    7.30
   4   4  12   25.20    8.70
  -1   4  -7   10.70    4.40
  -1   4  -7   11.10    6.30
   1  -4   7    7.60    2.70
   1  -4   7    7.90    5.10
  -2   1  -9  215.98   13.30
   2  -1   9  177.28   13.60
   2  -1   9  213.38   13.70
  -3  -2 -11   27.80    5.50
  -3  -2 -11   30.20    6.50
  -3  -2 -11   32.20    7.60
   3   2  11   19.80    7.50
   3   2  11   29.40    4.20
  -1   3  -8   51.09    9.90
  -1   3  -8   64.09    7.40
   1  -3   8   53.19    7.10
   1  -3   8   57.49    5.80
  -2   0 -10  218.18   12.90
   2   0  10  191.08   13.10
  -3  -3 -12    6.50    4.60
  -3  -3 -12    7.30    5.80
  -3  -3 -12   18.50    7.50
   3   3  12    8.30    3.60
   3   3  12    1.80    4.90
  -1   2  -9   40.30    5.10
   1  -2   9   38.00    5.60
   1  -2   9   37.20    5.20
  -2  -1 -11   20.90    3.60
  -2  -1 -11   20.10    5.00
   2   1  11   20.30    3.10
  -3  -4 -13    6.50    8.20
  -3  -4 -13   -5.40    5.60
   3   4  13    0.90    2.00
   3   4  13   -7.90    5.00
   0   4  -8   -0.80    3.90
   0   4  -8   -2.70    4.90
   0  -4   8    3.30    2.40
   0  -4   8   11.00    7.10
  -1   1 -10   12.30    2.30
   1  -1  10    6.50    3.30
  -2  -2 -12    5.30    2.60
  -2  -2 -12    5.80    4.10
   2   2  12    7.10    6.00
   2   2  12   11.90    3.90
   0   3  -9   19.10    7.80
   0   3  -9   11.30    4.10
   0  -3   9   12.20    3.00
  -1   0 -11  159.18   10.20
   1   0  11  142.49   10.30
  -2  -3 -13   12.50    5.90
  -2  -3 -13   -4.20    4.00
  -2  -3 -13    7.30    6.30
   2   3  13    4.00    5.60
   2   3  13    2.30    3.20
   1   5  -8   16.70    4.60
   0   2 -10    4.50    2.40
   0  -2  10    2.30    3.20
  -1  -1 -12  203.58   14.10
  -1  -1 -12  187.98   14.60
   1   1  12  198.78   13.00
  -2  -4 -14    1.10    5.40
  -2  -4 -14    0.90    9.20
   2   4  14    3.50    4.90
   1   4  -9   -8.00    4.30
   1   4  -9   -3.60    3.20
  -1  -4   9    2.20    1.90
  -1  -4   9    4.60    7.20
   0   1 -11   20.30    2.60
   0  -1  11   14.70    3.70
  -1  -2 -13   48.80    7.30
  -1  -2 -13   45.30    6.50
   1   2  13   38.30    9.10
   1   2  13   47.70    5.20
   1   2  13   50.79    5.50
   1   3 -10   71.19    9.70
   1   3 -10   69.39    8.00
  -1  -3  10   69.29    8.40
  -1  -3  10   73.89    6.20
   0   0 -12  284.67   18.00
   0   0  12  303.17   18.40
  -1  -3 -14   10.50    6.40
  -1  -3 -14    6.00    6.40
  -1  -3 -14    3.60    4.90
   1   3  14   10.90    3.20
   1   3  14    3.10    3.20
   2   5  -9    0.40    2.80
   1   2 -11  243.38   16.70
   1   2 -11  259.37   18.10
   0  -1 -13  103.09    8.70
   0  -1 -13   88.69    9.50
   0   1  13  100.39    7.70
   0   1  13   96.39   11.10
  -1  -4 -15    0.80    5.90
  -1  -4 -15    2.00    7.60
   1   4  15    0.80    3.20
   1   4  15    1.50    3.70
   2   4 -10   19.30    5.30
   2   4 -10   11.00    5.70
  -2  -4  10   22.40    3.80
   1   1 -12   19.50    2.50
  -1  -1  12   26.60    4.20
   0  -2 -14   16.10    4.90
   0  -2 -14   19.20    4.60
   0   2  14    9.70    5.90
   0   2  14   26.70    5.70
   0   2  14   15.60    3.50
   2   3 -11  112.19   10.80
   2   3 -11  118.99   10.30
  -2  -3  11  120.39    9.00
   1   0 -13  646.94   37.50
   1   0 -13  636.14   37.40
  -1   0  13  667.03   37.70
   0  -3 -15   10.20    6.10
   0  -3 -15    7.60    5.40
   0  -3 -15   23.20    9.50
   0   3  15   11.00    4.70
   0   3  15   23.30    5.30
   0   3  15   10.30    6.30
   3   5 -10    6.90    3.00
   2   2 -12    1.00    3.20
   2   2 -12   -1.40    2.60
   1  -1 -14   11.00    4.30
   1  -1 -14    9.90    3.50
  -1   1  14   17.70    4.00
  -1   1  14    6.90    4.80
   0  -4 -16   -6.10    6.20
   0  -4 -16   -3.80    7.50
   3   4 -11    0.20    2.80
  -3  -4  11    3.00    2.40
  -2  -1  13   15.90    4.10
   1  -2 -15   28.90    6.70
   1  -2 -15   18.80    5.60
  -1   2  15   24.40    4.30
   3   3 -12  107.89   10.40
   3   3 -12  104.39    9.50
  -3  -3  12   98.09    8.60
   2   0 -14   17.10    3.40
   2   0 -14   10.00    2.60
  -2   0  14   20.30    3.90
  -2   0  14   11.70    6.10
   1  -3 -16    9.90    6.00
  -1   3  16   -4.80    4.80
   4   5 -11    1.60    2.70
   3   2 -13    5.30    3.90
   3   2 -13   11.30    4.30
  -3  -2  13    9.10    4.20
   2  -1 -15    1.50    2.00
   2  -1 -15   -3.20    2.70
  -2   1  15   -0.80    3.80
  -2   1  15    3.00    2.50
  -1   4  17   -2.10    3.00
   4   4 -12    1.30    2.70
  -4  -4  12    0.90    2.80
   3   1 -14    0.90    2.00
  -3  -1  14   -2.90    4.90
  -3  -1  14    1.40    4.80
   2  -2 -16   -5.80    3.30
   2  -2 -16    0.20    2.30
  -2   2  16    0.40    3.30
   4   3 -13  149.69   13.10
   4   3 -13  150.18   13.70
  -4  -3  13  154.58   12.10
   3   0 -15   88.99    7.90
   3   0 -15   90.79    7.70
  -3   0  15   80.89   11.30
  -3   0  15   74.59    8.10
   2  -3 -17   12.80    6.30
  -2   3  17    4.20    4.70
   4   2 -14    0.80    3.80
  -4  -2  14    7.20    4.00
   3  -1 -16   30.20    6.50
   3  -1 -16   40.00    5.80
  -3   1  16   32.00    7.60
  -3   1  16   29.30    5.50
   5   4 -13   -2.70    3.00
   4   1 -15    2.40    1.60
  -4  -1  15    4.50    5.80
   3  -2 -17    6.70    4.40
   3  -2 -17    4.70    3.20
  -3   2  17    7.40    6.10
  -3   2  17    2.60    3.50
   5   3 -14    6.50    4.10
  -5  -3  14   10.40    3.80
   4   0 -16   20.50    3.50
   4   0 -16   13.30    3.90
  -4   0  16   20.00    6.30
   3  -3 -18   10.60    6.20
   5   2 -15   68.39    8.20
  -5  -2  15   76.29    9.60
   4  -1 -17   -0.70    3.40
   4  -1 -17   -0.30    2.40
  -4   1  17    0.80    3.60
   6   4 -14    7.40    3.50
   5   1 -16    5.20    2.70
   5   1 -16    2.40    1.90
  -5  -1  16    4.40    5.40
   4  -2 -18    9.90    4.30
   6   3 -15   24.00    5.70
  -6  -3  15   19.40    5.40
   5   0 -17  305.77   20.70
   5   0 -17  295.37   20.80
  -5   0  17  303.07   23.20
   4  -3 -19    3.20    5.80
  -4   3  19   -4.90    3.80
   6   2 -16    9.20    4.10
   6   2 -16    5.50    2.60
  -6  -2  16   12.20    5.50
   5  -1 -18    7.10    3.70
   5  -1 -18   -2.10    3.90
  -5   1  18    4.20    4.60
   7   4 -15   17.50    4.30
   6   1 -17   94.69    8.80
   6   1 -17   91.19    9.20
  -6  -1  17   91.59   11.80
   5  -2 -19   15.30    4.70
   7   3 -16   11.90    4.20
  -7  -3  16    3.30    4.10
   6   0 -18  149.19   13.00
   6   0 -18  146.09   12.40
  -6   0  18  128.79   13.80
   5  -3 -20   -5.90    6.10
  -5   3  20    1.10    3.50
   7   2 -17   27.20    5.90
  -7  -2  17   22.90    5.80
   6  -1 -19   32.90    6.70
  -6   1  19   22.50    6.50
   7   1 -18   31.50    6.00
  -7  -1  18   26.00    7.00
   6  -2 -20    1.20    3.10
   8   3 -17   17.90    5.00
   7   0 -19   13.80    5.50
  -7   0  19   11.60    5.10
   8   2 -18   -0.40    2.90
  -8  -2  18   -1.10    3.70
   7  -1 -20    2.80    3.30
  -7   1  20    5.40    3.40
   8   1 -19   51.69    7.40
  -8  -1  19   38.40    8.00
   7  -2 -21    9.30    4.70
  -7   2  21   20.30    5.00
   8   0 -20   66.69    9.30
  -8   0  20   63.29    8.40
   9   2 -19   10.00    4.20
   8  -1 -21    2.20    4.00
  -8   1  21    2.10    2.70
   9   1 -20   18.50    5.80
  -9  -1  20   16.40    4.30
   9   0 -21    2.90    3.70
  -9   0  21    2.40    2.70
 -17   1   5    2.50    6.00
  17  -1  -5   22.30    5.80
  17   0  -4    0.40    2.70
 -16   2   5    6.60    5.20
  16  -2  -5    0.40    2.60
 -17  -1   3    1.70   10.90
  17   1  -3    6.60    3.00
 -15   3   5   -4.80    4.00
  15  -3  -5    0.00    2.30
 -16   0   3   -1.60    6.00
  16   0  -3   -1.90    2.20
 -15   2   4   -6.40    5.30
  15  -2  -4    4.70    3.50
 -16  -1   2    0.00    6.40
 -16  -1   2   17.80   12.90
  16   1  -2    4.90    3.70
 -15   1   3   -2.20    4.00
  15  -1  -3    8.40    4.60
 -16  -2   1   -0.50    6.70
  16   2  -1    4.90    3.40
 -14   3   4   -6.60    4.20
  14  -3  -4   -3.00    2.80
 -15   0   2   -0.10    5.60
  15   0  -2   -0.80    1.80
 -14   2   3   -5.10    4.90
  14  -2  -3   -1.00    3.40
 -15  -1   1    0.10    6.60
  15   1  -1   -3.10    2.40
 -14   1   2    1.10    5.60
  14  -1  -2    9.80    4.30
 -15  -2   0  -11.40    6.60
 -15  -2   0   14.80    7.40
  15   2   0    1.00    2.90
 -13   3   3   -6.50    4.70
  13  -3  -3    0.70    3.20
 -14   0   1    5.30    8.00
 -14   0   1    0.30    6.00
  14   0  -1    1.70    2.90
  13  -2  -2   34.70    7.20
 -14  -1   0   -1.20    8.20
 -14  -1   0    1.70    6.50
  14   1   0    7.50    4.20
 -12   4   3    4.70    3.50
  12  -4  -3    7.20    3.20
 -13   1   1    1.90    4.70
  13  -1  -1    6.20    3.60
 -14  -2  -1    3.30    7.00
 -12   3   2   -0.50    4.60
  12  -3  -2    3.40    3.60
 -13   0   0    8.40    7.00
 -13   0   0   -3.90    5.30
  13   0   0   -3.60    3.20
 -14  -3  -2   -0.80    6.00
  14   3   2    3.20    4.10
  14   3   2    1.40    3.50
 -12   2   1   32.20    7.80
  12  -2  -1   35.00    6.90
 -13  -1  -1   -4.70    5.30
 -13  -1  -1   -0.60    7.00
  13   1   1   12.60    7.30
 -11   4   2    3.60    4.00
  11  -4  -2    8.20    3.40
 -12   1   0   10.40    5.10
 -12   1   0    6.70    5.80
  12  -1   0    8.20    3.60
 -13  -2  -2    0.30    8.20
 -13  -2  -2    9.30    5.80
  13   2   2    2.80    2.90
  13   2   2    2.90    3.60
 -11   3   1    3.40    6.00
  11  -3  -1   36.00    9.40
  11  -3  -1    7.00    4.90
 -13  -3  -3   14.60    6.10
 -13  -3  -3   -1.80    7.00
  13   3   3   10.80    3.10
  13   3   3    6.60    4.40
 -11   2   0    3.50    4.80
  11  -2   0   -7.60    4.90
  11  -2   0   -1.70    4.50
 -12  -1  -2  128.59   16.10
 -12  -1  -2  140.29   14.90
  12   1   2  133.29   12.10
  12   1   2  111.69   10.10
 -10   4   1    4.10    4.60
  10  -4  -1   22.00    5.70
 -11   1  -1  101.19   11.30
 -11   1  -1   97.09   10.20
  11  -1   1   89.19    9.30
 -12  -2  -3    7.70    7.30
 -10   3   0   11.40    5.90
  10  -3   0    8.00    4.60
  10  -3   0    3.50    5.20
 -11   0  -2   -1.30    3.40
 -11   0  -2   11.70    6.90
  11   0   2   -3.90    6.40
  11   0   2   -7.90    5.30
 -12  -3  -4   -0.50    7.70
  12   3   4    3.50    2.50
  12   3   4   -2.40    3.30
  -9   5   1    6.50    4.20
  10  -2   1   10.20    5.10
  10  -2   1   14.50    6.50
 -11  -1  -3   32.60    9.90
 -11  -1  -3   52.59    7.70
  11   1   3   60.39   10.00
  11   1   3   45.90    7.00
  11   1   3   52.09    6.10
  12   4   5   14.20    2.80
  12   4   5   17.80    4.80
  -9   4   0   44.30    8.80
   9  -4   0   44.70    7.30
 -10   1  -2   26.00    7.40
 -10   1  -2   10.40    3.90
  10  -1   2    5.60    3.40
  10  -1   2   15.70    4.10
 -11  -2  -4   58.59   10.20
 -11  -2  -4   40.60    8.70
  11   2   4   43.30    7.00
  11   2   4   38.80    4.90
  -9   3  -1   -1.30    5.90
   9  -3   1    3.60    5.10
   9  -3   1    0.50    3.80
 -10   0  -3    3.90    3.90
  10   0   3    7.20    3.50
  10   0   3   -3.40    4.00
  10   0   3    6.30    4.40
 -11  -3  -5    6.40    4.20
  11   3   5    4.60    4.00
  11   3   5    2.50    2.50
  -8   5   0    4.20    4.70
  -9   2  -2  126.59   12.70
   9  -2   2  112.99   12.10
   9  -2   2  101.99   11.10
   9  -2   2  141.49   11.50
 -10  -1  -4    6.60    3.80
 -10  -1  -4   -1.00    5.60
  10   1   4   -3.40    4.70
  10   1   4    5.50    3.30
 -11  -4  -6    7.10    5.00
  11   4   6    1.30    3.10
  11   4   6    3.80    2.00
   8  -4   1    8.80    4.10
  -9   1  -3   43.80    6.00
   9  -1   3   37.90    5.20
   9  -1   3   50.59    6.00
 -10  -2  -5  122.09   15.30
 -10  -2  -5  145.99   15.30
  10   2   5  152.98   10.60
  10   2   5  125.49   12.80
  10   2   5  108.09   11.60
  -8   3  -2   11.60    6.40
   8  -3   2    7.50    4.20
   8  -3   2    0.70    4.30
  -9   0  -4   -1.90    2.50
   9   0   4    4.90    3.70
 -10  -3  -6    6.00    4.60
 -10  -3  -6    4.90    7.40
  10   3   6    5.60    2.80
  10   3   6    6.30    4.30
  -7   5  -1    3.60    5.60
  -8   2  -3   22.70    8.20
   8  -2   3   29.10    6.90
   8  -2   3   32.70    5.20
  -9  -1  -5   12.40    5.40
  -9  -1  -5    2.40    2.70
   9   1   5   -5.20    3.30
   9   1   5   -1.40    2.80
   9   1   5    8.60    2.70
 -10  -4  -7    1.60    3.90
  10   4   7   -0.20    1.60
  10   4   7    3.10    3.40
  -7   4  -2   59.39    9.90
  -7   4  -2   72.49   10.60
   7  -4   2   83.59   10.20
   7  -4   2   76.19    9.60
  -8   1  -4   46.80    5.60
  -8   1  -4   37.10   10.70
   8  -1   4   49.99    5.70
   8  -1   4   58.89    6.10
  -9  -2  -6   79.09   11.60
  -9  -2  -6   76.19   11.80
   9   2   6   82.49   10.40
   9   2   6   80.39    7.80
   9   2   6   93.49    7.60
   7  -3   3   55.59    7.80
   7  -3   3   49.90    8.10
  -8   0  -5    0.00    1.90
  -8   0  -5    0.80    5.80
   8   0   5   -3.30    2.50
  -9  -3  -7   95.59   14.30
  -9  -3  -7  108.19   14.10
  -9  -3  -7   79.49   11.10
   9   3   7  126.69   12.80
   9   3   7  106.99   10.90
  -6   5  -2   25.30    6.80
  -7   2  -4  116.49   12.90
   7  -2   4  124.79   10.40
   7  -2   4   98.09   11.10
  -8  -1  -6    3.30    3.00
  -8  -1  -6    7.00    5.60
   8   1   6   -1.70    2.30
   8   1   6   -6.50    3.70
   8   1   6    3.20    1.90
  -9  -4  -8    5.90    8.80
  -9  -4  -8   -0.90    4.20
   9   4   8    2.70    3.70
   9   4   8    0.00    2.00
  -6   4  -3    6.10    4.10
   6  -4   3    7.40    4.60
   6  -4   3    0.20    4.00
  -7   1  -5  970.30   54.29
   7  -1   5  973.30   54.19
   7  -1   5  907.51   54.59
  -8  -2  -7   26.50    7.40
  -8  -2  -7   19.20    6.30
   8   2   7   15.30    4.00
   8   2   7   20.60    6.40
   6  -3   4   46.90    7.00
   6  -3   4   52.69    8.40
  -7   0  -6   -0.30    1.80
   7   0   6    4.20    2.30
  -8  -3  -8  327.87   27.80
  -8  -3  -8  393.76   28.70
   8   3   8  313.47   22.60
   8   3   8  334.77   26.70
  -5   5  -3    1.50    5.00
   6  -2   5    1.20    2.10
  -7  -1  -7   21.80    5.90
  -7  -1  -7   23.20    7.60
   7   1   7   16.50    3.60
   7   1   7   19.40    3.20
  -8  -4  -9    5.20    4.10
  -8  -4  -9    0.60    7.30
   8   4   9    0.20    3.30
   8   4   9    3.20    2.00
  -5   4  -4    6.00    5.30
  -5   4  -4    0.00    3.30
   5  -4   4   -5.30    4.10
   5  -4   4   -0.20    3.50
  -6   1  -6  399.36   24.20
   6  -1   6  406.56   24.40
   6  -1   6  385.76   24.70
  -7  -2  -8    2.00    5.90
  -7  -2  -8   12.60    5.20
  -7  -2  -8   17.00    4.70
   7   2   8   24.00    6.60
   7   2   8   11.90    3.40
  -5   3  -5    0.10    1.90
  -5   3  -5   14.40    8.80
   5  -3   5    4.00    4.50
   5  -3   5   -0.60    2.30
  -6   0  -7    1.60    2.10
   6   0   7    2.40    2.10
  -7  -3  -9  253.17   21.10
   7   3   9  200.98   20.30
   7   3   9  225.08   16.40
  -4   5  -4    4.60    4.90
   5  -2   6   -2.30    1.70
   5  -2   6    0.50    2.10
  -6  -1  -8   16.90    4.70
  -6  -1  -8   -0.80    7.00
   6   1   8   12.80    2.60
  -7  -4 -10   25.60    6.90
   7   4  10   24.90    7.10
   7   4  10   31.40    4.20
  -4   4  -5    7.40    5.70
  -4   4  -5    1.90    4.30
   4  -4   5    6.00    4.60
   4  -4   5    2.50    4.00
  -5   1  -7  135.29   10.30
  -5   1  -7  156.88    8.60
   5  -1   7  138.19   11.00
   5  -1   7  148.09   10.70
  -6  -2  -9   29.30    7.60
  -6  -2  -9   19.10    6.70
  -6  -2  -9   30.10    6.00
   6   2   9   21.00    3.80
   6   2   9   14.50    7.00
  -4   3  -6   -8.30    7.60
  -4   3  -6   -0.30    1.90
   4  -3   6   -0.10    6.10
   4  -3   6    0.90    2.70
  -5   0  -8   -0.70    1.40
  -5   0  -8   -0.90    1.70
   5   0   8    0.30    1.70
  -6  -3 -10   50.69    9.00
  -6  -3 -10   40.60    9.40
  -6  -3 -10   26.40    8.30
   6   3  10   35.30    9.10
   6   3  10   40.10    6.10
  -3   5  -5   -1.40    3.50
   4  -2   7   14.30    3.90
   4  -2   7   21.30    5.60
  -5  -1  -9    9.60    5.30
  -5  -1  -9    5.80    2.70
   5   1   9    2.20    1.80
  -6  -4 -11    1.90    6.20
  -6  -4 -11    5.10    4.70
   6   4  11    5.90    5.10
   6   4  11    5.20    2.40
  -3   4  -6   11.70    5.30
  -3   4  -6    2.60    3.40
   3  -4   6    7.70    3.30
   3  -4   6    1.70    4.50
  -4   1  -8  226.28   15.10
   4  -1   8  233.18   15.20
   4  -1   8  223.58   15.40
  -5  -2 -10   -5.40    5.20
  -5  -2 -10    1.10    3.50
  -5  -2 -10   -2.40    1.90
   5   2  10    2.30    3.70
   5   2  10    0.10    1.80
  -3   3  -7    8.90    6.50
  -3   3  -7   12.00    3.40
   3  -3   7    9.80    4.20
  -4   0  -9   -0.20    1.20
   4   0   9    0.50    2.00
  -5  -3 -11   25.00    7.70
  -5  -3 -11   12.10    6.10
  -5  -3 -11   16.50    6.70
   5   3  11   20.20    5.50
   5   3  11   28.00    8.60
  -2   5  -6   -1.20    3.90
  -3   2  -8    0.00    1.60
   3  -2   8    2.10    2.70
   3  -2   8   -2.30    1.60
  -4  -1 -10    7.20    3.40
  -4  -1 -10    6.40    2.60
  -4  -1 -10    9.50    4.30
   4   1  10   10.10    2.80
  -5  -4 -12   11.20    5.90
  -5  -4 -12   -2.00    5.90
   5   4  12    4.80    2.10
   5   4  12    2.00    4.20
  -2   4  -7   30.50    7.80
  -2   4  -7   32.30    7.20
   2  -4   7   29.40    4.50
   2  -4   7   23.60    7.10
   3  -1   9  326.97   20.90
   3  -1   9  344.77   21.40
  -4  -2 -11   19.30    5.10
  -4  -2 -11   24.10    6.30
  -4  -2 -11   18.70    5.00
   4   2  11   11.50    3.20
   4   2  11    8.90    5.50
  -2   3  -8    1.00    2.70
   2  -3   8    8.20    4.00
  -3   0 -10    0.30    1.00
   3   0  10   -2.30    1.30
  -4  -3 -12   -8.70    4.50
  -4  -3 -12   10.10    5.40
  -4  -3 -12   -7.20    6.30
   4   3  12   -2.20    4.50
   4   3  12    2.90    4.10
  -2   2  -9    0.70    1.60
   2  -2   9   -3.90    2.50
   2  -2   9    3.70    2.50
  -3  -1 -11   12.40    4.30
  -3  -1 -11   12.30    3.00
   3   1  11    7.90    2.50
  -4  -4 -13    7.00    6.60
  -4  -4 -13    7.40    6.70
   4   4  13    4.60    2.50
   4   4  13   -2.00    4.60
  -1   4  -8   13.10    4.30
  -1   4  -8    3.30    6.60
   1  -4   8   16.70    7.50
   1  -4   8   14.90    3.50
  -2   1 -10  105.79    7.50
   2  -1  10   97.19    8.60
   2  -1  10   94.89    8.10
  -3  -2 -12   30.10    6.20
  -3  -2 -12   28.90    6.60
  -3  -2 -12   40.40    7.60
   3   2  12   49.99    9.60
   3   2  12   43.40    4.90
   3   2  12   45.10    5.00
  -1   3  -9    5.40    2.70
  -1   3  -9   19.80    6.90
   1  -3   9    2.10    3.10
   2   0  11    3.50    2.20
  -3  -3 -13    7.90    6.00
  -3  -3 -13    9.70    6.20
   3   3  13    7.10    5.70
   0   5  -8   13.10    3.70
  -1   2 -10  119.29   10.00
   1  -2  10  129.59   10.60
   1  -2  10  124.79   10.70
  -2  -1 -12   17.20    5.30
  -2  -1 -12   31.60    4.30
   2   1  12   28.40    3.70
  -3  -4 -14   -0.60    5.80
   3   4  14    7.80    5.70
   3   4  14   -1.30    1.50
   0   4  -9    0.20    4.50
   0   4  -9    5.10    5.20
  -1   1 -11  219.48   14.30
   1  -1  11  253.07   16.20
  -2  -2 -13   60.29    8.30
  -2  -2 -13   61.49    7.50
   2   2  13   61.09    6.30
   2   2  13   77.39    6.50
   2   2  13   72.69   10.70
   0   3 -10    3.50    3.80
   0   3 -10    3.60    7.20
   0  -3  10    0.00    3.90
  -1   0 -12    0.60    1.10
   1   0  12    0.80    2.00
  -2  -3 -14   -7.00    4.90
  -2  -3 -14   -7.90    5.20
  -2  -3 -14   -2.80    4.90
   2   3  14   -4.80    4.50
   2   3  14    0.60    2.30
   2   3  14    0.50    3.50
   1   5  -9    1.00    2.40
   0   2 -11    5.40    2.60
   0  -2  11    4.20    3.20
   0  -2  11    4.70    5.40
  -1  -1 -13   51.39    6.90
  -1  -1 -13   43.60    5.60
   1   1  13   56.39    5.40
  -2  -4 -15   -6.80    5.10
   2   4  15   -2.80    2.30
   2   4  15    7.50    6.10
   1   4 -10   32.70    8.20
  -1  -4  10   31.10    8.70
   0  -1  12  241.38   16.30
  -1  -2 -14   52.99    7.70
  -1  -2 -14   66.69    8.70
   1   2  14   66.09    6.60
   1   2  14   73.99   10.90
   1   2  14   82.39    7.10
   1   3 -11   26.50    6.10
   1   3 -11   14.80    5.20
  -1  -3  11   20.60    5.40
   0   0 -13    3.90    2.80
   0   0 -13    1.90    1.10
   0   0  13    2.60    2.60
  -1  -3 -15    8.90    7.80
  -1  -3 -15    2.70    5.30
  -1  -3 -15   -2.00    5.20
   1   3  15   -0.10    5.50
   1   3  15   -4.20    3.50
   1   3  15    2.60    3.00
   2   5 -10   -1.60    2.50
   1   2 -12   10.60    5.20
   1   2 -12   21.60    4.40
  -1  -2  12   11.60    6.40
   0  -1 -14    2.00    3.50
   0  -1 -14    0.60    2.00
   0   1  14    2.10    2.30
   0   1  14    2.50    4.30
  -1  -4 -16    8.90    5.40
   1   4  16    3.20    3.80
   2   4 -11   13.10    4.10
   1   1 -13  144.49   12.20
  -1  -1  13  151.58   11.30
   0  -2 -15   28.00    6.40
   0   2  15   28.70    6.40
   0   2  15   31.10    4.70
   0   2  15   37.50    9.30
   2   3 -12   96.09   10.20
   2   3 -12  115.89   10.30
   1   0 -14    2.70    1.40
  -1   0  14    1.00    2.70
   0  -3 -16    0.10    5.40
   3   5 -11    1.10    2.80
   2   2 -13   13.80    4.20
   2   2 -13   10.90    3.90
  -2  -2  13   16.80    6.70
   1  -1 -15    5.70    3.50
   1  -1 -15    1.10    2.50
  -1   1  15    2.90    4.50
  -1   1  15    4.30    2.50
   0  -4 -17   28.20    9.20
   3   4 -12    7.60    4.00
   2   1 -14   54.69    5.00
  -2  -1  14   45.60   11.80
  -2  -1  14   46.10    6.20
   1  -2 -16   23.70    6.20
   1  -2 -16   18.80    5.20
  -1   2  16   35.00    8.80
  -1   2  16   24.20    5.30
   3   3 -13   14.10    5.10
   3   3 -13   12.50    4.40
  -3  -3  13    5.60    4.20
   2   0 -15    1.90    1.50
  -2   0  15   -6.40    4.60
  -2   0  15    3.40    3.50
   1  -3 -17    3.80    6.20
  -1   3  17   11.20    5.90
   3   2 -14   28.90    6.50
  -3  -2  14   44.80    7.70
   2  -1 -16   95.69    9.20
   2  -1 -16   83.09    9.90
  -2   1  16   86.99   10.50
  -2   1  16   86.89    8.10
   4   4 -13   10.20    4.00
   3   1 -15   55.69    5.40
   3   1 -15   50.99    6.30
  -3  -1  15   34.80   10.00
   2  -2 -17    4.80    4.10
   2  -2 -17    6.60    4.80
  -2   2  17   -1.80    4.60
   4   3 -14  155.98   13.70
   3   0 -16   -0.40    2.20
   3   0 -16    1.40    1.90
  -3   0  16    0.40    4.70
  -3   0  16   -5.10    6.00
  -4  -2  15   17.80    5.90
   3  -1 -17   14.00    4.70
   3  -1 -17    8.30    3.80
  -3   1  17   13.90    5.00
  -3   1  17    4.30    6.00
   5   4 -14    2.00    3.50
   4   1 -16   60.29    6.10
   4   1 -16   61.99    6.80
  -4  -1  16   47.50   10.40
   3  -2 -18   -0.30    2.70
   5   3 -15  137.69   13.50
   4   0 -17    0.50    2.80
   4   0 -17    2.30    2.30
  -4   0  17   -2.90    4.30
   3  -3 -19   -4.80    5.30
  -3   3  19   -2.80    3.70
   5   2 -16   41.10    6.80
  -5  -2  16   37.70    8.60
   4  -1 -18   42.90    7.50
   4  -1 -18   45.20    7.60
  -4   1  18   40.10    8.10
   6   4 -15   16.10    4.70
   5   1 -17   12.60    3.00
  -5  -1  17   14.50    6.40
   4  -2 -19   -1.70    3.20
   6   3 -16    2.10    3.00
   5   0 -18    3.60    3.00
   5   0 -18    3.10    3.30
  -5   0  18    2.60    4.20
   4  -3 -20   -0.40    4.80
  -4   3  20    3.50    3.90
   6   2 -17   -1.00    2.40
  -6  -2  17   -5.30    4.40
   5  -1 -19    6.20    3.40
  -5   1  19   10.00    4.70
   6   1 -18   34.40    5.70
   6   1 -18   33.10    5.70
  -6  -1  18   36.00    8.40
   5  -2 -20   -1.70    3.60
   7   3 -17   26.80    5.40
   6   0 -19    2.40    3.40
  -6   0  19    6.60    4.00
   7   2 -18   17.60    4.90
  -7  -2  18   16.40    5.50
   6  -1 -20    9.20    3.60
  -6   1  20   18.50    5.30
   7   1 -19    3.80    3.30
  -7  -1  19    7.40    4.50
  -6   2  21   19.40    5.30
   8   3 -18    9.50    3.90
   7   0 -20    1.50    3.70
  -7   0  20   -0.90    3.40
   8   2 -19    6.00    3.50
   7  -1 -21   -2.30    2.50
  -7   1  21    2.40    3.00
   8   1 -20    7.10    4.00
  -8  -1  20   12.70    4.10
   8   0 -21    6.70    3.60
  -8   0  21    2.50    2.90
   9   2 -20    6.00    3.80
   8  -1 -22   13.50    5.20
   9   1 -21    0.30    4.00
 -17   1   4   -1.10    5.50
  17  -1  -4   10.40    4.10
 -17   0   3   -3.00    6.40
  17   0  -3   -2.10    2.80
 -16   2   4   11.90    5.90
 -17  -1   2   -1.90    7.60
  17   1  -2   -0.80    1.80
 -16   1   3   -8.40    5.80
  16  -1  -3    1.40    3.50
 -15   3   4   -3.80    3.80
  15  -3  -4   -0.60    2.40
  15  -2  -3   -0.50    3.70
 -16  -1   1    2.00    5.90
  16   1  -1    3.40    3.20
 -15   1   2   -1.10    4.90
  15  -1  -2   -2.80    3.70
 -16  -2   0    0.00    7.60
  16   2   0    6.70    3.80
 -14   3   3   -1.00    4.50
  14  -3  -3   -2.20    2.90
 -14   2   2   -3.40    5.30
  14  -2  -2   12.50    4.70
 -15  -1   0   -3.20    6.30
  15   1   0    4.40    3.70
 -14   1   1   -1.40    4.60
  14  -1  -1    5.00    3.20
 -15  -2  -1   -3.80    7.10
  15   2   1   18.40    5.20
 -13   3   2    6.80    5.40
  13  -3  -2    0.70    3.70
 -14   0   0  493.45   35.00
 -14   0   0  472.15   34.10
  14   0   0  462.55   31.10
  15   3   2   15.10    4.30
 -13   2   1    7.30    5.70
  13  -2  -1    3.10    4.30
 -14  -1  -1   14.00    7.40
  14   1   1    8.50    3.90
 -12   4   2   -2.50    3.20
  12  -4  -2   -0.40    2.60
 -13   1   0   -5.10    4.10
  13  -1   0   -2.40    2.20
  14   2   2   44.30    6.80
  14   2   2   60.69    8.10
 -12   3   1    6.50    6.40
  12  -3  -1    4.70    4.20
 -13   0  -1   50.69    8.80
 -13   0  -1   32.70    9.30
  13   0   1   45.30    7.20
 -14  -3  -3    3.30    6.90
  14   3   3   12.30    4.80
  14   3   3   -2.20    3.20
 -12   2   0    4.70    4.20
  12  -2   0    6.80    4.60
 -13  -1  -2   35.30   10.50
 -13  -1  -2   33.10    8.20
  13   1   2   21.20    5.70
 -12   1  -1    7.00    6.40
 -12   1  -1    8.10    6.40
  12  -1   1    4.30    3.20
 -13  -2  -3   -1.60    7.80
  13   2   3    1.80    3.20
  13   2   3    2.60    3.20
 -11   3   0   45.50    9.30
  11  -3   0   23.00    9.50
  11  -3   0   30.60    7.70
 -12   0  -2   61.19   10.90
 -12   0  -2   61.59    8.70
  12   0   2   46.20    8.80
  12   0   2   34.70    6.40
 -13  -3  -4    0.60    6.80
  13   3   4   -1.90    3.30
 -11   2  -1   11.40    7.20
  11  -2   1   14.20    6.40
  11  -2   1   15.50    6.00
 -12  -1  -3  844.22   50.49
 -12  -1  -3  725.33   49.40
  12   1   3  667.23   43.50
  12   1   3  757.92   45.20
 -10   4   0   24.60    7.50
  10  -4   0   29.20    6.00
 -11   1  -2   26.10    6.90
 -11   1  -2   35.00    8.30
  11  -1   2   47.70    9.10
  11  -1   2   33.10    6.00
 -12  -2  -4   -2.60    7.60
 -12  -2  -4    4.20    5.90
  12   2   4    8.60    4.30
  12   2   4   11.50    3.20
 -10   3  -1   11.30    5.50
  10  -3   1   -3.30    5.00
  10  -3   1   -4.80    4.20
 -11   0  -3    5.20    6.60
  11   0   3    4.70    3.20
  11   0   3    5.00    4.80
  11   0   3    3.50    6.00
 -12  -3  -5   -1.40    7.10
 -12  -3  -5    7.50    6.40
  12   3   5   11.00    3.60
  12   3   5    5.40    3.90
  -9   5   0    7.80    4.30
 -10   2  -2   35.00    8.40
  10  -2   2   35.50    6.80
  10  -2   2   29.50    7.60
  10  -2   2   32.70    7.40
 -11  -1  -4   10.40    5.10
 -11  -1  -4   19.50    8.20
  11   1   4    9.30    3.30
  11   1   4   21.30    8.20
  11   1   4    9.00    4.10
  -9   4  -1    4.80    5.60
   9  -4   1   19.70    4.90
 -10   1  -3   12.40    7.00
 -10   1  -3   -3.70    3.60
  10  -1   3    4.00    3.30
  10  -1   3    5.50    3.20
  10  -1   3   -1.70    6.10
 -11  -2  -5   13.80    7.20
 -11  -2  -5    1.30    5.10
  11   2   5    3.30    3.70
  11   2   5    7.30    3.00
  -9   3  -2    1.10    5.80
   9  -3   2    1.90    3.60
   9  -3   2    1.90    3.60
 -10   0  -4    1.20    3.40
 -10   0  -4   -1.00    6.60
  10   0   4   -1.30    3.80
  10   0   4    5.80    4.60
  10   0   4    6.60    3.70
 -11  -3  -6    0.50    8.60
  11   3   6    1.50    3.70
  11   3   6    4.50    2.70
  -8   5  -1    4.50    4.30
  -9   2  -3    3.10    6.40
   9  -2   3    8.30    5.20
   9  -2   3    1.60    3.10
   9  -2   3    0.80    4.20
 -10  -1  -5    0.00    3.80
 -10  -1  -5    4.30    5.00
  10   1   5    0.60    3.50
  10   1   5   10.70    5.30
 -11  -4  -7   29.00    8.30
  11   4   7   25.60    5.30
  11   4   7   19.50    3.30
  -8   4  -2   -7.80    5.00
   8  -4   2    8.50    4.60
  -9   1  -4    5.10    3.40
  -9   1  -4   10.10    8.60
   9  -1   4   15.30    5.90
   9  -1   4    8.20    3.30
   9  -1   4    6.90    4.10
 -10  -2  -6  191.38   18.50
 -10  -2  -6  166.68   18.10
  10   2   6  206.08   13.90
  10   2   6  193.58   16.00
   8  -3   3    5.80    4.30
   8  -3   3    4.20    3.20
  -9   0  -5   -3.90    6.20
  -9   0  -5    1.60    2.60
   9   0   5    1.40    3.40
   9   0   5   -4.70    3.30
 -10  -3  -7    6.30    7.60
  10   3   7   13.60    5.00
  10   3   7   14.90    3.00
  -7   5  -2   15.50    5.50
  -8   2  -4   47.20   10.00
   8  -2   4   31.20    5.70
   8  -2   4   38.40    7.80
  -9  -1  -6    6.20    5.80
  -9  -1  -6    3.90    2.90
   9   1   6    8.10    3.80
   9   1   6    3.90    3.40
   9   1   6    0.10    2.70
 -10  -4  -8   49.80    7.80
  10   4   8   41.70    4.80
  10   4   8   42.00    7.00
  -7   4  -3   58.49    9.60
   7  -4   3   55.99    8.30
   7  -4   3   59.69    9.60
  -8   1  -5  102.49    9.00
  -8   1  -5   88.09   13.40
   8  -1   5  111.89    8.90
   8  -1   5  104.09    9.30
  -9  -2  -7    4.60    4.40
  -9  -2  -7   14.00    6.70
   9   2   7    0.60    2.30
   9   2   7   -0.10    3.40
   7  -3   4   46.00    8.00
   7  -3   4   41.50    6.50
  -8   0  -6    4.00    6.00
   8   0   6    0.50    3.10
  -9  -3  -8   -2.00    8.50
  -9  -3  -8   22.60    7.70
   9   3   8    3.50    3.50
   9   3   8   20.60    3.70
  -6   5  -3   14.90    5.70
   7  -2   5   39.20    8.10
  -8  -1  -7   21.30    6.80
  -8  -1  -7   13.00    4.50
   8   1   7   11.60    5.00
   8   1   7   14.80    3.80
   8   1   7   13.00    3.50
  -9  -4  -9   30.00    6.50
  -9  -4  -9   19.00    8.70
   9   4   9   21.30    5.70
   9   4   9   19.70    3.50
  -6   4  -4   55.59    9.20
  -6   4  -4   51.79    9.30
   6  -4   4   37.80    7.20
  -7   1  -6  155.88   11.50
   7  -1   6  150.08   11.80
   7  -1   6  148.39   11.30
  -8  -2  -8   -2.90    4.30
  -8  -2  -8    1.10    4.30
   8   2   8   -0.90    1.40
   8   2   8   -5.00    3.70
   8   2   8    5.50    3.40
   6  -3   5    8.70    3.80
   6  -3   5   12.20    5.20
  -7   0  -7   27.40    4.90
   7   0   7   22.10    3.90
  -8  -3  -9  167.08   19.40
  -8  -3  -9  221.98   19.10
   8   3   9  226.28   14.40
   8   3   9  156.28   14.80
   8   3   9  188.58   17.80
  -5   5  -4    6.70    5.30
   6  -2   6   32.00    6.30
   6  -2   6   24.00    4.90
  -7  -1  -8   11.20    4.00
  -7  -1  -8   17.00    3.60
  -7  -1  -8   23.80    7.30
   7   1   8   11.10    5.10
   7   1   8    6.50    3.00
   7   1   8   14.00    3.00
  -8  -4 -10   -9.90    6.70
  -8  -4 -10    0.60    5.70
  -5   4  -5   -0.70    4.80
  -5   4  -5   -1.50    3.80
   5  -4   5    0.10    3.60
   5  -4   5    4.90    5.50
   6  -1   7   10.90    3.90
   6  -1   7   13.90    3.70
  -7  -2  -9   70.99   10.40
   7   2   9   60.89    6.80
   7   2   9   76.39   10.40
   7   2   9   82.09    6.80
  -5   3  -6   29.90    5.40
  -5   3  -6   27.70   10.30
   5  -3   6   33.90    6.30
  -6   0  -8   17.10    2.50
  -6   0  -8   28.60    4.60
   6   0   8   22.80    3.90
  -7  -3 -10   49.40   10.80
  -7  -3 -10   42.00    8.30
   7   3  10   48.90    6.50
   7   3  10   29.40    9.00
  -4   5  -5    9.20    5.20
   5  -2   7    9.90    3.10
   5  -2   7   11.00    4.10
   5  -2   7   18.30    4.00
  -6  -1  -9    1.20    6.60
  -6  -1  -9    3.40    2.40
  -6  -1  -9    2.30    2.80
   6   1   9    1.40    2.00
   6   1   9    2.80    1.90
   7   4  11   56.29    8.90
   7   4  11   63.39    6.00
  -4   4  -6    5.00    5.80
  -4   4  -6   11.60    4.70
   4  -4   6    5.30    4.90
  -5   1  -8   38.50    4.70
  -5   1  -8   49.60    3.40
   5  -1   8   42.20    5.50
   5  -1   8   39.50    5.00
  -6  -2 -10   39.00    7.60
  -6  -2 -10   47.60    8.50
   6   2  10   39.00    5.20
   6   2  10   53.79    9.50
   6   2  10   44.90    4.90
  -4   3  -7   10.90    9.60
   4  -3   7   10.50    4.40
  -5   0  -9  199.68   12.20
  -5   0  -9  178.78   14.40
   5   0   9  190.78   13.10
  -6  -3 -11   58.69   11.90
  -6  -3 -11   45.80    9.20
  -6  -3 -11   39.30   10.10
   6   3  11   55.79    7.10
   6   3  11   44.00   10.60
  -3   5  -6   12.20    5.10
   4  -2   8    5.80    3.20
   4  -2   8   -2.20    3.80
   4  -2   8    0.80    2.40
  -5  -1 -10   68.09    8.70
  -5  -1 -10   61.39    8.30
  -5  -1 -10   57.59    6.50
   5   1  10   64.99    6.10
   5   1  10   82.19    6.30
  -6  -4 -12   54.99    9.90
   6   4  12   81.99    6.70
   6   4  12   68.79   10.10
  -3   4  -7    9.10    4.90
  -3   4  -7   15.90    6.40
   3  -4   7   28.30    7.40
  -4   1  -9  180.88   12.90
  -4   1  -9  203.38   10.90
   4  -1   9  160.48   12.40
   4  -1   9  165.78   12.90
  -5  -2 -11  443.66   30.90
  -5  -2 -11  370.06   27.60
   5   2  11  482.15   26.30
   5   2  11  425.16   30.50
   5   2  11  409.16   26.50
  -3   3  -8    0.40    2.00
  -3   3  -8   -1.90    8.20
   3  -3   8   -3.60    3.40
  -4   0 -10   27.50    3.10
   4   0  10   24.50    4.00
  -5  -3 -12   14.20    5.30
  -5  -3 -12   -2.10    7.50
  -5  -3 -12   22.70    7.40
   5   3  12   17.90    3.50
   5   3  12   14.90    5.00
   5   3  12   29.30    9.00
  -2   5  -7   11.00    4.30
  -3   2  -9   73.99    7.40
   3  -2   9   70.29    7.70
   3  -2   9   79.99    8.00
  -4  -1 -11    1.30    3.80
  -4  -1 -11   -0.80    2.10
  -4  -1 -11    0.70    2.40
   4   1  11    5.00    2.50
   4   1  11    0.90    1.90
   5   4  13   19.50    7.20
   5   4  13    7.40    2.40
  -2   4  -8   31.10    7.10
  -2   4  -8   25.30    7.90
   2  -4   8   22.10    7.30
  -3   1 -10   70.99    6.20
   3  -1  10   70.49    6.60
   3  -1  10   73.69    7.30
  -4  -2 -12   45.60    8.10
  -4  -2 -12   26.40    6.20
  -4  -2 -12   31.50    6.30
   4   2  12   32.40    4.40
   4   2  12   36.00    8.40
   4   2  12   22.50    4.40
  -2   3  -9   -3.20    2.20
  -2   3  -9   15.80    7.70
   2  -3   9    2.60    3.80
  -3   0 -11    3.90    1.50
   3   0  11    6.60    2.70
  -4  -3 -13   -5.70    5.70
  -4  -3 -13    0.60    5.30
   4   3  13   -4.10    4.00
   4   3  13   -1.80    2.00
   4   3  13    5.40    5.20
  -1   5  -8   34.10    5.50
   2  -2  10   12.90    3.80
   2  -2  10   13.40    4.90
   2  -2  10   13.80    4.20
  -3  -1 -12   64.49    6.70
   3   1  12   60.99    5.90
   3   1  12   69.59    6.60
  -4  -4 -14   -8.60    5.80
   4   4  14    3.50    2.10
   4   4  14    6.70    5.70
  -1   4  -9   -3.80    5.00
  -1   4  -9   13.60    5.80
   1  -4   9   -3.00    6.50
  -2   1 -11   14.00    3.10
   2  -1  11   19.00    4.30
  -3  -2 -13   39.20    7.40
  -3  -2 -13   64.79    9.00
  -3  -2 -13   53.49    9.40
   3   2  13   47.80    5.90
   3   2  13   55.19    5.80
   3   2  13   56.29   10.40
  -1   3 -10    1.90    3.20
  -1   3 -10   -1.10    7.00
   1  -3  10    1.50    4.00
  -2   0 -12    0.00    1.20
   2   0  12   -1.20    2.00
  -3  -3 -14    3.80    6.70
  -3  -3 -14    0.90    6.70
  -3  -3 -14    9.90    5.70
   3   3  14    2.40    4.30
   3   3  14    4.60    2.60
   3   3  14   -2.10    3.70
   0   5  -9    8.30    3.20
  -1   2 -11    6.30    2.70
   1  -2  11   12.10    6.00
   1  -2  11    7.00    3.90
   1  -2  11    4.30    3.10
  -2  -1 -13   57.19    6.30
  -2  -1 -13   50.39    7.00
   2   1  13   47.20    6.10
   2   1  13   56.09    5.50
  -3  -4 -15   12.00    5.90
   3   4  15   10.10    5.60
   0   4 -10   51.09    7.50
   0   4 -10   39.70    9.40
   1  -1  12  214.08   15.30
  -2  -2 -14   30.90    6.80
  -2  -2 -14   39.10    7.20
  -2  -2 -14   34.10    6.20
   2   2  14   38.60    9.40
   2   2  14   29.30    4.70
   0   3 -11   17.20    6.80
   0   3 -11   -0.10    3.20
   0  -3  11    8.30    4.30
  -1   0 -13   48.60    5.00
   1   0  13   47.70    5.60
  -2  -3 -15    1.40    5.90
   2   3  15    5.10    5.50
   2   3  15    1.10    2.70
   1   5 -10   10.10    3.40
   0   2 -12    7.20    3.00
   0  -2  12   -0.60    5.00
  -1  -1 -14    1.70    2.00
  -1  -1 -14    1.80    3.00
   1   1  14    2.80    2.00
   1   1  14   -0.30    4.00
  -2  -4 -16   12.00    5.80
   2   4  16    8.70    5.40
   2   4  16    8.10    3.60
   1   4 -11    2.10    3.00
   0  -1  13   93.79    8.50
  -1  -2 -15   -4.30    3.30
  -1  -2 -15   -2.30    2.80
   1   2  15   -0.10    5.20
   1   3 -12   25.60    6.20
   0   0 -14  398.56   25.50
   0   0 -14  413.86   25.40
   0   0  14  446.06   26.20
  -1  -3 -16    0.90    6.60
   1   3  16    9.30    5.60
   1   3  16   18.60    4.40
   2   5 -11    5.10    3.00
   1   2 -13   14.40    4.80
   1   2 -13    0.70    3.40
   0  -1 -15    4.00    3.10
   0   1  15    5.60    2.80
  -1  -4 -17    3.20    6.70
   1   4  17    2.40    4.50
   2   4 -12    0.10    2.40
   1   1 -14   10.70    4.80
   1   1 -14   11.80    2.40
  -1  -1  14   12.40    4.20
   0  -2 -16    6.30    3.70
   0  -2 -16    0.20    3.50
   0   2  16    7.80    4.10
   0   2  16    6.40    5.20
   2   3 -13   27.70    5.70
   2   3 -13   23.00    5.90
   1   0 -15   20.30    3.60
   1   0 -15   19.70    4.50
  -1   0  15   36.10    9.30
  -1   0  15   17.10    4.60
   0  -3 -17   -2.00    5.70
   0   3  17   -6.20    5.20
   3   5 -12    7.90    3.40
   2   2 -14   26.10    6.20
   1  -1 -16   19.60    4.70
   1  -1 -16   20.70    5.40
  -1   1  16   24.20    6.00
  -1   1  16   17.60    3.90
   3   4 -13   -1.90    2.80
   2   1 -15    0.80    1.30
   2   1 -15    4.00    2.60
  -2  -1  15    2.20    7.80
   1  -2 -17    3.40    4.00
   1  -2 -17    1.40    4.00
  -1   2  17   -4.70    4.60
  -1   2  17    6.30    4.50
   3   3 -14    6.90    3.90
   2   0 -16  152.38   11.40
   2   0 -16  145.79   11.30
  -2   0  16  136.29   13.40
  -2   0  16  127.39   11.50
  -1   3  18   25.40    7.30
   3   2 -15    7.00    4.40
   2  -1 -17   85.89    9.40
  -2   1  17   80.29    8.90
   4   4 -14   -0.30    3.20
   3   1 -16   40.40    4.70
   3   1 -16   36.60    5.20
  -3  -1  16   34.30    9.00
   2  -2 -18    3.10    3.60
   2  -2 -18   -5.20    5.00
  -2   2  18   -4.60    4.70
   4   3 -15    9.80    4.90
   3   0 -17   18.20    4.60
   3   0 -17   16.20    4.40
   2  -3 -19   -1.60    5.30
  -2   3  19    3.10    3.80
   4   2 -16   14.50    4.60
   3  -1 -18   -2.80    3.60
   3  -1 -18    9.30    3.70
  -3   1  18    3.80    4.50
   5   4 -15    3.40    2.80
   4   1 -17    5.70    2.40
  -4  -1  17   13.50    6.50
   3  -2 -19   -1.50    3.10
  -3   2  19    0.30    4.20
   5   3 -16    4.20    3.40
   4   0 -18   -1.50    2.50
   4   0 -18   -0.20    2.30
  -4   0  18   -2.50    5.10
  -3   3  20   -3.80    3.50
   5   2 -17    5.20    3.30
   5   2 -17    1.60    3.40
   4  -1 -19    0.50    5.30
   4  -1 -19    8.10    3.40
  -4   1  19   12.00    4.20
   6   4 -16   18.20    4.20
   5   1 -18   17.00    4.30
  -5  -1  18   11.00    5.70
   4  -2 -20    5.00    3.40
  -4   2  20    2.30    4.40
   6   3 -17    4.20    3.10
   5   0 -19    3.70    4.10
   5   0 -19    8.90    3.70
   6   2 -18   12.30    4.10
   5  -1 -20    4.70    3.30
  -5   1  20    0.00    3.40
   6   1 -19   31.10    6.20
  -6  -1  19   27.90    7.80
   5  -2 -21   10.60    4.40
  -5   2  21    7.00    4.20
   7   3 -18    4.60    3.10
   6   0 -20   -4.40    3.80
  -6   0  20    3.20    4.00
   7   2 -19   14.90    4.90
  -6   1  21   10.00    3.60
   7   1 -20   11.90    4.30
  -7  -1  20    4.00    3.80
   6  -2 -22    4.60    4.00
  -6   2  22   -2.90    3.40
   7   0 -21   77.79    9.20
  -7   0  21   58.49    7.20
   8   2 -20   -0.10    3.20
   7  -1 -22    7.50    3.50
   8   1 -21    4.80    4.00
   8   0 -22   44.80    7.40
 -17   1   3    7.50    6.10
  17  -1  -3   -2.40    2.90
 -17   0   2    5.30    6.10
  17   0  -2   -1.60    2.80
 -16   2   3   -6.70    4.50
  16  -2  -3    2.90    3.00
 -17  -1   1   10.10    7.00
  17   1  -1   16.00    4.30
 -16   1   2   -3.40    5.60
  16  -1  -2    7.20    3.80
 -15   3   3    1.60    3.80
  15  -3  -3    7.90    2.90
 -16   0   1    8.70    6.20
 -15   2   2   -0.10    4.70
  15  -2  -2    0.10    3.20
 -16  -1   0    4.00    6.20
  16   1   0    3.30    3.30
 -15   1   1    2.20    5.80
  15  -1  -1    0.00    3.40
  16   2   1    7.80    3.40
 -14   3   2   -4.20    4.70
  14  -3  -2    0.30    2.70
 -15   0   0   15.40    6.90
 -14   2   1   -7.10    5.20
  14  -2  -1    9.90    4.30
 -15  -1  -1    3.20    7.20
  15   1   1    4.30    3.10
 -14   1   0   -4.70    4.80
  14  -1   0   15.20    4.80
 -15  -2  -2   -6.30    6.40
 -13   3   1   -3.10    4.40
  13  -3  -1    4.20    3.50
 -14   0  -1  -10.30    8.30
 -14   0  -1   10.00    7.20
  14   0   1    1.10    3.00
 -13   2   0    3.60    4.10
  13  -2   0   -1.60    4.40
 -14  -1  -2   15.80    7.90
  14   1   2   25.40    8.30
 -12   4   1   -2.80    2.90
 -13   1  -1   -7.00    4.50
  13  -1   1    1.00    3.00
 -14  -2  -3    1.40    7.10
  14   2   3   -0.70    2.90
  14   2   3    3.50    3.70
 -12   3   0   20.90    6.90
  12  -3   0   11.00    3.90
 -13   0  -2   -6.80    6.80
 -13   0  -2    1.50    4.90
  13   0   2    0.70    3.20
  13   0   2   18.60    9.60
 -14  -3  -4   -6.10    7.60
  14   3   4    2.30    2.80
  14   3   4   -2.00    2.80
 -12   2  -1   -6.80    4.80
  12  -2   1   -4.20    3.90
 -13  -1  -3  450.45   33.10
 -13  -1  -3  463.05   33.70
  13   1   3  396.66   27.20
 -11   4   0   -2.50    4.00
 -12   1  -2  115.59   13.00
 -12   1  -2  146.09   14.60
  12  -1   2  128.49   12.60
  12  -1   2  123.79   11.40
 -13  -2  -4    1.90    5.90
  13   2   4   -0.30    2.40
 -11   3  -1   10.40    5.70
  11  -3   1    7.80    8.00
  11  -3   1    6.20    3.90
 -12   0  -3    4.00    5.70
 -12   0  -3  -10.80    7.10
  12   0   3   -2.90    2.60
  12   0   3   -0.60    5.00
 -13  -3  -5   -3.70    6.20
  13   3   5    7.90    3.80
  13   3   5    4.60    2.30
 -11   2  -2    0.50    5.00
  11  -2   2   12.80    6.90
  11  -2   2    0.70    4.10
  11  -2   2    7.80    5.90
 -12  -1  -4  234.78   21.40
 -12  -1  -4  267.97   22.40
  12   1   4  217.08   16.60
  12   1   4  248.88   18.00
 -10   4  -1   10.70    5.60
 -11   1  -3   47.40    7.90
 -11   1  -3   49.60    9.50
  11  -1   3   37.40    8.00
  11  -1   3   46.90    6.70
 -12  -2  -5    7.00    6.30
 -12  -2  -5   -1.20    7.40
  12   2   5    7.60    2.90
  12   2   5    6.40    3.40
 -10   3  -2   -1.00    5.50
  10  -3   2   -1.30    6.30
 -11   0  -4   -6.70    3.80
  11   0   4    1.30    3.10
  11   0   4   -3.60    5.40
  11   0   4    2.50    3.90
 -12  -3  -6   13.20    8.50
  12   3   6    9.50    3.90
  12   3   6   15.60    3.50
  -9   5  -1   -3.60    3.60
 -10   2  -3    5.70    6.40
  10  -2   3    8.10    4.80
  10  -2   3    5.90    4.70
  10  -2   3   -1.80    4.50
 -11  -1  -5  131.29   14.70
 -11  -1  -5  122.19   13.30
  11   1   5  113.49    9.50
  11   1   5   99.49   11.30
  11   1   5  110.39   10.30
  -9   4  -2   72.89   10.60
 -10   1  -4   15.40    7.50
 -10   1  -4    6.60    4.40
  10  -1   4   -3.00    3.70
  10  -1   4   -2.90    2.80
  10  -1   4    1.10    3.90
  10  -1   4   -1.40    5.40
 -11  -2  -6   72.99   12.00
 -11  -2  -6   51.39   12.40
  11   2   6   60.39    8.10
  11   2   6   54.39    6.30
  -9   3  -3   -7.80    5.70
   9  -3   3   14.10    4.80
   9  -3   3    3.00    4.30
 -10   0  -5    2.70    7.50
 -10   0  -5    1.00    3.70
  10   0   5    1.40    3.60
  11   3   7   16.90    4.20
  11   3   7   15.50    5.30
  -8   5  -2    0.60    4.00
  -9   2  -4    2.50    7.70
   9  -2   4   -6.00    4.50
   9  -2   4    8.70    3.90
   9  -2   4   16.70    6.20
 -10  -1  -6   10.40    5.60
 -10  -1  -6   10.20    4.50
  10   1   6   10.80    5.10
  10   1   6   14.40    3.80
  10   1   6   15.00    4.40
  11   4   8   -0.80    1.50
  11   4   8    0.20    2.40
  -8   4  -3   28.30    8.30
  -9   1  -5    2.60    3.00
   9  -1   5   11.80    5.10
   9  -1   5    3.00    3.70
   9  -1   5   -0.70    2.70
 -10  -2  -7   29.20    8.50
 -10  -2  -7   48.00   10.50
  10   2   7   43.20    5.00
  10   2   7   31.40    7.00
  10   2   7   29.00    7.60
  -8   3  -4   70.09   12.60
   8  -3   4   42.60    7.10
  -9   0  -6   15.30    7.00
  -9   0  -6   -1.50    2.90
   9   0   6    8.40    3.90
   9   0   6    3.00    3.00
   9   0   6   -1.50    3.10
  10   3   8   54.69    7.90
  10   3   8   57.99    6.30
  -7   5  -3    8.00    4.90
  -8   2  -5   43.10   11.10
   8  -2   5   32.80    7.40
   8  -2   5   45.10    6.40
  -9  -1  -7    5.60    5.80
  -9  -1  -7    9.80    4.60
   9   1   7   14.50    3.70
   9   1   7   11.20    4.60
   9   1   7   10.60    4.30
  10   4   9   -0.70    2.60
  10   4   9    2.00    1.70
  -7   4  -4   -2.60    4.80
  -7   4  -4    6.80    5.90
   7  -4   4   -7.10    6.50
  -8   1  -6    2.60    2.90
  -8   1  -6    8.20   15.60
   8  -1   6    4.20    3.00
   8  -1   6    2.70    2.90
  -9  -2  -8   58.29   11.10
  -9  -2  -8   88.39   11.50
   9   2   8   66.39    7.90
   9   2   8   73.89    9.10
   9   2   8   66.09    6.70
  -7   3  -5    2.10    8.50
   7  -3   5   -2.10    3.20
  -8   0  -7   -5.40    6.40
   8   0   7    2.60    3.40
   8   0   7   -2.80    2.20
   9   3   9  114.09   12.20
   9   3   9  102.89    9.00
  -6   5  -4    7.70    5.10
   7  -2   6    2.00    2.90
   7  -2   6    3.80    3.80
  -8  -1  -8   11.00    4.40
  -8  -1  -8    2.40    5.40
   8   1   8    2.60    2.90
   8   1   8    3.70    4.40
   8   1   8    2.10    2.50
  -9  -4 -10   15.40    7.90
   9   4  10    2.50    3.10
   9   4  10    5.00    2.70
  -6   4  -5   26.00    7.50
  -6   4  -5   31.20    7.30
   6  -4   5   25.20    6.70
  -7   1  -7   16.80    4.10
   7  -1   7   13.30    3.50
   7  -1   7   19.10    4.90
  -8  -2  -9    7.70    6.10
  -8  -2  -9   10.80    6.50
   8   2   9   10.70    4.10
   8   2   9   13.50    3.00
   8   2   9    8.30    5.30
  -6   3  -6  235.78   19.10
   6  -3   6  291.97   20.10
   6  -3   6  240.38   19.00
  -7   0  -8    2.40    2.40
   7   0   8   -1.20    2.30
   7   0   8   -0.40    2.10
  -8  -3 -10    8.40    6.00
   8   3  10    8.60    5.10
   8   3  10    2.90    2.30
  -5   5  -5    3.70    4.50
   6  -2   7   -2.00    3.80
   6  -2   7   -3.10    1.80
   6  -2   7    4.40    3.20
  -7  -1  -9   72.79    7.10
  -7  -1  -9   84.99   10.00
  -7  -1  -9   58.69   10.00
   7   1   9   82.19    7.30
   7   1   9   84.29    7.50
   7   1   9   92.99    9.70
   8   4  11    1.60    1.50
   8   4  11    1.20    3.30
  -5   4  -6    4.50    4.60
  -5   4  -6   16.10    5.80
   5  -4   6    4.50    3.50
  -6   1  -8   14.30    3.70
   6  -1   8   16.20    3.80
   6  -1   8   18.60    3.90
  -7  -2 -10    6.20    4.50
  -7  -2 -10   19.40    6.40
  -7  -2 -10   17.40    6.20
   7   2  10    8.90    5.60
   7   2  10   12.30    3.80
   7   2  10   16.80    4.80
  -5   3  -7   19.40    4.70
  -5   3  -7    4.10   10.70
   5  -3   7   26.30    5.50
   5  -3   7   31.70    6.10
  -6   0  -9    0.20    1.70
   6   0   9    3.00    2.30
  -7  -3 -11   53.99   12.20
  -7  -3 -11   71.29   10.30
   7   3  11   58.49   10.30
   7   3  11   73.99    7.00
   7   3  11   70.49    8.60
  -4   5  -6   10.30    4.80
   5  -2   8  118.59   10.50
   5  -2   8  115.19   10.60
   5  -2   8  110.59   10.60
  -6  -1 -10  178.78   15.90
  -6  -1 -10  182.58   13.50
  -6  -1 -10  189.78   16.10
   6   1  10  210.98   13.30
   6   1  10  173.08   15.90
   6   1  10  191.48   13.20
  -7  -4 -12   10.30    6.60
   7   4  12   -1.60    2.80
   7   4  12    3.30    1.80
  -4   4  -7   25.00    6.50
  -4   4  -7   26.50    7.60
   4  -4   7   31.70    8.00
  -5   1  -9    2.90    1.10
  -5   1  -9    1.50    2.00
   5  -1   9   -1.00    2.30
   5  -1   9    9.60    3.90
  -6  -2 -11  474.05   33.70
  -6  -2 -11  447.86   30.70
   6   2  11  537.05   29.00
   6   2  11  472.65   29.30
   6   2  11  419.66   32.40
  -4   3  -8   33.60    6.30
   4  -3   8   47.40    7.20
   4  -3   8   40.20    6.60
  -5   0 -10   -0.50    1.90
  -5   0 -10   -2.20    1.50
  -6  -3 -12   -6.20    6.60
  -6  -3 -12    6.20    5.20
   6   3  12   -0.40    4.40
   6   3  12    4.60    5.10
   6   3  12    1.00    2.00
  -3   5  -7    7.10    4.30
  -4   2  -9   -0.60    2.00
   4  -2   9   -0.30    2.20
   4  -2   9   -0.10    2.70
   4  -2   9    6.10    4.00
  -5  -1 -11    5.90    3.30
  -5  -1 -11   12.40    3.70
  -5  -1 -11   12.90    4.70
   5   1  11    2.10    5.10
   6   4  13    6.00    2.50
   6   4  13    3.50    4.30
  -3   4  -8   12.90    5.70
  -3   4  -8   10.30    6.50
   3  -4   8   23.80    6.40
  -4   1 -10    7.20    1.50
  -4   1 -10    3.40    2.50
   4  -1  10    8.30    3.50
   4  -1  10   13.20    4.40
  -5  -2 -12  482.85   33.50
  -5  -2 -12  384.16   30.00
   5   2  12  481.45   32.70
   5   2  12  445.06   28.70
   5   2  12  519.35   28.40
  -3   3  -9    2.40    3.00
   3  -3   9    8.40    4.10
  -4   0 -11    0.30    1.40
   4   0  11   -1.10    2.10
  -5  -3 -13   35.20    8.80
   5   3  13   27.90    6.00
   5   3  13   33.30    9.20
   5   3  13   33.10    4.60
  -2   5  -8    0.30    3.00
  -3   2 -10    2.90    2.20
   3  -2  10    5.60    3.70
   3  -2  10    5.70    3.70
   3  -2  10   -3.70    3.10
  -4  -1 -12   47.00    7.50
  -4  -1 -12   60.69    8.50
  -4  -1 -12   63.39    6.80
   4   1  12   67.29    6.20
   4   1  12   64.69    6.30
  -5  -4 -14    6.10    6.30
   5   4  14    4.80    4.70
   5   4  14   10.70    2.70
  -2   4  -9   -5.60    5.20
  -2   4  -9    4.10    5.70
   2  -4   9   -3.20    5.80
  -3   1 -11    8.40    1.80
  -3   1 -11    8.90    2.40
   3  -1  11   12.30    4.40
  -4  -2 -13   17.00    5.60
  -4  -2 -13   33.00    8.60
  -4  -2 -13   23.50    6.10
   4   2  13   28.10    4.20
   4   2  13   31.70    7.40
  -2   3 -10   66.69    7.80
   2  -3  10   58.99    8.30
  -3   0 -12   -0.60    1.50
   3   0  12    1.00    2.50
  -4  -3 -14    7.10    6.30
   4   3  14    6.20    6.00
  -1   5  -9   16.30    4.20
   2  -2  11    4.80    3.40
   2  -2  11    3.70    4.70
  -3  -1 -13   32.80    5.70
  -3  -1 -13   29.60    5.10
   3   1  13   38.20    4.60
   3   1  13   22.30    6.90
   3   1  13   32.90    5.00
  -4  -4 -15    1.00    6.00
   4   4  15    2.40    4.60
  -1   4 -10    7.90    6.00
   1  -4  10   -3.90    6.50
  -2   1 -12   31.00    3.20
  -2   1 -12   30.60    3.90
   2  -1  12   37.50    5.60
  -3  -2 -14   39.00    8.70
  -3  -2 -14   36.30    7.70
  -3  -2 -14   27.20    6.60
   3   2  14   22.50    4.80
   3   2  14   33.30    8.10
   3   2  14   34.60    4.80
  -1   3 -11    4.00    7.90
   1  -3  11    2.40    4.40
  -2   0 -13   -0.80    1.00
   2   0  13    1.10    2.60
  -3  -3 -15   20.50    8.10
   3   3  15   31.90    4.50
   3   3  15   35.20    7.50
   0   5 -10    2.30    2.60
  -1   2 -12   -3.60    3.00
   1  -2  12    0.40    5.00
   1  -2  12    3.60    3.20
  -2  -1 -14    0.50    2.40
  -2  -1 -14    2.80    3.50
   2   1  14   -4.50    5.60
   2   1  14   -0.20    1.90
  -3  -4 -16   -8.80    5.80
   3   4  16   -4.50    2.50
   3   4  16   -5.50    3.40
   0   4 -11    4.20    3.90
  -1   1 -13   56.59    4.90
   1  -1  13   53.09    6.60
  -2  -2 -15   47.90    8.80
  -2  -2 -15   42.80    8.00
  -2  -2 -15   49.40    7.60
   2   2  15   49.30    9.70
   2   2  15   54.19    6.10
   2   2  15   43.10    6.10
   0   3 -12   31.80    8.50
   0   3 -12   25.00    6.40
   0  -3  12   28.00    6.00
  -1   0 -14    8.50    3.80
  -1   0 -14    0.90    1.60
   1   0  14    0.20    2.80
  -2  -3 -16   16.80    8.40
   2   3  16   12.20    3.70
   2   3  16   10.50    4.90
   1   5 -11    3.10    2.90
   0   2 -13   11.50    3.70
   0  -2  13   19.90    6.30
  -1  -1 -15   10.90    3.90
  -1  -1 -15    8.00    3.30
   1   1  15    4.90    5.70
   1   1  15   13.30    4.20
   1   1  15    3.00    4.40
  -2  -4 -17  -10.30    6.80
   2   4  17   -4.30    3.40
   1   4 -12    9.90    4.00
   0   1 -14    5.50    1.80
   0  -1  14    2.60    6.60
   0  -1  14    3.80    3.10
  -1  -2 -16   33.20    6.40
  -1  -2 -16   27.70    6.90
   1   2  16   26.20    5.10
   1   2  16   29.90    8.10
   1   2  16   35.90    7.10
   1   3 -13    7.90    5.30
   0   0 -15    0.90    1.80
   0   0 -15    1.80    2.80
   0   0  15   -3.10    3.00
  -1  -3 -17   -1.00    6.40
   1   3  17    1.50    4.40
   2   5 -12    6.50    3.10
   1   2 -14   25.20    7.00
   0  -1 -16   -2.70    3.00
   0  -1 -16    0.50    2.70
   0   1  16    0.70    6.40
   0   1  16    3.10    3.20
   2   4 -13   11.10    4.00
  -1  -1  15   10.80    4.40
  -1  -1  15   18.00   10.20
   0  -2 -17    0.70    3.20
   0  -2 -17   11.60    4.40
   0   2  17    3.60    5.00
   0   2  17    0.90    4.40
   2   3 -14   75.29    8.80
   1   0 -16    4.30    2.80
   1   0 -16    3.70    2.10
  -1   0  16    8.50    4.30
   2   2 -15   24.60    6.00
   1  -1 -17   35.50    6.40
   1  -1 -17   25.30    5.70
  -1   1  17   19.70    6.40
   3   4 -14   -0.90    2.60
   2   1 -16  102.19    8.10
   2   1 -16  102.49    8.70
  -2  -1  16   77.49   10.80
   1  -2 -18   17.70    5.90
  -1   2  18   24.90    7.10
   3   3 -15   14.80    5.10
   2   0 -17    1.10    2.00
   2   0 -17    7.50    3.00
  -2   0  17   -3.70    5.30
   2  -1 -18    1.50    3.50
   2  -1 -18    1.90    3.40
  -2   1  18    7.80    7.30
   4   4 -15    3.20    3.30
   3   1 -17    7.30    3.50
   3   1 -17   15.20    3.70
   2  -2 -19    5.60    4.60
  -2   2  19    6.70    5.70
   3   0 -18    4.80    2.90
  -3   0  18    8.00    5.00
   2  -3 -20   -2.90    4.90
  -2   3  20    7.10    3.60
   4   2 -17   15.40    4.50
   4   2 -17   15.30    3.70
   3  -1 -19   -2.50    4.30
  -3   1  19   -3.00    3.30
   5   4 -16    1.10    2.90
   4   1 -18   64.79    7.20
   4   1 -18   61.79    7.10
   3  -2 -20    5.90    3.40
  -3   2  20    2.20    4.70
   5   3 -17   10.10    3.60
   4   0 -19   -2.40    2.20
   4   0 -19    0.30    3.10
  -4   0  19   -5.90    4.40
   5   2 -18   30.70    6.20
   4  -1 -20    8.70    3.80
   5   1 -19    8.20    3.80
   4  -2 -21    0.40    3.50
  -4   2  21   -0.40    3.90
   6   3 -18    2.70    3.00
   5   0 -20    3.30    3.60
  -5   0  20    9.30    4.10
   6   2 -19   35.60    6.40
   5  -1 -21   -3.80    2.80
   6   1 -20   19.30    5.50
   5  -2 -22    9.90    4.70
  -5   2  22   -0.90    3.40
   7   3 -19    2.70    2.70
   6   0 -21    1.00    3.20
  -6   0  21   -1.50    3.30
   7   2 -20   -3.60    2.70
   6  -1 -22   14.60    4.70
  -6   1  22    6.50    4.30
   7   1 -21    3.90    3.80
   7   0 -22    2.60    3.20
   8   1 -22    9.90    4.60
 -17   1   2    8.30    6.00
  17  -1  -2   -1.80    2.90
 -17   0   1    1.70    6.00
  17   0  -1    5.50    3.10
  16  -2  -2   -3.90    3.00
 -17  -1   0   -7.90    5.40
 -16   1   1   -5.30    4.30
  16  -1  -1    8.80    3.70
 -15   3   2    8.30    4.20
 -16   0   0    3.20    6.00
  16   0   0   11.70    4.10
 -15   2   1    4.90    5.00
  15  -2  -1    1.60    3.30
 -16  -1  -1   11.20    6.60
  16   1   1   -0.20    2.80
 -15   1   0   -0.40    5.70
  15  -1   0    3.20    3.40
 -16  -2  -2   -0.10    6.00
  16   2   2    7.60    3.40
 -14   3   1   10.20    5.10
  14  -3  -1   -1.50    2.90
 -15   0  -1   62.89   11.50
 -14   2   0    6.00    5.60
  14  -2   0   -1.50    3.60
 -15  -1  -2   -2.90    6.10
  15   1   2    4.40    3.20
 -14   1  -1   10.60    5.90
 -15  -2  -3   -4.90    6.20
  15   2   3    8.00    3.30
 -13   3   0    4.90    5.80
 -14   0  -2   -7.70    5.60
 -14   0  -2    1.00    8.50
  14   0   2   -0.70    2.50
 -14  -1  -3    0.40    7.00
  14   1   3    6.30    3.70
  14   1   3    9.40    5.40
 -12   4   0    3.60    3.70
 -13   1  -2    3.10    6.20
  13  -1   2   23.40    5.70
 -14  -2  -4    9.70    7.90
  14   2   4    0.90    2.80
  14   2   4    3.50    3.30
  12  -3   1   -3.80    3.40
 -13   0  -3   72.29   11.90
 -13   0  -3   64.19   10.50
  13   0   3   63.19    7.80
  13   0   3   41.70    9.20
 -14  -3  -5    3.10    6.70
  14   3   5   -4.20    2.90
  14   3   5   -0.70    2.60
 -12   2  -2    3.30    6.00
  12  -2   2   -3.10    6.70
  12  -2   2    0.70    4.40
 -13  -1  -4   -2.80    7.60
  13   1   4    7.70    3.70
  13   1   4   11.00    4.20
 -11   4  -1    7.70    5.10
 -12   1  -3  673.53   43.90
  12  -1   3  710.53   41.30
  12  -1   3  641.24   41.00
 -13  -2  -5   -7.00    7.40
  13   2   5    6.90    3.30
  13   2   5    4.50    2.80
 -11   3  -2    8.00    6.70
  11  -3   2   10.60    4.20
 -12   0  -4   51.39   11.20
 -12   0  -4   71.69   10.40
  12   0   4   52.79    8.00
  12   0   4   46.80   12.20
  12   0   4   66.79    7.50
 -13  -3  -6    4.40    6.30
  13   3   6    4.00    3.20
  13   3   6    5.80    2.40
 -11   2  -3   24.20    8.30
  11  -2   3   18.60    6.60
  11  -2   3   16.30    5.80
 -12  -1  -5    3.90    5.10
 -12  -1  -5   -3.50    6.70
  12   1   5    1.00    2.70
  12   1   5   -0.30    3.50
 -10   4  -2   18.80    6.40
 -11   1  -4   27.80    7.80
 -11   1  -4    8.20    5.20
  11  -1   4   13.90    4.10
  11  -1   4   27.40    6.30
 -12  -2  -6   21.60    9.90
 -12  -2  -6   13.70    8.20
  12   2   6   15.30    3.80
  12   2   6   20.90    5.40
 -10   3  -3    6.90    6.30
  10  -3   3    0.30    3.70
  10  -3   3    9.80    7.00
 -11   0  -5  102.49   11.50
 -11   0  -5  109.09   13.30
  11   0   5   84.59    8.80
  11   0   5   79.29    8.80
  11   0   5   98.49   11.00
  12   3   7    8.40    3.20
  12   3   7    4.10    3.90
 -10   2  -4   -0.70    7.40
  10  -2   4   11.90    4.80
  10  -2   4   23.80    5.50
 -11  -1  -6   14.40    6.70
 -11  -1  -6   27.00    9.10
  11   1   6   17.60    4.80
  11   1   6    1.20    7.10
  11   1   6   17.70    4.40
  -9   4  -3   45.20    9.80
 -10   1  -5    5.90    8.50
 -10   1  -5   15.50    4.60
  10  -1   5   13.10    4.40
  10  -1   5   10.90    4.60
  10  -1   5    4.20    4.50
  10  -1   5   11.80    4.30
 -11  -2  -7   83.19   13.60
 -11  -2  -7  103.89   13.70
  11   2   7  100.09    8.80
  11   2   7   91.99   10.20
  -9   3  -4   -6.60    6.90
   9  -3   4    6.10    5.40
 -10   0  -6  100.69   11.10
  10   0   6   93.59    8.70
  10   0   6   90.99    9.80
  10   0   6   97.39    9.30
  11   3   8   13.30    3.30
  11   3   8   17.60    5.40
  -8   5  -3    4.40    4.20
  -9   2  -5   34.20    9.90
   9  -2   5    5.80    4.00
 -10  -1  -7   20.70    7.10
  10   1   7    8.70    3.90
  10   1   7    3.60    3.00
  10   1   7    9.00    5.40
  -8   4  -4   80.09   11.70
  -9   1  -6  -14.00    9.60
  -9   1  -6   -1.60    3.00
   9  -1   6   -5.00    4.20
   9  -1   6    1.00    2.90
   9  -1   6   -4.00    3.20
 -10  -2  -8   98.39   12.90
 -10  -2  -8   88.29   13.10
  10   2   8   85.29    8.10
  10   2   8   76.89   10.90
  10   2   8   91.99    9.90
  -8   3  -5   21.20    9.20
  -9   0  -7   46.10   10.20
   9   0   7   23.50    4.90
   9   0   7   30.00    5.90
   9   0   7   26.40    5.90
  10   3   9   17.30    5.50
  10   3   9   14.30    3.70
  -7   5  -4    8.80    5.00
  -8   2  -6   -4.20   11.10
   8  -2   6    4.30    3.40
   8  -2   6   12.90    4.90
  -9  -1  -8   -0.10    4.50
  -9  -1  -8    8.90    6.20
   9   1   8   13.80    3.20
   9   1   8    3.20    4.00
   9   1   8    7.90    4.10
  10   4  10    0.30    1.60
  10   4  10   -1.40    2.20
  -7   4  -5   -1.40    5.30
  -8   1  -7   25.30    5.30
   8  -1   7   14.30    4.00
   8  -1   7   18.60    3.90
   8  -1   7   14.60    5.30
  -9  -2  -9   11.60    7.20
  -9  -2  -9    3.70    5.20
   9   2   9   16.90    4.80
   9   2   9   11.90    4.20
   9   2   9   17.90    3.60
  -7   3  -6   -3.60    8.40
  -7   3  -6   14.10    3.70
   7  -3   6   13.40    5.00
   7  -3   6   12.70    4.30
  -8   0  -8   34.30    5.90
  -8   0  -8    9.00    9.30
   8   0   8   20.20    4.70
   8   0   8   22.50    5.20
  -9  -3 -10   68.99   11.00
   9   3  10   57.59    8.60
   9   3  10   59.89    6.50
  -6   5  -5    3.30    4.30
   7  -2   7    7.60    4.20
   7  -2   7   10.10    4.40
   7  -2   7    7.20    3.50
  -8  -1  -9   12.40    5.50
  -8  -1  -9    7.70    5.20
   8   1   9    7.10    3.10
   8   1   9   16.00    4.40
   8   1   9   11.90    4.20
  -9  -4 -11    9.30    7.60
   9   4  11    7.30    3.90
   9   4  11    9.80    2.80
  -6   4  -6    8.10    5.20
  -6   4  -6   18.50    6.80
   6  -4   6   11.50    6.60
  -7   1  -8    7.60    3.30
   7  -1   8    6.10    3.20
   7  -1   8   13.20    4.30
  -8  -2 -10   17.50    7.00
   8   2  10    9.50    4.30
   8   2  10   15.10    4.30
   8   2  10   20.40    5.60
  -6   3  -7  202.38   17.70
   6  -3   7  218.98   17.70
   6  -3   7  271.77   18.90
  -7   0  -9  238.68   17.50
   7   0   9  182.58   15.20
   7   0   9  251.87   16.20
  -8  -3 -11   44.80    9.40
   8   3  11   31.00    8.00
   8   3  11   49.60    5.60
  -5   5  -6    9.80    4.60
   6  -2   8   16.30    4.60
   6  -2   8   13.00    4.20
   6  -2   8    6.90    3.30
  -7  -1 -10   27.60    6.30
  -7  -1 -10   32.40    9.20
   7   1  10   37.40    5.00
   7   1  10   37.50    4.50
   7   1  10   27.20    6.90
  -8  -4 -12    6.20    6.70
   8   4  12    3.60    1.90
   8   4  12    0.90    3.00
  -5   4  -7   13.60    5.30
  -5   4  -7    4.00    5.60
   5  -4   7    8.80    7.50
  -6   1  -9   -0.50    2.30
   6  -1   9    6.50    3.80
   6  -1   9    4.80    3.30
   6  -1   9    3.60    2.20
  -7  -2 -11   27.30    8.20
  -7  -2 -11   24.40    7.10
   7   2  11   31.30    7.30
   7   2  11   23.30    4.00
   7   2  11   19.00    4.60
  -5   3  -8  -13.00   10.90
  -5   3  -8    0.00    2.60
   5  -3   8    2.30    3.90
   5  -3   8    5.70    4.00
  -6   0 -10 1031.40   61.19
  -6   0 -10 1204.48   65.39
   6   0  10 1037.70   63.09
   6   0  10 1164.78   63.49
  -7  -3 -12    1.70    4.80
   7   3  12    0.70    4.40
   7   3  12   -1.10    2.00
   5  -2   9    7.40    3.30
   5  -2   9   -0.50    3.00
   5  -2   9    4.90    3.50
  -6  -1 -11   75.69   10.90
  -6  -1 -11   91.09   10.20
   6   1  11   86.39    7.90
   6   1  11   89.29    7.80
   6   1  11   85.29   10.50
  -7  -4 -13    8.10    5.50
   7   4  13   18.80    3.10
   7   4  13   19.60    5.30
  -4   4  -8    4.10    5.60
  -4   4  -8    8.40    6.20
  -5   1 -10   46.10    5.80
  -5   1 -10   65.39    4.50
   5  -1  10   53.69    6.70
   5  -1  10   37.90    6.80
  -6  -2 -12  488.25   35.00
  -6  -2 -12  477.15   32.30
   6   2  12  486.75   30.80
   6   2  12  537.75   30.40
   6   2  12  489.35   33.90
  -4   3  -9    5.60    3.10
  -4   3  -9    0.90    8.50
   4  -3   9    6.00    4.50
   4  -3   9    7.90    4.30
  -5   0 -11  210.88   16.20
  -5   0 -11  200.18   13.30
   5   0  11  213.68   14.70
   5   0  11  185.98   14.30
  -6  -3 -13   16.50    6.40
   6   3  13   14.40    3.50
   6   3  13   12.20    5.60
  -3   5  -8    6.80    4.20
  -4   2 -10   17.20    4.00
   4  -2  10   12.20    4.80
   4  -2  10   18.40    5.00
   4  -2  10   17.30    5.00
  -5  -1 -12   49.70    8.20
  -5  -1 -12   27.70    7.00
  -5  -1 -12   39.30    6.50
   5   1  12   46.00    5.30
   5   1  12   43.50    5.20
   5   1  12   62.49    9.40
  -6  -4 -14   13.90    5.80
   6   4  14   15.70    3.00
   6   4  14   18.80    5.20
  -3   4  -9   13.10    6.90
   3  -4   9   12.20    6.40
  -4   1 -11    2.20    2.20
  -4   1 -11    4.60    1.50
   4  -1  11    9.40    4.30
   4  -1  11   -1.40    3.60
  -5  -2 -13   17.90    6.70
  -5  -2 -13   42.70   10.30
  -5  -2 -13   37.00    7.80
   5   2  13   19.60    5.10
   5   2  13   27.30    4.40
   5   2  13   34.20    9.30
  -3   3 -10    8.70    4.30
  -3   3 -10    1.20    9.00
   3  -3  10   15.20    5.30
  -4   0 -12  200.58   13.20
   4   0  12  183.58   14.10
   4   0  12  197.88   14.20
  -5  -3 -14    8.40    5.10
   5   3  14    3.80    2.40
   5   3  14    1.10    4.40
  -2   5  -9    9.60    3.70
  -3   2 -11   19.80    4.70
   3  -2  11   24.20    5.00
   3  -2  11   27.10    5.30
   3  -2  11   26.10    5.30
  -4  -1 -13  235.28   19.70
  -4  -1 -13  261.37   17.60
  -4  -1 -13  229.68   17.90
   4   1  13  272.87   17.00
   4   1  13  244.78   16.70
   4   1  13  226.68   18.50
  -5  -4 -15   -4.50    5.50
   5   4  15    0.10    3.30
   5   4  15    4.60    2.20
  -2   4 -10    9.00    6.10
  -2   4 -10   33.60   10.40
   2  -4  10   12.80    8.00
  -3   1 -12   65.79    4.90
  -3   1 -12   53.19    5.40
   3  -1  12   58.89    7.20
   3  -1  12   41.90    6.70
  -4  -2 -14   -3.00    5.40
  -4  -2 -14   12.60    4.60
  -4  -2 -14   10.30    4.90
   4   2  14   11.50    3.40
   4   2  14    1.90    5.00
   4   2  14    5.50    4.10
  -2   3 -11    0.20    9.30
   2  -3  11   -2.90    4.40
  -3   0 -13   21.30    3.50
   3   0  13   19.30    5.00
   3   0  13   18.30    4.40
  -4  -3 -15    9.20    6.10
  -1   5 -10   16.20    4.20
  -2   2 -12   13.40    3.90
   2  -2  12    8.10    4.90
   2  -2  12   13.90    5.10
   2  -2  12    6.70    4.00
  -3  -1 -14   35.80    5.20
  -3  -1 -14   14.70    4.80
   3   1  14   10.80    6.30
   3   1  14   27.60    4.10
   3   1  14   20.90    4.90
  -4  -4 -16   -4.20    5.10
   4   4  16   -1.90    3.10
   4   4  16    2.80    2.30
  -1   4 -11   30.00    7.10
  -2   1 -13   56.89    4.90
   2  -1  13   58.89    7.20
   2  -1  13   52.69    7.40
  -3  -2 -15    5.20    4.80
  -3  -2 -15    0.00    4.80
  -3  -2 -15   16.20    5.60
   3   2  15    3.00    5.30
   3   2  15   12.20    4.00
   3   2  15   11.10    4.20
  -1   3 -12    6.90    7.70
  -1   3 -12   15.60    5.30
   1  -3  12    7.90    5.10
  -2   0 -14    3.40    2.20
   2   0  14    5.80    4.30
   2   0  14    3.20    3.60
  -3  -3 -16    6.80    5.50
   3   3  16   -0.20    4.80
   3   3  16    2.10    2.70
   0   5 -11   17.80    3.70
  -1   2 -13   36.90    6.60
   1  -2  13   37.30    6.30
   1  -2  13   56.29    7.90
  -2  -1 -15    5.20    3.60
  -2  -1 -15   -3.10    2.20
   2   1  15   -0.90    5.40
   2   1  15   -2.20    3.30
   2   1  15    2.30    3.20
   0   4 -12   24.20    5.60
  -1   1 -14    2.70    1.40
   1  -1  14    2.80    5.50
  -2  -2 -16   13.60    6.90
  -2  -2 -16   17.50    6.30
   2   2  16   21.50    5.30
   2   2  16   25.20    5.00
   2   2  16   16.70    5.80
   0   3 -13   20.30    5.50
   0   3 -13   19.70    5.40
  -1   0 -15   16.30    3.50
   1   0  15   11.40    5.40
   1   0  15   21.10    4.90
  -2  -3 -17    8.50    5.80
   2   3  17    1.50    3.90
   2   3  17    3.40    4.00
   1   5 -12   -1.20    2.10
   0  -2  14   22.50    6.80
  -1  -1 -16   -0.40    2.40
  -1  -1 -16   -0.50    3.30
   1   1  16   12.40    5.40
   1   1  16   -3.30    3.00
   1   1  16   10.30    6.00
   1   4 -13    7.60    3.20
   0   1 -15    2.40    1.70
   0  -1  15   -8.60    6.70
   0  -1  15    5.90    3.80
  -1  -2 -17   12.30    6.20
  -1  -2 -17    2.70    5.80
  -1  -2 -17   22.00    6.50
   1   2  17   27.50    7.00
   1   2  17   15.80    5.50
   1   2  17   17.60    6.70
   1   3 -14   45.40    7.20
   0   0 -16  216.78   15.70
   0   0 -16  226.98   15.70
   0   0  16  230.58   16.70
  -1  -3 -18    0.20    6.00
   1   3  18    9.10    4.90
   1   2 -15   28.50    6.40
   0  -1 -17   -3.40    3.10
   0  -1 -17    4.40    3.60
   0   1  17   11.80    5.00
   0   1  17    2.30    5.30
   2   4 -14    2.40    2.80
   1   1 -16   14.60    4.10
   1   1 -16   16.10    3.20
   0  -2 -18    2.60    3.10
   0   2  18   15.10    6.10
   2   3 -15   25.30    6.30
   1   0 -17  170.18   13.10
   1   0 -17  171.18   13.20
  -1   0  17  170.48   14.10
   0  -3 -19    3.40    5.60
   0   3  19    2.90    3.90
   1  -1 -18   25.30    5.80
   1  -1 -18   26.20    6.50
  -1   1  18   16.70    6.50
  -1   1  18   18.10    6.80
   3   4 -15    8.00    4.00
   2   1 -17  177.78   12.90
   2   1 -17  170.88   12.90
   1  -2 -19   45.10    7.60
  -1   2  19   39.30    8.10
   3   3 -16    8.80    4.80
   2   0 -18   50.19    6.60
   2   0 -18   65.29    7.10
   1  -3 -20   -5.80    4.30
   3   2 -17   12.50    3.90
   3   2 -17    7.50    3.30
   2  -1 -19    6.70    5.50
  -2   1  19   -1.90    5.50
   4   4 -16    9.80    3.30
   3   1 -18    6.90    3.00
   3   1 -18   -1.20    2.40
   2  -2 -20    0.80    3.20
   4   3 -17   13.90    4.40
  -3   0  19   27.10    7.90
   4   2 -18   11.20    3.40
   3  -1 -20   27.10    6.00
  -3   1  20   30.30    7.20
   4   1 -19   13.00    4.30
   4   1 -19    9.60    4.00
   3  -2 -21   68.49    8.70
  -3   2  21   69.59    8.20
   5   3 -18    4.90    2.70
   4   0 -20    2.00    3.70
  -4   0  20   -3.00    4.60
   5   2 -19   21.60    5.50
   4  -1 -21    5.70    3.10
  -4   1  21    5.90    5.00
   5   1 -20   -0.20    3.10
   4  -2 -22   14.60    4.70
  -4   2  22    6.90    3.80
   6   3 -19    0.40    2.50
   5   0 -21   23.90    6.40
   6   2 -20    4.70    3.50
   5  -1 -22   20.70    5.10
   6   1 -21   29.10    6.10
   6   0 -22   19.40    5.20
   7   2 -21   18.20    5.40
   6  -1 -23   -0.90    3.60
   7   1 -22    3.10    4.80
   7   0 -23   48.30    6.80
 -17   1   1    4.40    5.30
  17  -1  -1    5.70    3.10
 -17   0   0   -5.00    5.90
  17   0   0    3.80    3.10
 -16   2   1    7.20    5.70
  16  -2  -1    1.40    3.00
 -17  -1  -1    1.00    5.20
  17   1   1   -1.50    2.00
 -16   1   0   -4.60    4.80
  16  -1   0    1.50    3.80
 -15   3   1    0.70    3.90
 -16   0  -1   -3.90    5.00
  16   0   1    0.60    2.50
 -15   2   0    8.20    6.00
 -16  -1  -2    4.10    5.70
 -15   1  -1    6.30    6.00
  15  -1   1    1.60    3.30
  16   2   3    9.90    3.50
 -14   3   0    4.20    5.30
 -15   0  -2   -7.20    5.90
  15   0   2    2.20    2.20
 -14   2  -1    1.10    4.00
  14  -2   1    1.80    3.50
 -15  -1  -3   -5.70    5.40
  15   1   3   -1.20    2.80
 -14   1  -2   36.10    8.70
  14  -1   2   33.60    6.80
  15   2   4   14.00    5.10
 -13   3  -1    3.00    5.40
 -14   0  -3   14.50   12.10
 -14   0  -3    1.20    6.50
  14   0   3    3.40    7.30
  14   0   3    2.80    2.90
 -13   2  -2    0.80    5.40
  13  -2   2   -0.90    4.00
  14   1   4   23.80    6.00
  14   1   4   34.10    6.30
 -12   4  -1    7.50    4.50
 -13   1  -3  582.24   36.00
  13  -1   3  474.75   31.40
  13  -1   3  441.16   31.10
 -14  -2  -5    1.90    7.60
  14   2   5    3.50    3.20
 -12   3  -2    1.50    5.70
 -13   0  -4   -1.60    8.40
  13   0   4    4.80    5.60
  13   0   4    0.60    2.80
 -14  -3  -6    1.70    6.40
  14   3   6    6.90    2.90
 -12   2  -3   43.10    8.80
  12  -2   3   38.60    7.90
 -13  -1  -5   17.30    7.90
  13   1   5   11.00    4.20
  13   1   5    8.50    4.30
 -11   4  -2   -3.00    4.70
 -12   1  -4  221.88   19.30
  12  -1   4  216.18   16.80
  12  -1   4  222.28   16.40
  13   2   6   25.50    4.80
  13   2   6   18.60    4.90
 -11   3  -3   -1.90    6.00
 -12   0  -5   -6.70    5.70
 -12   0  -5    7.50    7.80
  12   0   5   -1.30    2.50
  12   0   5    5.60    3.90
  12   0   5   -2.80    8.00
  13   3   7    2.20    2.90
  13   3   7    2.80    2.30
 -11   2  -4   32.80    9.10
  11  -2   4    5.60    7.60
 -12  -1  -6   19.80    7.70
 -12  -1  -6    7.20    5.70
  12   1   6    5.60    3.30
  12   1   6    1.50    3.00
 -10   4  -3   19.30    6.30
 -11   1  -5  128.69   12.10
 -11   1  -5   81.79   12.40
  11  -1   5  105.49   10.30
  11  -1   5  105.39   11.30
  11  -1   5  102.59   10.10
 -12  -2  -7  191.48   20.70
  12   2   7  219.28   16.40
  12   2   7  223.68   15.60
 -10   3  -4    8.90    7.10
  10  -3   4    4.90    6.00
  11   0   6   -5.50    4.70
  11   0   6   -0.60    3.60
  11   0   6   -2.40    2.40
 -12  -3  -8   -1.00    7.40
  12   3   8    8.50    2.70
  12   3   8    7.50    3.80
 -10   2  -5  100.49   12.70
  10  -2   5   87.79    9.30
  10  -2   5   69.59    9.40
 -11  -1  -7   -0.30    6.90
 -11  -1  -7    3.20    4.70
  11   1   7    0.90    2.40
  11   1   7   11.60    7.10
  11   1   7    6.50    3.20
  -9   4  -4  132.59   14.70
 -10   1  -6   10.20    9.00
 -10   1  -6    9.90    5.60
  10  -1   6   10.60    5.50
 -11  -2  -8  314.97   28.50
 -11  -2  -8  382.66   28.40
  11   2   8  337.57   23.80
  11   2   8  354.96   23.00
  -9   3  -5   -7.70    7.20
   9  -3   5   -8.30    5.20
 -10   0  -7   -5.80    3.20
  10   0   7    3.80    3.40
  10   0   7    4.80    4.50
 -11  -3  -9   -1.10    7.20
  11   3   9   10.40    4.20
  11   3   9   11.10    3.20
  -8   5  -4   -1.50    4.10
  -9   2  -6   48.30   11.10
   9  -2   6   62.49    7.40
   9  -2   6   52.89    7.90
 -10  -1  -8   -7.20    7.00
 -10  -1  -8    1.10    4.00
  10   1   8   -2.90    2.10
  10   1   8    5.00    4.90
  -8   4  -5   19.20    6.60
  -9   1  -7   -2.60   10.60
   9  -1   7   16.80    5.10
   9  -1   7    9.30    4.00
   9  -1   7   13.30    4.90
 -10  -2  -9   14.10    6.80
 -10  -2  -9   -3.10    5.40
  10   2   9    4.20    3.60
  10   2   9   -3.70    7.50
  10   2   9    3.70    2.80
   8  -3   6   29.20    5.70
   8  -3   6   22.80    7.20
  -9   0  -8    1.20    6.60
  -9   0  -8   -3.20    2.70
   9   0   8   -2.10    3.90
   9   0   8    4.80    3.60
   9   0   8    0.40    2.90
 -10  -3 -10   56.19   11.70
  10   3  10   61.29    7.80
  10   3  10   55.19    6.20
  -7   5  -5    7.70    5.00
   8  -2   7   14.20    4.40
   8  -2   7    8.20    4.60
  -9  -1  -9   23.90    7.60
  -9  -1  -9   14.50    6.40
   9   1   9   11.90    4.30
   9   1   9   16.90    5.30
   9   1   9   10.60    4.20
  -7   4  -6   23.50    7.30
  -8   1  -8   -0.30    3.70
   8  -1   8   -4.00    2.70
   8  -1   8   -2.10    3.60
  -9  -2 -10    3.70    6.00
  -9  -2 -10   15.50    5.60
   9   2  10   17.00    7.30
   9   2  10   11.70    4.50
   9   2  10   20.90    4.00
  -7   3  -7  299.87   23.10
   7  -3   7  306.07   22.50
   7  -3   7  334.47   23.30
  -8   0  -9   26.00    9.40
  -9  -3 -11  220.48   19.30
   9   3  11  201.18   16.30
   9   3  11  200.28   14.70
  -6   5  -6    6.50    4.30
   7  -2   8    7.50    3.50
   7  -2   8    8.30    4.10
   7  -2   8    5.40    4.00
  -8  -1 -10   36.50    6.90
  -8  -1 -10   28.90    8.60
   8   1  10   26.50    4.40
  -6   4  -7   24.00    7.50
  -7   1  -9   80.09    8.10
   7  -1   9   63.19    6.80
   7  -1   9   55.89    7.80
   7  -1   9   71.39    7.90
  -8  -2 -11    9.70    5.40
  -8  -2 -11   21.60    7.70
   8   2  11   24.50    6.70
   8   2  11   15.50    4.00
   8   2  11   18.90    5.30
  -6   3  -8  151.38   13.70
   6  -3   8  184.08   14.90
   6  -3   8  150.88   14.00
  -7   0 -10    1.20    2.70
   7   0  10    0.50    2.50
   7   0  10   -2.00    3.10
  -8  -3 -12   19.20    7.40
   8   3  12   20.60    5.70
   8   3  12   17.90    3.60
  -5   5  -7    1.90    4.10
   6  -2   9   22.30    5.60
   6  -2   9   16.10    4.80
   6  -2   9   35.60    9.10
  -7  -1 -11   23.30    5.80
  -7  -1 -11   10.90    8.40
   7   1  11   28.40    4.30
   7   1  11   21.60    4.50
   7   1  11   18.90    5.10
  -8  -4 -13   13.00    7.40
   8   4  13    4.90    3.00
   8   4  13    9.10    2.70
  -6   1 -10  194.08   13.70
   6  -1  10  158.68   13.40
   6  -1  10  150.48   13.60
  -7  -2 -12    4.70    5.60
  -7  -2 -12    8.30    5.50
   7   2  12    0.90    3.00
  -5   3  -9  -16.20   12.20
  -5   3  -9  -15.60   12.10
  -5   3  -9    5.80    3.60
  -6   0 -11   -2.90    2.70
  -6   0 -11   -1.40    2.70
   6   0  11   -2.10    1.80
   6   0  11    1.20    3.00
  -7  -3 -13    2.90    4.80
   7   3  13    1.50    1.80
   7   3  13    7.70    4.60
  -4   5  -8   -2.30    3.10
  -5   2 -10   -0.50    2.70
   5  -2  10   -3.30    2.30
   5  -2  10    1.80    3.60
   5  -2  10   -1.20    3.30
  -6  -1 -12   43.40    9.60
  -6  -1 -12   34.20    7.50
  -6  -1 -12   56.69    7.90
   6   1  12   51.79    6.20
   6   1  12   57.29    6.10
   6   1  12   43.80    8.50
  -7  -4 -14   12.80    6.90
   7   4  14    1.10    1.90
   7   4  14   -1.10    2.50
  -5   1 -11    2.10    1.70
  -5   1 -11   -1.90    2.70
   5  -1  11   10.00    4.60
   5  -1  11    3.70    4.20
  -6  -2 -13    6.50    6.50
  -6  -2 -13  -10.30    7.20
  -6  -2 -13   -1.80    3.80
   6   2  13    0.40    2.20
   6   2  13   11.10    4.40
   6   2  13    1.60    4.80
  -4   3 -10   -5.20    3.00
   4  -3  10   -2.20    3.00
   4  -3  10   -3.80    3.80
  -5   0 -12    4.50    3.50
  -5   0 -12    0.00    2.50
   5   0  12    0.30    2.40
   5   0  12    0.80    3.30
  -6  -3 -14    4.20    6.00
   6   3  14    7.10    2.80
   6   3  14   -2.30    4.20
  -3   5  -9    4.50    3.30
  -4   2 -11    7.50    3.90
   4  -2  11    5.20    3.30
   4  -2  11    5.10    3.60
   4  -2  11   13.30    4.80
  -5  -1 -13    2.90    4.00
  -5  -1 -13    4.20    4.70
  -5  -1 -13    0.30    3.20
   5   1  13    4.00    3.70
   5   1  13    2.50    5.30
   5   1  13    1.80    1.90
   6   4  15   48.10    4.70
  -3   4 -10   25.30    8.20
  -4   1 -12   56.09    6.90
  -4   1 -12   66.09    5.20
  -4   1 -12   51.59    5.70
   4  -1  12   51.79    7.10
   4  -1  12   54.69    7.40
  -5  -2 -14    3.70    5.90
  -5  -2 -14    0.20    6.80
  -5  -2 -14   16.50    7.90
   5   2  14    7.00    6.10
   5   2  14    8.60    3.10
   5   2  14    5.30    4.10
  -3   3 -11   -3.80    3.70
   3  -3  11   -2.70    3.90
  -4   0 -13   -0.20    1.80
   4   0  13   -4.10    3.70
   4   0  13    0.40    2.90
  -5  -3 -15    4.30    5.90
   5   3  15    4.50    5.40
  -2   5 -10   -2.60    2.10
  -3   2 -12   27.10    6.00
   3  -2  12   36.10    5.80
   3  -2  12   38.20    5.90
   3  -2  12   37.50    6.40
  -4  -1 -14  113.69   11.20
  -4  -1 -14  112.89   10.50
  -4  -1 -14   99.49   12.00
   4   1  14   99.49   12.40
   4   1  14  125.19   10.00
   4   1  14  106.49    9.80
  -3   1 -13   32.60    3.70
   3  -1  13   29.10    6.60
   3  -1  13   37.10    6.10
  -4  -2 -15    1.20    4.90
   4   2  15   -1.20    2.40
   4   2  15   -2.20    3.20
   4   2  15   -6.60    4.30
  -2   3 -12   17.10    5.30
  -2   3 -12    8.30    9.90
   2  -3  12   20.50    5.00
  -3   0 -14   -0.30    1.90
   3   0  14    4.20    3.80
   3   0  14   -2.00    3.50
  -4  -3 -16    1.60    5.20
   4   3  16    2.30    4.50
   4   3  16   -0.50    2.40
  -1   5 -11    0.90    2.50
  -2   2 -13   52.59    7.90
   2  -2  13   55.79    7.60
   2  -2  13   51.19    7.20
  -3  -1 -15   14.80    4.40
  -3  -1 -15   16.10    4.20
   3   1  15   12.20    4.10
   3   1  15   20.60    6.20
   3   1  15   16.50    4.80
  -1   4 -12    2.10    4.00
  -2   1 -14    0.10    1.10
   2  -1  14   -6.50    3.70
  -3  -2 -16    9.30    5.00
  -3  -2 -16    5.00    5.20
  -3  -2 -16   -9.20    5.30
   3   2  16    0.20    3.10
   3   2  16   -2.90    3.30
   3   2  16    5.70    5.10
  -1   3 -13   11.60    6.30
  -1   3 -13   -4.50    5.50
  -2   0 -15    2.40    3.70
   2   0  15   -0.30    4.20
   2   0  15    9.70    4.20
  -3  -3 -17   -4.20    5.50
   3   3  17   -5.50    4.70
   3   3  17    2.30    3.20
   0   5 -12   11.00    3.20
   1  -2  14   59.99    7.80
   1  -2  14   63.69    8.70
  -2  -1 -16    7.50    4.30
  -2  -1 -16    1.40    4.00
   2   1  16    7.10    4.50
   2   1  16   12.30    4.90
   2   1  16   -3.50    5.50
   0   4 -13   47.30    6.90
   1  -1  15   21.20    5.90
   1  -1  15   28.00    6.80
  -2  -2 -17    4.30    6.30
  -2  -2 -17    4.60    5.70
  -2  -2 -17   19.60    6.60
   2   2  17    6.70    5.10
   2   2  17    6.40    5.30
   0   3 -14  111.29   10.40
  -1   0 -16   -2.90    1.60
  -1   0 -16    1.00    3.00
   1   0  16    7.90    5.70
   1   0  16    6.00    4.30
  -2  -3 -18    3.50    5.60
   2   3  18    7.90    5.20
   2   3  18    6.50    4.90
   0  -2  15    6.70    6.20
  -1  -1 -17    3.60    3.40
   1   1  17   -3.20    3.30
   1   1  17    2.90    5.70
   1   1  17    8.00    6.00
   1   4 -14    4.80    3.60
   0   1 -16    1.60    1.80
   0   1 -16   -0.30    3.70
   0  -1  16    2.80    7.00
   0  -1  16    1.80    4.30
  -1  -2 -18   11.10    5.70
   1   2  18    8.90    5.70
   1   2  18    6.10    8.60
   0   0 -17    3.00    1.90
   0   0  17    2.90    4.00
  -1  -3 -19   -2.20    4.40
   1   3  19   -0.40    3.70
   1   2 -16   20.10    6.00
   0  -1 -18   -0.60    2.90
   0  -1 -18    0.20    3.50
   0   1  18    5.50    5.60
   0   1  18   -5.20    5.70
   2   4 -15   21.00    5.20
   1   1 -17   27.70    4.30
   1   1 -17   33.60    5.50
  -1  -1  17   24.70    8.20
   0  -2 -19    4.40    4.20
   0   2  19   -1.20    5.00
   2   3 -16   85.69   10.00
   1   0 -18    2.20    2.90
   1   0 -18    4.30    3.10
   0  -3 -20   -6.30    4.60
   0   3  20    5.80    4.10
   2   2 -17    8.40    3.00
   2   2 -17    9.70    3.80
   1  -1 -19   17.50    5.10
   1  -1 -19   20.40    6.30
  -1   1  19   15.40    5.80
  -1   1  19   11.60    8.60
   2   1 -18    1.90    3.00
   2   1 -18    1.80    2.70
   1  -2 -20    7.70    4.40
  -1   2  20    9.50    5.30
   2   0 -19    0.80    3.10
   2   0 -19    2.00    3.10
   3   2 -18    5.30    3.40
   2  -1 -20   17.80    5.50
  -2   1  20   15.10    5.60
   4   4 -17   35.40    5.10
   3   1 -19    5.10    3.30
   2  -2 -21   16.10    5.40
  -2   2  21    0.10    4.60
   4   3 -18   -4.00    2.50
   3   0 -20    4.10    3.70
   4   2 -19   -1.70    3.00
   3  -1 -21   -1.00    2.90
  -3   1  21    0.30    4.80
   4   1 -20   23.20    5.80
   3  -2 -22   -2.90    3.80
   5   3 -19    0.90    3.10
   4   0 -21    4.10    3.80
   5   2 -20    3.90    3.10
   4  -1 -22    7.90    4.00
   5   0 -22   -1.00    3.00
   6   2 -21   16.50    5.00
   5  -1 -23    4.20    3.80
   6   1 -22   15.50    5.00
   6   0 -23    4.20    3.60
 -17   1   0   -0.70    5.80
 -17   0  -1    2.30    5.50
  17   0   1   18.70    4.70
 -16   2   0   -1.90    4.40
 -17  -1  -2    1.90    5.30
  17   1   2    2.50    2.60
 -15   3   0    4.70    4.70
 -16   0  -2   -5.90    5.60
  16   0   2   -2.00    2.80
 -15   2  -1   -2.30    5.90
 -16  -1  -3    0.80    5.80
  16   1   3    2.40    2.70
 -15   1  -2    1.30    6.10
  15  -1   2    4.80    3.90
 -16  -2  -4   -0.60    5.70
  16   2   4   -1.50    2.40
 -14   3  -1    4.00    4.50
 -15   0  -3    2.40    6.80
 -14   2  -2   46.50    9.00
 -15  -1  -4   -1.30    5.80
  15   1   4   -1.60    2.90
  15   1   4   -9.40    6.00
 -14   1  -3   -7.10    5.30
  14  -1   3   -0.80    3.20
  15   2   5   10.60    4.50
  15   2   5    3.70    3.10
 -13   3  -2   -0.80    5.40
 -14   0  -4   14.60    7.80
  14   0   4    7.50    5.50
  14   0   4    4.00    2.70
 -13   2  -3    7.40    6.50
 -14  -1  -5   51.09   11.00
  14   1   5   47.00    6.80
 -12   4  -2    1.80    3.80
  13  -1   4   12.10    5.80
  13  -1   4   16.80    4.60
 -14  -2  -6    0.30    7.70
  14   2   6    9.70    4.10
  14   2   6    1.30    2.80
 -12   3  -3    9.30    7.00
 -13   0  -5  -11.40    8.60
 -13   0  -5    2.80    6.90
  13   0   5   -1.70    4.40
 -12   2  -4   11.10    6.50
  12  -2   4   -1.50    4.60
 -13  -1  -6   25.80    9.40
 -13  -1  -6   14.90    8.40
  13   1   6   13.20    4.50
  13   1   6   21.70    5.00
 -12   1  -5    7.90    6.80
  12  -1   5    4.30    4.40
  12  -1   5    7.90    5.00
 -13  -2  -7    7.70    8.70
  13   2   7   29.10    4.60
  13   2   7   23.00    5.20
 -11   3  -4    0.80    6.00
 -12   0  -6   28.30    8.00
  12   0   6   14.30    9.60
  13   3   8    3.70    3.40
  13   3   8   -1.90    2.10
 -11   2  -5   19.80    8.00
  11  -2   5   -0.90    8.00
  11  -2   5    8.10    4.50
 -12  -1  -7   32.60    9.20
 -12  -1  -7   26.30    8.20
  12   1   7   24.10    5.30
  12   1   7   20.70    4.70
 -10   4  -4   19.90    6.80
  11  -1   6   21.70    7.60
  11  -1   6   21.60    6.20
 -12  -2  -8  361.96   29.30
  12   2   8  366.26   24.00
  12   2   8  361.26   24.10
 -10   3  -5   -1.10    7.60
  10  -3   5   15.70    7.60
 -11   0  -7   25.30    8.80
  11   0   7   14.30    7.20
 -12  -3  -9    9.30    7.90
  12   3   9   25.20    5.60
  12   3   9   22.40    4.00
 -10   2  -6  166.28   15.50
  10  -2   6  137.89   13.20
  10  -2   6  133.29   12.60
 -11  -1  -8   13.60    6.50
 -11  -1  -8   -0.50    5.60
  11   1   8   -0.60    2.60
  11   1   8    1.40    3.40
  11   1   8   -0.90    6.60
  -9   4  -5   10.30    6.00
 -10   1  -7    6.80    5.60
 -10   1  -7   -8.70    9.90
  10  -1   7    8.80    4.50
  10  -1   7    9.70    5.90
 -11  -2  -9    9.70    7.40
  11   2   9   -1.80    3.50
  11   2   9    1.80    2.30
  -9   3  -6    2.70    7.20
   9  -3   6   24.30    7.90
 -10   0  -8   -0.30    4.20
  10   0   8    4.00    3.00
  10   0   8    0.70    3.50
  10   0   8   -3.50    4.70
 -11  -3 -10    5.10    7.10
  11   3  10    5.60    3.60
  11   3  10    2.10    2.40
  -8   5  -5    4.60    4.00
  -9   2  -7   23.60   10.90
   9  -2   7    2.60    4.60
 -10  -1  -9   30.40    8.80
 -10  -1  -9    8.60    5.90
  10   1   9   22.80    5.40
  10   1   9   14.40    5.90
  10   1   9   20.40    5.00
  -8   4  -6    4.40    5.80
  -9   1  -8    3.90    4.80
  -9   1  -8   24.30   12.50
   9  -1   8   11.10    4.50
   9  -1   8   10.90    4.40
 -10  -2 -10  102.39   14.50
 -10  -2 -10  101.49   15.50
  10   2  10  114.09   10.50
  10   2  10  109.79    9.60
  -8   3  -7  -15.70    9.90
  -8   3  -7    2.40    3.80
   8  -3   7    6.80    3.50
   8  -3   7   -0.50    4.40
  -9   0  -9    1.30    3.50
   9   0   9   -0.10    2.40
   9   0   9    1.10    4.00
 -10  -3 -11   86.99   12.80
  10   3  11   93.99    8.30
  10   3  11   98.09    9.80
  -7   5  -6    7.40    4.30
   8  -2   8    2.50    3.40
   8  -2   8    5.20    4.20
  -9  -1 -10   -3.30    3.50
   9   1  10    7.70    3.70
   9   1  10    3.40    3.80
   9   1  10    5.00    2.60
  -7   4  -7   10.60    6.30
  -8   1  -9    2.30    3.90
   8  -1   9   11.80    4.90
   8  -1   9    4.30    4.20
  -9  -2 -11    3.40    5.80
  -9  -2 -11    0.60    4.60
   9   2  11    8.90    3.60
   9   2  11    2.00    3.60
   9   2  11   -6.90    5.60
  -7   3  -8   34.40    7.10
  -7   3  -8   38.90   11.80
   7  -3   8   31.70    6.00
   7  -3   8   36.70    7.50
  -8   0 -10   33.00    6.50
   8   0  10   45.90    5.70
   8   0  10   37.10    5.40
  -9  -3 -12    9.20    6.60
   9   3  12    7.30    4.10
  -6   5  -7    9.30    4.30
   7  -2   9   49.00    7.40
   7  -2   9   53.69    7.40
   7  -2   9   62.69    7.90
  -8  -1 -11   -2.30    6.00
   8   1  11    7.30    3.90
   8   1  11   -2.60    3.70
  -6   4  -8    1.60    5.70
  -7   1 -10   36.90    6.40
   7  -1  10   37.50    6.10
  -8  -2 -12    1.60    4.80
  -8  -2 -12    6.30    5.30
   8   2  12   -3.10    4.40
   8   2  12    2.00    2.30
   8   2  12    1.20    3.90
  -6   3  -9   12.10    4.80
  -6   3  -9   12.00   13.00
   6  -3   9   12.90    4.70
   6  -3   9   12.30    5.00
  -7   0 -11   25.50    5.70
   7   0  11   23.60    4.50
   7   0  11   19.20    4.40
  -8  -3 -13   29.70    8.20
   8   3  13   21.90    5.90
   8   3  13   20.10    3.80
  -5   5  -8    5.80    4.20
  -6   2 -10   29.40    5.60
   6  -2  10   34.60    6.00
   6  -2  10   37.40    6.80
   6  -2  10   26.80    6.20
  -7  -1 -12  -11.20    7.00
  -7  -1 -12    1.50    2.90
   7   1  12    1.50    3.80
   7   1  12    3.30    2.20
  -5   4  -9   -2.30    6.50
  -6   1 -11   83.89    8.50
   6  -1  11   67.49    8.10
   6  -1  11   54.39    8.10
  -7  -2 -13  298.17   25.50
   7   2  13  303.47   19.70
   7   2  13  279.17   20.80
   7   2  13  288.17   21.70
  -5   3 -10   -5.50    3.60
   5  -3  10    9.00    4.80
   5  -3  10    6.70    4.20
  -6   0 -12   27.30    5.80
   6   0  12   20.30    5.20
   6   0  12   19.20    4.80
  -7  -3 -14    1.70    4.80
   7   3  14   -0.60    1.30
   7   3  14    2.60    3.50
  -4   5  -9    0.30    3.40
  -5   2 -11  409.86   22.20
  -5   2 -11  364.56   24.60
   5  -2  11  360.46   24.40
   5  -2  11  326.17   24.50
   5  -2  11  343.97   25.10
  -6  -1 -13   76.69   10.70
  -6  -1 -13   67.19    9.00
   6   1  13   69.39    7.10
   6   1  13   51.79    8.60
   6   1  13   73.39    7.80
  -4   4 -10    1.80    7.10
  -5   1 -12   47.60    6.70
  -5   1 -12   27.60    5.70
  -5   1 -12   37.60    4.50
   5  -1  12   38.10    6.00
   5  -1  12   33.60    6.50
  -6  -2 -14   40.50    9.40
   6   2  14   52.29    6.00
   6   2  14   49.60    9.30
   6   2  14   52.79    7.10
  -4   3 -11    8.80    4.70
   4  -3  11    0.60    4.60
   4  -3  11   -2.10    3.30
  -5   0 -13   93.39    9.60
  -5   0 -13   77.89    7.70
   5   0  13   74.39    8.50
   5   0  13   81.89    8.30
  -6  -3 -15   38.20    9.30
   6   3  15   44.60    8.00
   6   3  15   49.40    5.50
  -3   5 -10    6.10    2.50
  -4   2 -12   25.80    6.40
   4  -2  12   27.80    5.40
   4  -2  12   31.40    7.30
   4  -2  12   18.90    5.10
  -5  -1 -14   32.00    6.50
  -5  -1 -14   21.20    6.30
  -5  -1 -14   42.80    7.50
   5   1  14   31.50    6.90
   5   1  14   34.90    5.20
   5   1  14   27.00    4.80
  -3   4 -11    5.10    6.00
  -4   1 -13  219.28   14.40
  -4   1 -13  237.58   17.30
   4  -1  13  205.98   16.60
   4  -1  13  232.38   17.20
  -5  -2 -15    0.80    4.80
  -5  -2 -15   -5.60    6.30
   5   2  15    4.90    4.10
   5   2  15   -0.20    5.40
   5   2  15    0.90    2.30
  -3   3 -12    5.00    5.20
   3  -3  12   -3.00    4.20
  -4   0 -14   40.00    5.70
   4   0  14   46.00    5.80
   4   0  14   39.50    6.60
   5   3  16   24.90    4.20
   5   3  16   22.70    6.10
  -2   5 -11    2.10    2.70
  -3   2 -13   30.10    7.10
   3  -2  13   40.50    6.70
   3  -2  13   50.79    7.00
  -4  -1 -15   21.80    6.20
  -4  -1 -15   31.10    7.30
  -4  -1 -15   27.20    6.00
   4   1  15   19.80    4.70
   4   1  15   34.90    7.20
   4   1  15   30.10    5.20
  -2   4 -12   10.90    5.30
  -3   1 -14   26.20    3.60
   3  -1  14   26.40    6.30
   3  -1  14   21.40    5.30
  -4  -2 -16    7.80    4.70
  -4  -2 -16   11.40    8.10
  -4  -2 -16   10.40    6.50
   4   2  16    2.50    2.70
   4   2  16    1.20    4.70
   4   2  16    2.40    6.50
  -3   0 -15   -1.10    2.50
   3   0  15    5.30    5.20
   3   0  15   -3.40    4.40
  -4  -3 -17   37.00    8.60
   4   3  17   24.90    6.40
   4   3  17   18.70    4.20
  -1   5 -12    9.30    2.70
   2  -2  14   39.60    6.40
   2  -2  14   27.60    6.50
  -3  -1 -16    6.10    3.40
  -3  -1 -16   -6.10    3.60
   3   1  16    5.80    4.20
   3   1  16   -9.20    5.90
   3   1  16    4.50    3.60
  -1   4 -13   23.40    5.40
  -2   1 -15   -0.40    1.60
   2  -1  15    9.30    4.20
   2  -1  15    1.40    4.80
  -3  -2 -17   41.00    9.60
  -3  -2 -17   33.30   11.10
  -3  -2 -17   32.60    8.90
   3   2  17   35.20    8.50
   3   2  17   26.50    6.30
  -2   0 -16   -1.80    2.10
  -2   0 -16   -4.20    3.90
   2   0  16   -4.90    4.60
   2   0  16    1.50    4.50
  -3  -3 -18    4.80    5.80
   3   3  18    9.30    3.80
   3   3  18    7.40    4.70
   1  -2  15    4.10    4.70
  -2  -1 -17    1.30    3.50
  -2  -1 -17   -4.90    3.60
   2   1  17   -5.90    3.80
   2   1  17   -8.00    5.80
   2   1  17    1.90    5.00
   0   4 -14   33.50    5.80
  -1   1 -16    3.90    2.10
   1  -1  16   -4.70    5.60
   1  -1  16    4.50    3.70
  -2  -2 -18   26.20    8.20
   2   2  18   29.40    7.70
   0   3 -15   12.50    5.30
  -1   0 -17    4.10    2.80
  -1   0 -17    3.60    3.50
   1   0  17   -0.40    4.30
   1   0  17    0.70    5.40
  -2  -3 -19    6.30    5.10
   2   3  19    7.20    4.40
   0   2 -16    9.00    6.40
   0   2 -16    4.00    2.10
  -1  -1 -18   -3.40    2.80
  -1  -1 -18   -2.60    4.20
   1   1  18    4.50    5.50
   1   1  18   -1.80    6.30
   1   1  18   -6.00    5.70
   1   4 -15    8.20    3.50
   0   1 -17   -4.70    3.30
   0   1 -17   -1.10    1.70
   0  -1  17   12.60    5.40
   0  -1  17   -7.80    7.00
  -1  -2 -19   -1.70    4.60
   1   2  19   -5.30    4.10
   1   3 -16   -3.00    4.20
   0   0 -18   20.70    5.30
   0   0 -18   23.20    5.10
   0   0  18   38.00    9.00
  -1  -3 -20    6.60    4.50
   1   3  20    4.90    4.10
   1   2 -17    2.20    2.00
   0  -1 -19   -2.20    5.20
   0  -1 -19    6.90    3.90
   0   1  19   -0.10    8.00
   2   4 -16   53.99    6.90
   1   1 -18   20.60    4.90
   1   1 -18   16.20    4.70
   0  -2 -20    0.20    4.10
   0   2  20    6.80    4.60
   2   3 -17   -5.90    4.20
   1   0 -19    7.30    3.80
   1   0 -19    3.50    3.10
   2   2 -18    8.40    3.80
   1  -1 -20   10.90    4.20
   3   4 -17   18.20    3.90
   2   1 -19   -2.50    3.00
   2   1 -19    7.80    3.20
   1  -2 -21   16.70    6.20
  -1   2  21   21.90    5.60
   3   3 -18   12.20    4.20
   2   0 -20    3.60    3.30
   3   2 -19    2.50    3.30
   2  -1 -21    7.70    3.50
   3   1 -20   25.60    6.10
   2  -2 -22   -1.80    4.10
   4   3 -19    5.30    3.00
   3   0 -21    4.20    4.00
   4   2 -20    7.90    3.50
   3  -1 -22   -2.30    2.80
   4   1 -21    2.90    3.50
   5   3 -20    4.20    3.10
   4   0 -22   -2.10    2.70
   5   2 -21   11.90    3.90
   4  -1 -23    8.10    3.60
   5   1 -22   24.00    6.00
   5   0 -23    2.90    3.10
   6   2 -22   -3.50    2.60
   6   1 -23    8.40    3.90
 -17   1  -1   -2.40    5.10
 -17   0  -2    1.20    5.40
  17   0   2    0.30    2.80
 -16   2  -1   -0.90    5.10
 -17  -1  -3    4.80    5.30
  17   1   3    3.50    2.70
 -16   1  -2   -6.70    5.10
 -15   3  -1   -0.20    4.90
 -16   0  -3    5.00    5.70
  16   0   3   -1.00    2.70
 -15   2  -2    5.40    5.20
 -16  -1  -4   -8.20    5.60
  16   1   4    0.70    2.40
 -15   1  -3   -5.90    5.70
 -15   0  -4    0.10    7.40
  15   0   4    0.90    2.70
 -14   2  -3    5.10    5.40
 -15  -1  -5   -7.30    6.30
  15   1   5    5.40    3.20
  15   1   5    0.70    5.60
 -14   1  -4   16.70    6.90
  14  -1   4   17.00    4.50
 -15  -2  -6   -6.40    5.00
  15   2   6    1.60    4.00
 -13   3  -3    1.60    6.20
 -14   0  -5    3.70    6.90
  14   0   5   -2.20    5.40
  14   0   5   -1.70    2.20
 -13   2  -4   -1.90    5.70
  13  -2   4    1.00    4.90
 -14  -1  -6  105.09   15.00
  14   1   6  129.19   10.70
 -12   4  -3    7.70    4.00
 -13   1  -5   17.10    7.50
  13  -1   5   15.70    5.60
 -12   3  -4    9.40    6.20
 -13   0  -6    1.40    8.90
 -13   0  -6    4.10    7.40
  13   0   6    2.80    2.80
  13   0   6    0.60    4.90
 -12   2  -5   16.20    6.90
  12  -2   5    7.90    5.40
 -13  -1  -7   38.40   10.50
  13   1   7   41.10    6.50
  13   1   7   52.99    6.50
 -11   4  -4   31.90    7.30
 -12   1  -6    2.90    7.40
  12  -1   6    3.10    5.00
 -13  -2  -8   11.60    8.60
  13   2   8    8.70    3.90
  13   2   8    3.30    3.00
 -11   3  -5    2.10    6.50
 -12   0  -7   10.80    8.00
  12   0   7   21.20   12.20
  12   0   7    5.40    2.90
  12   0   7   -0.40    3.90
 -13  -3  -9   -3.20    5.80
  13   3   9   -3.20    2.50
  13   3   9   -1.10    1.80
 -11   2  -6   37.30   10.10
  11  -2   6   43.80    6.60
 -12  -1  -8   39.90   10.60
 -12  -1  -8   34.70    9.80
  12   1   8   72.79   19.30
  12   1   8   30.60    5.50
 -10   4  -5    5.10    5.30
 -11   1  -7    9.40    9.30
  11  -1   7    1.40    7.00
  11  -1   7    2.70    4.30
 -12  -2  -9   41.40   11.00
  12   2   9   47.10    6.20
  12   2   9   53.49    6.90
 -11   0  -8   14.50    9.10
  11   0   8    5.40    3.70
  11   0   8   12.60    7.40
 -12  -3 -10    0.00    6.60
  12   3  10   -1.40    2.60
 -10   2  -7   27.90    9.80
  10  -2   7   27.70    6.80
  10  -2   7   31.40    6.70
 -11  -1  -9   89.29   12.80
 -11  -1  -9  112.49   13.30
  11   1   9   98.09   12.00
  11   1   9   79.49    8.30
  11   1   9   79.99    8.50
  -9   4  -6    6.50    5.80
 -10   1  -8   -6.00   10.80
  10  -1   8   -0.50    3.50
  10  -1   8   -4.80    3.00
 -11  -2 -10   15.20    7.70
  11   2  10    4.70    3.50
  11   2  10    2.60    2.60
   9  -3   7   49.50    9.50
 -10   0  -9    9.00    5.60
 -10   0  -9   18.70    8.70
  11   3  11   63.09    6.90
  11   3  11   73.69    7.60
  -9   2  -8   52.69   13.70
   9  -2   8   48.70    7.10
   9  -2   8   31.60    6.40
 -10  -1 -10   -1.50    5.10
 -10  -1 -10    1.50    6.50
  10   1  10   -4.00    5.50
  10   1  10    0.00    3.00
  10   1  10    0.70    3.00
  -8   4  -7    6.90    6.10
  -9   1  -9   25.20    7.00
   9  -1   9   15.60    4.80
   9  -1   9   22.50    5.30
 -10  -2 -11    8.20    6.60
  10   2  11    0.70    2.20
  10   2  11    5.80    3.80
  -8   3  -8  245.88   21.10
   8  -3   8  300.47   21.20
   8  -3   8  239.08   19.20
  -9   0 -10    3.50    8.80
   9   0  10   -0.40    3.50
   9   0  10   -3.20    4.00
 -10  -3 -12   53.59   10.90
  10   3  12   49.99    6.20
  10   3  12   57.79    6.90
  -7   5  -7   -4.80    3.90
   8  -2   9   15.20    5.00
   8  -2   9   10.60    5.30
   8  -2   9    5.40    4.30
  -9  -1 -11   38.60    9.50
  -9  -1 -11   48.70    9.10
   9   1  11   40.40    6.80
   9   1  11   39.00    6.00
   9   1  11   46.50    6.00
   9   1  11   35.40    6.00
  -7   4  -8   -2.00    5.40
  -8   1 -10   30.60    7.30
   8  -1  10   24.10    5.50
  -9  -2 -12   33.70    9.10
  -9  -2 -12   47.00    8.90
   9   2  12   19.40    8.10
   9   2  12   29.50    6.10
   9   2  12   30.20    4.90
  -7   3  -9  180.98   16.10
   7  -3   9  195.98   15.50
   7  -3   9  148.69   14.40
  -8   0 -11  -14.80    9.60
  -8   0 -11   -3.40    3.60
   8   0  11    4.90    3.30
   8   0  11    1.50    3.70
  -9  -3 -13  116.19   13.40
   9   3  13   99.59    9.80
   9   3  13  107.69    9.10
  -6   5  -8    7.30    4.70
   7  -2  10    1.60    3.50
   7  -2  10   10.10    4.50
   7  -2  10    8.10    4.60
  -8  -1 -12    3.10    6.30
   8   1  12   -4.10    3.40
   8   1  12    5.60    3.30
   8   1  12    3.40    3.70
  -6   4  -9   13.80    6.50
  -7   1 -11   21.50    5.50
   7  -1  11   23.10    5.20
   7  -1  11   22.90    5.20
  -8  -2 -13   80.89   11.80
  -8  -2 -13   45.60   10.10
   8   2  13   70.19    8.30
   8   2  13   61.49    9.20
   8   2  13   70.79    7.20
  -6   3 -10   35.60    7.40
   6  -3  10   31.80    6.70
   6  -3  10   32.50    6.20
  -7   0 -12   -3.80    3.20
   7   0  12    2.70    4.30
   7   0  12    1.70    2.80
  -8  -3 -14    3.50    6.30
   8   3  14    2.90    2.70
   8   3  14    4.80    3.00
  -5   5  -9    9.60    4.10
  -6   2 -11  393.66   25.80
   6  -2  11  365.66   26.30
   6  -2  11  382.76   27.20
   6  -2  11  394.16   25.80
  -7  -1 -13   10.20    7.70
   7   1  13   10.90    4.50
   7   1  13    5.20    3.10
  -5   4 -10   -4.20    6.90
  -6   1 -12   51.09    7.50
   6  -1  12   51.49    6.80
   6  -1  12   34.50    6.50
  -7  -2 -14  320.37   28.20
   7   2  14  375.46   23.70
   7   2  14  342.87   24.70
   7   2  14  402.26   24.80
  -5   3 -11   24.40    6.30
   5  -3  11   19.90    6.30
   5  -3  11   22.80    6.50
  -6   0 -13    4.00    3.10
   6   0  13   -0.80    2.90
   6   0  13   -1.10    3.00
  -7  -3 -15    8.60    5.40
   7   3  15    5.30    2.70
   7   3  15   13.10    4.30
  -4   5 -10    6.80    3.00
  -5   2 -12  360.86   24.70
   5  -2  12  375.86   25.80
   5  -2  12  348.47   25.80
   5  -2  12  396.76   25.20
  -6  -1 -14    6.70    3.60
  -6  -1 -14   -7.40    5.20
   6   1  14    3.80    3.50
  -4   4 -11    0.70    7.20
  -5   1 -13    5.40    2.90
   5  -1  13   11.50    4.60
   5  -1  13    3.60    3.90
  -6  -2 -15   34.50    9.40
  -6  -2 -15   24.20    8.40
   6   2  15   34.80    5.30
   6   2  15   29.00    6.30
   6   2  15   36.50    8.10
  -4   3 -12    5.50    5.30
   4  -3  12   12.50    4.40
   4  -3  12    8.40    4.60
  -5   0 -14    0.60    2.90
  -5   0 -14   -4.00    3.60
   5   0  14   -4.00    3.20
   5   0  14    0.60    3.30
  -6  -3 -16    8.60    5.70
   6   3  16   21.50    4.10
   6   3  16   16.70    5.10
  -3   5 -11    0.90    2.70
  -4   2 -13   17.30    3.40
  -4   2 -13   24.80    6.10
   4  -2  13   25.20    6.70
   4  -2  13   19.80    5.20
  -5  -1 -15  229.38   18.40
  -5  -1 -15  205.38   17.10
  -5  -1 -15  207.18   18.30
   5   1  15  201.58   15.70
   5   1  15  215.78   16.60
  -3   4 -12    4.40    6.30
  -4   1 -14  104.49    8.20
  -4   1 -14   97.19   10.90
   4  -1  14  102.29   10.50
   4  -1  14   86.09    9.70
  -5  -2 -16  107.49   13.50
   5   2  16  104.69    9.20
   5   2  16  104.99   11.40
   5   2  16   94.29   10.40
  -3   3 -13   -3.40    8.30
   3  -3  13   -0.70    4.60
  -4   0 -15   -3.40    2.80
  -4   0 -15    2.80    3.60
   4   0  15    2.00    4.10
   4   0  15   -1.00    3.70
  -5  -3 -17    4.10    5.10
   5   3  17   -3.10    2.10
   5   3  17   -4.80    4.00
  -3   2 -14   29.50    3.80
   3  -2  14   28.10    5.90
   3  -2  14   36.30    9.20
  -4  -1 -16  285.37   21.20
  -4  -1 -16  318.67   22.90
  -4  -1 -16  324.07   24.70
   4   1  16  268.37   20.60
   4   1  16  323.87   21.70
  -2   4 -13    0.40    4.40
  -3   1 -15   10.90    3.30
   3  -1  15   17.00    6.40
   3  -1  15   19.70    6.20
  -4  -2 -17   -1.40    5.70
   4   2  17   -4.10    4.70
  -3   0 -16    2.20    4.80
   3   0  16    8.00    5.70
   3   0  16   11.20    4.40
  -4  -3 -18   -6.10    4.80
   4   3  18   -2.90    3.60
   4   3  18   -0.90    2.80
  -2   2 -15   47.00    4.90
   2  -2  15   36.50    7.20
   2  -2  15   39.60    7.20
  -3  -1 -17   75.79    9.60
  -3  -1 -17   69.89   10.50
  -3  -1 -17   72.99    9.50
   3   1  17   73.09    9.10
  -1   4 -14    7.80    3.90
  -2   1 -16    7.20    3.00
   2  -1  16   17.50    5.90
   2  -1  16    9.60    5.20
  -3  -2 -18   -1.70    5.60
   3   2  18   -2.70    4.90
   3   2  18   -2.50    4.00
  -2   0 -17   -1.90    3.10
   2   0  17    0.60    4.60
   2   0  17    3.10    5.70
  -3  -3 -19   -7.30    4.70
   3   3  19    4.90    6.10
   3   3  19   -1.30    3.30
  -1   2 -16   21.70    3.60
   1  -2  16   27.70    7.50
  -2  -1 -18    1.90    5.30
  -2  -1 -18    7.30    3.50
   2   1  18   13.70    6.00
   2   1  18    2.50    4.90
   0   4 -15    8.00    3.60
  -1   1 -17   -0.50    2.00
   1  -1  17    4.60    4.90
   1  -1  17   -1.50    5.80
  -2  -2 -19   11.70    6.60
   2   2  19   13.60    5.70
   2   2  19    7.50    6.10
   0   3 -16    4.60    4.70
  -1   0 -18   -0.40    3.70
  -1   0 -18    5.20    3.60
   1   0  18   -6.10    6.90
   1   0  18    5.00    5.90
  -2  -3 -20   -2.90    4.30
  -1  -1 -19   -7.80    5.40
  -1  -1 -19    0.90    2.90
   1   1  19  -11.80    7.00
   1   4 -16   29.60    5.40
   0   1 -18    1.30    2.50
   0   1 -18    1.10    2.90
   0  -1  18    3.00    7.90
  -1  -2 -20   11.50    5.40
   1   3 -17    8.60    5.00
   0   0 -19   -0.30    3.70
   0   0 -19   -3.70    4.10
   0   0  19   11.00    9.30
   1   2 -18   15.50    6.50
   1   2 -18   23.50    6.30
   0  -1 -20   20.80    5.50
   1   1 -19   31.10    6.20
   1   1 -19   22.80    5.40
   0  -2 -21   -5.70    4.00
   1   0 -20    2.20    3.70
   2   2 -19   17.50    4.60
   1  -1 -21   17.90    5.30
   2   1 -20   18.10    5.30
   1  -2 -22   -2.10    4.20
   3   3 -19   10.20    3.50
   2   0 -21    6.00    4.10
   3   2 -20    5.20    3.40
   2  -1 -22   -1.30    2.90
   3   1 -21    3.20    3.40
   4   3 -20    4.50    2.60
   3   0 -22    1.60    3.00
   4   2 -21    5.00    3.10
   3  -1 -23    0.00    2.90
   4   0 -23    9.30    3.40
   5   2 -22    0.50    3.00
   5   1 -23    1.30    3.70
 -17   1  -2   10.40    4.70
 -17   0  -3    3.00    5.20
 -16   2  -2    8.50    6.10
 -16   1  -3   -4.10    5.20
 -16   0  -4    5.00    6.20
 -15   2  -3   -3.40    5.10
 -16  -1  -5   -0.60    5.90
  16   1   5    0.20    2.60
 -15   1  -4    2.30    5.70
 -14   3  -3    0.70    4.70
 -15   0  -5   -7.20    5.70
 -14   2  -4   12.50    6.90
 -15  -1  -6   -2.60    6.10
  15   1   6    0.80    2.70
  15   1   6   -3.70    4.80
 -14   1  -5   55.29    9.90
  14  -1   5   57.09    8.10
 -15  -2  -7    4.20    5.70
  15   2   7    1.60    3.20
  15   2   7   -2.60    2.30
 -14   0  -6    5.00    7.20
  14   0   6   -3.30    5.00
 -13   2  -5   -6.30    6.80
  13  -2   5    3.60    4.30
 -14  -1  -7   -2.20    6.60
  14   1   7   -1.40    2.40
  14   1   7    5.60    4.10
 -12   4  -4    7.00    3.70
 -13   1  -6   20.00    8.20
  13  -1   6   36.10    7.50
  14   2   8    7.80    3.30
  14   2   8   -3.00    2.50
 -12   3  -5   10.70    7.50
 -13   0  -7   87.39   13.60
  13   0   7   82.19    9.20
 -12   2  -6    5.40    7.00
  12  -2   6   14.50    5.00
 -13  -1  -8   12.70    8.50
  13   1   8    2.20    3.60
  13   1   8    2.20    2.70
 -11   4  -5   -1.10    4.80
 -12   1  -7   21.30    8.80
  12  -1   7   30.80    6.70
 -13  -2  -9   -9.30    6.90
  13   2   9   -2.60    2.30
  13   2   9    0.80    3.10
 -11   3  -6   -8.00    7.50
 -12   0  -8   53.29   12.30
  12   0   8   38.40    6.60
 -11   2  -7   76.99   11.80
  11  -2   7   61.19   10.50
  11  -2   7   53.39    7.60
 -12  -1  -9   25.90    9.00
  12   1   9   16.60    4.40
  12   1   9   16.60    4.50
 -10   4  -6    4.10    5.30
  11  -1   8    1.10    5.70
  11  -1   8   10.50    4.10
 -12  -2 -10    4.60    6.80
  12   2  10    6.40    3.80
 -10   3  -7   -5.80    8.10
 -11   0  -9   46.40   10.50
 -11   0  -9   46.50   11.20
  11   0   9   26.30    5.60
  11   0   9   31.70    8.40
  12   3  11    5.80    3.00
  12   3  11   -0.50    1.80
 -10   2  -8   86.39   13.00
  10  -2   8   60.99    8.90
  10  -2   8   59.09    7.90
 -11  -1 -10   14.00    7.60
 -11  -1 -10    2.10    6.10
  11   1  10   21.90    9.50
  11   1  10   11.00    3.70
  -9   4  -7    3.10    5.50
  10  -1   9   21.10    5.70
  10  -1   9   28.50    7.80
 -11  -2 -11    3.60    6.00
  11   2  11   -1.20    2.20
  11   2  11    4.00    3.30
  -9   3  -8    2.50    6.50
  -9   3  -8   -8.70   10.50
   9  -3   8   20.60    8.50
 -10   0 -10    4.70    5.70
 -10   0 -10   17.20    9.20
  10   0  10    7.50    6.10
  11   3  12   67.29    6.90
   9  -2   9   16.20    4.50
   9  -2   9   24.20    5.60
 -10  -1 -11   25.00    7.60
 -10  -1 -11   31.00    8.60
  10   1  11   21.90    4.60
  -8   4  -8    2.20    6.40
   9  -1  10    7.20    3.90
   9  -1  10    1.00    3.70
 -10  -2 -12    5.50    7.10
  10   2  12    1.00    2.40
  10   2  12    4.20    3.50
  -8   3  -9  138.69   14.30
   8  -3   9  134.69   12.90
   8  -3   9  155.58   14.30
  -9   0 -11    4.40    9.10
  -9   0 -11    3.30    4.80
   9   0  11    0.70    3.40
   9   0  11   -0.50    4.10
  10   3  13   16.40    4.50
  10   3  13   15.80    3.90
   8  -2  10    6.70    3.80
   8  -2  10    9.50    5.00
   8  -2  10   12.30    5.60
  -9  -1 -12   73.39   10.80
  -7   4  -9   -6.50    6.10
  -8   1 -11   -3.80    5.60
   8  -1  11   -2.60    3.20
   8  -1  11    5.50    3.70
   9   2  13    0.90    2.50
   9   2  13   -0.40    3.10
  -7   3 -10   49.90    9.00
   7  -3  10   25.70    5.50
   7  -3  10   35.70    7.50
  -8   0 -12   21.60    5.90
   8   0  12   30.80    8.30
   8   0  12   11.90    3.90
  -9  -3 -14    2.60    5.70
   9   3  14    7.00    3.10
   9   3  14    2.60    2.30
  -7   2 -11   12.50    4.90
   7  -2  11   23.50    6.10
   7  -2  11   17.50    4.70
   7  -2  11   29.40    6.00
  -8  -1 -13   -8.60    5.90
  -8  -1 -13    6.50    4.50
   8   1  13   -3.30    3.20
   8   1  13   -1.50    3.00
  -6   4 -10   20.10    7.50
  -7   1 -12    3.40    4.80
   7  -1  12    4.10    3.80
   7  -1  12   -1.00    4.20
  -8  -2 -14   10.80    6.70
   8   2  14    9.40    3.60
   8   2  14   18.20    4.50
  -6   3 -11   60.29    9.50
   6  -3  11   32.10    7.70
   6  -3  11   40.00    6.90
  -7   0 -13   -1.30    2.70
   7   0  13   -3.30    3.80
   7   0  13    0.80    3.20
  -8  -3 -15   14.40    6.70
   8   3  15    7.80    3.70
   8   3  15    7.50    2.90
  -6   2 -12  387.96   26.40
   6  -2  12  388.76   27.30
   6  -2  12  421.26   28.60
  -7  -1 -14   28.50    7.10
   7   1  14   19.20    4.70
   7   1  14   27.90    6.90
  -5   4 -11   -1.90    8.30
  -6   1 -13   54.99    8.20
   6  -1  13   43.60    7.30
   6  -1  13   47.60    7.70
  -7  -2 -15    1.50    5.60
   7   2  15    1.70    2.20
   7   2  15    0.90    3.60
  -5   3 -12    9.90    6.80
   5  -3  12   15.80    5.20
   5  -3  12   22.10    7.10
  -6   0 -14   45.50    7.70
   6   0  14   61.39    7.70
   6   0  14   42.40    6.40
  -7  -3 -16   14.50    5.90
   7   3  16    3.30    3.20
   7   3  16    4.30    2.80
   5  -2  13   29.10    6.10
   5  -2  13   18.20    6.30
  -6  -1 -15    2.40    3.20
  -6  -1 -15   -2.80    6.30
   6   1  15    1.60    3.30
   6   1  15    5.90    4.50
  -4   4 -12    2.80    7.20
  -5   1 -14   28.30    6.70
   5  -1  14   31.80    6.00
   5  -1  14   26.70    5.90
  -6  -2 -16   -9.00    5.60
   6   2  16   -4.90    3.40
   6   2  16    1.20    3.20
   4  -3  13   10.10    4.00
  -5   0 -15   -0.50    3.10
   5   0  15   -1.20    4.20
   5   0  15    8.40    4.30
  -6  -3 -17   -4.00    4.60
   6   3  17    3.00    2.50
   4  -2  14    3.00    5.00
   4  -2  14    5.90    4.30
  -5  -1 -16  383.56   31.30
  -5  -1 -16  486.95   31.90
   5   1  16  453.75   29.40
  -3   4 -13   -1.50    4.70
  -4   1 -15   21.40    5.30
  -4   1 -15   19.80    7.00
   4  -1  15   33.60    8.10
   4  -1  15   30.00    6.80
  -5  -2 -17   13.80    6.60
   5   2  17    1.40    2.50
  -4   0 -16   25.40    6.60
   4   0  16   20.20    6.40
   4   0  16   17.70    5.70
  -5  -3 -18    7.10    5.00
  -3   2 -15    8.80    2.90
   3  -2  15   11.50    4.30
   3  -2  15    9.60    5.00
  -4  -1 -17   79.79   11.30
  -4  -1 -17   71.19    9.60
  -4  -1 -17   57.99   10.40
   4   1  17   70.19    8.70
  -2   4 -14    5.50    4.30
  -3   1 -16    3.90    2.30
   3  -1  16    7.90    4.90
   3  -1  16    5.80    4.70
  -4  -2 -18    8.10    7.30
   4   2  18    5.20    3.40
  -3   0 -17   30.00    7.00
   3   0  17   45.60    7.60
   3   0  17   26.00    6.80
  -4  -3 -19    8.80    4.60
   4   3  19    1.10    3.40
  -2   2 -16    2.40    2.40
   2  -2  16   13.00    5.30
  -3  -1 -18   10.30    6.20
  -3  -1 -18   19.00    5.80
  -3  -1 -18   12.20    6.30
   3   1  18    6.30    4.90
   3   1  18   -0.70    5.60
  -1   4 -15    7.10    3.90
  -2   1 -17    5.60    3.10
   2  -1  17    4.70    4.10
   2  -1  17    9.60    4.90
  -3  -2 -19   -0.10    5.40
   3   2  19   -5.40    3.80
  -1   3 -16    1.80    5.50
  -2   0 -18   -1.70    3.50
  -2   0 -18    8.40    4.00
   2   0  18    1.80    6.50
   2   0  18   13.10    6.00
  -3  -3 -20    4.70    3.90
  -1   2 -17   31.60    4.80
   1  -2  17   21.80    6.60
  -2  -1 -19    0.80    3.70
   2   1  19   11.70    5.70
   0   4 -16    4.50    3.80
  -1   1 -18   -4.40    2.80
   1  -1  18    1.40    7.00
   1  -1  18    8.20    5.20
  -2  -2 -20    3.10    5.90
  -1   0 -19   54.59    8.20
  -1   0 -19   43.40    7.80
   1   0  19   65.09   10.40
   1   0  19   74.29   11.10
   0   2 -18    6.00    4.70
  -1  -1 -20    0.70    3.60
   0   1 -19    6.80    3.70
   0   1 -19    6.00    4.40
  -1  -2 -21    4.50    5.60
   1   3 -18   38.90    6.60
   0   0 -20    0.80    3.70
   1   2 -19   46.20    7.20
   0  -1 -21    2.70    3.30
   1   1 -20    8.30    4.30
   0  -2 -22    4.20    5.00
   2   3 -19   -2.20    2.60
   1   0 -21   -2.70    3.30
   2   2 -20   -2.20    3.20
   1  -1 -22    7.80    4.10
   2   1 -21    6.70    3.50
   3   3 -20    4.90    3.10
   2   0 -22   -4.20    3.00
   3   2 -21   77.19    8.20
   2  -1 -23   13.00    4.50
   3   1 -22   -0.60    3.90
   3   0 -23    3.10    3.50
   4   2 -22   -1.20    2.90
   4   1 -23   -2.70    3.30
   4   0 -24    0.30    3.00
 -17   1  -3    6.40    5.20
 -17   0  -4    2.90    5.30
 -16   2  -3    3.70    4.90
 -16   1  -4   -7.00    4.50
 -16   0  -5   12.40    6.10
 -15   2  -4   28.90    8.00
 -16  -1  -6   -0.20    6.00
 -15   1  -5    4.00    5.20
 -15   0  -6   -6.00    5.50
 -14   2  -5    3.80    6.70
 -15  -1  -7    0.70    6.00
  15   1   7    5.80    4.30
 -14   1  -6  111.29   13.00
  14  -1   6  119.59   10.80
 -15  -2  -8    2.50    5.10
  15   2   8    0.60    2.80
 -13   3  -5   -2.60    5.50
  14   0   7   11.00    4.80
 -13   2  -6   26.30    8.60
  13  -2   6   41.90    6.20
 -14  -1  -8   -0.50    7.10
  14   1   8   14.40    4.90
 -12   4  -5   -3.80    3.80
  13  -1   7   49.10    6.90
  14   2   9   -0.10    3.10
 -12   3  -6    9.10    7.90
 -13   0  -8  -10.40    7.80
 -12   2  -7  132.39   15.40
  12  -2   7  149.49   12.40
 -11   4  -6   13.00    4.90
 -12   1  -8   18.80    8.90
  12  -1   8   30.70    7.90
 -13  -2 -10    0.50    7.30
  13   2  10    4.50    3.30
 -11   3  -7   -7.50    7.00
 -12   0  -9   10.30    9.40
 -12   0  -9    4.40    8.90
  12   0   9    9.70    9.90
 -11   2  -8  223.78   19.90
  11  -2   8  227.18   17.40
 -12  -1 -10   -5.60    7.20
  12   1  10    7.80    3.70
 -11   1  -9   64.99   13.30
  11  -1   9   80.49    8.90
  11  -1   9   86.39   11.10
 -12  -2 -11    5.90    7.30
  12   2  11    3.00    2.80
 -10   3  -8    3.80    9.00
 -11   0 -10   -4.70    6.70
  11   0  10   -6.30    7.00
  11   0  10   -0.90    3.50
  10  -2   9    1.20    3.20
 -11  -1 -11   25.70    7.60
  -9   4  -8   15.80    6.40
 -10   1 -10   -7.60   13.00
  10  -1  10   -0.20    6.00
  10  -1  10    3.80    4.30
 -11  -2 -12   -1.00    6.00
  11   2  12   -2.20    2.60
  -9   3  -9    3.80   11.60
 -10   0 -11   18.80    8.40
  10   0  11   -2.40    3.60
  10   0  11   -1.10    4.80
 -11  -3 -13   -7.30    5.10
  11   3  13    3.90    2.20
   9  -2  10   21.50    5.60
 -10  -1 -12   12.20    7.10
 -10  -1 -12    1.90    6.60
  10   1  12    4.80    3.10
  10   1  12   -2.60    7.00
  -8   4  -9   -1.10    6.00
   9  -1  11   27.90    6.00
   9  -1  11   39.60    6.90
 -10  -2 -13    5.90    6.60
  10   2  13   -3.40    1.90
  -8   3 -10   23.30   18.90
   8  -3  10    1.50    3.30
   8  -3  10    5.90   10.20
  -9   0 -12   -6.80   10.10
   9   0  12    1.90    3.30
   9   0  12   -0.20    4.00
 -10  -3 -14   -5.30    5.30
  10   3  14    4.60    2.40
  -8   2 -11    7.90    5.50
   8  -2  11   17.60    5.70
   8  -2  11   26.90    7.90
  -9  -1 -13   26.20    8.00
  -9  -1 -13    9.50    6.90
   9   1  13   17.60    5.90
   9   1  13    8.10    3.80
  -7   4 -10   12.50    7.30
   8  -1  12   -0.30    3.50
   8  -1  12    2.60    4.50
  -9  -2 -14    4.00    5.60
   9   2  14   -1.10    2.50
  -7   3 -11   51.79   15.00
   7  -3  11   33.20    7.90
   7  -3  11   41.60    6.90
  -8   0 -13   -6.70    3.80
  -8   0 -13    1.50   10.50
   8   0  13    1.50    3.70
   8   0  13    2.60    4.80
  -9  -3 -15    1.00    5.30
   9   3  15    2.30    2.20
  -7   2 -12   -1.40    5.20
   7  -2  12    2.20    3.10
   7  -2  12    4.40    4.70
  -8  -1 -14    0.90    5.40
  -8  -1 -14   -6.00    7.20
   8   1  14   -2.40    4.90
  -6   4 -11   23.40    8.10
  -7   1 -13    1.90    6.40
   7  -1  13   -0.70    4.00
   7  -1  13    6.40    5.20
  -8  -2 -15    1.00    6.30
   8   2  15    5.10    2.90
  -6   3 -12    9.70    9.40
   6  -3  12    8.40    4.00
   6  -3  12   -1.80    5.00
  -7   0 -14    3.00    3.70
   7   0  14    8.60    4.80
   7   0  14    5.50    3.80
  -8  -3 -16    1.60    5.40
   6  -2  13    6.90    5.00
   6  -2  13    2.50    3.30
  -7  -1 -15   42.30    9.60
   7   1  15   49.30    7.60
   7   1  15   37.60    6.00
  -6   1 -14    9.10    5.50
   6  -1  14    6.50    4.80
   6  -1  14    2.00    4.70
  -7  -2 -16   -5.10    5.30
   7   2  16   -1.20    2.50
   5  -3  13   23.30    5.60
  -6   0 -15    1.70    3.50
   6   0  15    5.50    5.00
   6   0  15   -2.50    3.50
  -7  -3 -17    2.40    5.20
   7   3  17    5.60    2.60
   5  -2  14   15.60    7.10
   5  -2  14   11.50    5.00
  -6  -1 -16   43.80    8.70
  -6  -1 -16   58.69   11.30
   6   1  16   32.30    6.00
   6   1  16   36.20    6.90
   5  -1  15  173.78   15.20
   5  -1  15  184.58   16.10
  -6  -2 -17    1.00    5.90
   6   2  17    5.30    3.20
  -5   0 -16   -2.30    3.00
   5   0  16    9.80    4.10
  -6  -3 -18    4.70    4.40
   6   3  18    0.00    2.60
   4  -2  15   -2.70    2.80
   4  -2  15    2.70    5.30
  -5  -1 -17  289.57   23.10
  -5  -1 -17  314.87   23.80
   5   1  17  263.77   21.10
  -3   4 -14   -1.70    4.00
  -4   1 -16  265.57   21.90
   4  -1  16  293.17   21.30
   4  -1  16  305.67   22.40
  -5  -2 -18    3.10    6.30
   5   2  18    4.60    3.80
  -4   0 -17   -7.10    4.30
  -4   0 -17    3.00    4.30
   4   0  17   -1.10    4.40
   4   0  17   -6.70    4.90
  -5  -3 -19   13.80    5.30
   5   3  19    1.90    3.00
   3  -2  16   -2.40    4.10
   3  -2  16   -4.20    6.10
  -4  -1 -18   13.90    5.30
  -4  -1 -18   -2.10    6.10
   4   1  18    0.40    4.20
   4   1  18   13.30    6.30
  -2   4 -15    8.30    3.40
  -3   1 -17   58.29    7.60
  -3   1 -17   59.29   11.10
   3  -1  17   87.79   10.10
   3  -1  17   78.99    9.50
  -4  -2 -19    3.80    5.90
   4   2  19   -4.10    3.20
  -3   0 -18   -6.30    5.00
  -3   0 -18   -6.00    3.90
  -3   0 -18    2.20    4.90
   3   0  18    2.80    6.50
   3   0  18    1.20    4.40
  -2   2 -17    5.50    4.00
   2  -2  17   13.80    5.00
  -1   4 -16   -2.80    3.60
   2  -1  18    8.30    5.40
   2  -1  18    6.30    7.30
  -3  -2 -20    5.40    5.60
   3   2  20   -2.40    5.40
  -1   3 -17   10.30    6.30
  -2   0 -19    3.00    5.40
  -2   0 -19   -1.20    3.40
   2   0  19    1.90    8.30
  -2  -1 -20    2.90    4.10
   2   1  20    4.60    6.50
  -1   1 -19    8.90    4.80
  -1   1 -19   -1.10    4.00
   1  -1  19   -1.20    6.50
  -2  -2 -21    8.20    5.10
  -1   0 -20    0.10    4.10
   0   2 -19   11.70    4.60
  -1  -1 -21   11.20    4.70
   0   1 -20   34.50    6.10
  -1  -2 -22   -3.50    5.70
   1   3 -19   62.59    7.20
   0   0 -21    2.10    3.60
   1   2 -20    4.10    4.30
   0  -1 -22    3.30    3.70
   1   1 -21   20.00    5.20
   2   3 -20   25.10    4.70
   1   0 -22    0.60    3.30
   2   2 -21   23.40    5.80
   1  -1 -23   -3.80    3.70
   2   1 -22   11.20    4.60
   2   0 -23   -1.40    2.90
   3   2 -22    1.40    3.20
   2  -1 -24   18.30    5.40
   3   1 -23   -0.50    3.60
   3   0 -24   -0.60    2.60
 -17   0  -5   -5.20    4.80
 -16   2  -4    3.90    4.40
 -16   1  -5    1.10    4.70
 -16   0  -6    1.00    5.40
 -15   2  -5    8.20    5.40
  16   1   7   31.10    6.70
 -15   1  -6    2.80    5.00
  15  -1   6   16.90    5.80
 -14   3  -5   -7.30    5.30
 -15   0  -7   -3.70    5.20
  15   0   7   -6.20    4.40
 -14   2  -6    8.70    7.40
 -15  -1  -8   -1.20    5.80
  15   1   8   -0.20    3.80
  14  -1   7   22.10    5.50
 -13   3  -6   -8.40    5.90
 -14   0  -8   -6.80    6.50
  14   0   8    4.50    4.00
 -13   2  -7   31.60    9.30
  13  -2   7   25.00    6.10
 -14  -1  -9   13.30    6.90
 -13   1  -8   19.50    8.20
  13  -1   8   21.00    5.80
 -14  -2 -10   -1.80    5.70
  14   2  10   -0.50    2.60
 -12   3  -7    8.00    7.30
 -13   0  -9   -4.40    8.20
  13   0   9    4.10    4.30
 -12   2  -8  278.97   22.60
  12  -2   8  245.78   18.80
 -13  -1 -10   13.50    7.30
 -12   1  -9    9.70   10.10
  12  -1   9   25.80    6.40
 -13  -2 -11   13.40    7.70
 -11   3  -8   -8.10    8.90
 -12   0 -10   22.80   10.60
 -11   2  -9   -8.80   10.80
  11  -2   9    2.50    3.60
 -12  -1 -11   -4.50    7.20
  12   1  11    4.10    3.30
 -10   4  -8    7.40    5.70
 -11   1 -10    1.50   10.90
  11  -1  10    9.00    4.80
  11  -1  10    9.70    6.90
 -12  -2 -12   17.10    7.10
 -10   3  -9  -11.70   11.50
 -11   0 -11   21.80    9.40
 -11   0 -11   16.70    9.60
  11   0  11    3.40    8.10
  10  -2  10   70.49    8.60
 -11  -1 -12   -0.40    7.00
  11   1  12    1.10    3.10
  -9   4  -9   13.70    6.70
  10  -1  11   28.40    7.00
  10  -1  11   20.30    5.50
 -11  -2 -13   39.90    9.50
  -9   3 -10  -14.10   12.80
 -10   0 -12   47.70   12.80
 -10   0 -12   39.00   11.40
  10   0  12   38.80    8.50
  -9   2 -11   -2.30    6.00
   9  -2  11    9.60    4.10
 -10  -1 -13   -1.50    7.20
  10   1  13    3.40    3.50
  -8   4 -10    4.00    7.00
   9  -1  12  106.39   10.50
   9  -1  12   86.39   10.00
 -10  -2 -14   24.30    7.40
  10   2  14    8.70    3.60
   8  -3  11   35.80    6.00
  -9   0 -13   -6.60    9.50
  -9   0 -13    6.00    6.30
   9   0  13    0.70    5.20
   9   0  13    0.70    3.30
   8  -2  12    1.90    3.00
   8  -2  12    7.10    4.90
  -9  -1 -14   11.20    8.10
   9   1  14   12.80    9.20
  -7   4 -11    9.40    8.60
   8  -1  13    3.70    4.20
   8  -1  13   -2.20    3.10
  -9  -2 -15    1.40    5.50
   9   2  15   -1.00    2.30
   7  -3  12    0.80    2.90
  -8   0 -14    0.10   10.10
  -8   0 -14   14.80    6.50
   8   0  14    6.10    4.50
   8   0  14   32.60    8.70
   7  -2  13  218.68   18.00
   7  -2  13  234.38   19.10
  -8  -1 -15    6.30    6.60
  -8  -1 -15   -8.00    6.30
   8   1  15    2.70    2.90
   8   1  15    9.60    6.00
  -6   4 -12   45.50   10.90
   7  -1  14   24.70    6.30
   7  -1  14   20.90    5.70
  -8  -2 -16   14.90    6.60
   6  -3  13   15.20    5.50
  -7   0 -15   11.10   11.80
  -7   0 -15   -0.30    4.90
   7   0  15    7.00    5.10
   6  -2  14   35.60    7.30
   6  -2  14   29.00    6.50
  -7  -1 -16    7.40    7.90
  -7  -1 -16   -8.80    6.60
   7   1  16    5.10    6.20
   7   1  16    1.90    3.00
  -5   4 -13   -3.90    7.00
   6  -1  15   13.60    6.90
   6  -1  15   11.70    5.10
  -7  -2 -17    4.00    5.40
   7   2  17    3.30    2.90
  -6   0 -16   19.00    6.30
   6   0  16   13.90    7.30
   5  -2  15    2.40    5.30
   5  -2  15   -1.00    3.10
  -6  -1 -17   -6.40    6.70
   6   1  17   -0.20    3.70
  -5   1 -16  409.16   28.80
   5  -1  16  418.16   29.20
   5  -1  16  410.76   28.40
  -6  -2 -18   14.80    6.40
   6   2  18   11.70    4.10
  -5   0 -17   12.70    5.50
  -5   0 -17   19.30    6.30
   5   0  17   20.90    7.90
   4  -2  16   14.20    6.20
   4  -2  16   13.30    4.80
  -5  -1 -18   12.20    6.50
  -3   4 -15    6.60    4.10
  -4   1 -17   59.29   12.20
   4  -1  17   45.60    7.80
   4  -1  17   68.29    9.60
  -5  -2 -19   14.80    6.60
   5   2  19   13.90    3.80
  -4   0 -18    4.90    4.90
  -4   0 -18   20.30    7.50
   4   0  18   -2.90    6.80
   4   0  18    0.80    5.00
   3  -2  17   29.30    6.30
  -4  -1 -19    5.70    5.90
   4   1  19   -4.70    3.40
  -2   4 -16   19.40    6.00
  -3   1 -18   17.60    8.70
   3  -1  18   19.70    6.40
   3  -1  18   12.80    7.20
  -4  -2 -20    1.30    4.90
   4   2  20    0.50    3.80
  -3   0 -19  294.17   20.40
   3   0  19  295.67   20.60
   3   0  19  231.18   23.50
   2  -2  18   21.80    6.30
  -3  -1 -20    1.90    4.30
   3   1  20   -4.00    4.60
  -1   4 -17   -7.30    4.60
   2  -1  19   -5.90    4.50
  -3  -2 -21   17.70    7.30
  -2   0 -20   37.60    7.70
   2   0  20   45.40    8.80
  -2  -1 -21    5.80    4.40
  -1   1 -20    4.80    4.60
  -2  -2 -22    2.90    5.50
   0   3 -19    5.50    4.20
  -1   0 -21    9.60    5.00
   0   2 -20   -5.60    3.90
  -1  -1 -22   22.30    6.00
   0   1 -21    5.20    5.00
   1   3 -20   11.90    4.00
   0   0 -22    2.00    3.40
   1   2 -21    5.50    4.30
   0  -1 -23    2.20    4.50
   1   1 -22   -3.80    4.30
   2   2 -22    2.80    3.50
   1  -1 -24   19.60    5.40
   2   1 -23    4.70    4.00
   2   0 -24   -1.40    2.90
 -16   1  -6    0.20    4.90
 -16   0  -7   -3.10    4.90
 -15   2  -6    6.50    5.50
  15  -1   7   20.60    5.60
 -14   3  -6   -1.30    5.10
 -15   0  -8   -2.70    5.10
 -14   2  -7   40.90    9.90
 -15  -1  -9   -5.20    5.10
 -14   1  -8   10.70    6.70
  14  -1   8   -1.80    2.90
 -13   3  -7    2.10    6.10
 -14   0  -9   -2.00    7.20
  14   0   9   -3.00    3.90
 -13   2  -8    2.20    8.40
 -14  -1 -10    2.70    5.40
  14   1  10    1.10    3.10
 -13   1  -9   -1.50    7.70
  13  -1   9   -1.40    3.10
 -12   3  -8   -2.60    7.70
 -13   0 -10   -2.20    8.00
  13   0  10   -3.80    3.20
 -12   2  -9   -2.20    9.60
 -13  -1 -11   25.50    8.50
 -11   4  -8    6.90    5.50
 -12   1 -10   11.70   10.10
  12  -1  10    4.60    3.90
 -13  -2 -12    4.60    6.40
 -11   3  -9   -5.50   10.40
 -12   0 -11   18.50    9.90
  12   0  11    1.60    3.30
  11  -2  10    0.40    2.80
 -12  -1 -12   44.70   10.90
 -10   4  -9    2.60    6.30
 -11   1 -11   47.30   14.40
 -12  -2 -13    8.40    6.20
 -10   3 -10   -2.20   12.80
 -11   0 -12    8.50    9.80
  11   0  12    1.50    2.80
  10  -2  11   -1.10    2.80
 -11  -1 -13   24.50    8.20
  -9   4 -10   12.20    7.30
  10  -1  12    6.00    4.50
  10  -1  12    7.20    6.80
 -11  -2 -14   20.40    7.00
   9  -3  11  120.69   11.60
 -10   0 -13   40.50   17.00
 -10   0 -13   14.50   10.30
  10   0  13    5.40    6.70
   9  -2  12   37.30    6.10
 -10  -1 -14   37.60    8.70
  10   1  14   21.10    4.80
  -8   4 -11   23.70    8.70
   9  -1  13   14.60    5.20
   9  -1  13    8.80    5.90
   8  -3  12   18.70    5.10
  -9   0 -14    6.50    7.70
[truncated: 11,295 more chars]
