# Supplementary material for: Time-Dependent Afterglow from a Single Component Organic Luminogen
Source: Research (Wash D C). 2021 Aug 27;2021:9757460. doi: 10.34133/2021/9757460 (PMC8422276; doi:10.34133/2021/9757460)
Supplement: Supplementary Materials — Supplementary 1. Figure S1: 1H NMR spectrum of (a) BEU, (b) MBEU-1, (c) MBEU-2, and (d) CBEU in DMSO-d6. Figure S2: 13C NMR spectrum of (a) BEU, (b) MBEU-1, (c) MBEU-2, and (d) CBEU in DMSO-d6. Figure S3: HPLC diagrams of the four compounds. Figure S4: photographs of BEU solid purified by HPLC under 312 nm UV excitation or after ceasing the irradiation. Table S1: single crystal data of BEU, MBEU-1, MBEU-2, and CBEU. Figure S5: Ns-lifetime decay of BEU crystals at (a) 365 nm and (b) 428 nm. Table S2: RTP lifetimes and their value proportions of BEU crystals. Figure S6: (a) delayed emission spectra (td = 1 ms) of BEU crystals at 77 K with different λexs. (b) Lifetime decays of BEU crystals at different λems at 77 K (λex = 340 nm). Table S3: cryogenic phosphorescence lifetimes and their value proportions of BEU crystals. Figure S7: (a) delayed emission spectra of BEU with different delayed times (λex = 340 nm) at 77 K. (b) CIE coordinates of the recorded spectra. Figure S8: emission spectra of gradient BEU/DMF solutions with (a) λex = 312 nm and (b) λex = 350 nm and their corresponding excitation spectra with (a) λem = 354 nm and (b) λem = 417 nm. Figure S9: photographs of gradient BEU/DMF solutions under (a) 312 nm UV and (b) 365 nm UV with Φc values (λex = 365 nm). Figure S10: emission spectra of 0.1 M BEU/DMF solutions with different λexs. Figure S11: prompt and delayed emission spectra of 10−5 M BEU/DMF solution at 77 K. (λex = 312 nm, td = 0.1 ms) Figure S12: lifetimes of p-RTP for (a) MBEU-1, (b) MBEU-2, and (c) CBEU crystals at different λems (λex = 312 nm). Figure S13: schematic illustration of the twisted molecular conformation of MBEU-1 crystals in the same layer. Figure S14: UV absorption of BEU, MBEU-1, MBEU-2, and CBEU crystals. Figure S15: (a) electron density distributions of HOMO and LUMO of MBEU-1 monomer and dimers. (b) Energy levels of MBEU-1 monomer and dimers. Figure S16: (a) electron density distributions of HOMO and LUMO of MBEU-2 monomer and dim [file 9757460.f1.zip › MBEU-2.cif]

 
data_ta_a
 
_audit_creation_method            'SHELXL-2018/3'
_shelx_SHELXL_version_number      '2018/3'
_chemical_name_systematic         ?
_chemical_name_common             ?
_chemical_melting_point           ?
_chemical_formula_moiety          'C9 H8 N2 O2, H2 O'
_chemical_formula_sum
 'C9 H10 N2 O3' 
_chemical_formula_weight          194.19

loop_
 _atom_type_symbol
 _atom_type_description
 _atom_type_scat_dispersion_real
 _atom_type_scat_dispersion_imag
 _atom_type_scat_source
 'C'  'C'   0.0181   0.0091
 'International Tables Vol C Tables 4.2.6.8 and 6.1.1.4'
 'H'  'H'   0.0000   0.0000
 'International Tables Vol C Tables 4.2.6.8 and 6.1.1.4'
 'N'  'N'   0.0311   0.0180
 'International Tables Vol C Tables 4.2.6.8 and 6.1.1.4'
 'O'  'O'   0.0492   0.0322
 'International Tables Vol C Tables 4.2.6.8 and 6.1.1.4'
 
_space_group_crystal_system       monoclinic
_space_group_IT_number            14
_space_group_name_H-M_alt         'P 21/c'
_space_group_name_Hall            '-P 2ybc'
 
_shelx_space_group_comment
;
The symmetry employed for this shelxl refinement is uniquely defined
by the following loop, which should always be used as a source of
symmetry information in preference to the above space-group names.
They are only intended as comments.
;
 
loop_
 _space_group_symop_operation_xyz
 'x, y, z'
 '-x, y+1/2, -z+1/2'
 '-x, -y, -z'
 'x, -y-1/2, z-1/2'
 
_cell_length_a                    11.7154(6)
_cell_length_b                    4.8996(3)
_cell_length_c                    16.6621(9)
_cell_angle_alpha                 90
_cell_angle_beta                  110.58
_cell_angle_gamma                 90
_cell_volume                      895.36(9)
_cell_formula_units_Z             4
_cell_measurement_temperature     173(2)
_cell_measurement_reflns_used     4809
_cell_measurement_theta_min        4.03
_cell_measurement_theta_max       68.39
 
_exptl_crystal_description        block
_exptl_crystal_colour             colourless
_exptl_crystal_density_meas       ?
_exptl_crystal_density_method     ?
_exptl_crystal_density_diffrn     1.441          
_exptl_crystal_F_000              408
_exptl_transmission_factor_min    0.5956
_exptl_transmission_factor_max    0.7531
_exptl_crystal_size_max           0.200
_exptl_crystal_size_mid           0.180
_exptl_crystal_size_min           0.140
_exptl_absorpt_coefficient_mu     0.926
_shelx_estimated_absorpt_T_min    0.836
_shelx_estimated_absorpt_T_max    0.881
_exptl_absorpt_correction_type    ?
_exptl_absorpt_correction_T_min   ?
_exptl_absorpt_correction_T_max   ?
_exptl_absorpt_process_details    ?
_exptl_absorpt_special_details    ?
_diffrn_ambient_temperature       173(2)
_diffrn_radiation_wavelength      1.54178
_diffrn_radiation_type            CuK\a
_diffrn_source                    ?
_diffrn_measurement_device_type   'Bruker D8 VENTURE'
_diffrn_measurement_method        '\f and \w scans'
_diffrn_detector_area_resol_mean  ?
_diffrn_reflns_number             10327
_diffrn_reflns_av_unetI/netI      0.0331
_diffrn_reflns_av_R_equivalents   0.0548
_diffrn_reflns_limit_h_min        -14
_diffrn_reflns_limit_h_max        14
_diffrn_reflns_limit_k_min        -5
_diffrn_reflns_limit_k_max        5
_diffrn_reflns_limit_l_min        -20
_diffrn_reflns_limit_l_max        20
_diffrn_reflns_theta_min          4.031
_diffrn_reflns_theta_max          68.708
_diffrn_reflns_theta_full         67.679
_diffrn_measured_fraction_theta_max   0.993
_diffrn_measured_fraction_theta_full  0.997
_diffrn_reflns_Laue_measured_fraction_max    0.993
_diffrn_reflns_Laue_measured_fraction_full   0.997
_diffrn_reflns_point_group_measured_fraction_max   0.993
_diffrn_reflns_point_group_measured_fraction_full  0.997
_reflns_number_total              1633
_reflns_number_gt                 1367
_reflns_threshold_expression      'I > 2\s(I)'
_reflns_Friedel_coverage          0.000
_reflns_Friedel_fraction_max      .
_reflns_Friedel_fraction_full     .
 
_reflns_special_details
;
 Reflections were merged by SHELXL according to the crystal
 class for the calculation of statistics and refinement.
 
 _reflns_Friedel_fraction is defined as the number of unique
 Friedel pairs measured divided by the number that would be
 possible theoretically, ignoring centric projections and
 systematic absences.
;
 
_computing_data_collection        ?
_computing_cell_refinement        ?
_computing_data_reduction         ?
_computing_structure_solution     'SHELXT 2018/2 (Sheldrick, 2018)'
_computing_structure_refinement 'SHELXL-2018/3 (Sheldrick, 2018)'
_computing_molecular_graphics     ?
_computing_publication_material   ?
_refine_special_details           ?
_refine_ls_structure_factor_coef  Fsqd
_refine_ls_matrix_type            full
_refine_ls_weighting_scheme       calc
_refine_ls_weighting_details
'w=1/[\s^2^(Fo^2^)+(0.0591P)^2^+0.1860P] where P=(Fo^2^+2Fc^2^)/3'
_atom_sites_solution_primary      ?
_atom_sites_solution_secondary    ?
_atom_sites_solution_hydrogens    mixed
_refine_ls_hydrogen_treatment     mixed
_refine_ls_extinction_method      none
_refine_ls_extinction_coef        .
_refine_ls_number_reflns          1633
_refine_ls_number_parameters      140
_refine_ls_number_restraints      0
_refine_ls_R_factor_all           0.0449
_refine_ls_R_factor_gt            0.0363
_refine_ls_wR_factor_ref          0.1029
_refine_ls_wR_factor_gt           0.0955
_refine_ls_goodness_of_fit_ref    1.025
_refine_ls_restrained_S_all       1.025
_refine_ls_shift/su_max           0.000
_refine_ls_shift/su_mean          0.000
 
loop_
 _atom_site_label
 _atom_site_type_symbol
 _atom_site_fract_x
 _atom_site_fract_y
 _atom_site_fract_z
 _atom_site_U_iso_or_equiv
 _atom_site_adp_type
 _atom_site_occupancy
 _atom_site_site_symmetry_order  
 _atom_site_calc_flag
 _atom_site_refinement_flags_posn
 _atom_site_refinement_flags_adp
 _atom_site_refinement_flags_occupancy
 _atom_site_disorder_assembly
 _atom_site_disorder_group
C1 C 0.75307(12) 0.3585(3) 0.62077(8) 0.0242(3) Uani 1 1 d . . . . .
N1 N 0.62224(10) 0.7485(2) 0.50797(7) 0.0271(3) Uani 1 1 d . . . . .
H1 H 0.578626 0.872712 0.472054 0.033 Uiso 1 1 calc R U . . .
O1 O 0.72981(10) 0.6820(2) 0.42083(6) 0.0401(3) Uani 1 1 d . . . . .
O2 O 0.51342(9) 0.8319(2) 0.59388(6) 0.0333(3) Uani 1 1 d . . . . .
C2 C 0.81817(12) 0.1582(3) 0.68017(9) 0.0281(3) Uani 1 1 d . . . . .
N2 N 0.65950(10) 0.5050(2) 0.63422(7) 0.0255(3) Uani 1 1 d . . . . .
H2 H 0.6395(15) 0.487(3) 0.6822(11) 0.036(4) Uiso 1 1 d . . . . .
C7 C 0.71176(13) 0.6208(3) 0.48644(9) 0.0287(3) Uani 1 1 d . . . . .
C6 C 0.78168(12) 0.4133(3) 0.54810(8) 0.0282(3) Uani 1 1 d . . . . .
C5 C 0.87677(15) 0.2754(3) 0.53392(10) 0.0382(4) Uani 1 1 d . . . . .
H5 H 0.896724 0.315222 0.484623 0.046 Uiso 1 1 calc R U . . .
C4 C 0.94175(15) 0.0813(4) 0.59161(11) 0.0432(4) Uani 1 1 d . . . . .
H4 H 1.007185 -0.012772 0.582681 0.052 Uiso 1 1 calc R U . . .
C3 C 0.91077(14) 0.0241(3) 0.66301(10) 0.0363(4) Uani 1 1 d . . . . .
H3 H 0.955180 -0.113103 0.701716 0.044 Uiso 1 1 calc R U . . .
O3 O 0.57819(10) 0.5364(2) 0.77282(7) 0.0359(3) Uani 1 1 d . . . . .
H7 H 0.5358(19) 0.392(5) 0.7837(13) 0.064(6) Uiso 1 1 d . . . . .
H6 H 0.627(2) 0.611(5) 0.8258(16) 0.090(8) Uiso 1 1 d . . . . .
C9 C 0.78922(14) 0.0965(3) 0.75893(9) 0.0360(4) Uani 1 1 d . . . . .
H9A H 0.704034 0.038085 0.742316 0.054 Uiso 1 1 calc R U . . .
H9B H 0.801902 0.260706 0.794607 0.054 Uiso 1 1 calc R U . . .
H9C H 0.842782 -0.049569 0.791431 0.054 Uiso 1 1 calc R U . . .
C8 C 0.59418(12) 0.7012(3) 0.58011(8) 0.0252(3) Uani 1 1 d . . . . .
 
loop_
 _atom_site_aniso_label
 _atom_site_aniso_U_11
 _atom_site_aniso_U_22
 _atom_site_aniso_U_33
 _atom_site_aniso_U_23
 _atom_site_aniso_U_13
 _atom_site_aniso_U_12
C1 0.0254(7) 0.0223(7) 0.0236(7) -0.0042(5) 0.0070(5) -0.0017(5)
N1 0.0335(6) 0.0277(6) 0.0214(6) 0.0030(5) 0.0114(5) 0.0073(5)
O1 0.0509(7) 0.0480(7) 0.0284(6) 0.0076(5) 0.0228(5) 0.0138(5)
O2 0.0395(6) 0.0358(6) 0.0303(6) 0.0073(4) 0.0195(5) 0.0141(4)
C2 0.0294(7) 0.0248(7) 0.0261(7) -0.0019(5) 0.0048(6) 0.0001(5)
N2 0.0303(6) 0.0259(6) 0.0221(6) 0.0022(5) 0.0114(5) 0.0032(5)
C7 0.0337(8) 0.0299(8) 0.0240(7) -0.0021(6) 0.0120(6) 0.0021(6)
C6 0.0320(8) 0.0275(7) 0.0249(7) -0.0029(5) 0.0098(6) 0.0031(6)
C5 0.0434(9) 0.0436(9) 0.0324(8) -0.0019(7) 0.0192(7) 0.0102(7)
C4 0.0416(9) 0.0487(10) 0.0403(9) -0.0025(7) 0.0158(7) 0.0192(7)
C3 0.0363(8) 0.0327(8) 0.0335(8) 0.0000(6) 0.0045(6) 0.0099(6)
O3 0.0457(7) 0.0372(6) 0.0306(6) 0.0020(5) 0.0207(5) -0.0043(5)
C9 0.0386(8) 0.0344(8) 0.0326(8) 0.0081(6) 0.0094(6) 0.0058(6)
C8 0.0291(7) 0.0244(7) 0.0221(7) -0.0002(5) 0.0089(5) 0.0014(5)
 
_geom_special_details
;
 All esds (except the esd in the dihedral angle between two l.s. planes)
 are estimated using the full covariance matrix.  The cell esds are taken
 into account individually in the estimation of esds in distances, angles
 and torsion angles; correlations between esds in cell parameters are only
 used when they are defined by crystal symmetry.  An approximate (isotropic)
 treatment of cell esds is used for estimating esds involving l.s. planes.
;
 
loop_
 _geom_bond_atom_site_label_1
 _geom_bond_atom_site_label_2
 _geom_bond_distance
 _geom_bond_site_symmetry_2
 _geom_bond_publ_flag
C1 C6 1.3914(19) . ?
C1 N2 1.3927(17) . ?
C1 C2 1.4123(19) . ?
N1 C7 1.3728(17) . ?
N1 C8 1.3729(17) . ?
O1 C7 1.2216(17) . ?
O2 C8 1.2291(16) . ?
C2 C3 1.381(2) . ?
C2 C9 1.497(2) . ?
N2 C8 1.3553(17) . ?
C7 C6 1.4725(19) . ?
C6 C5 1.392(2) . ?
C5 C4 1.376(2) . ?
C4 C3 1.389(2) . ?
 
loop_
 _geom_angle_atom_site_label_1
 _geom_angle_atom_site_label_2
 _geom_angle_atom_site_label_3
 _geom_angle
 _geom_angle_site_symmetry_1
 _geom_angle_site_symmetry_3
 _geom_angle_publ_flag
C6 C1 N2 118.99(12) . . ?
C6 C1 C2 120.53(13) . . ?
N2 C1 C2 120.47(12) . . ?
C7 N1 C8 126.29(11) . . ?
C3 C2 C1 117.10(13) . . ?
C3 C2 C9 121.46(13) . . ?
C1 C2 C9 121.44(13) . . ?
C8 N2 C1 123.41(12) . . ?
O1 C7 N1 120.69(13) . . ?
O1 C7 C6 124.40(13) . . ?
N1 C7 C6 114.90(12) . . ?
C1 C6 C5 120.40(13) . . ?
C1 C6 C7 119.68(12) . . ?
C5 C6 C7 119.92(13) . . ?
C4 C5 C6 119.74(14) . . ?
C5 C4 C3 119.39(14) . . ?
C2 C3 C4 122.82(14) . . ?
O2 C8 N2 122.49(12) . . ?
O2 C8 N1 120.82(12) . . ?
N2 C8 N1 116.69(12) . . ?
 
loop_
 _geom_torsion_atom_site_label_1
 _geom_torsion_atom_site_label_2
 _geom_torsion_atom_site_label_3
 _geom_torsion_atom_site_label_4
 _geom_torsion
 _geom_torsion_site_symmetry_1
 _geom_torsion_site_symmetry_2
 _geom_torsion_site_symmetry_3
 _geom_torsion_site_symmetry_4
 _geom_torsion_publ_flag
C6 C1 C2 C3 0.6(2) . . . . ?
N2 C1 C2 C3 -179.15(12) . . . . ?
C6 C1 C2 C9 179.79(13) . . . . ?
N2 C1 C2 C9 0.0(2) . . . . ?
C6 C1 N2 C8 -0.3(2) . . . . ?
C2 C1 N2 C8 179.48(12) . . . . ?
C8 N1 C7 O1 -179.03(14) . . . . ?
C8 N1 C7 C6 0.4(2) . . . . ?
N2 C1 C6 C5 178.34(13) . . . . ?
C2 C1 C6 C5 -1.4(2) . . . . ?
N2 C1 C6 C7 -0.9(2) . . . . ?
C2 C1 C6 C7 179.30(12) . . . . ?
O1 C7 C6 C1 -179.70(14) . . . . ?
N1 C7 C6 C1 0.86(19) . . . . ?
O1 C7 C6 C5 1.0(2) . . . . ?
N1 C7 C6 C5 -178.42(13) . . . . ?
C1 C6 C5 C4 0.9(2) . . . . ?
C7 C6 C5 C4 -179.87(14) . . . . ?
C6 C5 C4 C3 0.5(3) . . . . ?
C1 C2 C3 C4 0.8(2) . . . . ?
C9 C2 C3 C4 -178.41(15) . . . . ?
C5 C4 C3 C2 -1.3(3) . . . . ?
C1 N2 C8 O2 -178.59(13) . . . . ?
C1 N2 C8 N1 1.49(19) . . . . ?
C7 N1 C8 O2 178.50(13) . . . . ?
C7 N1 C8 N2 -1.6(2) . . . . ?
 
_refine_diff_density_max    0.170
_refine_diff_density_min   -0.215
_refine_diff_density_rms    0.038

_shelx_res_file
;
TITL ta_a.res in P2(1)/c
    ta_a.res
    created by SHELXL-2018/3 at 14:46:41 on 16-Mar-2021
REM Old TITL ta in P2(1)/c
REM SHELXT solution in P2(1)/c: R1 0.126, Rweak 0.002, Alpha 0.020
REM <I/s>   0.404 for  212 systematic absences,  Orientation as input
REM Formula found by SHELXT:  C9 N2 O3
CELL  1.54178  11.7154   4.8996  16.6621   90.000  110.583   90.000
ZERR   4.000   0.0006   0.0003   0.0009    0.000    0.000    0.000
LATT  1
SYMM -X, 1/2+Y, 1/2-Z
SFAC C H N O
UNIT 36 40 8 12
ACTA
SIZE 0.20 0.18 0.14
CONF
TEMP -100.150
L.S. 10
BOND
LIST 6
FMAP 2
PLAN 20
WGHT    0.059100    0.186000
FVAR       1.09576
C1    1    0.753065    0.358544    0.620765    11.00000    0.02541    0.02235 =
         0.02359   -0.00419    0.00704   -0.00175
N1    3    0.622236    0.748518    0.507966    11.00000    0.03354    0.02774 =
         0.02139    0.00299    0.01141    0.00726
AFIX  43
H1    2    0.578626    0.872712    0.472054    11.00000   -1.20000
AFIX   0
O1    4    0.729814    0.682042    0.420831    11.00000    0.05088    0.04804 =
         0.02845    0.00761    0.02283    0.01382
O2    4    0.513425    0.831939    0.593881    11.00000    0.03945    0.03583 =
         0.03031    0.00731    0.01951    0.01413
C2    1    0.818171    0.158168    0.680170    11.00000    0.02939    0.02477 =
         0.02613   -0.00189    0.00483    0.00006
N2    3    0.659496    0.505017    0.634216    11.00000    0.03027    0.02592 =
         0.02214    0.00219    0.01138    0.00317
H2    2    0.639488    0.486748    0.682169    11.00000    0.03606
C7    1    0.711760    0.620818    0.486438    11.00000    0.03366    0.02985 =
         0.02398   -0.00211    0.01201    0.00215
C6    1    0.781680    0.413323    0.548097    11.00000    0.03198    0.02749 =
         0.02487   -0.00294    0.00985    0.00309
C5    1    0.876769    0.275439    0.533925    11.00000    0.04342    0.04365 =
         0.03236   -0.00190    0.01920    0.01020
AFIX  43
H5    2    0.896724    0.315222    0.484623    11.00000   -1.20000
AFIX   0
C4    1    0.941746    0.081283    0.591614    11.00000    0.04165    0.04866 =
         0.04027   -0.00255    0.01576    0.01924
AFIX  43
H4    2    1.007185   -0.012772    0.582681    11.00000   -1.20000
AFIX   0
C3    1    0.910774    0.024100    0.663015    11.00000    0.03635    0.03275 =
         0.03352    0.00000    0.00451    0.00986
AFIX  43
H3    2    0.955180   -0.113103    0.701716    11.00000   -1.20000
AFIX   0
O3    4    0.578187    0.536388    0.772824    11.00000    0.04571    0.03720 =
         0.03060    0.00196    0.02068   -0.00431
H7    2    0.535783    0.391892    0.783719    11.00000    0.06438
H6    2    0.626793    0.610751    0.825756    11.00000    0.09027
C9    1    0.789223    0.096524    0.758933    11.00000    0.03860    0.03439 =
         0.03264    0.00814    0.00941    0.00580
AFIX 137
H9A   2    0.704034    0.038085    0.742316    11.00000   -1.50000
H9B   2    0.801902    0.260706    0.794607    11.00000   -1.50000
H9C   2    0.842782   -0.049569    0.791431    11.00000   -1.50000
AFIX   0
C8    1    0.594179    0.701172    0.580113    11.00000    0.02910    0.02439 =
         0.02214   -0.00024    0.00895    0.00145
HKLF 4


REM  ta_a.res in P2(1)/c
REM wR2 = 0.102919, GooF = S = 1.02509, Restrained GooF = 1.02509 for all data
REM R1 = 0.036277 for 1367 Fo > 4sig(Fo) and 0.044870 for all 1633 data
REM 140 parameters refined using 0 restraints

END

WGHT      0.0543      0.2042

REM Highest difference peak  0.170,  deepest hole -0.215,  1-sigma level  0.038
Q1    1   0.7721  0.5372  0.5398  11.00000  0.05    0.17
Q2    1   0.5869  0.6016  0.5150  11.00000  0.05    0.15
Q3    1   0.8146  0.3285  0.6676  11.00000  0.05    0.14
Q4    1   0.8845  0.1609  0.6847  11.00000  0.05    0.13
Q5    1   0.4876  0.6844  0.6352  11.00000  0.05    0.13
Q6    1   0.4688  0.6306  0.6031  11.00000  0.05    0.13
Q7    1   0.9460  0.1616  0.6441  11.00000  0.05    0.13
Q8    1   0.6798  0.6668  0.6269  11.00000  0.05    0.13
Q9    1   0.7609  0.3808  0.5778  11.00000  0.05    0.13
Q10   1   0.6091  0.3362  0.7349  11.00000  0.05    0.12
Q11   1   0.6544  0.4527  0.7666  11.00000  0.05    0.12
Q12   1   0.5154  1.0105  0.5725  11.00000  0.05    0.12
Q13   1   0.7539  0.2079  0.6416  11.00000  0.05    0.11
Q14   1   0.8980  0.0561  0.8137  11.00000  0.05    0.11
Q15   1   0.5599  1.0420  0.4788  11.00000  0.05    0.11
Q16   1   0.6409  0.9438  0.4942  11.00000  0.05    0.11
Q17   1   0.8388  0.4120  0.5586  11.00000  0.05    0.11
Q18   1   0.9119  0.4340  0.4872  11.00000  0.05    0.11
Q19   1   0.7257  0.4717  0.4230  11.00000  0.05    0.10
Q20   1   0.5020  1.0392  0.6177  11.00000  0.05    0.10
;
_shelx_res_checksum   49145

_shelx_hkl_file
;
  -2   0   1    0.80    1.00
   2   0  -1    0.30    0.70
   2   0  -1   -0.70    0.60
  -4   0   2    1.20    2.00
   4   0  -2    3.90    1.40
   4   0  -2    4.20    1.10
  -6   0   3   -0.70    2.10
  -6   0   3   -1.70    3.20
   6   0  -3    0.10    1.50
   6   0  -3    0.90    1.70
  -8   0   4   -3.70    7.40
  -8   0   4    1.40    2.60
   8   0  -4    0.50    2.40
   8   0  -4    4.00    5.50
   8   0  -4   -0.50    2.90
 -10   0   5    4.10    7.60
 -10   0   5   -3.00    3.20
  10   0  -5    2.80    5.10
 -12   0   6   19.80    6.20
  12   0  -6   13.40    5.00
 -14   0   7    0.80    4.60
  14   0  -7    2.20    3.50
  13   0  -6  234.28   13.90
 -13   0   6  207.78   14.30
  11   0  -5   -1.20    4.80
 -11   0   5    2.70    6.80
 -11   0   5   -2.00    4.10
   9   0  -4    3.20    3.40
   9   0  -4    3.10    3.60
   9   0  -4    3.00    5.50
  -9   0   4    1.60    2.90
  -9   0   4    8.80    8.50
   7   0  -3    0.60    1.80
   7   0  -3    1.60    2.20
  -7   0   3    0.90    2.20
  -7   0   3    2.00    4.50
   5   0  -2 1103.59   50.39
   5   0  -2 1136.09   49.90
  -5   0   2 1001.70   50.69
   3   0  -1    1.00    1.00
   3   0  -1    2.50    1.20
  -3   0   1    1.80    1.60
  -1   0   0 2016.40   91.49
  -1   0   1   -0.60    0.50
   1   0  -1    0.00    0.30
  -3   0   2  278.37   13.80
   3   0  -2  283.67   13.60
   3   0  -2  280.77   13.30
  -5   0   3   -2.00    2.40
   5   0  -3    0.50    1.20
   5   0  -3    0.50    1.40
  -7   0   4 1225.38   56.09
   7   0  -4 1198.68   56.09
   7   0  -4 1203.48   57.09
  -9   0   5    3.50    2.90
  -9   0   5   -3.70    8.10
   9   0  -5   -2.90    5.20
   9   0  -5   -6.60    3.40
 -11   0   6   26.00    4.60
 -11   0   6   18.00    7.50
  11   0  -6   33.90    5.60
 -13   0   7   -0.10    5.30
  13   0  -7   -1.30    3.50
  14   0  -6   86.19    7.40
 -14   0   6   95.49    8.10
  12   0  -5   -3.70    4.40
 -12   0   5   -0.80    5.80
  10   0  -4   10.20    5.30
 -10   0   4   -1.40    7.60
 -10   0   4    7.40    3.50
   8   0  -3    9.00    5.30
   8   0  -3    0.40    2.70
   8   0  -3    3.10    2.60
   8   0  -3   -5.50    5.60
  -8   0   3    5.20    6.90
  -8   0   3   -1.20    2.60
   6   0  -2 1007.60   46.50
   6   0  -2 1033.00   47.20
  -6   0   2 1055.99   46.50
  -6   0   2  908.11   47.60
   4   0  -1    0.10    1.00
  -4   0   1    0.60    1.80
   2   0   0 2165.18   99.79
   2   0   0 2140.39   99.69
  -2   0   0 2286.47  100.09
   0   0   1    0.60    0.20
   0   0  -1    0.00    0.20
   0   0  -1    0.10    0.20
  -2   0   2 1419.36   62.59
   2   0  -2 1348.97   62.29
   2   0  -2 1339.47   62.39
  -4   0   3    0.40    1.80
   4   0  -3    5.70    1.50
   4   0  -3    0.30    0.90
  -6   0   4 1112.79   56.69
  -6   0   4 1270.67   55.49
   6   0  -4 1217.08   55.49
   6   0  -4 1197.58   56.19
  -8   0   5    2.70    7.60
  -8   0   5   -0.60    2.50
   8   0  -5    1.40    2.30
   8   0  -5   13.70    5.50
 -10   0   6    3.20    8.00
 -10   0   6   -0.50    3.20
  10   0  -6    9.50    5.20
 -12   0   7    1.00    6.20
  12   0  -7   -1.60    5.00
  12   0  -7    1.60    4.20
 -14   0   8   -4.30    4.10
  13   0  -5    3.80    3.60
 -13   0   5   -0.80    4.60
  11   0  -4   64.19    8.90
 -11   0   4   69.79    9.30
   9   0  -3   -6.40    3.80
   9   0  -3    3.40    5.60
   9   0  -3    4.50    3.80
  -9   0   3   -4.60    7.20
  -9   0   3    3.30    3.00
   7   0  -2   32.70    4.60
   7   0  -2   21.10    4.40
   7   0  -2   25.70    3.40
  -7   0   2   33.60    4.00
  -7   0   2   30.20    5.30
   5   0  -1   -1.60    1.30
   5   0  -1   -0.60    1.40
  -5   0   1    0.90    2.30
   3   0   0  118.29    6.40
   3   0   0  130.79    6.50
   3   0   0  134.09    6.80
  -3   0   0  127.69    7.10
   1   0   1    0.50    0.50
   1   0   1   -0.20    0.50
  -1   0  -1    0.30    0.40
  -3   0   3    0.30    1.70
   3   0  -3    0.50    1.20
   3   0  -3    1.30    1.00
  -5   0   4  895.61   46.30
   5   0  -4 1030.60   45.40
   5   0  -4 1015.60   45.90
  -7   0   5    2.40    2.50
  -7   0   5    1.50    4.90
   7   0  -5    0.40    1.90
  -9   0   6   75.59    6.30
  -9   0   6   51.79   11.00
   9   0  -6   66.59    9.80
   9   0  -6   58.39    6.70
 -11   0   7    2.20    7.20
 -11   0   7   -2.30    3.70
  11   0  -7    0.10    4.70
 -13   0   8   21.90    6.30
  13   0  -8   33.40    4.80
  14   0  -5   -3.60    2.80
 -14   0   5   -4.40    3.90
  12   0  -4    9.30    4.60
 -12   0   4    9.20    6.00
  10   0  -3   10.00    5.60
  10   0  -3    2.50    5.30
 -10   0   3    5.20    7.20
 -10   0   3    2.70    3.50
   8   0  -2 3679.23  160.38
   8   0  -2 3543.75  160.28
   8   0  -2 3522.45  158.88
   8   0  -2 3263.27  158.78
  -8   0   2 3228.48  160.88
  -8   0   2 3631.24  158.68
   6   0  -1    0.40    1.50
   6   0  -1    1.00    1.80
  -6   0   1    0.60    3.10
  -6   0   1    1.10    1.90
   4   0   0   40.40    2.90
   4   0   0   43.00    3.30
   4   0   0   36.90    2.80
  -4   0   0   41.40    3.80
   2   0   1   -0.60    0.80
   2   0   1   -1.00    0.80
  -2   0   3   -1.70    1.30
   2   0  -3   -0.50    0.80
  -4   0   4  135.99    8.50
   4   0  -4  152.58    7.50
  -6   0   5    0.00    2.30
  -6   0   5   -0.20    3.70
   6   0  -5    0.20    1.50
  -8   0   6    1.50    2.60
   8   0  -6   -0.10    2.50
   8   0  -6    1.00    5.30
 -10   0   7   -3.80    7.90
 -10   0   7    0.30    3.20
  10   0  -7  -12.80    5.90
  10   0  -7    5.20    5.00
 -12   0   8  278.27   19.10
  12   0  -8  288.97   16.80
  12   0  -8  283.97   17.40
 -14   0   9    2.40    7.40
  13   0  -4   59.99   10.30
 -13   0   4   50.29    8.20
  11   0  -3   -1.20    4.70
 -11   0   3   -6.40    6.00
   9   0  -2  412.06   23.20
   9   0  -2  393.96   20.90
   9   0  -2  439.06   22.80
  -9   0   2  366.36   24.50
  -9   0   2  421.76   20.60
   7   0  -1    5.30    2.20
   7   0  -1   -2.90    3.60
   7   0  -1    0.90    2.40
  -7   0   1    5.20    2.40
  -7   0   1   -2.10    4.10
   5   0   0   54.39    4.30
   5   0   0   53.09    3.70
  -5   0   0   43.40    4.70
   3   0   1    1.10    1.10
   3   0   1   -0.80    0.90
  -3   0  -1    1.00    1.60
  -1   0  -2 3436.06  155.68
  -1   0   3    0.60    0.60
  -1   0   3    0.20    1.00
   1   0  -3    0.30    0.70
  -3   0   4 4075.99  185.48
  -5   0   5    0.70    3.00
   5   0  -5   -0.50    1.20
  -7   0   6    4.50    6.40
  -7   0   6    2.10    2.60
   7   0  -6    0.40    1.90
  -9   0   7   -3.50    8.80
  -9   0   7    2.70    2.80
   9   0  -7    3.70    3.60
   9   0  -7   -0.50    5.00
 -11   0   8   -1.30    7.50
  11   0  -8    6.60    5.10
  11   0  -8    3.20    4.90
 -13   0   9    8.30    6.00
  13   0  -9   -1.50    4.10
  12   0  -3   -3.10    4.40
 -12   0   3   -1.80    5.30
  10   0  -2    3.90    5.60
  10   0  -2    3.10    4.90
 -10   0   2    6.90    4.10
 -10   0   2    7.00    6.50
   8   0  -1   -2.80    4.60
   8   0  -1    1.30    5.70
   8   0  -1    2.90    2.80
   8   0  -1    0.80    3.40
  -8   0   1   -6.60    8.20
  -8   0   1   -5.30    6.30
  -8   0   1   -2.60    2.50
   6   0   0  982.40   45.50
   6   0   0 1025.80   46.40
   6   0   0  920.11   45.80
  -6   0   0  993.90   46.80
  -6   0   0  970.10   45.30
   4   0   1   -0.50    1.20
   4   0   1   -0.60    1.00
  -4   0  -1   -0.10    1.90
   2   0   2   49.40    3.30
   2   0   2   48.30    3.10
  -2   0  -2   50.69    3.00
   0   0   3    0.60    0.60
   0   0   3   -0.40    0.80
   0   0  -3    0.60    0.80
   0   0  -3    0.50    0.70
  -2   0   4   18.20    2.50
   2   0  -4   19.10    1.90
  -4   0   5    0.00    2.40
   4   0  -5   -0.80    1.10
  -6   0   6  152.98   11.50
  -6   0   6  161.88    9.10
   6   0  -6  163.78    8.80
  -8   0   7    2.80    2.80
   8   0  -7    2.00    2.80
   8   0  -7    0.20    5.10
 -10   0   8  418.66   21.10
 -10   0   8  396.56   26.00
  10   0  -8  409.76   22.50
  10   0  -8  421.26   22.70
  10   0  -8  405.16   24.00
 -12   0   9   -3.90    7.10
  12   0  -9   -2.90    4.60
  13   0  -3   -1.20    5.40
 -13   0   3   -4.00    4.10
  11   0  -2    1.00    5.30
 -11   0   2    6.00    6.20
   9   0  -1    1.60    5.20
   9   0  -1    4.20    3.60
  -9   0   1    0.20    6.70
  -9   0   1    0.70    3.40
   7   0   0  268.27   15.20
   7   0   0  282.17   14.60
   7   0   0  292.77   15.60
  -7   0   0  282.77   16.90
  -7   0   0  279.47   14.30
   5   0   1   -0.90    1.50
   5   0   1    1.70    1.60
   5   0   1    0.10    1.40
  -5   0  -1   -1.60    2.40
   3   0   2 4739.43  214.88
   1   0   3   -0.20    0.80
   1   0   3   -0.20    1.00
  -1   0  -3    0.20    0.90
  -1   0   4  123.79    6.20
  -1   0   4  119.29    6.80
   1   0  -4  132.19    6.40
  -3   0   5    1.10    2.00
   3   0  -5    0.00    1.00
  -5   0   6  345.27   19.20
   5   0  -6  375.26   17.60
  -7   0   7    3.30    2.60
  -7   0   7   -8.40   12.20
   7   0  -7    0.30    2.10
  -9   0   8  213.58   19.80
  -9   0   8  234.68   12.80
   9   0  -8  211.98   14.80
   9   0  -8  235.08   13.50
 -11   0   9   -2.00    4.00
 -11   0   9   -7.10    7.80
  11   0  -9   -0.80    5.10
  11   0  -9   -1.90    4.90
 -13   0  10   15.30    6.20
  12   0  -2   14.60    4.80
 -12   0   2   20.70    5.60
  10   0  -1    1.10    4.80
  10   0  -1    1.50    5.50
 -10   0   1   -0.30    6.10
   8   0   0   56.49    6.70
   8   0   0   42.80    7.00
   8   0   0   47.20    6.00
   8   0   0   47.10    7.70
  -8   0   0   42.00    8.00
  -8   0   0   57.89    5.50
  -8   0   0   56.59    8.80
   6   0   1   -2.50    1.90
   6   0   1   -2.10    1.70
   6   0   1    2.00    3.20
  -6   0  -1    0.60    2.10
  -6   0  -1    0.50    3.60
   4   0   2   78.09    4.80
   4   0   2   74.69    5.10
  -4   0  -2   87.99    6.10
   2   0   3   -0.20    1.00
   2   0   3   -0.20    1.00
  -2   0  -3   -0.80    0.90
   0   0   4   22.60    2.30
   0   0   4   22.60    1.90
   0   0  -4   21.40    2.10
   0   0  -4   22.50    1.90
  -2   0   5   -0.40    0.80
  -2   0   5    0.70    1.70
   2   0  -5   -0.80    0.90
  -4   0   6 2827.42  145.19
   4   0  -6 3515.75  144.59
  -6   0   7   -0.90    2.40
  -6   0   7    2.80    5.10
   6   0  -7    0.40    1.70
  -8   0   8  211.18   11.90
   8   0  -8  196.18   13.80
   8   0  -8  219.48   18.00
   8   0  -8  213.28   12.10
 -10   0   9   -2.70    5.10
 -10   0   9   -6.10    3.00
 -10   0   9   -8.40    8.80
  10   0  -9    2.20    6.50
  10   0  -9   -1.90    5.50
  10   0  -9    2.00    5.00
 -12   0  10    8.70    7.30
  12   0 -10   14.60    5.00
  13   0  -2   37.10    6.30
 -13   0   2   41.20    5.60
  11   0  -1    2.00    5.10
 -11   0   1   -4.90    5.60
   9   0   0   92.49    9.30
   9   0   0   87.49   10.90
  -9   0   0   81.59    7.80
  -9   0   0   71.19   12.00
   7   0   1   -0.30    3.70
   7   0   1    3.20    5.30
   7   0   1   -2.90    2.50
   7   0   1   -4.30    2.60
  -7   0  -1    4.00    2.50
  -7   0  -1   -0.90    4.20
   5   0   2  839.12   39.20
   5   0   2  899.01   39.80
  -5   0  -2  777.52   40.20
   3   0   3    0.20    1.20
   3   0   3    0.00    1.00
   1   0   4   85.49    4.80
   1   0   4   78.99    4.40
  -1   0  -4   79.49    4.50
  -1   0   5   -0.70    0.80
   1   0  -5   -0.60    1.00
   1   0  -5   -0.30    0.90
  -3   0   6  612.54   31.00
  -3   0   6  680.83   30.10
   3   0  -6  647.14   30.20
  -5   0   7    2.60    2.50
  -5   0   7   -0.70    4.00
   5   0  -7   -1.30    1.40
  -7   0   8  137.39    8.50
   7   0  -8  128.29    8.20
  -9   0   9   -1.50    3.50
  -9   0   9    2.20    3.10
  -9   0   9    0.20    9.80
   9   0  -9    0.70    6.70
   9   0  -9    3.20    4.00
   9   0  -9   -5.80    4.90
 -11   0  10  114.59   14.70
 -11   0  10   77.29    8.30
  11   0 -10  102.29   11.00
  11   0 -10   69.39   10.80
 -13   0  11    5.00    6.60
  12   0  -1    3.60    4.10
 -12   0   1    3.50    4.60
  10   0   0  123.29   11.50
  10   0   0   99.89   12.60
 -10   0   0  123.59   12.80
   8   0   1    2.50    3.90
   8   0   1    1.90    5.40
   8   0   1    1.70    4.60
   8   0   1   -0.60    3.30
  -8   0  -1    5.60    7.10
  -8   0  -1   -1.10    3.20
  -8   0  -1  -10.40    7.20
   6   0   2  254.87   13.80
   6   0   2  251.07   13.20
   6   0   2  258.87   13.90
   6   0   2  244.18   13.10
  -6   0  -2  237.68   14.60
  -6   0  -2  260.27   12.80
   4   0   3    1.30    1.40
   4   0   3   -0.80    1.40
   2   0   4  938.21   42.70
   2   0   4  920.51   42.90
  -2   0  -4  916.21   42.60
   0   0   5   -0.20    0.80
   0   0   5    0.20    1.10
   0   0  -5    0.60    1.10
   0   0  -5   -1.50    0.90
  -2   0   6 4429.96  210.48
   2   0  -6 4818.82  209.98
  -4   0   7   -0.30    1.20
  -4   0   7    5.30    3.50
   4   0  -7    2.40    1.40
  -6   0   8    8.30    6.30
  -6   0   8    6.60    2.00
  -6   0   8    4.60    2.60
   6   0  -8    4.10    2.10
  -8   0   9   -5.30   10.70
  -8   0   9    1.40    2.60
  -8   0   9    3.60    2.80
   8   0  -9    1.50    3.30
   8   0  -9    1.30    7.70
   8   0  -9    2.70    4.90
 -10   0  10    0.60    8.90
 -10   0  10   13.90    6.30
  10   0 -10   -1.00    6.10
  10   0 -10    5.70    5.10
  10   0 -10    0.40    6.80
  10   0 -10   -2.20    5.60
 -12   0  11    0.90    7.30
 -13   0   1    2.90    4.30
 -13   0   1    1.60    3.50
  11   0   0   10.80    5.60
 -11   0   0   25.90    6.20
   9   0   1   -1.80    4.90
   9   0   1    5.30    5.40
  -9   0  -1    7.60    7.00
   7   0   2   59.09    5.80
   7   0   2   36.40    6.40
   7   0   2   60.99    7.00
   7   0   2   68.69    6.50
  -7   0  -2   49.10    5.60
  -7   0  -2   52.99    8.20
  -7   0  -2   74.79    9.70
   5   0   3    2.60    3.30
   5   0   3   -1.40    1.80
   5   0   3   -1.90    1.80
  -5   0  -3    9.20    3.70
   3   0   4  965.00   46.30
   3   0   4  995.50   46.70
  -3   0  -4 1044.60   46.20
   1   0   5   -0.10    1.10
   1   0   5   -0.50    1.00
  -1   0  -5    1.10    1.00
  -1   0   6 3636.04  164.78
   1   0  -6 3609.14  164.98
   1   0  -6 3639.64  164.98
  -3   0   7    5.80    3.00
  -3   0   7    0.70    1.10
   3   0  -7    0.70    1.40
  -5   0   8  159.38    8.30
  -5   0   8  137.69   11.70
  -5   0   8  145.89    8.80
   5   0  -8  152.18    8.50
  -7   0   9   -0.40    2.20
  -7   0   9    4.70    2.70
   7   0  -9    0.90    2.70
  -9   0  10 5035.00  233.38
  -9   0  10 5123.59  230.28
   9   0 -10 5072.79  231.08
   9   0 -10 5223.78  231.18
   9   0 -10 4790.62  231.78
 -11   0  11    3.20    7.80
 -11   0  11    5.00    4.10
  13   0 -12    4.70    3.10
  12   0   0   10.00    4.50
 -12   0   0   15.40    4.90
  10   0   1   -3.30    4.90
 -10   0  -1   -1.10    5.70
   8   0   2   14.30    5.70
   8   0   2   16.70    5.10
   8   0   2   16.20    5.00
   8   0   2   24.70    5.10
  -8   0  -2   15.70    4.20
  -8   0  -2   15.70    7.40
  -8   0  -2   17.40    7.70
   6   0   3    0.30    2.20
   6   0   3    0.70    2.50
   6   0   3    0.20    3.70
   6   0   3   -0.90    2.20
  -6   0  -3   -0.70    3.80
  -6   0  -3    1.00    2.60
   4   0   4 3564.54  162.38
   4   0   4 3686.33  162.88
   4   0   4 3440.36  162.58
   2   0   5    0.80    1.40
   2   0   5    0.50    1.30
  -2   0  -5    2.30    1.40
   0   0   6 1295.37   58.59
   0   0   6 1299.27   58.89
   0   0  -6 1239.38   58.79
   0   0  -6 1273.67   58.69
  -2   0   7    0.10    1.20
   2   0  -7   -0.10    1.20
   2   0  -7    0.50    1.40
  -4   0   8   34.00    4.40
  -4   0   8   47.00    6.20
  -4   0   8   37.10    3.30
   4   0  -8   34.60    3.50
  -6   0   9    1.80    2.70
  -6   0   9   -0.20    1.80
   6   0  -9    1.20    2.00
  -8   0  10  418.56   20.90
  -8   0  10  390.66   27.70
  -8   0  10  405.26   20.70
   8   0 -10  397.36   22.40
   8   0 -10  419.76   21.50
 -10   0  11   10.70    9.00
 -12   0  12  -16.30    7.40
 -13   0   0   59.19    6.50
  11   0   1   -0.20    5.10
 -11   0  -1   -2.00    4.70
   9   0   2  128.19   11.70
   9   0   2  128.09   12.10
  -9   0  -2  125.59   13.10
   7   0   3    3.00    3.10
   7   0   3    3.60    3.70
   7   0   3   -8.20    5.30
   7   0   3    4.50    4.10
  -7   0  -3    5.90    6.90
  -7   0  -3    1.50    3.60
  -7   0  -3   -4.80    5.30
   5   0   4 1762.52   78.19
   5   0   4 1639.84   77.69
   5   0   4 1666.13   77.49
  -5   0  -4 1639.84   78.89
  -5   0  -4 1685.53   77.19
   3   0   5   -1.30    1.60
   3   0   5    1.10    1.40
  -3   0  -5    0.00    1.40
   1   0   6   26.60    2.70
   1   0   6   32.80    3.10
  -1   0  -6   34.80    2.90
  -1   0   7    1.50    1.10
   1   0  -7    0.90    1.40
   1   0  -7   -0.10    1.20
  -3   0   8 1166.78   53.39
  -3   0   8 1059.99   54.69
   3   0  -8 1190.78   53.79
   3   0  -8 1206.78   53.79
  -5   0   9   -1.50    2.60
  -5   0   9    0.20    1.60
   5   0  -9   -1.00    1.70
  -7   0  10  334.27   17.00
  -7   0  10  320.37   17.10
   7   0 -10  339.97   17.70
   7   0 -10  320.27   19.00
  -9   0  11   12.40   10.10
  -9   0  11   -1.20    3.10
  -9   0  11    1.40    4.60
   9   0 -11    3.70    4.70
   9   0 -11   -1.40    4.60
   9   0 -11    7.20    5.80
 -11   0  12   70.19   11.50
 -11   0  12   95.59    8.50
 -13   0  13   -0.60    2.70
  13   0 -13   -0.90    2.90
  13   0 -13   -0.60    3.20
  12   0   1    1.40    4.00
 -12   0  -1   -2.90    3.80
  10   0   2    2.70    5.00
 -10   0  -2    3.30    5.10
   8   0   3   -6.20    3.90
   8   0   3    1.60    5.30
   8   0   3   -2.10    4.90
  -8   0  -3   -0.60    6.60
  -8   0  -3   -4.90    7.50
   6   0   4   11.50    5.70
   6   0   4    3.50    3.00
   6   0   4    8.50    3.80
   6   0   4    5.40    3.20
   6   0   4    0.90    2.30
  -6   0  -4  -11.10    7.20
  -6   0  -4    2.90    4.90
  -6   0  -4    0.20    3.00
   4   0   5   -0.90    3.20
   4   0   5   -0.90    1.70
   4   0   5    3.00    1.80
   2   0   6  409.06   19.70
   2   0   6  396.46   19.30
  -2   0  -6  393.56   19.30
   0   0   7    1.00    1.20
   0   0   7    0.20    1.30
   0   0  -7   -1.20    1.30
  -2   0   8  304.97   15.60
   2   0  -8  307.17   15.90
   2   0  -8  351.96   16.20
  -4   0   9   -0.50    5.50
  -4   0   9    1.10    1.70
  -4   0   9   -0.60    2.50
   4   0  -9   -3.00    1.60
   4   0  -9    1.80    1.80
  -6   0  10  127.39    8.10
   6   0 -10  137.19    8.60
  -8   0  11   -1.20    3.00
  -8   0  11   -1.90   10.50
  -8   0  11    1.00    3.50
   8   0 -11    2.70    3.50
   8   0 -11   -0.60    4.00
   8   0 -11   -9.50    5.60
 -10   0  12  471.05   23.70
 -10   0  12  449.06   29.00
  12   0 -13    3.90    4.00
  11   0   2   66.49    8.80
 -11   0  -2   38.40    6.30
   9   0   3   -3.60    4.90
   9   0   3    1.70    5.80
  -9   0  -3    2.70    5.70
   7   0   4  112.99    9.20
   7   0   4   97.69   10.80
   7   0   4  102.89    9.00
   7   0   4  101.69    8.80
   7   0   4   96.69    8.00
  -7   0  -4  109.09   12.20
  -7   0  -4   85.79   10.90
   5   0   5    1.50    2.20
   5   0   5   -1.40    3.20
   5   0   5    0.40    2.20
  -5   0  -5   -5.30    4.00
  -5   0  -5   -3.60    3.20
   3   0   6  286.57   15.60
   3   0   6  307.87   15.50
   3   0   6  293.47   15.00
  -3   0  -6  304.47   14.80
   1   0   7    1.00    1.40
   1   0   7    0.00    1.50
  -1   0  -7   -0.50    1.50
  -1   0   8 5447.46  248.78
  -1   0   8 5643.44  249.18
   1   0  -8 5540.35  249.18
   1   0  -8 5289.07  249.08
  -3   0   9    0.50    1.50
  -3   0   9   -1.80    2.50
   3   0  -9    1.50    1.80
   3   0  -9    2.70    1.90
  -5   0  10   10.00    2.30
  -5   0  10   16.70    3.40
   5   0 -10    9.10    2.70
   5   0 -10   15.60    2.90
  -7   0  11   14.90   15.50
  -7   0  11    1.70    3.20
  -7   0  11    1.50    3.10
   7   0 -11    2.50    3.40
   7   0 -11    1.10    3.10
  -9   0  12 1256.67   60.19
  -9   0  12 1319.37   60.29
  -9   0  12 1260.67   64.59
   9   0 -12 1265.87   61.29
 -11   0  13   -5.10    4.60
  11   0 -13   -1.30    4.80
  12   0   2  272.77   14.60
 -12   0  -2  252.27   15.00
  10   0   3   -0.90    4.80
 -10   0  -3    0.50    5.00
   8   0   4   62.39    9.30
   8   0   4   36.50    6.20
   8   0   4   61.29    8.90
  -8   0  -4   72.29    9.00
  -8   0  -4   37.90    9.40
   6   0   5    3.20    2.90
   6   0   5    2.00    2.90
   6   0   5    9.30    5.00
   6   0   5    4.70    4.00
  -6   0  -5    4.30    4.70
  -6   0  -5    2.70    6.90
   4   0   6 2802.32  129.09
   4   0   6 2788.32  128.89
   4   0   6 2849.61  129.39
   2   0   7   -0.50    1.60
   2   0   7    1.30    1.70
   2   0   7    0.90    2.80
  -2   0  -7    1.20    1.90
   0   0   8  266.87   13.30
   0   0   8  267.17   13.90
   0   0   8  264.27   13.60
   0   0  -8  265.07   13.50
  -2   0   9   -0.10    2.70
  -2   0   9    0.60    1.40
   2   0  -9    0.40    1.70
   2   0  -9    1.20    1.90
  -4   0  10  511.75   24.60
  -4   0  10  493.55   24.90
   4   0 -10  525.25   25.30
   4   0 -10  504.95   25.10
  -6   0  11   -2.80    2.80
  -6   0  11    3.10    2.50
   6   0 -11   -3.70    2.60
   6   0 -11    0.50    2.60
  -8   0  12   34.00    5.70
  -8   0  12   52.89   12.50
  -8   0  12   38.80    5.50
   8   0 -12   32.80    5.70
   8   0 -12   43.10    6.60
 -10   0  13    1.60    3.90
 -12   0  14  266.87   15.20
  12   0 -14  272.27   16.00
  12   0 -14  280.57   15.90
  11   0   3   -2.30    4.40
 -11   0  -3   -0.10    4.10
   9   0   4   29.60    6.00
  -9   0  -4   35.50    7.10
   7   0   5    0.80    4.50
   7   0   5    2.40    5.00
   7   0   5   -0.40    5.20
   7   0   5    1.00    3.90
   7   0   5   -6.00    3.60
  -7   0  -5    2.10    6.20
  -7   0  -5    7.10    7.40
   5   0   6  477.85   24.00
   5   0   6  458.65   25.40
   5   0   6  473.05   23.60
   5   0   6  457.05   23.20
  -5   0  -6  495.05   26.10
  -5   0  -6  435.46   25.00
   3   0   7   -0.60    1.90
   3   0   7   -1.00    1.80
   3   0   7    1.00    2.90
  -3   0  -7   -2.10    2.10
   1   0   8  126.89    8.40
   1   0   8  145.49    8.10
   1   0   8  135.59    7.70
  -1   0  -8  130.29    7.80
  -1   0   9    3.40    2.70
  -1   0   9   -0.40    1.70
  -1   0   9    1.10    1.50
   1   0  -9    2.10    2.00
   1   0  -9   -2.50    1.80
  -3   0  10 2100.49  100.29
  -3   0  10 2274.97  100.19
   3   0 -10 2094.49  100.59
   3   0 -10 2259.47  100.69
  -5   0  11   -0.60    2.70
  -5   0  11    2.10    2.30
   5   0 -11   -5.30    2.30
   5   0 -11    1.40    2.40
  -7   0  12   -3.70    2.90
  -7   0  12    0.90    3.30
   7   0 -12   -2.80    3.90
   7   0 -12    3.20    3.80
  -9   0  13    2.30    3.40
 -11   0  14   11.80    4.10
 -11   0  14   11.40    5.10
  11   0 -14   16.90    4.80
  11   0 -14    4.20    4.20
  12   0   3   -3.50    3.50
 -12   0  -3    9.60    3.60
  10   0   4  763.62   37.00
 -10   0  -4  712.63   37.40
   8   0   5    2.30    5.70
   8   0   5   -1.90    5.00
   8   0   5    0.30    4.70
  -8   0  -5   13.90   10.40
  -8   0  -5    0.30    5.70
   6   0   6  443.96   23.50
   6   0   6  459.55   24.50
   6   0   6  464.55   23.00
   6   0   6  414.06   22.60
  -6   0  -6  431.16   25.10
  -6   0  -6  428.66   25.30
   4   0   7    3.20    3.30
   4   0   7    3.30    5.20
   4   0   7    1.70    2.30
   4   0   7   -2.70    2.10
  -4   0  -7  -13.20    7.10
   2   0   8   -1.10    2.80
   2   0   8    0.10    2.00
   2   0   8   -2.70    1.90
  -2   0  -8    2.10    2.40
   0   0   9   -1.80    1.70
   0   0   9   -0.60    1.50
   0   0   9    0.40    2.60
   0   0  -9    1.30    2.00
  -2   0  10  671.43   33.20
  -2   0  10  721.43   32.90
  -2   0  10  668.43   33.40
   2   0 -10  698.83   33.40
   2   0 -10  706.83   33.50
  -4   0  11    0.90    2.80
  -4   0  11   -1.40    2.00
  -4   0  11    1.80    5.60
   4   0 -11    0.50    2.30
   4   0 -11   -1.40    2.40
   4   0 -11   -5.00    6.60
  -6   0  12  180.78   11.10
  -6   0  12  198.78   11.50
   6   0 -12  179.28   14.50
   6   0 -12  180.18   11.70
   6   0 -12  184.58   16.30
   6   0 -12  201.28   12.10
  -8   0  13   -1.90    3.10
  -8   0  13    1.90    4.50
   8   0 -13   -3.10    6.30
   8   0 -13    4.10    5.40
   8   0 -13    5.00    5.60
 -10   0  14  122.29    9.80
 -10   0  14  139.99   11.00
  10   0 -14  131.09   12.00
  10   0 -14  130.19   11.30
 -12   0  15   -2.50    2.90
  12   0 -15    0.70    3.20
  12   0 -15   -1.40    3.20
  11   0   4   21.80    4.80
 -11   0  -4   23.10    4.70
   9   0   5   -1.50    4.60
  -9   0  -5    2.80    4.80
   7   0   6   23.40    4.70
   7   0   6   10.40    4.30
   7   0   6   23.50    5.90
   7   0   6   18.00    5.20
  -7   0  -6   14.00    5.80
  -7   0  -6   17.30    7.80
   5   0   7    3.10    3.20
   5   0   7    3.80    3.20
   5   0   7   -4.10    3.40
   5   0   7    0.30    5.10
  -5   0  -7  -12.40    6.10
  -5   0  -7    4.10    5.00
   3   0   8  440.16   21.50
   3   0   8  434.76   21.60
   3   0   8  430.16   21.00
   3   0   8  417.76   23.10
  -3   0  -8  430.26   24.40
  -3   0  -8  379.26   20.50
   1   0   9    1.20    2.60
   1   0   9    1.40    1.80
   1   0   9    0.70    2.00
  -1   0  -9    2.20    2.40
  -1   0  10  690.83   33.80
  -1   0  10  731.73   34.10
  -1   0  10  695.93   33.60
   1   0 -10  711.23   34.10
  -3   0  11   -3.10    2.20
  -3   0  11   -1.70    2.70
  -3   0  11   -1.60    2.10
   3   0 -11   -0.60    2.50
   3   0 -11   -4.70    6.50
   3   0 -11    2.10    2.20
  -5   0  12  296.97   15.90
  -5   0  12  285.07   15.40
  -5   0  12  302.57   18.20
   5   0 -12  305.47   20.40
   5   0 -12  288.37   16.10
   5   0 -12  292.67   16.40
   5   0 -12  268.07   18.80
  -7   0  13   -4.40    4.90
  -7   0  13   -0.80    3.10
  -7   0  13    4.00    4.10
   7   0 -13   -4.40    4.50
   7   0 -13    2.00    5.10
   7   0 -13    1.60    3.60
   7   0 -13    9.90    6.70
  -9   0  14  182.98   11.70
  -9   0  14  191.58   13.40
   9   0 -14  188.48   14.90
   9   0 -14  175.88   13.80
 -11   0  15   -1.80    3.40
  11   0 -15   -1.90    3.80
  11   0 -15   -0.60    3.70
  10   0   5    1.90    4.30
 -10   0  -5   -4.50    3.90
   8   0   6   -0.60    6.20
   8   0   6   -0.70    4.70
  -8   0  -6   -2.10    5.10
  -8   0  -6   -8.70   11.70
   6   0   7    3.40    4.30
   6   0   7   -0.60    3.40
   6   0   7   -4.60    4.80
   6   0   7    4.20    3.70
  -6   0  -7    3.40    6.00
  -6   0  -7   -7.90    7.00
   4   0   8  146.99    9.90
   4   0   8  134.49    9.20
   4   0   8  149.69   12.20
   4   0   8  151.08    9.90
  -4   0  -8  147.89   14.00
   2   0   9    2.50    3.00
   2   0   9    2.10    2.30
   2   0   9   -5.20    4.80
   2   0   9    0.60    2.20
  -2   0  -9   -6.80    2.90
  -2   0  -9   -3.70    5.70
   0   0  10  266.07   13.30
   0   0  10  248.58   13.80
   0   0  10  244.98   13.70
   0   0 -10  252.57   13.70
  -2   0  11   -1.40    2.60
  -2   0  11   -2.10    1.80
  -2   0  11    1.80    2.40
   2   0 -11   -2.60    2.30
   2   0 -11   -9.00    6.70
   2   0 -11   -1.40    2.60
  -4   0  12  928.71   43.70
  -4   0  12  903.11   45.00
  -4   0  12  914.01   43.40
   4   0 -12  926.81   45.60
   4   0 -12  903.61   44.10
   4   0 -12  900.61   44.00
  -6   0  13    2.50    3.20
  -6   0  13    1.50    3.00
  -6   0  13   -0.90    5.50
   6   0 -13   -2.40    6.00
   6   0 -13    2.60    3.50
   6   0 -13    2.60    5.60
   6   0 -13   -3.00    4.00
  -8   0  14   29.80    4.70
  -8   0  14   36.50    6.30
   8   0 -14   29.10    6.00
   8   0 -14   14.80    5.40
 -10   0  15   -2.00    4.30
 -10   0  15   -4.50    3.70
  10   0 -15    2.00    4.00
  10   0 -15   -1.10    4.50
  11   0   5   -6.10    3.80
 -11   0  -5   -1.30    3.20
   9   0   6    2.70    4.50
  -9   0  -6    3.90    4.40
   7   0   7    0.70    5.10
   7   0   7    6.40    5.10
   7   0   7    0.60    5.00
   7   0   7    8.10    4.90
  -7   0  -7    1.60    5.30
  -7   0  -7  -13.40    8.70
   5   0   8  107.59   10.70
   5   0   8  124.89    8.70
   5   0   8  110.09    9.00
   5   0   8  109.19    9.20
  -5   0  -8  107.59   12.10
  -5   0  -8  100.89   12.10
   3   0   9    3.10    5.10
   3   0   9    2.20    2.40
   3   0   9   -0.70    3.00
   3   0   9   -1.40    2.60
  -3   0  -9   -4.70    6.10
   1   0  10  245.88   13.10
   1   0  10  245.38   13.50
   1   0  10  241.18   13.50
   1   0  10  228.08   15.60
  -1   0 -10  254.97   13.80
  -1   0 -10  240.68   16.70
  -1   0  11    4.60    2.20
  -1   0  11    2.20    2.20
  -1   0  11   -4.30    5.60
  -1   0  11    5.60    2.80
   1   0 -11   -6.10    6.60
   1   0 -11    3.50    2.80
  -3   0  12  127.79    8.40
  -3   0  12  131.99   12.10
  -3   0  12  136.39    9.50
  -3   0  12  140.79    9.00
   3   0 -12  133.59   12.90
   3   0 -12  127.49    9.20
   3   0 -12  131.79    9.10
  -5   0  13   -1.70    3.10
  -5   0  13    0.40    5.40
  -5   0  13   -0.70    3.10
   5   0 -13    2.40    7.20
   5   0 -13   -1.60    6.00
   5   0 -13    4.90    4.00
   5   0 -13    1.70    3.20
  -7   0  14   81.09    8.70
  -7   0  14   88.09    7.80
  -7   0  14   97.19   10.60
   7   0 -14   78.39    9.80
   7   0 -14   65.89    9.00
   7   0 -14   80.39   11.70
   7   0 -14   84.59   10.50
  -9   0  15   -1.50    4.30
  -9   0  15    0.10    3.80
   9   0 -15   -0.50    4.90
   9   0 -15    1.60    4.40
 -11   0  16  234.88   13.30
  11   0 -16  217.98   13.70
  11   0 -16  229.38   13.70
  10   0   6    0.00    3.80
 -10   0  -6   -1.20    3.40
   8   0   7   -2.80    4.30
  -8   0  -7   -2.70    4.40
   6   0   8   -0.30    4.40
   6   0   8    4.00    4.90
   6   0   8   -2.10    4.50
   6   0   8    1.60    4.80
  -6   0  -8    4.60    8.10
  -6   0  -8   10.20    5.60
   4   0   9   -4.50    5.10
   4   0   9    4.20    3.50
   4   0   9    3.90    3.30
   4   0   9    2.80    3.30
  -4   0  -9   -0.90    6.80
   2   0  10  166.58   10.30
   2   0  10  175.18   11.00
   2   0  10  172.98   13.30
   2   0  10  175.88   10.90
  -2   0 -10  181.28   13.90
   0   0  11   -2.00    5.30
   0   0  11   -2.30    2.40
   0   0  11    2.20    2.60
   0   0  11    0.10    2.80
   0   0 -11    0.80    3.30
   0   0 -11    5.30    7.10
  -2   0  12   72.19    6.80
  -2   0  12   70.49    6.50
  -2   0  12   69.69    6.00
  -2   0  12   78.19    8.90
   2   0 -12   68.19   11.20
   2   0 -12   68.49    6.90
  -4   0  13    2.60    3.70
  -4   0  13   -1.00    2.80
  -4   0  13    3.00    5.50
  -4   0  13    2.20    3.00
   4   0 -13   -3.30    3.50
   4   0 -13    3.30   10.80
   4   0 -13   -3.10    5.80
   4   0 -13   -2.50    3.40
  -6   0  14  227.68   14.70
  -6   0  14  214.28   15.20
  -6   0  14  207.38   12.80
  -6   0  14  193.48   12.80
   6   0 -14  199.58   16.20
   6   0 -14  216.68   13.90
   6   0 -14  213.18   15.40
   6   0 -14  203.48   14.20
  -8   0  15   -1.50    3.70
  -8   0  15    0.10    4.60
   8   0 -15    5.10    5.00
   8   0 -15   -6.90    5.00
 -10   0  16  342.17   18.00
 -10   0  16  307.87   17.60
  10   0 -16  318.87   18.30
  10   0 -16  315.67   18.50
  11   0   6  575.44   27.90
 -11   0  -6  591.94   28.50
   9   0   7    1.20    4.10
  -9   0  -7   -2.60    3.70
   7   0   8  154.58   12.20
   7   0   8  161.18   11.30
  -7   0  -8  104.69   17.40
  -7   0  -8  145.09   12.30
   5   0   9    2.60    4.20
   5   0   9    2.60    5.00
   5   0   9   -0.70    4.00
   5   0   9   -1.40    4.10
  -5   0  -9   -2.20    7.50
  -5   0  -9    5.80    5.70
   3   0  10  321.67   17.80
   3   0  10  334.57   18.10
   3   0  10  338.17   19.90
   3   0  10  337.37   18.50
  -3   0 -10  354.76   20.80
   1   0  11   -2.00    3.00
   1   0  11    1.70    2.70
   1   0  11   -0.90    2.60
   1   0  11   -3.90    5.50
  -1   0 -11   -3.90    5.60
  -1   0 -11   -3.80    4.30
  -1   0  12  412.96   23.20
  -1   0  12  403.96   21.10
  -1   0  12  419.06   21.30
  -1   0  12  406.16   20.70
   1   0 -12  400.56   21.40
   1   0 -12  403.96   23.90
  -3   0  13    0.60    2.80
  -3   0  13   -0.50    2.90
  -3   0  13    5.80    6.00
  -3   0  13   -0.50    3.30
   3   0 -13    6.00    4.00
   3   0 -13   -0.20    6.40
  -5   0  14  133.89   11.30
  -5   0  14  129.19   11.90
  -5   0  14  133.39    9.40
  -5   0  14  125.39    9.40
   5   0 -14  108.79   14.50
   5   0 -14  129.59   10.70
   5   0 -14  136.59   10.50
   5   0 -14  127.39   12.10
  -7   0  15    3.20    3.60
  -7   0  15    3.70    4.80
   7   0 -15    1.90    5.50
   7   0 -15    6.20    5.10
  -9   0  16   42.90    5.40
  -9   0  16   46.00    7.40
   9   0 -16   50.69    7.70
   9   0 -16   40.40    6.40
 -11   0  17   -3.60    2.90
  11   0 -17    0.80    3.10
  11   0 -17   -0.20    4.00
  10   0   7    1.00    3.60
 -10   0  -7   -0.50    3.10
   8   0   8   -3.60    3.80
  -8   0  -8   -1.60    4.00
   6   0   9   -2.60    5.80
   6   0   9   -3.30    4.80
   6   0   9   -7.00    4.60
   6   0   9    0.70    4.70
  -6   0  -9   -4.60    9.60
  -6   0  -9    0.90    4.90
   4   0  10  592.94   29.10
   4   0  10  547.95   29.00
   4   0  10  574.44   30.50
   4   0  10  586.84   29.90
  -4   0 -10  597.94   31.30
   2   0  11    1.30    3.30
   2   0  11   -1.80    5.10
   2   0  11   -2.10    3.00
   2   0  11    6.10    3.00
  -2   0 -11   -5.40    5.60
   0   0  12  695.83   36.60
   0   0  12  731.33   35.20
   0   0  12  705.23   35.40
   0   0  12  736.33   35.00
   0   0 -12  707.93   35.70
   0   0 -12  753.62   37.70
  -2   0  13   -5.80    3.00
  -2   0  13   -7.30    3.20
  -2   0  13    1.00    3.00
  -2   0  13    4.70    5.80
   2   0 -13    1.30    4.00
   2   0 -13    9.30    6.20
  -4   0  14  171.68   10.80
  -4   0  14  164.38   13.50
  -4   0  14  155.48   11.90
  -4   0  14  165.78   10.60
   4   0 -14  157.48   13.70
   4   0 -14  147.49   11.90
  -6   0  15   -1.20    3.40
  -6   0  15   -1.60    4.90
  -6   0  15    6.40    5.30
  -6   0  15   -0.90    6.20
   6   0 -15    4.60    6.20
   6   0 -15   -3.30    5.00
   6   0 -15    2.10    6.00
  -8   0  16   10.00    4.20
  -8   0  16   11.10    4.70
   8   0 -16    9.90    5.50
   8   0 -16   11.20    4.70
 -10   0  17    4.00    3.40
  10   0 -17    1.20    4.30
  10   0 -17    2.00    3.50
   9   0   8   -1.10    3.60
  -9   0  -8    0.30    3.30
   7   0   9   -3.90    4.10
   7   0   9    3.90    8.90
  -7   0  -9    1.10    4.20
   5   0  10  149.88   11.80
   5   0  10  147.29   11.00
   5   0  10  146.79   12.20
   5   0  10  144.79   11.80
  -5   0 -10  161.98   16.60
  -5   0 -10  162.58   13.20
   3   0  11    2.40    3.50
   3   0  11   -3.90    3.20
   3   0  11    2.80    3.60
   3   0  11   -3.60    5.00
  -3   0 -11    8.80    5.40
   1   0  12    4.30    3.40
   1   0  12    4.10    3.30
   1   0  12    2.50    3.60
   1   0  12    4.50    5.40
  -1   0 -12    9.60    5.80
  -1   0  13    1.30    3.40
  -1   0  13    4.30    5.80
  -1   0  13   -2.40    3.30
  -1   0  13   -1.20    3.50
   1   0 -13    3.10    5.40
   1   0 -13    2.40    6.10
  -3   0  14   10.90    4.50
  -3   0  14    2.40    5.80
  -3   0  14    4.00    3.90
  -3   0  14    5.60    3.30
   3   0 -14   -3.30    5.80
   3   0 -14    5.30    5.20
  -5   0  15   -0.40    5.50
  -5   0  15    3.60    5.90
  -5   0  15   -1.80    4.50
  -5   0  15    0.70    3.30
   5   0 -15   -0.90    5.90
   5   0 -15    5.50    5.60
  -7   0  16   60.19    8.90
  -7   0  16   51.69    7.10
   7   0 -16   59.89    8.50
   7   0 -16   49.80    7.40
  -9   0  17   -3.20    3.60
  -9   0  17    2.20    5.00
   9   0 -17    0.80    5.10
   9   0 -17   -3.10    3.60
  10   0   8   -0.80    3.30
 -10   0  -8   -0.40    2.60
   8   0   9   -0.40    3.60
  -8   0  -9   -0.30    3.80
   6   0  10    2.00    4.40
   6   0  10   -1.10    5.30
  -6   0 -10    4.30    4.50
   4   0  11   -5.10    5.10
   4   0  11   -4.10    4.50
   4   0  11   -2.40    4.00
   4   0  11    2.00    4.70
  -4   0 -11    2.80    5.60
   2   0  12  151.18   11.60
   2   0  12  175.08   12.70
   2   0  12  168.08   10.90
   2   0  12  153.88   10.90
  -2   0 -12  174.38   13.60
   0   0  13    2.20    3.70
   0   0  13    1.50    5.50
   0   0  13    1.00    4.00
   0   0  13    0.30    3.20
   0   0 -13   -1.40    5.40
  -2   0  14   79.39    7.50
  -2   0  14   83.09   10.60
  -2   0  14   80.99    7.60
  -2   0  14   53.29    8.30
   2   0 -14   71.99   10.80
   2   0 -14   73.69   10.20
  -4   0  15   -2.20    4.50
  -4   0  15    2.20    3.50
  -4   0  15   -5.00    5.30
  -4   0  15   -1.30    5.00
   4   0 -15    7.70    5.40
   4   0 -15    0.00    5.90
  -6   0  16  104.59    9.00
  -6   0  16  100.39   11.00
   6   0 -16  111.49   10.60
  -8   0  17   -0.40    4.30
  -8   0  17   -0.40    4.10
   8   0 -17   -0.40    4.00
   8   0 -17   -4.10    5.80
 -10   0  18   16.50    3.60
  10   0 -18   22.70    4.00
   9   0   9    0.80    3.40
  -9   0  -9    0.10    2.90
   7   0  10    8.50    4.20
  -7   0 -10    8.60    4.20
   5   0  11    4.10    4.90
   5   0  11    5.60    4.40
  -5   0 -11   -0.40    4.50
   3   0  12  105.29   10.60
   3   0  12  123.59    9.50
   3   0  12  129.99   11.30
   3   0  12  115.99    9.80
  -3   0 -12  107.09   11.60
   1   0  13   -3.40    3.50
   1   0  13    5.30    4.90
   1   0  13   -1.40    3.90
   1   0  13   -5.80    4.00
  -1   0 -13   -1.10    5.00
  -1   0  14    3.10    4.70
  -1   0  14   10.00    3.90
  -1   0  14    3.20    4.00
  -1   0  14    6.20    5.50
   1   0 -14    9.80    5.90
  -3   0  15   -1.90    4.50
  -3   0  15   -0.70    5.10
  -3   0  15    2.70    3.50
  -3   0  15   -6.90    5.40
   3   0 -15   -5.00    6.70
   3   0 -15    7.00    5.90
  -5   0  16  666.23   34.20
  -5   0  16  720.53   36.00
   5   0 -16  705.93   36.00
  -7   0  17    6.20    4.70
  -7   0  17    0.20    4.10
   7   0 -17    2.20    4.40
  -9   0  18   -0.10    3.30
   9   0 -18    0.90    3.60
   8   0  10    2.10    3.40
  -8   0 -10    0.30    3.10
   6   0  11    0.30    3.90
  -6   0 -11   -6.40    3.80
   4   0  12  264.77   16.40
   4   0  12  255.97   15.30
  -4   0 -12  261.77   17.10
   2   0  13   -0.60    4.80
   2   0  13    0.10    3.80
   2   0  13    4.00    4.40
   2   0  13    2.20    5.20
  -2   0 -13   -2.10    5.10
   0   0  14    2.40    5.10
   0   0  14    4.90    4.50
   0   0  14    9.10    5.00
   0   0  14   -0.10    3.80
   0   0 -14    4.10    5.20
  -2   0  15  -10.70    5.20
  -2   0  15    2.20    5.00
  -2   0  15    1.00    3.70
  -2   0  15    0.50    5.50
   2   0 -15    1.70    5.60
  -4   0  16  100.99   10.60
  -4   0  16   90.29    8.60
   4   0 -16   89.69   10.80
  -6   0  17   -2.30    4.60
  -6   0  17   -7.80    4.10
   6   0 -17   -6.20    4.40
  -8   0  18   19.20    4.40
  -8   0  18   16.20    5.70
   8   0 -18   17.80    4.40
   9   0  10   -1.80    3.40
   7   0  11    0.00    3.40
  -7   0 -11   -1.90    3.30
   5   0  12   14.70    4.70
   5   0  12   13.20    5.60
  -5   0 -12   17.60    5.20
   3   0  13   -3.20    4.50
   3   0  13    5.60    4.40
  -3   0 -13   -3.90    5.10
   1   0  14 1301.67   63.89
   1   0  14 1328.67   65.09
  -1   0 -14 1442.36   65.89
  -1   0  15    4.30    5.40
  -1   0  15   -1.80    3.80
  -1   0  15   -2.00    7.50
   1   0 -15    2.20    4.80
  -3   0  16  231.38   14.10
  -3   0  16  232.28   16.00
   3   0 -16  229.48   15.80
  -5   0  17    1.30    4.80
  -5   0  17   -4.60    4.00
   5   0 -17   -1.70    4.50
  -7   0  18    1.40    4.00
  -7   0  18    8.40    4.80
   7   0 -18   -1.00    3.80
   8   0  11   -2.40    3.10
  -8   0 -11    0.70    2.80
   6   0  12   -1.20    3.50
  -6   0 -12   -2.50    3.50
   4   0  13    0.10    5.30
   4   0  13   -3.90    4.00
  -4   0 -13   -1.90    4.30
   2   0  14   72.79    9.40
   2   0  14   70.89    8.40
  -2   0 -14   82.99    9.80
   0   0  15   -1.50    4.70
   0   0  15    3.40    4.20
   0   0 -15   -4.30    4.40
  -2   0  16   40.40    6.80
  -2   0  16   46.20    6.90
   2   0 -16   37.60    6.40
  -4   0  17    3.90    4.20
  -4   0  17    2.30    4.70
   4   0 -17   -0.90    4.50
  -6   0  18  331.27   18.80
  -6   0  18  314.67   17.80
   6   0 -18  346.27   18.70
  -8   0  19   -0.70    3.20
   8   0 -19   -0.30    3.20
   7   0  12   -0.10    3.10
  -7   0 -12   -1.60    2.70
   5   0  13    0.10    3.60
  -5   0 -13   -4.00    3.40
   3   0  14 1954.50   96.19
   3   0  14 2125.39   97.69
  -3   0 -14 2177.28   98.39
   1   0  15   -2.30    4.30
   1   0  15    1.60    4.50
  -1   0 -15    1.00    4.40
  -1   0  16   48.50    6.80
  -1   0  16   44.90    5.90
   1   0 -16   31.90    5.50
  -3   0  17    2.60    4.70
  -3   0  17   -1.70    4.20
   3   0 -17   -0.50    4.00
  -5   0  18  618.04   31.00
   5   0 -18  588.74   30.60
  -7   0  19    1.60    3.50
   7   0 -19   -0.50    3.30
   6   0  13    3.40    3.30
  -6   0 -13    3.20    3.10
  -6   0 -13    0.10    5.00
   4   0  14    4.20    3.70
  -4   0 -14    4.10    4.00
   2   0  15   -3.60    4.70
   2   0  15   -0.30    4.20
  -2   0 -15    5.40    4.50
   0   0  16    6.20    4.50
   0   0  16    1.20    4.20
   0   0 -16    3.00    4.20
  -2   0  17    0.90    4.40
  -2   0  17   -6.00    4.30
   2   0 -17   -0.20    3.90
  -4   0  18    3.00    4.40
  -4   0  18    3.60    4.20
   4   0 -18    2.80    3.80
  -6   0  19    1.20    3.40
   6   0 -19   -1.90    3.30
   5   0  14   27.10    4.30
  -5   0 -14   18.50    3.70
   3   0  15    5.60    8.70
   3   0  15   -0.30    3.70
  -3   0 -15   -3.00    3.70
   1   0  16   61.99    8.50
   1   0  16   63.69    8.10
  -1   0 -16   60.39    7.80
  -1   0  17    3.50    4.60
  -1   0  17    2.50    4.10
   1   0 -17   -2.60    3.50
  -3   0  18   21.30    4.80
  -3   0  18   23.10    4.90
   3   0 -18   18.80    4.30
  -5   0  19   -4.40    6.30
  -5   0  19    3.00    3.40
   5   0 -19    2.50    3.30
   6   0  14    3.50    3.10
   4   0  15    3.20    3.30
  -4   0 -15   -1.80    3.00
   2   0  16 1257.77   58.79
  -2   0 -16 1213.88   58.89
   0   0  17   -0.20    3.80
   0   0  17  -13.70    4.80
   0   0 -17    2.30    3.60
  -2   0  18   66.09    8.50
  -2   0  18   67.29    7.80
   2   0 -18   71.69    7.30
  -4   0  19    5.30    3.50
   4   0 -19   -1.60    3.00
  -6   0  20   18.30    4.00
   5   0  15   -2.00    2.80
  -5   0 -15    2.20    2.50
   3   0  16  504.25   24.60
  -3   0 -16  469.35   24.60
   1   0  17   -1.60    3.50
  -1   0 -17    7.50    3.70
  -1   0  18   14.00    5.70
  -1   0  18   20.30    4.40
   1   0 -18   21.50    4.10
  -3   0  19   -1.10    3.10
   3   0 -19    4.00    3.00
  -5   0  20   38.40    5.10
   5   0 -20   33.90    4.80
   4   0  16   10.70    3.10
   2   0  17    2.60    2.80
  -2   0 -17    4.80    3.20
   0   0  18   26.10    4.10
   0   0 -18   19.80    4.00
  -2   0  19    0.10    3.00
   2   0 -19   -1.30    2.80
  -4   0  20   52.89    5.70
   1   0  18    4.90    3.00
  -1   0 -18    4.50    2.90
  -1   0  19    0.70    2.80
   1   0 -19    3.90    3.00
  -2   1  19   14.10    3.80
  -2   1  19    8.20    3.80
   0  -1 -18    4.10    3.00
   0   1  18   12.30    3.80
   0   1  18    5.60    3.50
  -2  -1 -17    5.90    2.60
   2   1  17   -5.00    5.70
   2   1  17    1.90    3.00
  -3   1  19   98.19    7.70
  -3   1  19   92.39    7.60
   1  -1 -18   -3.60    3.20
  -1   1  18    0.80    3.60
  -1   1  18    0.30    3.70
  -1  -1 -17   -1.10    3.00
   1   1  17    1.40    3.40
   1   1  17    2.00    3.70
  -3  -1 -16   95.79    6.50
   3   1  16   96.09    7.30
   3   1  16   82.29    7.40
  -4   1  19   59.99    6.60
  -4   1  19   60.89    6.60
   2  -1 -18   57.89    6.70
  -2   1  18   58.79    7.60
  -2   1  18   70.49    6.70
   0  -1 -17   -1.40    3.50
   0   1  17    1.70    4.00
   0   1  17    4.50    3.80
  -2  -1 -16   16.60    3.60
   2   1  16   25.00    4.40
   2   1  16   19.90    4.30
  -4  -1 -15  149.29    8.80
   4   1  15  131.49    9.20
   4   1  15  154.78    9.90
  -5   1  19    5.70    3.90
  -5   1  19    2.50    3.30
   3  -1 -18  129.69    9.20
  -3   1  18  146.69   10.60
  -3   1  18  121.39    9.50
   1  -1 -17   71.19    7.60
  -1   1  17   71.39    8.40
  -1   1  17   69.09    7.10
  -1  -1 -16   -2.20    3.70
   1   1  16    1.70    3.90
   1   1  16    1.10    4.20
  -3  -1 -15  144.59    9.40
   3   1  15  142.49   10.40
   3   1  15  132.99    9.60
  -5  -1 -14   74.79    6.10
   5   1  14   77.29    7.10
   5   1  14   70.79    6.70
  -6   1  19    4.80    3.60
  -6   1  19    7.20    3.90
   4  -1 -18  165.28   11.20
  -4   1  18  182.28   12.50
  -4   1  18  196.78   11.50
   2  -1 -17    2.80    3.80
  -2   1  17    2.10    4.70
  -2   1  17    4.70    3.70
   0  -1 -16   41.10    6.90
   0   1  16   43.50    6.70
   0   1  16   52.59    8.20
  -2  -1 -15    5.50    3.90
   2   1  15    4.80    4.00
   2   1  15    7.60    4.70
  -4  -1 -14   22.00    4.00
   4   1  14   20.50    4.30
   4   1  14   33.80    4.90
  -6  -1 -13   15.70    3.20
   6   1  13   15.10    3.70
  -7   1  19   16.50    4.20
  -7   1  19   23.40    4.10
   5  -1 -18    2.60    3.80
  -5   1  18    1.30    3.50
  -5   1  18    2.40    4.60
   3  -1 -17  128.89    9.90
  -3   1  17  145.09   11.70
  -3   1  17  123.59    9.80
   1  -1 -16   37.00    5.60
  -1   1  16   29.80    4.70
  -1   1  16   22.00    5.80
  -1  -1 -15  151.48   11.80
   1   1  15  159.08   12.70
   1   1  15  174.18   11.10
  -3  -1 -14   64.29    7.60
   3   1  14   56.89    7.90
   3   1  14   67.59    7.00
  -5  -1 -13    1.20    3.30
   5   1  13   12.80    4.00
   5   1  13   11.10    4.00
  -7  -1 -12   74.59    5.80
  -7  -1 -12   53.79    7.40
   7   1  12   73.79    6.20
  -8   1  19   36.50    5.90
  -8   1  19   47.70    6.80
   6  -1 -18    2.80    3.80
   6  -1 -18    3.30    4.90
  -6   1  18   -4.00    4.50
  -6   1  18   -4.60    3.20
   4  -1 -17    3.00    4.30
   4  -1 -17    2.00    5.40
  -4   1  17   -3.50    5.40
  -4   1  17    1.70    3.40
   2  -1 -16   72.99    8.50
  -2   1  16   86.39   10.60
  -2   1  16   72.19    7.70
   0  -1 -15  386.46   21.90
   0   1  15  413.26   21.40
   0   1  15  395.86   22.70
  -2  -1 -14   11.20    4.70
   2   1  14    9.60    5.00
   2   1  14    7.10    3.80
  -4  -1 -13    1.50    3.70
   4   1  13    5.70    3.80
   4   1  13    5.10    4.10
  -6  -1 -12    6.50    4.60
  -6  -1 -12    4.40    3.20
   6   1  12    9.00    4.00
   6   1  12    9.60    3.60
  -8  -1 -11   27.00    4.00
  -8  -1 -11   21.20    3.80
   8   1  11   30.50    4.80
   7  -1 -18    0.20    3.90
   7  -1 -18    5.80    4.70
  -7   1  18    4.80    4.40
  -7   1  18    5.60    3.50
   5  -1 -17   28.10    5.90
   5  -1 -17   32.30    5.30
  -5   1  17   34.90    4.80
  -5   1  17   44.50    6.70
   3  -1 -16   17.80    5.50
   3  -1 -16   37.90    5.80
  -3   1  16   35.10    7.20
  -3   1  16   31.90    4.80
   1  -1 -15   -2.80    4.40
  -1   1  15    0.20    3.50
  -1   1  15   -6.70    5.50
  -1  -1 -14 1033.40   50.09
   1   1  14 1014.70   50.29
  -3  -1 -13   10.50    4.60
   3   1  13    5.00    3.60
   3   1  13    5.50    4.90
  -5  -1 -12   33.00    6.50
  -5  -1 -12   24.40    4.80
   5   1  12   35.40    5.50
   5   1  12   23.90    4.60
  -7  -1 -11  167.28    9.90
  -7  -1 -11  148.59   11.30
   7   1  11  178.58   10.50
   7   1  11  136.69   10.00
   8  -1 -18    7.10    3.80
   8  -1 -18    4.80    4.00
  -8   1  18   12.70    3.70
  -8   1  18    5.20    4.30
   6  -1 -17    0.40    4.20
   6  -1 -17    1.10    4.60
  -6   1  17    0.10    3.30
  -6   1  17   -1.20    5.20
   4  -1 -16   29.40    5.70
   4  -1 -16   39.20    6.60
  -4   1  16   31.70    7.10
  -4   1  16   25.60    4.50
   2  -1 -15   92.29   11.50
   2  -1 -15  104.29   10.60
  -2   1  15  127.59    9.00
  -2   1  15  112.09   12.70
   0  -1 -14   83.19   12.20
   0  -1 -14   95.19    9.90
   0   1  14   87.39   10.20
   0   1  14  102.79    8.20
   0   1  14   86.89    9.10
   0   1  14   92.19   11.40
  -2  -1 -13   54.29    7.30
   2   1  13   49.70    6.80
   2   1  13   30.60    6.70
  -4  -1 -12    5.40    4.20
   4   1  12    1.90    3.70
   4   1  12   10.50    5.20
  -6  -1 -11   45.60    6.50
   6   1  11   46.50    7.10
   6   1  11   35.80    5.10
  -8  -1 -10   11.40    3.70
  -8  -1 -10   12.10    3.30
   8   1  10    8.70    3.30
   9  -1 -18   76.99    7.70
  -9   1  18   99.09    7.40
  -9   1  18   83.59    7.70
   7  -1 -17  195.28   13.60
   7  -1 -17  215.08   13.40
  -7   1  17  231.58   12.90
  -7   1  17  215.38   14.60
   5  -1 -16   34.20    6.40
   5  -1 -16   37.20    6.30
  -5   1  16   44.10    7.50
  -5   1  16   42.20    6.10
   3  -1 -15   18.00    5.90
   3  -1 -15   11.40    6.30
   3  -1 -15   27.10    5.80
  -3   1  15   19.20    7.00
  -3   1  15    8.60    5.90
  -3   1  15    7.60    5.00
  -3   1  15   16.60    4.10
   1  -1 -14  192.68   13.30
   1  -1 -14  143.09   13.70
   1  -1 -14  147.29   14.20
  -1   1  14  171.78   11.90
  -1   1  14  168.28   13.00
  -1   1  14  194.28   14.90
  -1   1  14  180.68   11.40
  -1  -1 -13  552.34   28.90
   1   1  13  533.25   27.70
   1   1  13  499.45   28.40
   1   1  13  555.74   29.20
   1   1  13  579.64   27.80
  -3  -1 -12    1.60    4.70
  -3  -1 -12    9.10    6.00
   3   1  12    5.10    4.70
   3   1  12    2.70    3.50
   3   1  12    3.20    4.70
   3   1  12    3.30    5.00
  -5  -1 -11   18.80    4.70
   5   1  11   14.50    4.90
   5   1  11   10.20    3.90
  -7  -1 -10    3.50    3.50
   7   1  10    1.50    3.70
   7   1  10   -0.50    3.70
  -9  -1  -9    8.40    3.30
  -9  -1  -9   16.20    3.10
   9   1   9   14.20    3.30
   8  -1 -17  202.98   12.80
   8  -1 -17  192.98   13.40
  -8   1  17  202.68   13.90
  -8   1  17  209.78   12.20
   6  -1 -16   -6.40    4.50
   6  -1 -16    2.80    5.00
  -6   1  16    4.40    3.20
  -6   1  16    0.70    5.60
   4  -1 -15   63.59   10.70
   4  -1 -15   78.19    9.80
   4  -1 -15   42.20    7.70
  -4   1  15   62.89    8.60
  -4   1  15   62.19    6.80
  -4   1  15   72.29    8.10
  -4   1  15   52.29    7.20
   2  -1 -14    3.00    5.20
   2  -1 -14    5.40    5.60
   2  -1 -14    4.40    5.70
  -2   1  14    7.50    3.30
  -2   1  14    7.50    4.40
  -2   1  14   -1.60    3.60
  -2   1  14    4.90    6.90
   0  -1 -13  102.69   10.30
   0  -1 -13   63.79   11.50
   0  -1 -13   82.19   10.90
   0   1  13   93.69    9.30
   0   1  13   99.29    7.90
   0   1  13  110.39   12.30
   0   1  13   87.69    8.20
  -2  -1 -12  452.85   26.40
  -2  -1 -12  538.65   27.00
   2   1  12  528.15   25.40
   2   1  12  485.85   26.10
   2   1  12  466.55   25.20
   2   1  12  490.65   27.00
  -4  -1 -11    7.30    4.70
  -4  -1 -11    9.20    5.80
   4   1  11    3.20    4.10
   4   1  11    3.40    3.70
   4   1  11    5.90    6.30
   4   1  11   -0.70    4.70
  -6  -1 -10   21.00    4.70
   6   1  10   35.60    6.00
   6   1  10   26.60    4.60
  -8  -1  -9    5.40    3.50
   8   1   9   12.20    3.80
   8   1   9    9.70    4.10
   9  -1 -17   67.99    7.50
   9  -1 -17   54.89    7.20
  -9   1  17   76.59    8.10
  -9   1  17   63.69    6.50
   7  -1 -16  152.48   12.80
   7  -1 -16  177.18   12.30
  -7   1  16  176.18   13.30
  -7   1  16  166.98   10.90
   5  -1 -15   -0.70    6.30
   5  -1 -15   10.40    5.10
   5  -1 -15   -1.00    5.40
  -5   1  15    2.30    6.20
  -5   1  15   -0.10    3.20
  -5   1  15   12.80    7.00
  -5   1  15    0.40    4.20
   3  -1 -14  117.59   11.60
   3  -1 -14  106.29   11.00
   3  -1 -14  118.29   12.80
  -3   1  14  127.89    9.00
  -3   1  14  115.19   10.50
  -3   1  14  118.69    9.30
  -3   1  14  137.59   13.40
   1  -1 -13  649.64   34.90
   1  -1 -13  651.03   35.70
   1  -1 -13  725.53   35.20
  -1   1  13  705.03   33.70
  -1   1  13  677.13   35.90
  -1   1  13  712.13   33.70
  -1   1  13  665.13   34.40
  -1  -1 -12 1093.99   52.69
  -1  -1 -12 1011.50   52.89
  -1  -1 -12 1099.09   52.89
   1   1  12 1131.69   51.79
   1   1  12 1067.69   52.39
   1   1  12 1078.89   51.49
   1   1  12 1113.29   53.19
  -3  -1 -11    9.30    5.60
  -3  -1 -11   21.20    6.10
  -3  -1 -11    5.60    5.30
   3   1  11   11.70    3.60
   3   1  11    6.20    4.20
   3   1  11   15.40    5.70
   3   1  11    8.60    3.90
  -5  -1 -10    4.10    4.50
  -5  -1 -10    6.20    5.80
   5   1  10    7.30    5.70
   5   1  10   19.00    5.30
  -7  -1  -9    2.30    3.60
   7   1   9    3.20    4.20
   7   1   9    2.50    3.80
  -9  -1  -8    2.20    2.90
   9   1   8   -1.40    3.20
  10  -1 -17    1.70    3.60
  10  -1 -17   -1.90    3.10
 -10   1  17    4.40    3.60
 -10   1  17   -0.80    3.20
   8  -1 -16   17.50    5.10
   8  -1 -16   27.10    5.50
  -8   1  16   26.60    4.50
  -8   1  16   24.40    5.70
   6  -1 -15   43.30    6.80
   6  -1 -15   49.40    7.50
  -6   1  15   52.69    7.60
  -6   1  15   41.80    6.30
   4  -1 -14    7.30    5.70
   4  -1 -14   19.00    6.00
   4  -1 -14   18.50    6.30
  -4   1  14    9.90    3.60
  -4   1  14   15.90    4.00
  -4   1  14    3.10    6.90
  -4   1  14   14.50    4.90
   2  -1 -13   96.69    9.50
   2  -1 -13   88.19   12.40
   2  -1 -13  116.99   11.30
  -2   1  13  105.59    8.10
  -2   1  13  104.49   12.50
  -2   1  13   91.09    8.90
  -2   1  13  110.39    8.20
   0  -1 -12   -2.20    5.50
   0  -1 -12   -0.10    5.60
   0  -1 -12    0.40    4.30
   0   1  12    1.90    3.30
   0   1  12    1.80    3.20
   0   1  12   -2.90    3.40
   0   1  12   11.30    6.60
  -2  -1 -11  203.18   14.10
  -2  -1 -11  184.48   14.70
  -2  -1 -11  175.28   12.80
   2   1  11  199.58   11.90
   2   1  11  189.98   12.30
   2   1  11  183.78   11.40
   2   1  11  183.48   14.00
  -4  -1 -10   21.20    5.80
  -4  -1 -10   24.40    6.00
  -4  -1 -10   26.70    5.60
   4   1  10   20.40    4.00
   4   1  10   23.40    5.70
   4   1  10   21.70    5.20
   4   1  10   25.80    5.00
  -6  -1  -9    2.60    4.10
  -6  -1  -9    5.40    6.20
   6   1   9    5.70    4.70
   6   1   9    4.90    3.90
  -8  -1  -8    2.80    3.70
   8   1   8    3.80    3.90
   8   1   8    4.30    3.60
 -10  -1  -7    5.50    3.20
 -10  -1  -7   11.60    3.00
  10   1   7    8.50    3.30
   9  -1 -16   22.60    4.90
   9  -1 -16   18.20    4.70
  -9   1  16   17.30    3.80
  -9   1  16   18.90    5.10
   7  -1 -15   13.60    5.20
   7  -1 -15   11.00    5.10
  -7   1  15   16.40    4.00
  -7   1  15    4.80    5.70
   5  -1 -14  104.59   10.40
   5  -1 -14  130.59   12.00
   5  -1 -14  114.59   11.30
  -5   1  14  105.69   10.70
  -5   1  14  104.99    8.90
  -5   1  14   89.19   11.90
  -5   1  14   99.99    8.30
   3  -1 -13    4.10    5.70
   3  -1 -13   -0.30    4.20
   3  -1 -13   -3.10    6.20
  -3   1  13   -4.50    7.10
  -3   1  13    2.80    3.20
  -3   1  13   -1.30    3.30
  -3   1  13    4.80    3.00
   1  -1 -12  134.49   12.20
   1  -1 -12  106.39   13.10
   1  -1 -12  122.59    9.90
  -1   1  12  114.59    8.40
  -1   1  12  136.99    9.50
  -1   1  12   97.79   12.80
  -1   1  12  132.39    8.90
  -1  -1 -11    7.60    5.60
  -1  -1 -11    5.90    5.50
  -1  -1 -11    7.30    4.30
   1   1  11    7.20    6.00
   1   1  11    3.00    3.10
   1   1  11    4.70    3.20
   1   1  11    2.40    3.00
  -3  -1 -10    2.10    4.80
  -3  -1 -10    1.90    5.50
  -3  -1 -10   -0.30    5.50
   3   1  10    0.80    3.60
   3   1  10   -0.80    2.80
   3   1  10   -4.70    5.10
   3   1  10    4.10    3.30
  -5  -1  -9   70.89    9.00
  -5  -1  -9   85.89    9.10
   5   1   9   67.59    8.30
   5   1   9   76.39    7.50
   5   1   9   85.69    9.20
   5   1   9   71.29    9.60
  -7  -1  -8   29.30    5.40
   7   1   8   25.90    4.50
   7   1   8   24.70    5.50
  -9  -1  -7    9.30    3.60
   9   1   7   11.60    4.70
   9   1   7   10.90    3.80
  10  -1 -16   43.10    6.40
  10  -1 -16   28.70    4.80
 -10   1  16   35.00    4.40
 -10   1  16   28.30    5.10
   8  -1 -15   59.69    9.30
   8  -1 -15   77.49    9.10
  -8   1  15   63.49    6.90
  -8   1  15   63.89   10.30
   6  -1 -14   46.40    7.50
   6  -1 -14   46.60    7.10
   6  -1 -14   54.49    7.70
  -6   1  14   30.20    5.00
  -6   1  14   50.69    7.90
  -6   1  14   40.00    5.80
   4  -1 -13   92.89   11.20
   4  -1 -13   86.59    8.80
   4  -1 -13   69.99   11.30
  -4   1  13   93.79    8.80
  -4   1  13   93.49    9.80
  -4   1  13   91.99    7.60
  -4   1  13   89.29    7.50
   2  -1 -12   18.80    6.70
   2  -1 -12   28.20    7.70
   2  -1 -12   27.50    4.70
  -2   1  12   37.10    8.10
  -2   1  12   22.40    4.00
  -2   1  12   33.20    4.20
  -2   1  12   26.20    4.50
   0  -1 -11  319.07   19.10
   0  -1 -11  307.37   20.00
   0  -1 -11  326.47   17.50
   0   1  11  309.17   16.40
   0   1  11  293.17   19.70
   0   1  11  289.17   16.00
   0   1  11  311.27   17.10
  -2  -1 -10    0.70    6.00
  -2  -1 -10    4.30    3.80
  -2  -1 -10    8.10    5.80
   2   1  10    0.30    3.00
   2   1  10   -0.50    5.70
   2   1  10   -2.20    2.70
   2   1  10   -0.10    3.00
  -4  -1  -9    8.80    5.30
  -4  -1  -9    8.90    4.70
  -4  -1  -9    8.80    5.20
   4   1   9    8.30    5.50
   4   1   9    5.60    3.30
   4   1   9    4.40    3.50
   4   1   9    6.70    3.30
  -6  -1  -8  119.99   11.50
  -6  -1  -8  129.39   10.90
   6   1   8  119.59    9.30
   6   1   8  123.19   11.30
   6   1   8  103.79   11.90
   6   1   8  123.39   10.80
  -8  -1  -7   81.49    8.50
   8   1   7   70.99    8.30
   8   1   7   62.19    7.60
 -10  -1  -6   40.10    5.80
  10   1   6   55.39    6.60
  11  -1 -16   12.40    3.50
  11  -1 -16   13.80    3.90
 -11   1  16    9.20    3.70
 -11   1  16   15.30    3.70
   9  -1 -15   30.90    6.00
   9  -1 -15   41.50    5.80
  -9   1  15   22.90    5.90
  -9   1  15   38.00    5.60
   7  -1 -14  891.51   43.10
   7  -1 -14  839.72   43.80
   7  -1 -14  865.11   44.30
  -7   1  14  884.61   43.60
  -7   1  14  811.02   41.90
  -7   1  14  882.71   41.80
   5  -1 -13   13.10    4.70
   5  -1 -13    1.40    5.30
   5  -1 -13   15.50    5.90
  -5   1  13    8.40    3.40
  -5   1  13    6.20    6.80
  -5   1  13   12.90    3.30
   3  -1 -12    2.40    3.60
   3  -1 -12   -8.40    5.70
   3  -1 -12   -3.40    6.40
  -3   1  12   -0.30    2.40
  -3   1  12    8.80    7.10
  -3   1  12    1.40    3.00
  -3   1  12    5.90    3.20
   1  -1 -11  709.43   35.50
   1  -1 -11  684.13   34.50
   1  -1 -11  723.93   36.70
  -1   1  11  684.83   33.30
  -1   1  11  698.93   34.20
  -1   1  11  684.93   33.50
  -1   1  11  669.33   35.90
  -1  -1 -10   83.39    7.30
  -1  -1 -10   85.49   10.20
   1   1  10   81.19    6.30
   1   1  10   84.09    7.00
   1   1  10   70.69    8.80
   1   1  10   87.89    7.10
  -3  -1  -9   88.49   11.30
  -3  -1  -9   79.89    7.20
  -3  -1  -9   67.99   10.80
   3   1   9   65.99    6.20
   3   1   9   66.59    6.60
   3   1   9   75.39    9.90
   3   1   9   68.79    6.80
  -5  -1  -8  278.47   17.50
  -5  -1  -8  302.97   17.70
  -5  -1  -8  278.17   17.30
   5   1   8  292.87   16.90
   5   1   8  292.67   17.80
   5   1   8  269.27   16.00
   5   1   8  301.07   16.20
  -7  -1  -7   22.10    6.80
  -7  -1  -7   37.40    6.00
   7   1   7   54.69    8.10
   7   1   7   24.60    6.20
   7   1   7   45.80    6.80
   7   1   7   35.00    8.00
  -9  -1  -6   12.80    4.00
   9   1   6   15.40    4.80
   9   1   6   11.60    4.20
 -11  -1  -5    0.50    2.60
 -11  -1  -5    2.80    2.60
  11   1   5    2.40    3.00
  10  -1 -15   87.99    9.30
  10  -1 -15   89.69    8.60
 -10   1  15   99.99    9.50
 -10   1  15  104.89    7.90
   8  -1 -14  540.75   29.20
   8  -1 -14  498.05   27.40
  -8   1  14  515.15   26.00
  -8   1  14  498.85   27.90
   6  -1 -13  238.38   15.30
   6  -1 -13  246.18   15.90
   6  -1 -13  232.98   13.80
   6  -1 -13  210.98   16.90
  -6   1  13  236.98   13.60
  -6   1  13  220.38   16.20
  -6   1  13  241.38   14.00
   4  -1 -12    8.80    6.20
   4  -1 -12    6.40    3.00
   4  -1 -12   10.80    6.30
   4  -1 -12    6.80    3.70
  -4   1  12    7.10    6.90
  -4   1  12    6.40    2.70
  -4   1  12    9.90    3.30
   2  -1 -11    0.60    2.80
   2  -1 -11    0.90    3.20
   2  -1 -11   -1.10    6.80
   2  -1 -11    8.10    9.70
  -2   1  11    6.00    3.10
  -2   1  11    1.40    2.30
  -2   1  11   -1.50    2.70
   0  -1 -10    5.40    6.60
   0  -1 -10   11.30    3.40
   0   1  10    5.90    2.40
   0   1  10    8.00    2.50
   0   1  10    9.10    3.20
  -2  -1  -9  354.16   19.10
  -2  -1  -9  379.26   21.00
   2   1   9  356.86   21.00
   2   1   9  379.96   19.20
   2   1   9  355.96   18.30
   2   1   9  364.46   18.80
  -4  -1  -8    1.00    5.50
  -4  -1  -8    8.10    4.20
  -4  -1  -8    9.50    5.40
   4   1   8    6.70    5.40
   4   1   8    7.30    3.30
   4   1   8   12.40    3.30
   4   1   8    5.20    3.00
  -6  -1  -7  149.39   12.40
  -6  -1  -7  188.18   12.70
   6   1   7  183.98   11.30
   6   1   7  150.08   11.70
   6   1   7  166.28   11.90
   6   1   7  163.08   12.80
  -8  -1  -6   41.80   12.80
  -8  -1  -6   46.50    6.70
   8   1   6   48.10    6.80
   8   1   6   36.40    6.00
 -10  -1  -5    7.10    3.50
  10   1   5   13.10    4.10
  11  -1 -15    6.70    3.90
  11  -1 -15    2.30    3.30
 -11   1  15    4.00    3.20
 -11   1  15    2.30    3.70
   9  -1 -14    2.20    4.40
   9  -1 -14    9.30    4.80
  -9   1  14    3.20    3.00
   7  -1 -13  115.19   12.40
   7  -1 -13  123.29    9.10
   7  -1 -13  113.39   11.00
   7  -1 -13  119.09   11.50
  -7   1  13  127.79   10.00
  -7   1  13  125.69    8.90
   5  -1 -12   27.60    4.90
   5  -1 -12   26.50    7.00
   5  -1 -12   20.60    3.70
   5  -1 -12   44.30    7.30
  -5   1  12   32.60    4.40
  -5   1  12   29.10    4.30
  -5   1  12   17.60    7.10
   3  -1 -11   74.79   11.40
   3  -1 -11   72.59   12.40
   3  -1 -11   88.49    7.30
   3  -1 -11   81.69    7.20
  -3   1  11   93.49    6.30
  -3   1  11   85.59    6.80
   1  -1 -10 1075.09   50.89
  -1   1  10 1058.59   50.09
  -1   1  10 1071.49   50.59
  -1   1  10 1055.69   49.80
  -1  -1  -9 1023.10   48.20
   1   1   9 1017.20   48.00
   1   1   9  999.30   47.60
   1   1   9 1005.60   47.30
  -3  -1  -8  135.79   12.40
  -3  -1  -8  126.09    8.90
   3   1   8  133.49    8.80
   3   1   8  137.99    8.10
   3   1   8  114.59   11.60
   3   1   8  136.29    8.90
  -5  -1  -7    3.70    4.80
  -5  -1  -7    3.50    3.90
  -5  -1  -7    7.30    5.20
   5   1   7   10.30    3.40
   5   1   7    5.10    3.20
   5   1   7    2.10    5.30
   5   1   7   12.60    3.70
  -7  -1  -6   10.20    5.70
  -7  -1  -6   19.20    5.40
   7   1   6   23.00    4.60
   7   1   6   16.10    4.90
   7   1   6   18.30    5.60
   7   1   6   28.50    6.70
  -9  -1  -5  263.47   16.20
   9   1   5  258.37   15.10
   9   1   5  273.77   16.20
 -11  -1  -4   18.40    3.60
  11   1   4   19.70    4.00
  12  -1 -15   61.09    6.00
  12  -1 -15   66.19    6.40
 -12   1  15   60.09    6.30
  10  -1 -14   12.70    4.70
  10  -1 -14   18.10    5.40
 -10   1  14   13.50    3.50
   8  -1 -13  109.09   12.00
   8  -1 -13   99.59   11.20
   8  -1 -13  106.89   10.90
  -8   1  13  106.39    9.80
  -8   1  13  116.69    8.60
   6  -1 -12   72.79    7.30
   6  -1 -12   83.69   11.80
   6  -1 -12   73.29   10.50
   6  -1 -12   88.29    8.00
  -6   1  12   81.39    7.40
   4  -1 -11   63.89    6.70
   4  -1 -11   64.89   11.20
   4  -1 -11   72.19   11.30
   4  -1 -11   65.89    6.50
  -4   1  11   69.79    5.90
  -4   1  11   77.59    6.40
   2  -1 -10  787.82   37.40
  -2   1  10  749.03   36.50
  -2   1  10  745.03   36.30
  -2   1  10  783.72   37.20
   0  -1  -9    2.40    2.40
   0   1   9    2.60    1.70
   0   1   9    4.40    3.00
   0   1   9    4.50    2.30
  -2  -1  -8   82.49    6.50
   2   1   8   83.79    6.40
   2   1   8   79.59    6.60
   2   1   8   86.79    5.70
  -4  -1  -7   35.30    5.80
  -4  -1  -7   38.00    5.40
  -4  -1  -7   37.60    6.70
  -4  -1  -7   34.20    7.20
   4   1   7   48.60    7.00
   4   1   7   42.10    5.30
   4   1   7   42.20    5.20
   4   1   7   43.00    4.70
  -6  -1  -6  418.96   23.30
  -6  -1  -6  436.66   23.80
   6   1   6  451.95   23.30
   6   1   6  413.06   22.20
   6   1   6  429.46   23.80
   6   1   6  445.16   22.50
  -8  -1  -5    2.10    6.60
  -8  -1  -5   11.00    4.70
   8   1   5   13.30    7.20
   8   1   5   10.20    4.00
   8   1   5    7.30    4.80
   8   1   5   -2.50    4.30
 -10  -1  -4  197.48   13.00
  10   1   4  181.68   12.70
  10   1   4  218.18   13.30
 -12  -1  -3    4.30    2.80
 -12  -1  -3    5.90    2.60
  12   1   3    8.10    3.10
  11  -1 -14    9.40    4.10
  11  -1 -14    7.40    3.80
 -11   1  14   11.70    3.40
   9  -1 -13  180.28   14.10
   9  -1 -13  168.18   13.00
  -9   1  13  164.38   11.00
   7  -1 -12  887.11   47.30
   7  -1 -12 1028.90   49.30
   7  -1 -12  960.80   46.00
   7  -1 -12  969.00   47.40
  -7   1  12  938.41   45.80
   5  -1 -11   -0.50    2.90
   5  -1 -11    0.70    2.80
   5  -1 -11   -7.50    6.10
   5  -1 -11   -5.80    5.70
  -5   1  11   -0.40    2.80
  -5   1  11    6.90    2.70
   3  -1 -10  128.89    8.60
  -3   1  10  126.09    8.50
  -3   1  10  133.59    7.80
   1  -1  -9    6.70    2.60
  -1   1   9    9.20    3.30
  -1   1   9    5.90    2.20
  -1   1   9    9.70    2.10
  -1  -1  -8   31.70    4.10
   1   1   8   26.90    3.80
   1   1   8   32.80    3.90
   1   1   8   37.00    3.40
  -3  -1  -7   13.50    3.00
   3   1   7   18.10    2.60
   3   1   7   16.70    3.10
   3   1   7   18.60    3.60
  -5  -1  -6  216.08   14.90
  -5  -1  -6  210.88   14.40
  -5  -1  -6  209.98   13.10
   5   1   6  213.38   12.80
   5   1   6  211.38   14.60
   5   1   6  215.58   12.50
   5   1   6  201.98   11.90
  -7  -1  -5  192.98   14.00
  -7  -1  -5  176.88   13.70
   7   1   5  215.38   13.70
   7   1   5  224.58   12.60
   7   1   5  206.58   14.30
   7   1   5  171.68   13.10
  -9  -1  -4   84.19    9.50
   9   1   4   94.29    9.70
   9   1   4   94.49    8.70
 -11  -1  -3   24.00    4.40
  11   1   3   30.90    5.00
  12  -1 -14   55.19    6.80
  12  -1 -14   48.90    6.20
 -12   1  14   57.79    6.40
 -12   1  14   56.59    6.30
  10  -1 -13    5.00    4.80
 -10   1  13    3.80    3.20
   8  -1 -12  304.87   19.30
   8  -1 -12  300.47   20.60
   8  -1 -12  297.77   16.90
   8  -1 -12  317.67   19.30
  -8   1  12  319.67   17.40
  -8   1  12  321.97   16.90
   6  -1 -11  584.64   31.60
   6  -1 -11  589.44   29.30
   6  -1 -11  527.55   30.40
   6  -1 -11  593.14   28.80
   6  -1 -11  537.25   28.30
  -6   1  11  576.14   28.10
  -6   1  11  573.14   28.00
   4  -1 -10    4.50    2.80
  -4   1  10    2.70    2.80
  -4   1  10   -0.90    2.00
   2  -1  -9  272.37   13.70
  -2   1   9  236.28   12.70
  -2   1   9  233.68   13.20
   0  -1  -8  544.15   25.60
   0   1   8  490.35   25.10
   0   1   8  508.35   25.30
   0   1   8  530.85   24.70
  -2  -1  -7  366.96   18.90
   2   1   7  370.16   18.10
   2   1   7  375.46   18.80
   2   1   7  369.86   18.70
  -4  -1  -6   91.19    7.40
  -4  -1  -6   94.59    6.90
   4   1   6   97.89    7.00
   4   1   6   99.39    7.30
   4   1   6   91.29    6.20
  -6  -1  -5   61.29    7.50
  -6  -1  -5   65.49    8.90
   6   1   5   64.49    6.90
   6   1   5   64.39    6.70
   6   1   5   59.39    9.40
   6   1   5   59.89    6.70
  -8  -1  -4  105.89   11.60
  -8  -1  -4  111.09   10.90
   8   1   4  126.29   10.70
   8   1   4  133.69    9.40
   8   1   4  128.99   11.60
   8   1   4  109.89   11.30
 -10  -1  -3  426.26   23.90
  10   1   3  474.55   24.10
  10   1   3  422.66   22.50
 -12  -1  -2   -1.30    3.20
 -12  -1  -2    4.40    2.80
  12   1   2    3.10    3.20
  11  -1 -13   11.50    4.50
  11  -1 -13   24.70    5.30
 -11   1  13   13.70    3.50
   9  -1 -12   97.39   10.90
   9  -1 -12   91.69   11.60
   9  -1 -12   85.69   10.50
  -9   1  12   88.19    7.30
  -9   1  12   73.99    9.50
   7  -1 -11 2139.99   95.19
   7  -1 -11 1865.51   95.19
   7  -1 -11 2019.20   94.19
   7  -1 -11 2154.68   96.89
   7  -1 -11 1864.11   93.69
  -7   1  11 2027.80   93.69
  -7   1  11 2072.39   93.59
   5  -1 -10   28.80    4.60
   5  -1 -10   27.70    4.40
   5  -1 -10   22.70    7.00
   5  -1 -10   34.30    4.40
   5  -1 -10   27.90    5.40
  -5   1  10   19.80    3.50
  -5   1  10   26.10    3.60
   3  -1  -9    1.70    2.10
  -3   1   9   -3.00    2.60
  -3   1   9   -0.90    1.50
   1  -1  -8  105.79    6.70
   1  -1  -8   90.09    7.90
  -1   1   8  101.49    5.90
  -1   1   8   95.39    6.60
  -1  -1  -7  688.03   32.10
  -1  -1  -7  617.84   32.60
   1   1   7  680.03   31.30
   1   1   7  682.33   31.90
  -3  -1  -6  273.37   14.40
   3   1   6  271.97   13.70
   3   1   6  279.27   14.40
   3   1   6  261.97   14.40
  -5  -1  -5   11.80    5.50
  -5  -1  -5   18.80    3.90
   5   1   5   16.00    6.20
   5   1   5   14.00    2.90
   5   1   5   15.70    3.00
   5   1   5   18.20    3.60
  -7  -1  -4   -0.30    4.10
  -7  -1  -4   -7.80    4.60
   7   1   4    0.10    5.10
   7   1   4   -2.30    3.90
   7   1   4   -4.10    3.50
   7   1   4    3.80    3.50
  -9  -1  -3    6.70    7.70
  -9  -1  -3   11.00    5.20
   9   1   3   16.00    5.10
   9   1   3    3.50    7.10
   9   1   3    4.70    4.40
 -11  -1  -2  180.38   12.50
  11   1   2  204.08   13.10
  12  -1 -13   61.09    6.80
  12  -1 -13   50.89    7.20
 -12   1  13   42.70    6.10
  10  -1 -12   18.30    4.70
  10  -1 -12   16.00    5.20
   8  -1 -11   40.60    7.20
   8  -1 -11   45.80    7.20
   8  -1 -11   59.09    8.40
   8  -1 -11   69.69    9.50
  -8   1  11   50.39    6.60
  -8   1  11   55.69    6.00
   6  -1 -10   36.90    5.20
   6  -1 -10   35.60    7.60
   6  -1 -10   30.80    4.50
   6  -1 -10   37.00    5.10
   6  -1 -10   42.40    6.00
   6  -1 -10   28.80    6.30
  -6   1  10   29.10    4.80
  -6   1  10   33.60    4.50
   4  -1  -9  127.19    7.70
   4  -1  -9  125.69    8.00
  -4   1   9  119.59    7.30
  -4   1   9  111.89    7.70
   2  -1  -8  247.78   14.70
   2  -1  -8  278.67   14.30
  -2   1   8  287.07   13.60
   0  -1  -7  855.31   39.80
   0  -1  -7  822.92   40.00
   0   1   7  855.61   39.10
   0   1   7  830.22   39.60
  -2  -1  -6   24.90    3.40
   2   1   6   21.30    2.80
   2   1   6   29.70    3.50
  -4  -1  -5   82.59    6.00
  -4  -1  -5   80.89    6.50
   4   1   5   74.79    6.50
   4   1   5   73.79    5.20
   4   1   5   75.49    5.90
  -6  -1  -4    4.00    3.50
  -6  -1  -4    1.40    4.90
   6   1   4    6.90    3.40
   6   1   4    4.50    3.10
   6   1   4   11.40    5.60
   6   1   4    7.20    2.80
   6   1   4    0.60    2.90
  -8  -1  -3  455.75   26.40
  -8  -1  -3  501.95   26.40
   8   1   3  487.45   25.40
   8   1   3  506.35   26.10
   8   1   3  454.55   25.70
   8   1   3  468.65   24.60
 -10  -1  -2  630.64   34.00
  10   1   2  669.43   34.10
  10   1   2  684.13   32.60
 -12  -1  -1    1.00    3.30
 -12  -1  -1    2.90    3.00
  12   1   1    3.60    3.30
  13  -1 -13    2.60    2.70
 -13   1  13    2.20    2.80
  11  -1 -12   52.69    8.50
  11  -1 -12   40.60    5.80
 -11   1  12   53.09    6.30
   9  -1 -11   60.19    8.50
   9  -1 -11   58.19    7.50
   9  -1 -11   66.29   10.10
  -9   1  11   57.19    7.90
  -9   1  11   59.69    6.20
   7  -1 -10  348.27   19.10
   7  -1 -10  340.97   18.20
   7  -1 -10  316.07   18.30
   7  -1 -10  323.67   20.70
  -7   1  10  350.06   17.60
  -7   1  10  339.97   17.70
   5  -1  -9  417.36   21.00
   5  -1  -9  429.16   20.50
  -5   1   9  389.06   20.00
  -5   1   9  388.26   20.10
   3  -1  -8 2649.43  125.29
   3  -1  -8 2739.13  124.99
   3  -1  -8 2728.53  125.29
  -3   1   8 2800.62  124.69
   1  -1  -7  461.15   22.70
   1  -1  -7  457.15   22.80
  -1   1   7  478.75   22.10
  -1  -1  -6   59.79    6.10
  -1  -1  -6   73.09    5.00
   1   1   6   65.89    4.70
   1   1   6   65.09    4.20
  -3  -1  -5  564.44   27.70
   3   1   5  581.24   27.00
   3   1   5  565.44   27.70
   3   1   5  579.34   27.70
  -5  -1  -4  199.28   12.10
   5   1   4  198.88   10.90
   5   1   4  211.98   11.80
   5   1   4  210.68   11.80
  -7  -1  -3    8.30    4.50
  -7  -1  -3   -3.30    4.80
   7   1   3    5.70    5.50
   7   1   3   -0.10    3.50
   7   1   3    8.70    3.40
   7   1   3    5.60    3.20
  -9  -1  -2  -19.60    7.10
  -9  -1  -2    4.90    4.70
   9   1   2    5.80    4.80
   9   1   2    3.00    6.00
   9   1   2    7.10    6.70
   9   1   2    8.60    4.30
 -11  -1  -1  150.28   11.20
  11   1   1  153.08   11.70
 -13  -1   0   -1.10    3.60
 -13  -1   0    2.50    2.50
  13   1   0    2.20    2.80
  12  -1 -12    3.50    3.60
  12  -1 -12   -0.20    3.70
 -12   1  12    1.40    3.20
  10  -1 -11   23.50    5.50
 -10   1  11   22.50    4.00
   8  -1 -10  116.09   10.20
   8  -1 -10  113.69   12.40
   8  -1 -10  101.99    9.50
   8  -1 -10  122.39   10.30
  -8   1  10  127.29    8.30
  -8   1  10  112.79    8.50
   6  -1  -9   35.60    5.00
   6  -1  -9   44.00    5.00
   6  -1  -9   35.90    7.20
  -6   1   9   36.80    4.20
  -6   1   9   33.20    4.80
   4  -1  -8   24.10    3.20
   4  -1  -8   25.00    3.50
   4  -1  -8   26.40    5.10
  -4   1   8   31.60    5.90
  -4   1   8   21.20    3.00
   2  -1  -7   21.00    3.30
   2  -1  -7   20.00    2.80
  -2   1   7   19.60    2.50
   0  -1  -6  309.77   16.00
   0  -1  -6  312.87   16.00
   0   1   6  322.57   15.40
   0   1   6  331.57   15.90
  -2  -1  -5  967.60   44.80
   2   1   5  913.61   44.50
   2   1   5  980.60   44.10
  -4  -1  -4  671.03   33.80
  -4  -1  -4  761.32   33.70
   4   1   4  693.23   33.60
   4   1   4  681.83   32.80
   4   1   4  703.13   33.60
  -6  -1  -3    6.40    3.40
  -6  -1  -3    9.90    5.60
   6   1   3    7.80    2.80
   6   1   3    7.80    3.50
   6   1   3   -0.70    5.50
   6   1   3    4.40    2.70
   6   1   3    8.70    3.20
  -8  -1  -2   26.50    5.80
  -8  -1  -2   43.10    6.90
   8   1   2   38.90    6.60
   8   1   2   29.50    5.10
   8   1   2   28.70    4.60
   8   1   2   26.80    5.20
 -10  -1  -1  149.79   12.50
  10   1   1  173.88   11.60
  10   1   1  181.38   12.90
 -12  -1   0    6.70    3.60
 -12  -1   0    1.00    3.70
  12   1   0    2.00    3.60
  13  -1 -12   28.40    4.10
  13  -1 -12   21.90    3.90
  11  -1 -11   44.30    7.40
  11  -1 -11   30.60    5.20
   9  -1 -10    3.70    5.50
   9  -1 -10    9.30    4.50
   9  -1 -10    3.70    5.40
  -9   1  10    2.70    3.90
  -9   1  10    7.00    3.00
   7  -1  -9  202.08   12.50
   7  -1  -9  221.58   16.20
   7  -1  -9  228.88   14.20
   7  -1  -9  227.38   13.40
   7  -1  -9  193.88   13.10
  -7   1   9  219.38   12.00
   5  -1  -8  340.17   17.50
   5  -1  -8  349.57   17.10
  -5   1   8  319.87   16.80
   3  -1  -7 1226.08   59.19
   3  -1  -7 1269.67   58.99
   3  -1  -7 1302.87   59.29
  -3   1   7 1302.27   58.79
   1  -1  -6  103.59    6.40
   1  -1  -6  103.19    6.20
  -1   1   6  103.79    5.70
  -1  -1  -5   39.70    3.50
   1   1   5   34.90    3.20
   1   1   5   36.50    2.70
  -3  -1  -4  342.27   17.80
  -3  -1  -4  364.46   17.70
   3   1   4  363.06   17.60
   3   1   4  348.17   16.90
  -5  -1  -3  474.75   24.50
   5   1   3  479.55   23.40
   5   1   3  484.95   24.20
   5   1   3  521.45   24.30
  -7  -1  -2   40.60    6.70
  -7  -1  -2   27.90    5.00
   7   1   2   32.20    6.10
   7   1   2   24.80    4.10
   7   1   2   39.10    5.60
   7   1   2   40.80    5.70
  -9  -1  -1  172.58   13.20
  -9  -1  -1  145.49   14.40
   9   1   1  207.68   14.00
   9   1   1  185.18   11.80
   9   1   1  167.88   12.90
   9   1   1  182.38   13.80
 -11  -1   0   43.70    6.30
  11   1   0   50.79    6.90
 -13  -1   1   13.50    3.20
 -13  -1   1    7.80    4.10
  13   1  -1    6.50    2.90
  12  -1 -11    4.10    3.80
  12  -1 -11   10.40    3.60
 -12   1  11    5.70    3.30
  10  -1 -10   94.29   10.90
 -10   1  10   93.69    7.50
   8  -1  -9  121.69   10.00
   8  -1  -9   82.89   12.20
   8  -1  -9  113.09    9.60
   8  -1  -9  106.79   10.20
   8  -1  -9  112.99    9.40
  -8   1   9  119.09    7.80
   6  -1  -8   43.40    4.60
   6  -1  -8   40.20    4.70
  -6   1   8   31.60    4.40
   4  -1  -7    2.80    1.70
   4  -1  -7    1.00    3.40
   4  -1  -7    3.30    1.70
   2  -1  -6  114.89    6.60
   2  -1  -6  115.29    6.60
  -2   1   6  110.39    6.10
   0  -1  -5  258.37   12.90
   0  -1  -5  265.07   13.20
   0   1   5  257.77   12.50
   0   1   5  261.57   13.00
  -2  -1  -4 3819.32  170.18
   2   1   4 3672.93  169.98
   2   1   4 3708.93  169.48
  -4  -1  -3   17.70    3.00
   4   1   3   22.70    3.20
   4   1   3   19.10    2.20
  -6  -1  -2   29.40    4.60
   6   1   2   31.50    4.50
   6   1   2   35.50    5.50
   6   1   2   28.40    4.40
  -8  -1  -1  132.19   11.90
  -8  -1  -1  136.49   11.50
   8   1   1  127.99    9.80
   8   1   1  143.79   10.70
   8   1   1  131.79   12.00
   8   1   1  140.69    9.50
 -10  -1   0  205.58   19.40
 -10  -1   0  217.58   15.10
  10   1   0  217.88   15.10
  10   1   0  222.48   13.60
 -12  -1   1    9.70    4.40
 -12  -1   1   18.60    4.30
  12   1  -1   14.70    4.20
  13  -1 -11   16.00    3.90
  13  -1 -11   30.30    4.80
  11  -1 -10 1006.90   49.30
 -11   1  10  979.00   47.10
   9  -1  -9  115.39   12.20
   9  -1  -9   98.09   10.40
   9  -1  -9  115.39   10.60
  -9   1   9  110.29    7.90
   7  -1  -8  353.86   22.00
   7  -1  -8  361.06   19.50
   7  -1  -8  359.06   18.80
   7  -1  -8  384.76   20.40
  -7   1   8  366.16   18.40
   5  -1  -7  189.78   10.00
   5  -1  -7  197.68   10.50
  -5   1   7  169.78    9.90
   3  -1  -6  478.55   23.90
   3  -1  -6  496.05   23.60
   3  -1  -6  520.45   24.10
   1  -1  -5  830.22   38.60
   1  -1  -5  874.61   39.00
  -1   1   5  796.72   38.40
  -1  -1  -4 1982.20   86.79
   1   1   4 1860.61   86.09
   1   1   4 1830.82   86.49
  -3  -1  -3 3508.35  163.88
  -3  -1  -3 3561.84  163.78
   3   1   3 3645.44  163.68
   3   1   3 3657.53  163.08
  -5  -1  -2    3.40    2.50
   5   1   2    4.20    1.60
   5   1   2   -1.30    1.60
   5   1   2    4.00    2.90
  -7  -1  -1    5.80    5.60
  -7  -1  -1   -4.40    3.20
   7   1   1    1.50    5.20
   7   1   1    9.20    3.20
   7   1   1    3.40    2.50
   7   1   1   -3.60    2.70
  -9  -1   0    5.10    5.10
  -9  -1   0    1.00    6.60
   9   1   0    5.40    3.90
   9   1   0   -2.60    5.10
   9   1   0    3.50    4.60
   9   1   0    2.10    4.70
 -11  -1   1   73.49    9.00
  11   1  -1   84.69    9.30
 -13  -1   2    9.50    3.10
 -13  -1   2    4.10    4.80
  13   1  -2    3.30    3.10
  12  -1 -10   78.39    8.80
  12  -1 -10   88.39    9.50
  10  -1  -9   -0.50    7.30
  10  -1  -9    5.30    5.10
 -10   1   9   -0.10    2.80
   8  -1  -8   67.69    7.40
   8  -1  -8   62.19    7.50
   8  -1  -8   69.39    9.20
   8  -1  -8   68.79    8.60
   8  -1  -8   57.49    7.70
  -8   1   8   68.99    5.90
   6  -1  -7   16.00    3.10
   6  -1  -7   16.10    2.80
  -6   1   7   17.30    2.90
   4  -1  -6  542.15   24.60
   4  -1  -6  527.75   25.00
   4  -1  -6  480.05   25.10
   2  -1  -5   -0.90    1.10
   2  -1  -5    0.60    1.20
   2  -1  -5   -1.40    1.30
   0  -1  -4   17.70    2.30
   0  -1  -4   20.90    2.20
   0   1   4   20.20    1.70
  -2  -1  -3  655.53   30.50
   2   1   3  628.24   29.80
   2   1   3  658.63   30.30
  -4  -1  -2   23.20    3.10
   4   1   2   25.20    3.00
   4   1   2   19.30    2.30
  -6  -1  -1   24.10    4.20
   6   1   1   19.80    3.20
   6   1   1   21.20    3.50
   6   1   1   24.80    4.10
  -8  -1   0  433.56   24.90
  -8  -1   0  415.46   24.10
   8   1   0  464.65   23.90
   8   1   0  458.35   23.30
   8   1   0  465.95   24.70
   8   1   0  458.35   23.00
 -10  -1   1  278.27   21.40
 -10  -1   1  281.77   18.00
  10   1  -1  251.37   17.70
  10   1  -1  289.17   18.60
  10   1  -1  285.17   16.30
  10   1  -1  319.77   18.10
 -12  -1   2    9.50    4.20
 -12  -1   2    4.60    4.70
  12   1  -2   11.00    4.10
  13  -1 -10   10.20    4.20
  13  -1 -10    5.40    3.30
 -13   1  10    6.90    4.40
  11  -1  -9  536.45   28.80
 -11   1   9  522.25   26.20
   9  -1  -8   71.99    8.60
   9  -1  -8   74.59    8.90
  -9   1   8   65.69    6.00
   7  -1  -7    2.20    6.20
   7  -1  -7    6.60    2.80
   7  -1  -7    8.50    2.90
  -7   1   7    4.00    2.20
   5  -1  -6   -1.20    1.70
   5  -1  -6    0.80    1.60
   3  -1  -5 2031.70   95.69
   3  -1  -5 2094.29   95.89
   3  -1  -5 2157.58   95.59
   1  -1  -4  979.90   45.30
   1  -1  -4  997.10   45.70
  -1  -1  -3 1665.33   74.99
   1   1   3 1680.53   74.69
   1   1   3 1555.74   74.29
  -3  -1  -2   28.90    3.00
  -3  -1  -2   29.60    2.90
   3   1   2   27.30    2.70
   3   1   2   21.30    2.00
  -5  -1  -1   13.20    2.70
   5   1   1    9.70    3.20
   5   1   1   11.10    2.50
   5   1   1    7.50    1.90
  -7  -1   0  116.89   11.70
  -7  -1   0  123.49    9.50
   7   1   0  128.99    8.60
   7   1   0  121.39    8.20
   7   1   0  107.99   11.20
   7   1   0  123.79    8.40
  -9  -1   1    8.10    5.20
  -9  -1   1   12.70    6.50
   9   1  -1    6.10    4.20
   9   1  -1    3.70    4.90
   9   1  -1   10.30    5.20
   9   1  -1   11.40    4.10
 -11  -1   2    1.30    4.50
  11   1  -2    2.70    4.70
 -13  -1   3   -1.90    2.80
  13   1  -3    3.40    3.20
  12  -1  -9    1.50    3.60
 -12   1   9    1.70    3.00
  10  -1  -8  517.95   28.10
  10  -1  -8  428.66   27.20
 -10   1   8  547.25   25.20
   8  -1  -7    9.20    3.70
   8  -1  -7   11.20    4.30
   8  -1  -7   11.60    6.60
   8  -1  -7    9.20    5.60
   8  -1  -7    6.30    4.60
  -8   1   7    9.70    2.60
   6  -1  -6  268.27   13.40
   6  -1  -6  262.27   14.10
  -6   1   6  257.97   13.20
   4  -1  -5 2909.11  126.29
   4  -1  -5 2859.51  125.89
   4  -1  -5 2520.95  126.29
   2  -1  -4  237.68   11.50
   2  -1  -4  239.38   11.80
   2  -1  -4  238.68   11.50
   0  -1  -3 1692.23   77.19
   0  -1  -3 1704.83   77.69
   0   1   3 1696.63   77.19
  -4  -1  -1   33.30    3.30
   4   1   1   31.00    2.50
   4   1   1   36.00    3.20
  -6  -1   0  203.08   11.60
   6   1   0  201.48   10.90
   6   1   0  187.98   11.20
   6   1   0  190.08   10.90
  -8  -1   1   11.30    5.80
  -8  -1   1    3.60    4.70
   8   1  -1    7.00    5.70
   8   1  -1    7.00    3.70
   8   1  -1    4.50    3.50
   8   1  -1    3.90    3.20
 -10  -1   2   33.50    6.80
 -10  -1   2   35.80    9.40
  10   1  -2   45.60    7.10
  10   1  -2   30.30    6.50
  10   1  -2   33.20    5.70
  10   1  -2   44.30    7.70
 -12  -1   3   12.40    4.30
 -12  -1   3    3.50    5.70
  12   1  -3    8.10    3.90
  13  -1  -9    3.50    3.00
  13  -1  -9    3.80    3.60
 -13   1   9   -3.80    4.10
  11  -1  -8  338.07   20.30
 -11   1   8  334.17   17.60
   9  -1  -7   27.10    5.50
   9  -1  -7   30.70    6.60
   9  -1  -7   45.00    6.40
  -9   1   7   30.60    4.80
   7  -1  -6   78.29    6.60
   7  -1  -6   85.59    6.20
  -7   1   6   83.59    5.70
   5  -1  -5 1296.37   67.19
   5  -1  -5 1536.85   66.69
   5  -1  -5 1478.45   65.99
   3  -1  -4  223.08   11.70
   3  -1  -4  236.98   11.40
   3  -1  -4  244.08   11.70
   1  -1  -3    7.00    1.10
   1  -1  -3    6.30    1.30
  -3  -1  -1 1317.67   60.99
  -3  -1  -1 1388.16   61.09
   3   1   1 1340.57   60.79
   3   1   1 1257.27   60.29
  -5  -1   0   63.09    5.10
   5   1   0   67.49    4.80
   5   1   0   67.59    4.90
  -7  -1   1  211.28   13.20
   7   1  -1  210.78   12.10
   7   1  -1  217.68   12.40
   7   1  -1  210.78   12.00
  -9  -1   2   26.90    7.70
  -9  -1   2   33.90    7.00
   9   1  -2   27.30    4.60
   9   1  -2   29.00    5.70
   9   1  -2   25.60    5.90
   9   1  -2   34.20    4.90
 -11  -1   3    7.60    5.00
  11   1  -3    8.70    4.80
 -13  -1   4   -0.40    3.00
  13   1  -4   -1.00    3.30
  12  -1  -8   -0.30    4.00
 -12   1   8    5.40    3.10
  10  -1  -7   77.89   11.40
  10  -1  -7   76.79   10.80
 -10   1   7   95.19    7.00
   8  -1  -6   48.40    7.90
   8  -1  -6   43.50    5.90
  -8   1   6   44.40    4.50
   6  -1  -5  294.87   14.50
  -6   1   5  290.87   14.50
   4  -1  -4   29.00    4.30
   4  -1  -4   36.50    2.70
   4  -1  -4   32.50    3.10
   2  -1  -3   18.80    1.90
   2  -1  -3   21.40    2.00
   0  -1  -2 1208.28   53.99
   0  -1  -2 1144.19   53.29
  -4  -1   0  161.48    9.20
   4   1   0  169.68    9.00
   4   1   0  171.58    8.80
  -6  -1   1    3.80    2.60
   6   1  -1    5.70    2.80
   6   1  -1    4.20    1.90
   6   1  -1    1.80    2.10
  -8  -1   2  155.18   12.30
  -8  -1   2  178.48   13.50
   8   1  -2  164.38   12.80
   8   1  -2  170.48   10.40
   8   1  -2  154.58   11.00
   8   1  -2  169.78   10.40
 -10  -1   3   30.20    6.40
 -10  -1   3   16.30    9.60
  10   1  -3   23.10    6.20
  10   1  -3   17.00    5.00
  10   1  -3   15.80    6.60
  10   1  -3    3.90    5.20
 -12  -1   4  116.79   10.30
  12   1  -4  130.69    9.90
  13  -1  -8   17.40    4.60
  13  -1  -8   16.20    4.10
 -13   1   8    4.90    4.50
  11  -1  -7  250.87   16.70
 -11   1   7  233.88   13.40
   9  -1  -6   -0.80    4.40
   9  -1  -6    8.00    5.00
  -9   1   6   -1.40    2.40
   7  -1  -5    1.30    2.40
   7  -1  -5    0.30    2.50
  -7   1   5    4.50    2.10
   5  -1  -4  493.55   23.80
   5  -1  -4  524.55   24.50
   3  -1  -3  551.14   25.40
   3  -1  -3  568.44   25.80
   3  -1  -3  533.35   26.00
   1  -1  -2   44.90    3.00
  -1  -1  -1  467.05   22.90
  -1  -1  -1  522.15   23.40
   1   1   1  496.35   23.00
   1   1   1  502.95   22.70
  -3  -1   0  613.34   28.00
   3   1   0  595.64   28.00
   3   1   0  576.14   27.70
  -5  -1   1  132.49    7.80
   5   1  -1  121.99    7.30
   5   1  -1  119.89    7.20
  -7  -1   2  102.89    8.30
   7   1  -2  105.39    7.80
   7   1  -2  113.19    7.40
   7   1  -2  112.69    7.70
  -9  -1   3  119.59   12.40
  -9  -1   3  109.79   12.40
   9   1  -3  121.19    9.00
   9   1  -3  107.09   10.10
   9   1  -3  114.19   11.00
   9   1  -3  115.99    8.90
 -11  -1   4   60.19    8.10
  11   1  -4   63.29    8.70
 -13  -1   5    4.50    3.60
  13   1  -5    3.30    3.40
  13   1  -5   13.60    4.40
  12  -1  -7  247.08   15.60
 -12   1   7  232.18   13.20
 -10   1   6   23.60    3.70
   8  -1  -5    7.90    3.70
   8  -1  -5   12.10    4.90
  -8   1   5   10.30    2.50
   6  -1  -4 1414.06   64.99
   6  -1  -4 1468.05   65.89
  -6   1   4 1374.66   65.09
   4  -1  -3  173.68    8.90
   4  -1  -3  171.18    8.40
   2  -1  -2  344.97   16.30
   0  -1  -1  785.02   36.20
  -4  -1   1  595.74   27.50
   4   1  -1  565.24   27.20
   4   1  -1  561.34   27.00
  -6  -1   2 1193.28   54.69
   6   1  -2 1167.68   53.89
   6   1  -2 1171.28   53.99
   6   1  -2 1085.49   53.79
  -8  -1   3   62.19    8.60
  -8  -1   3   62.99   10.50
   8   1  -3   65.59    5.90
   8   1  -3   61.39    9.50
   8   1  -3   60.19    6.30
   8   1  -3   57.89    6.80
 -10  -1   4   12.00    9.70
 -10  -1   4    8.10    5.60
  10   1  -4    3.20    4.90
  10   1  -4   14.00    5.10
  10   1  -4    2.70    5.30
 -12  -1   5  107.09   10.00
  12   1  -5  113.49    9.40
  13  -1  -7    5.20    3.50
 -11   1   6   15.10    3.30
   9  -1  -5   42.70    5.90
   9  -1  -5   33.90    6.60
  -9   1   5   40.80    4.60
   7  -1  -4  345.17   17.20
   7  -1  -4  365.46   18.20
  -7   1   4  348.07   17.30
   5  -1  -3  494.05   22.60
   5  -1  -3  473.15   23.70
   3  -1  -2  791.42   36.80
   3  -1  -2  811.22   37.60
   3  -1  -2  820.82   37.30
   1  -1  -1  343.27   16.10
  -1  -1   0    0.30    1.10
  -1  -1   0    2.90    0.90
   1   1   0    2.40    0.60
   1   1   0    2.60    0.30
  -3  -1   1   51.19    3.60
   3   1  -1   52.19    3.60
   3   1  -1   51.29    3.20
  -5  -1   2    2.80    2.10
   5   1  -2    6.20    1.80
   5   1  -2    2.80    1.80
  -7  -1   3   79.59    7.40
   7   1  -3   82.89    6.00
   7   1  -3   83.29    6.40
   7   1  -3   64.49    6.30
  -9  -1   4   64.69    9.80
  -9  -1   4   42.60    8.30
   9   1  -4   55.69    8.10
   9   1  -4   54.09    6.90
   9   1  -4   57.19    6.60
   9   1  -4   67.49    9.40
 -11  -1   5   20.70   13.40
 -11  -1   5   22.40    5.90
  11   1  -5   17.30    5.10
 -13  -1   6   60.59    6.80
  13   1  -6   56.89    9.00
  13   1  -6   65.59    6.60
  12  -1  -6   -1.80    3.90
 -12   1   6    1.20    3.10
 -10   1   5    1.00    2.50
   8  -1  -4   30.10    4.50
  -8   1   4   29.20    3.70
   6  -1  -3 2339.77  104.09
   6  -1  -3 2200.88  102.39
  -6   1   3 2215.48  102.69
   4  -1  -2  473.35   23.50
   4  -1  -2  483.75   22.50
   4  -1  -2  512.35   23.10
   2  -1  -1    6.60    1.10
   2  -1  -1    6.40    1.30
  -2   1   1    6.60    0.60
   0  -1   0    0.00    0.90
  -2  -1   1    6.20    1.40
   2   1  -1    6.10    0.90
   2   1  -1    8.30    1.50
  -4  -1   2  452.25   21.80
   4   1  -2  441.16   21.20
   4   1  -2  445.16   21.40
  -6  -1   3 2186.38   98.39
   6   1  -3 2065.89   97.29
   6   1  -3 2089.19   97.39
   6   1  -3 2133.69   97.49
  -8  -1   4   35.10    7.70
  -8  -1   4   22.90    5.70
   8   1  -4   35.10    4.80
   8   1  -4   41.30    6.10
   8   1  -4   32.00    6.80
   8   1  -4   29.20    4.20
 -10  -1   5   14.00    8.20
 -10  -1   5   -0.20   10.30
 -10  -1   5    3.10    5.70
  10   1  -5   -5.50    4.60
  10   1  -5    7.90    5.00
  10   1  -5    8.10    5.10
 -12  -1   6    4.50    4.30
  12   1  -6    2.20    3.70
  13  -1  -6   60.29    7.20
 -11   1   5   34.10    5.00
   9  -1  -4   45.70    6.50
  -9   1   4   55.19    5.00
   7  -1  -3   83.19    7.00
   7  -1  -3   73.69    6.00
  -7   1   3   82.79    5.40
   5  -1  -2    5.50    1.20
   5  -1  -2    6.60    2.00
  -5   1   2    1.50    5.40
   3  -1  -1   56.19    3.20
   3  -1  -1   54.39    3.80
   1  -1   0    0.90    0.80
   1  -1   0    2.00    0.80
  -1   1   0    2.60    0.50
  -1  -1   1  343.17   15.80
   1   1  -1  321.27   15.40
   1   1  -1  353.06   15.40
   1   1  -1  332.77   15.80
  -3  -1   2  764.82   34.10
  -3  -1   2  772.12   35.10
   3   1  -2  717.43   34.50
   3   1  -2  747.13   34.90
  -5  -1   3  459.55   22.60
   5   1  -3  457.75   21.90
   5   1  -3  437.86   21.70
  -7  -1   4  339.77   18.80
   7   1  -4  332.67   17.20
   7   1  -4  326.87   17.30
   7   1  -4  341.67   17.60
  -9  -1   5   45.70    7.90
  -9  -1   5   46.40    8.70
   9   1  -5   33.70    6.70
   9   1  -5   43.10    6.40
   9   1  -5   37.40    6.00
 -11  -1   6   15.40    5.90
  11   1  -6   17.80    4.90
 -13  -1   7    6.70    3.80
  13   1  -7    7.50    3.60
  12  -1  -5  103.39   10.30
 -12   1   5  105.79    7.90
 -10   1   4    7.50    2.80
   8  -1  -3   58.09    7.20
   8  -1  -3   57.09    6.40
  -8   1   3   69.39    5.10
   6  -1  -2 1227.28   56.09
   6  -1  -2 1181.28   54.39
  -6   1   2 1167.48   54.79
   4  -1  -1  616.24   29.80
   4  -1  -1  620.34   28.60
   4  -1  -1  652.93   29.20
   0  -1   1  732.73   34.00
   0  -1   1  832.02   34.30
   0   1  -1  683.83   33.80
   0   1  -1  737.63   34.10
  -2  -1   2  352.56   15.70
  -2  -1   2  350.46   16.50
   2   1  -2  327.27   15.90
   2   1  -2  349.37   16.40
  -4  -1   3  157.98    8.80
   4   1  -3  154.68    8.10
   4   1  -3  156.18    8.30
  -6  -1   4 1317.57   61.19
   6   1  -4 1250.17   59.99
   6   1  -4 1299.97   60.09
   6   1  -4 1306.47   60.19
  -8  -1   5   12.00    5.00
  -8  -1   5    8.70    6.70
   8   1  -5   11.70    3.60
   8   1  -5    9.00    5.60
   8   1  -5    7.30    3.00
 -10  -1   6   20.30    6.10
 -10  -1   6   18.00   11.50
  10   1  -6   17.90    5.10
  10   1  -6   18.30    5.50
  10   1  -6   23.20    5.70
 -12  -1   7  219.28   14.60
  12   1  -7  197.58   21.80
  12   1  -7  231.08   13.60
  13  -1  -5   -0.40    3.00
 -11   1   4   41.70   11.30
 -11   1   4   56.59    5.90
   9  -1  -3   79.39   12.80
  -9   1   3  125.09    7.50
   7  -1  -2  127.69    8.70
   7  -1  -2  127.99    7.70
  -7   1   2  116.89    7.10
   5  -1  -1  126.29    7.70
   5  -1  -1  126.19    6.20
  -5   1   1  127.79    9.80
   3  -1   0  615.64   28.60
   3  -1   0  629.34   29.20
   1  -1   1  463.25   22.40
   1  -1   1  499.85   22.30
   1  -1   1  489.65   22.50
  -1   1  -1  493.55   22.20
  -1  -1   2   39.80    2.70
  -1  -1   2   42.30    2.20
   1   1  -2   41.20    2.60
  -3  -1   3  535.45   25.70
  -3  -1   3  560.84   24.70
   3   1  -3  542.55   25.40
   3   1  -3  524.15   25.10
  -5  -1   4  424.06   21.90
   5   1  -4  441.56   21.20
   5   1  -4  443.06   21.10
  -7  -1   5    0.90    3.70
   7   1  -5    3.90    3.00
   7   1  -5    2.00    2.10
  -9  -1   6   -0.30    6.10
  -9  -1   6    5.10    7.30
   9   1  -6    5.80    5.00
   9   1  -6    0.40    4.10
   9   1  -6   -0.30    3.30
 -11  -1   7  214.68   15.30
  11   1  -7  215.78   14.10
 -13  -1   8   10.90    3.90
  13   1  -8   17.90    3.80
 -12   1   4  130.49    8.90
 -12   1   4  128.49   16.70
  10  -1  -3   -0.40    8.20
 -10   1   3  -19.30   11.40
   8  -1  -2  160.48   11.30
   8  -1  -2  147.19   14.50
  -8   1   2  176.08    9.30
   6  -1  -1   -0.40    1.90
   6  -1  -1    2.20    1.80
  -6   1   1    2.40    1.70
   4  -1   0  175.58    9.40
   4  -1   0  178.28    8.50
  -4   1   0  167.38   10.40
   0  -1   2 1129.79   51.39
   0  -1   2 1138.59   51.59
   0   1  -2 1131.69   51.59
  -2  -1   3   22.60    1.50
  -2  -1   3   21.60    2.40
   2   1  -3   22.40    1.90
  -4  -1   4   32.90    2.20
  -4  -1   4   33.30    3.60
   4   1  -4   29.50    2.80
  -6  -1   5  258.67   14.40
  -6  -1   5  241.38   12.30
   6   1  -5  260.77   13.30
   6   1  -5  253.37   13.50
  -8  -1   6   41.00    7.60
  -8  -1   6   36.40    7.10
  -8  -1   6   32.40    6.20
   8   1  -6   33.40    6.50
   8   1  -6   40.00    5.90
   8   1  -6   42.70    4.90
 -10  -1   7   80.79   10.70
  10   1  -7   75.19    8.80
  10   1  -7   80.99    9.50
 -12  -1   8    7.10    4.60
  12   1  -8    3.30    3.70
  13  -1  -4   -0.80    3.20
 -11   1   3   -7.30    9.50
 -11   1   3    0.40    2.90
   9  -1  -2   25.90    5.10
   9  -1  -2   29.00    7.20
  -9   1   2   24.40    4.00
   7  -1  -1  207.88   11.50
   7  -1  -1  217.08   12.80
  -7   1   1  218.98   11.20
   5  -1   0   63.59    3.50
   5  -1   0   68.49    4.10
   5  -1   0   73.59    5.30
  -5   1   0   65.69    8.20
   3  -1   1 1330.47   61.59
   3  -1   1 1354.76   61.79
  -1   1  -2 9999.00  452.15
  -1  -1   3    9.00    1.10
  -1  -1   3   10.20    1.00
  -1  -1   3    8.40    1.50
   1   1  -3    7.80    1.20
  -3  -1   4  233.68   10.90
  -3  -1   4  232.48   11.90
   3   1  -4  223.78   11.30
  -5  -1   5 1250.27   61.99
  -5  -1   5 1333.87   60.49
   5   1  -5 1387.86   61.39
  -7  -1   6   79.59    8.00
  -7  -1   6   84.99    5.50
  -7  -1   6   71.69    7.90
   7   1  -6   79.29    6.60
   7   1  -6   84.69    6.00
  -9  -1   7   28.70    9.30
  -9  -1   7   21.40    6.90
   9   1  -7   24.10    5.80
   9   1  -7   25.80    4.20
   9   1  -7   23.40    4.80
 -11  -1   8  320.77   19.90
  11   1  -8  325.67   18.40
 -13  -1   9    4.40    3.70
  13   1  -9   -2.60    3.80
 -12   1   3   15.00    4.10
 -12   1   3   11.90    8.90
  10  -1  -2   23.20    6.90
 -10   1   2   39.90    4.90
 -10   1   2   27.40   10.40
   8  -1  -1    2.70    3.20
   8  -1  -1    1.20    6.60
  -8   1   1    2.50    2.10
   6  -1   0  207.48   11.50
   6  -1   0  189.28    9.90
  -6   1   0  194.58   10.10
   4  -1   1   35.20    3.50
   4  -1   1   31.70    2.00
   4  -1   1   33.50    3.10
   4  -1   1   33.50    1.90
  -4   1  -1   28.30    4.80
   0  -1   3 1711.03   79.19
   0  -1   3 1762.12   79.39
   0   1  -3 1763.92   79.39
  -2  -1   4  247.48   11.20
  -2  -1   4  234.08   12.00
   2   1  -4  226.18   11.40
  -4  -1   5 2638.44  119.29
  -4  -1   5 2619.14  120.69
   4   1  -5 2625.64  119.99
  -6  -1   6  239.18   12.00
  -6  -1   6  238.68   14.40
   6   1  -6  261.47   12.90
   6   1  -6  233.18   13.00
  -8  -1   7   12.80    6.90
  -8  -1   7   10.40    5.10
  -8  -1   7    3.10    6.90
   8   1  -7   10.80    3.20
   8   1  -7    5.30    3.70
   8   1  -7   15.10    5.50
 -10  -1   8  522.05   28.00
  10   1  -8  479.15   25.90
  10   1  -8  483.95   26.30
 -12  -1   9    1.00    4.50
  12   1  -9   -4.20    3.50
  13  -1  -3    1.10    2.80
  13  -1  -3   -7.30    4.90
 -13   1   3   13.70    8.00
 -11   1   2    1.80    8.90
 -11   1   2    1.10    3.10
   9  -1  -1    5.60    6.40
   9  -1  -1   11.40    4.60
  -9   1   1   10.50    2.70
  -9   1   1   26.00   10.60
   7  -1   0  126.99    9.30
  -7   1   0  130.89    7.50
   5  -1   1   13.40    1.70
   5  -1   1    8.60    2.30
   5  -1   1   10.10    1.30
   5  -1   1    8.00    1.90
  -5   1  -1    6.80    2.10
  -5   1  -1   13.10    4.90
   3  -1   2   29.00    2.90
   3  -1   2   22.40    2.60
   1  -1   3 1642.74   71.99
   1  -1   3 1612.74   71.89
  -1   1  -3 1474.55   71.69
  -1  -1   4  981.30   45.50
  -1  -1   4  984.10   46.20
  -1  -1   4 1027.80   45.60
   1   1  -4  997.00   45.80
  -3  -1   5 2049.40   95.39
  -3  -1   5 2160.78   94.39
   3   1  -5 2014.90   94.79
  -5  -1   6   -0.60    1.20
  -5  -1   6    2.50    3.10
   5   1  -6    0.50    2.70
   5   1  -6    1.30    1.50
  -7  -1   7    0.00    4.40
  -7  -1   7   -0.60    4.10
  -7  -1   7    3.20    2.30
   7   1  -7   10.10    5.20
   7   1  -7    0.30    3.10
   7   1  -7    3.70    2.30
  -9  -1   8   68.29   12.40
  -9  -1   8   69.99   11.10
   9   1  -8   73.49    7.30
   9   1  -8   72.49    9.00
   9   1  -8   66.99    8.30
 -11  -1   9  485.05   27.60
  11   1  -9  512.85   26.10
 -13  -1  10    4.50    3.70
 -13  -1  10   -1.10    3.50
 -12   1   2   -0.10    8.00
  10  -1  -1  251.47   17.50
  10  -1  -1  264.57   18.50
 -10   1   1  252.47   21.60
 -10   1   1  286.47   14.40
   8  -1   0  485.75   24.30
   8  -1   0  391.16   24.40
  -8   1   0  450.45   21.70
  -8   1   0  459.75   30.00
   6  -1   1   18.00    3.20
  -6   1  -1   19.60    3.20
   4  -1   2   28.60    3.30
   4  -1   2   23.60    2.20
   4  -1   2   22.30    2.80
   2  -1   3  619.24   28.60
   2  -1   3  604.74   28.60
   0  -1   4   19.00    1.90
   0  -1   4   20.80    2.00
   0   1  -4   19.20    1.80
  -2  -1   5   -0.10    0.90
  -2  -1   5   -0.20    1.40
   2   1  -5    1.40    1.10
  -4  -1   6  509.75   23.40
  -4  -1   6  497.75   24.70
   4   1  -6  490.75   23.90
  -6  -1   7   15.40    4.00
  -6  -1   7   14.90    4.20
  -6  -1   7   11.80    2.20
   6   1  -7   11.80    2.50
   6   1  -7   13.10    3.20
  -8  -1   8   52.69    8.30
  -8  -1   8   58.89    8.00
  -8  -1   8   45.20    8.70
   8   1  -8   68.09    8.90
   8   1  -8   53.99    5.90
   8   1  -8   63.59    6.70
 -10  -1   9    0.00    6.00
  10   1  -9    2.70    4.10
  10   1  -9    8.90    5.70
 -12  -1  10   72.49    8.80
  12   1 -10   66.29    7.70
  13  -1  -2    3.00    3.00
 -13   1   2    8.10    7.00
 -11   1   1   71.79    6.80
 -11   1   1   65.39   10.60
   9  -1   0   -0.50    6.50
   9  -1   0    3.70    4.20
  -9   1   0    0.60    2.30
  -9   1   0    9.20   10.70
   7  -1   1   -1.10    2.60
   7  -1   1   -8.70    7.90
  -7   1  -1   -1.10    1.80
   5  -1   2    3.00    2.20
   5  -1   2    3.20    1.60
   5  -1   2    0.60    2.00
  -5   1  -2    1.60    1.90
  -5   1  -2    4.60    5.80
   3  -1   3 3507.45  162.78
   3  -1   3 3641.54  162.68
   1  -1   4 1926.51   85.49
   1  -1   4 2086.59   85.59
  -1   1  -4 1822.12   85.29
  -1   1  -4 1668.93   84.79
  -1  -1   5  871.41   40.90
  -1  -1   5  937.31   41.00
   1   1  -5  866.31   41.10
  -3  -1   6  468.55   23.90
  -3  -1   6  511.75   22.80
   3   1  -6  484.15   23.20
  -5  -1   7  172.38    8.90
  -5  -1   7  176.68   11.10
   5   1  -7  169.08    9.80
   5   1  -7  170.58    9.50
  -7  -1   8  334.87   21.10
  -7  -1   8  327.17   16.40
  -7  -1   8  344.77   19.80
  -7  -1   8  343.77   17.60
   7   1  -8  309.87   16.90
   7   1  -8  305.87   18.70
   7   1  -8  333.57   17.30
  -9  -1   9  110.99   13.00
   9   1  -9  112.09    9.10
   9   1  -9   97.79    9.80
 -11  -1  10  896.91   44.80
  11   1 -10  876.51   43.20
 -13  -1  11   20.60    4.50
 -13  -1  11   19.70    4.10
 -12   1   1   13.90    7.60
 -10   1   0  219.98   12.50
 -10   1   0  243.98   19.10
   8  -1   1  147.99   13.20
   8  -1   1  152.58   11.40
  -8   1  -1  143.29    8.50
  -8   1  -1  141.69   18.90
   6  -1   2   31.60    5.10
  -6   1  -2   37.50    3.80
   4  -1   3   16.20    2.50
   4  -1   3   20.50    2.60
  -4   1  -3   15.10    2.20
   2  -1   4 3787.22  166.08
   2  -1   4 3518.25  166.08
   0  -1   5  268.87   13.00
   0  -1   5  276.17   13.10
   0   1  -5  265.37   13.10
  -2  -1   6  113.39    5.80
  -2  -1   6  106.09    6.80
   2   1  -6  106.29    6.10
  -4  -1   7    1.20    2.70
   4   1  -7    0.20    1.50
  -6  -1   8   35.40    6.00
  -6  -1   8   30.40    5.30
  -6  -1   8   34.80    3.80
   6   1  -8   28.30    4.90
   6   1  -8   34.70    4.10
  -8  -1   9  114.29   15.10
  -8  -1   9   95.09   13.20
  -8  -1   9  115.79    9.60
   8   1  -9  101.89    8.50
   8   1  -9   97.89    8.10
   8   1  -9   93.59    9.80
 -10  -1  10   87.59   11.50
  10   1 -10   95.89    9.10
 -12  -1  11   11.50    4.10
 -12  -1  11   12.80    4.80
  12   1 -11    8.40    4.30
  13  -1  -1    7.30    3.20
 -13   1   1    7.00    6.40
 -11   1   0   54.09    7.00
 -11   1   0   51.19    9.80
   9  -1   1  172.28   13.40
   9  -1   1  189.68   14.30
  -9   1  -1  123.69   18.60
  -9   1  -1  181.38   10.10
   7  -1   2   28.50    4.60
   7  -1   2   35.30    6.60
  -7   1  -2   27.00   19.10
  -7   1  -2   40.40    4.10
   5  -1   3  476.65   23.40
   5  -1   3  482.25   23.00
   5  -1   3  460.75   22.00
  -5   1  -3  443.06   25.50
  -5   1  -3  469.65   22.30
   3  -1   4  342.37   17.20
   3  -1   4  352.36   17.10
   1  -1   5   38.10    2.90
   1  -1   5   33.40    2.90
  -1   1  -5   29.90    2.60
  -1   1  -5   31.10    2.10
  -1  -1   6  100.69    5.50
  -1  -1   6  102.09    5.50
   1   1  -6   95.69    5.60
  -3  -1   7 1308.27   57.89
  -3  -1   7 1260.67   59.19
   3   1  -7 1214.08   58.29
  -5  -1   8  319.57   15.10
  -5  -1   8  300.97   17.10
  -5  -1   8  305.67   16.10
   5   1  -8  312.07   15.70
   5   1  -8  294.17   15.60
  -7  -1   9  222.08   12.50
  -7  -1   9  198.88   15.10
  -7  -1   9  221.58   16.60
  -7  -1   9  201.58   11.20
   7   1  -9  187.88   11.60
   7   1  -9  198.68   11.90
   7   1  -9  193.88   13.40
  -9  -1  10   14.40    7.00
   9   1 -10    6.80    4.40
   9   1 -10    8.00    4.60
 -11  -1  11   28.50    6.40
  11   1 -11   32.50    5.30
 -13  -1  12   19.70    3.80
 -12   1   0    7.20    6.80
  10  -1   1  177.78   14.50
 -10   1  -1  165.28   16.90
 -10   1  -1  176.28   10.50
   8  -1   2   25.90    6.70
   8  -1   2   21.70    4.80
  -8   1  -2   25.80    3.90
  -8   1  -2   15.60   11.10
   6  -1   3    3.60    2.40
   6  -1   3    4.10    2.80
  -6   1  -3    4.40    1.90
   4  -1   4  706.13   33.40
   4  -1   4  706.83   33.10
  -4   1  -4  675.93   32.40
   2  -1   5  938.81   44.60
   2  -1   5  978.30   44.50
   0  -1   6  335.97   16.00
   0  -1   6  341.37   16.10
   0   1  -6  329.57   16.10
   0   1  -6  322.07   15.70
  -2  -1   7   21.60    2.60
  -2  -1   7   20.20    2.40
   2   1  -7   18.60    2.60
  -4  -1   8   22.60    2.80
  -4  -1   8   19.50    4.20
   4   1  -8   21.10    2.90
   4   1  -8   18.70    2.90
  -6  -1   9   38.70    5.10
  -6  -1   9   25.30    5.70
  -6  -1   9   31.70    4.10
   6   1  -9   35.60    5.10
   6   1  -9   33.90    4.40
   6   1  -9   32.70    5.60
  -8  -1  10   83.19   13.30
  -8  -1  10  124.49    9.90
  -8  -1  10   82.09   15.40
   8   1 -10  114.49    9.90
   8   1 -10  115.99    8.80
 -10  -1  11   32.80    6.80
  10   1 -11   13.70    4.90
 -12  -1  12   -1.60    3.70
 -12  -1  12   -2.70    4.40
  13  -1   0    0.20    2.60
 -11   1  -1  138.79   13.50
   9  -1   2    6.50    6.30
   9  -1   2    2.10    5.30
  -9   1  -2    5.20    2.90
  -9   1  -2   10.10    9.20
   7  -1   3    1.90    3.40
   7  -1   3    5.60    5.80
  -7   1  -3    2.80   10.90
  -7   1  -3    7.40    2.30
   5  -1   4  198.98   10.60
   5  -1   4  220.28   12.00
   5  -1   4  222.08   11.60
  -5   1  -4  183.68   14.80
  -5   1  -4  191.48   10.60
   3  -1   5  594.04   27.80
   3  -1   5  589.84   27.70
  -3   1  -5  551.54   27.10
   1  -1   6   71.99    4.60
   1  -1   6   70.49    4.60
  -1   1  -6   65.19    3.80
  -1   1  -6   64.79    4.40
  -1  -1   7  483.35   22.80
  -1  -1   7  468.55   22.70
   1   1  -7  488.45   23.00
  -3  -1   8 2733.93  120.99
  -3  -1   8 2616.34  122.39
   3   1  -8 2714.13  121.39
   3   1  -8 2545.05  120.99
  -5  -1   9  373.36   21.00
  -5  -1   9  401.36   18.80
  -5  -1   9  384.06   19.70
   5   1  -9  380.26   19.10
   5   1  -9  379.76   19.40
  -7  -1  10  334.67   17.50
  -7  -1  10  299.97   21.50
  -7  -1  10  330.67   21.30
  -7  -1  10  325.67   16.60
   7   1 -10  332.97   17.40
   7   1 -10  300.37   16.80
   7   1 -10  312.67   18.30
  -9  -1  11   47.10    8.30
   9   1 -11   56.29    8.30
   9   1 -11   48.90    6.50
 -11  -1  12   51.49    6.20
 -11  -1  12   48.00    7.30
 -13  -1  13    6.10    3.40
  13   1 -13    0.10    3.20
 -12   1  -1    0.70    5.80
  10  -1   2  694.93   34.70
 -10   1  -2  679.73   36.40
 -10   1  -2  674.63   32.70
   8  -1   3  495.35   26.70
   8  -1   3  507.55   26.80
  -8   1  -3  467.35   29.80
  -8   1  -3  484.55   23.80
   6  -1   4    1.10    3.10
   6  -1   4    0.40    5.60
   6  -1   4    5.30    3.10
  -6   1  -4   -1.50    1.90
  -6   1  -4   -6.80   12.60
   4  -1   5   83.59    6.20
   4  -1   5   87.89    6.10
  -4   1  -5   81.79    5.50
   2  -1   6   25.40    3.00
   2  -1   6   23.60    3.10
  -2   1  -6   17.80    3.00
   0  -1   7  861.11   39.10
   0  -1   7  880.21   39.10
   0   1  -7  777.42   38.70
   0   1  -7  836.72   39.20
  -2  -1   8  266.77   13.50
  -2  -1   8  275.47   13.50
   2   1  -8  271.37   13.80
  -4  -1   9  125.09    6.80
  -4  -1   9  108.49    8.40
  -4  -1   9  107.29    9.00
   4   1  -9  115.49    7.40
   4   1  -9  112.59    7.20
  -6  -1  10   29.00    8.10
  -6  -1  10   32.80    4.00
  -6  -1  10   36.70    5.10
  -6  -1  10   31.50    7.10
   6   1 -10   38.40    5.70
   6   1 -10   30.80    5.50
   6   1 -10   37.50    4.90
  -8  -1  11   60.69    9.10
  -8  -1  11   56.19    8.90
   8   1 -11   49.90    6.70
   8   1 -11   36.40    6.10
 -10  -1  12   22.40    6.80
  10   1 -12   18.50    5.10
 -12  -1  13   50.39    6.50
  12   1 -13   61.39    8.10
 -11   1  -2  206.78   16.10
   9  -1   3    8.60    6.30
   9  -1   3    5.10    7.50
  -9   1  -3    9.60    8.70
  -9   1  -3    5.30    3.30
   7  -1   4   -0.20    5.60
   7  -1   4   -4.30    4.00
  -7   1  -4    9.30    9.20
  -7   1  -4   -0.50    2.30
   5  -1   5   16.80    3.40
   5  -1   5   20.20    3.50
   5  -1   5    6.70    5.70
  -5   1  -5   18.50    2.80
   3  -1   6  289.67   14.60
   3  -1   6  292.57   14.80
  -3   1  -6  267.97   13.90
   1  -1   7  689.93   32.40
   1  -1   7  697.73   32.40
  -1   1  -7  675.93   31.60
  -1   1  -7  676.43   32.00
  -1  -1   8   91.79    5.90
  -1  -1   8  102.19    6.00
   1   1  -8   96.19    6.20
   1   1  -8   96.99    5.80
   1   1  -8  102.49    6.30
  -3  -1   9   -4.10    1.80
  -3  -1   9    0.60    3.40
  -3  -1   9   -0.30    1.60
   3   1  -9   -1.70    2.30
   3   1  -9   -2.10    1.60
  -5  -1  10   32.90    4.70
  -5  -1  10   21.50    3.00
  -5  -1  10   22.20    6.30
  -5  -1  10   29.40    6.40
   5   1 -10   14.30    3.50
   5   1 -10   26.30    4.00
   5   1 -10   21.40    5.60
  -7  -1  11 1955.00   90.59
  -7  -1  11 1844.32   93.59
  -7  -1  11 2008.70   91.19
   7   1 -11 1980.10   92.09
   7   1 -11 2036.00   91.89
  -9  -1  12   93.99   12.50
   9   1 -12   79.49    9.50
   9   1 -12   85.59   10.40
 -11  -1  13   26.90    4.90
 -12   1  -2    6.30    5.30
  10  -1   3  451.25   24.70
 -10   1  -3  460.85   26.60
   8  -1   4  111.69   11.50
   8  -1   4  137.99   12.40
  -8   1  -4  114.09    7.80
  -8   1  -4  112.89   16.00
   6  -1   5   72.39   10.50
   6  -1   5   64.29    7.70
   6  -1   5   86.59    7.30
  -6   1  -5   70.39    5.40
  -6   1  -5   73.79   12.40
   4  -1   6   87.99   10.00
   4  -1   6   98.29    6.90
   4  -1   6   90.29    7.00
  -4   1  -6   95.39    6.10
   2  -1   7  390.06   19.40
   2  -1   7  408.46   19.30
  -2   1  -7  372.46   18.70
   0  -1   8  530.85   24.90
   0  -1   8  541.95   24.90
   0   1  -8  527.55   25.10
   0   1  -8  504.75   24.60
   0   1  -8  494.75   24.50
  -2  -1   9  244.48   13.40
  -2  -1   9  253.67   12.60
  -2  -1   9  241.38   12.70
   2   1  -9  255.87   13.10
   2   1  -9  246.88   12.70
   2   1  -9  236.48   12.60
  -4  -1  10    3.10    3.60
  -4  -1  10    5.20    2.10
   4   1 -10    2.10    2.10
   4   1 -10   -0.40    2.60
  -6  -1  11  552.14   28.30
  -6  -1  11  522.35   26.70
  -6  -1  11  478.15   29.80
  -6  -1  11  518.15   25.90
  -6  -1  11  541.45   30.20
   6   1 -11  542.55   27.60
   6   1 -11  534.95   25.90
   6   1 -11  551.54   26.90
  -8  -1  12  317.27   20.70
  -8  -1  12  279.77   17.90
  -8  -1  12  301.27   17.40
   8   1 -12  280.97   17.30
   8   1 -12  303.47   17.90
 -10  -1  13    7.50    6.20
 -10  -1  13    7.30    4.30
 -12  -1  14   54.19    5.90
  12   1 -14   62.59    7.20
  12   1 -14   56.69    7.10
 -11   1  -3   20.70    6.10
   9  -1   4   81.69   11.30
  -9   1  -4   94.19    8.20
  -9   1  -4  101.89   13.70
   7  -1   5  219.48   14.50
   7  -1   5  195.48   14.90
   7  -1   5  183.18   17.20
  -7   1  -5  210.18   11.30
  -7   1  -5  205.38   18.00
   5  -1   6  217.28   14.70
   5  -1   6  211.58   12.70
   5  -1   6  219.38   13.00
  -5   1  -6  183.28   19.70
  -5   1  -6  218.58   11.40
   3  -1   7   16.20    3.00
   3  -1   7   13.40    2.70
   3  -1   7   16.30    4.90
  -3   1  -7   16.90    2.50
   1  -1   8   38.80    5.10
   1  -1   8   38.40    4.00
   1  -1   8   39.00    3.90
  -1   1  -8   37.90    3.80
  -1  -1   9    5.10    3.60
  -1  -1   9    8.70    2.30
  -1  -1   9    3.20    1.90
   1   1  -9    6.10    2.20
   1   1  -9    1.10    2.10
   1   1  -9    8.60    2.10
  -3  -1  10  122.49    7.80
  -3  -1  10  126.09    7.50
  -3  -1  10  130.09    8.70
   3   1 -10  125.79    7.80
   3   1 -10  124.09    8.00
   3   1 -10  117.29    7.60
  -5  -1  11   -2.50    5.40
  -5  -1  11    0.80    2.50
  -5  -1  11    3.80    3.80
   5   1 -11    2.60    3.50
   5   1 -11    3.70    2.70
   5   1 -11   -8.00    7.90
  -7  -1  12  919.51   45.10
  -7  -1  12  908.91   47.00
  -7  -1  12  892.61   43.30
  -7  -1  12  897.21   43.70
   7   1 -12  934.51   44.50
  -9  -1  13  167.88   12.60
 -11  -1  14    7.20    3.80
  11   1 -14    2.90    4.40
  11   1 -14    4.60    4.70
 -12   1  -3    1.90    4.40
  10  -1   4  205.48   14.30
 -10   1  -4  206.78   15.90
   8  -1   5    4.70    5.70
   8  -1   5    1.60    6.00
  -8   1  -5    8.80    3.40
  -8   1  -5   -3.20    7.80
   6  -1   6  445.86   23.90
   6  -1   6  451.75   23.30
   6  -1   6  429.96   24.70
  -6   1  -6  423.56   27.40
  -6   1  -6  452.45   21.60
   4  -1   7   33.30    5.20
   4  -1   7   40.10    5.10
   4  -1   7   29.80    6.30
   4  -1   7   29.70    6.60
  -4   1  -7   35.60    4.50
  -4   1  -7   71.09   11.20
   2  -1   8   92.69    6.40
   2  -1   8   95.59    6.70
   2  -1   8   86.09    8.30
  -2   1  -8   92.99    6.00
   0  -1   9    8.70    3.70
   0  -1   9   -0.40    2.00
   0  -1   9    4.70    2.00
   0   1  -9    3.20    2.10
   0   1  -9    0.70    1.90
   0   1  -9    2.30    2.20
  -2  -1  10  755.32   34.10
  -2  -1  10  705.33   34.00
  -2  -1  10  691.53   34.40
   2   1 -10  702.23   34.10
   2   1 -10  711.93   33.60
   2   1 -10  735.03   34.60
  -4  -1  11   58.69    7.50
  -4  -1  11   58.19    6.50
  -4  -1  11   57.79    5.40
  -4  -1  11   75.89    6.80
   4   1 -11   67.49    5.90
   4   1 -11   83.29    6.30
   4   1 -11   53.09    5.90
   4   1 -11   93.39   11.10
  -6  -1  12   63.59    6.80
  -6  -1  12   81.19    9.80
  -6  -1  12   65.19    8.20
   6   1 -12   73.79    7.00
   6   1 -12   75.19   12.20
  -8  -1  13  104.19   11.20
  -8  -1  13  100.99   10.40
   8   1 -13   98.39   10.10
   8   1 -13   85.09    9.90
   8   1 -13  112.69   12.80
 -10  -1  14   13.40    4.40
  10   1 -14   10.70    5.10
  10   1 -14   10.10    5.60
 -12  -1  15   58.99    6.00
  12   1 -15   56.19    6.80
  12   1 -15   63.49    7.40
 -11   1  -4    8.40    5.20
   9  -1   5  268.87   17.20
  -9   1  -5  283.17   19.10
   7  -1   6    4.80    7.10
   7  -1   6   15.40    6.30
   7  -1   6   16.60    5.70
  -7   1  -6   31.60    8.90
  -7   1  -6   13.60    3.40
   5  -1   7    1.50    5.40
   5  -1   7   10.60    3.60
   5  -1   7   10.40    3.90
  -5   1  -7    8.10    2.70
  -5   1  -7    1.60    9.50
   3  -1   8  143.49   10.60
   3  -1   8  142.49    9.00
   3  -1   8  136.59    9.10
   3  -1   8  129.49   12.40
  -3   1  -8  142.49    8.30
  -3   1  -8  163.58   16.60
   1  -1   9 1018.30   48.90
   1  -1   9 1015.40   48.80
   1  -1   9 1065.79   48.80
  -1   1  -9 1053.49   48.10
  -1  -1  10 1035.00   49.00
  -1  -1  10 1053.89   49.30
  -1  -1  10 1064.69   49.10
   1   1 -10 1069.49   49.50
   1   1 -10 1058.69   48.50
   1   1 -10 1002.60   48.90
  -3  -1  11   80.89    7.40
  -3  -1  11   92.69    6.90
  -3  -1  11   72.29   10.30
  -3  -1  11   85.29    6.10
   3   1 -11   76.39    6.10
   3   1 -11   72.59    6.40
   3   1 -11   94.59   11.20
   3   1 -11   82.39    6.40
  -5  -1  12   29.30    4.00
  -5  -1  12   20.50    4.70
  -5  -1  12   29.40    4.80
  -5  -1  12   19.00    6.00
   5   1 -12   33.60    7.90
   5   1 -12   23.80    4.10
   5   1 -12   27.50    4.50
  -7  -1  13  125.99   11.50
  -7  -1  13  120.49   10.30
  -7  -1  13  119.29   10.50
   7   1 -13   99.59   15.00
   7   1 -13  116.49   12.90
   7   1 -13  104.89    9.70
   7   1 -13  108.19    9.80
  -9  -1  14    5.20    4.20
   9   1 -14    3.90    5.20
   9   1 -14    1.00    6.00
 -11  -1  15    0.10    3.30
  11   1 -15    9.90    4.10
  11   1 -15    4.80    4.90
  10  -1   5   16.60    6.00
 -10   1  -5   17.80    5.70
   8  -1   6   39.60    6.70
  -8   1  -6   52.69    8.70
   6  -1   7  193.48   14.40
   6  -1   7  175.78   12.20
   6  -1   7  187.68   13.30
  -6   1  -7  182.48   10.40
  -6   1  -7  159.98   16.70
   4  -1   8    8.10    3.30
   4  -1   8    8.90    6.20
   4  -1   8    7.90    8.00
   4  -1   8    9.70    3.40
  -4   1  -8    5.60    2.80
  -4   1  -8   13.20    8.60
   2  -1   9  388.96   21.50
   2  -1   9  385.56   19.60
   2  -1   9  389.46   20.00
   2  -1   9  376.16   19.40
  -2   1  -9  379.16   18.60
  -2   1  -9  349.57   23.20
   0  -1  10   11.50    4.20
   0  -1  10    3.10    5.80
   0  -1  10    3.10    2.50
   0  -1  10    8.10    2.70
   0   1 -10    7.00    4.60
   0   1 -10    4.10    2.40
  -2  -1  11    4.50    5.70
  -2  -1  11    1.90    2.40
  -2  -1  11    1.70    2.80
  -2  -1  11    1.70    3.80
   2   1 -11    5.80    3.00
   2   1 -11    0.40    2.90
   2   1 -11    2.20    2.70
   2   1 -11    6.30    8.00
  -4  -1  12    4.40    3.80
  -4  -1  12    7.10    3.10
  -4  -1  12    3.00    3.70
  -4  -1  12    2.80    5.70
   4   1 -12    4.50    3.10
   4   1 -12    9.00    3.40
   4   1 -12    7.10    7.60
  -6  -1  13  223.38   14.90
  -6  -1  13  176.18   12.90
  -6  -1  13  214.48   13.50
   6   1 -13  226.38   13.90
   6   1 -13  221.68   13.60
   6   1 -13  222.98   16.90
  -8  -1  14  483.15   26.00
   8   1 -14  453.15   27.40
   8   1 -14  503.55   27.30
 -10  -1  15   82.39    8.20
  10   1 -15   64.99   10.70
  10   1 -15   82.89    9.10
 -11   1  -5    0.80    4.30
   9  -1   6   12.40    5.80
  -9   1  -6   23.40    6.40
   7  -1   7   47.10    7.20
   7  -1   7   27.60    7.50
   7  -1   7   34.30    7.50
  -7   1  -7   29.60    8.50
   5  -1   8  309.77   17.20
   5  -1   8  316.27   18.70
   5  -1   8  281.37   17.50
  -5   1  -8  315.67   15.50
  -5   1  -8  272.77   21.40
   3  -1   9   81.69   10.10
   3  -1   9   81.69    8.70
   3  -1   9   75.09    6.80
   3  -1   9   62.69    6.80
  -3   1  -9   74.69   10.40
  -3   1  -9   69.69    6.00
   1  -1  10   65.19   10.10
   1  -1  10   92.99    6.90
   1  -1  10   80.79    8.20
   1  -1  10   86.99    6.60
  -1   1 -10   99.09   11.80
  -1   1 -10   80.39    6.00
  -1  -1  11  682.03   34.60
  -1  -1  11  674.33   32.90
  -1  -1  11  715.33   32.80
  -1  -1  11  661.23   32.70
   1   1 -11  677.33   33.20
   1   1 -11  642.94   32.80
   1   1 -11  707.73   36.60
   1   1 -11  678.13   32.00
  -3  -1  12    1.50    2.70
  -3  -1  12    0.80    3.90
  -3  -1  12   -6.10    5.90
  -3  -1  12    0.90    3.30
   3   1 -12    3.00    3.20
   3   1 -12    4.20    7.90
   3   1 -12   -1.80    4.30
   3   1 -12    4.30    3.10
  -5  -1  13    5.90    4.70
  -5  -1  13   13.90    3.90
  -5  -1  13    2.70    5.80
  -5  -1  13    1.30    6.60
   5   1 -13   14.10    4.60
   5   1 -13   14.90    4.60
   5   1 -13   20.30    8.00
  -7  -1  14  834.32   40.40
  -7  -1  14  807.72   39.20
   7   1 -14  809.82   40.40
   7   1 -14  728.23   40.20
   7   1 -14  840.32   41.60
  -9  -1  15   19.00    4.70
   9   1 -15   20.50    7.00
   9   1 -15   31.40    6.20
 -11  -1  16   10.20    3.40
  11   1 -16   11.80    3.80
 -10   1  -6   26.90    5.20
   8  -1   7   73.09    9.60
  -8   1  -7   90.99   11.60
   6  -1   8  117.69   10.90
   6  -1   8  119.69   12.20
   6  -1   8  130.99   12.30
  -6   1  -8  160.48   14.80
   4  -1   9    5.10    5.40
   4  -1   9   14.50    4.20
   4  -1   9    0.60    3.50
  -4   1  -9    7.30    3.30
  -4   1  -9    5.70    8.40
   2  -1  10    0.60    2.50
   2  -1  10   -5.60    4.90
   2  -1  10   -0.60    2.90
   2  -1  10   -9.80    5.00
  -2   1 -10   -0.70    2.90
  -2   1 -10   -4.90    7.70
   0  -1  11  308.47   17.10
   0  -1  11  304.37   16.60
   0  -1  11  314.87   16.50
   0  -1  11  312.37   18.90
   0   1 -11  295.57   15.60
   0   1 -11  354.46   20.50
  -2  -1  12   17.50    3.40
  -2  -1  12   23.30    6.40
  -2  -1  12   30.00    4.20
  -2  -1  12   33.40    5.10
   2   1 -12   21.70    3.90
   2   1 -12   31.00    5.00
   2   1 -12   16.20    4.50
   2   1 -12   34.70    8.30
  -4  -1  13   80.39   11.30
  -4  -1  13   84.89    7.40
  -4  -1  13   83.49    8.70
  -4  -1  13   92.19    9.20
   4   1 -13   63.29    9.30
   4   1 -13   95.19    8.00
   4   1 -13   82.49    8.20
  -6  -1  14   38.70    6.30
  -6  -1  14   38.00    6.60
  -6  -1  14   34.00    6.20
   6   1 -14   39.60    7.70
   6   1 -14   41.50    7.10
   6   1 -14   47.70    6.70
  -8  -1  15   53.59    8.20
   8   1 -15   48.50    7.40
 -10  -1  16   29.30    4.80
  10   1 -16   44.90    7.20
   9  -1   7    8.70    5.10
  -9   1  -7    9.70    4.90
   7  -1   8   24.00    6.80
   7  -1   8   33.20    6.30
  -7   1  -8   32.30    7.60
   5  -1   9   85.09   10.50
   5  -1   9   82.59    9.90
   5  -1   9   80.69    9.20
  -5   1  -9   96.19   11.80
   3  -1  10   -0.30    5.30
   3  -1  10   -3.80    3.30
   3  -1  10    3.30    5.60
   3  -1  10    1.50    3.70
  -3   1 -10   -5.90    7.70
  -3   1 -10    5.40    3.40
   1  -1  11    5.60    3.20
   1  -1  11   -5.90    4.60
   1  -1  11    4.30    2.90
   1  -1  11    7.10    5.70
  -1   1 -11   15.00    8.40
  -1   1 -11    4.70    3.50
  -1  -1  12  123.49    9.30
  -1  -1  12  115.49    9.80
  -1  -1  12  137.99    9.00
  -1  -1  12  141.69   12.40
   1   1 -12  145.59   14.80
  -3  -1  13    3.10    5.70
  -3  -1  13    1.40    3.70
  -3  -1  13   -2.70    4.40
  -3  -1  13    2.20    4.50
   3   1 -13    1.90    3.30
   3   1 -13   -1.10    7.40
   3   1 -13    1.40    5.00
  -5  -1  14   89.29    9.10
  -5  -1  14   83.99    9.60
  -5  -1  14  107.49   11.30
   5   1 -14   93.69    9.70
   5   1 -14   99.99   12.00
   5   1 -14   98.99    8.80
  -7  -1  15   14.50    5.30
   7   1 -15   12.80    5.50
  -9  -1  16   15.60    4.60
   9   1 -16   15.60    4.80
 -10   1  -7    5.20    3.70
   8  -1   8    7.70    5.00
  -8   1  -8   -1.70    5.50
   6  -1   9    5.60    5.30
  -6   1  -9    5.60    7.10
   4  -1  10   22.00    5.30
   4  -1  10   40.80    6.60
   4  -1  10   25.20    5.20
  -4   1 -10   26.90    8.00
   2  -1  11  199.58   14.10
   2  -1  11  204.88   12.50
   2  -1  11  187.58   13.20
   2  -1  11  170.38   11.80
  -2   1 -11  199.68   16.60
   0  -1  12    4.60    4.70
   0  -1  12   -0.80    5.60
   0  -1  12   -1.70    3.40
   0  -1  12   -2.80    3.40
   0   1 -12    2.10    7.90
  -2  -1  13  119.29    9.60
  -2  -1  13  101.19    9.50
  -2  -1  13  103.09   11.20
  -2  -1  13  102.79    8.40
   2   1 -13  101.99   13.20
  -4  -1  14    8.80    5.10
  -4  -1  14   11.80    4.80
  -4  -1  14    9.40    5.90
   4   1 -14    6.90    3.90
   4   1 -14   15.60    5.80
   4   1 -14   14.60    6.90
  -6  -1  15   45.20    7.20
  -6  -1  15   54.19    7.60
   6   1 -15   48.90    7.90
  -8  -1  16   16.70    5.20
   8   1 -16   13.20    5.10
 -10  -1  17   -1.60    3.30
  10   1 -17   -0.50    3.30
   9  -1   8   -2.10    4.80
  -9   1  -8   -3.00    4.00
   7  -1   9   -1.10    4.80
  -7   1  -9    3.30    5.70
   5  -1  10    9.60    5.60
   5  -1  10   13.30    5.50
   5  -1  10   10.50    8.30
  -5   1 -10   21.70    7.20
   3  -1  11    8.90    4.80
   3  -1  11    9.00    4.70
   3  -1  11   13.60    5.60
  -3   1 -11    4.30    6.80
   1  -1  12 1166.78   54.19
   1  -1  12 1112.29   52.89
   1  -1  12 1054.29   52.99
   1  -1  12 1102.09   53.09
  -1   1 -12 1135.69   55.59
  -1  -1  13  667.83   34.50
  -1  -1  13  658.23   34.20
  -1  -1  13  753.92   36.00
  -1  -1  13  692.33   34.40
   1   1 -13  727.33   37.30
  -3  -1  14  113.59   10.60
  -3  -1  14  128.29   12.10
  -3  -1  14  106.49    9.40
   3   1 -14  119.89   12.70
  -5  -1  15   13.90    5.90
  -5  -1  15    9.90    5.50
  -5  -1  15   -2.80    6.90
   5   1 -15    3.00    5.50
   5   1 -15   16.50    6.20
  -7  -1  16  166.68   12.60
   7   1 -16  163.38   13.10
  -9  -1  17   58.79    6.80
   9   1 -17   48.20    7.00
   8  -1   9    9.30    4.70
  -8   1  -9    1.90    4.70
   6  -1  10   26.30    5.70
  -6   1 -10   30.30    6.60
   4  -1  11    5.70    5.30
   4  -1  11   -0.10    5.80
   4  -1  11   11.80    5.30
  -4   1 -11    1.80    6.60
   2  -1  12  509.55   26.60
   2  -1  12  477.75   25.70
  -2   1 -12  468.85   27.70
   0  -1  13   85.79    8.40
   0  -1  13   72.19    9.50
   0  -1  13  101.79   10.20
   0  -1  13  114.39   10.50
   0   1 -13   98.09   12.60
  -2  -1  14    5.50    5.40
  -2  -1  14    5.80    5.40
  -2  -1  14    4.70    4.40
   2   1 -14   14.60    6.80
  -4  -1  15   59.99    9.90
  -4  -1  15   67.59   10.00
  -4  -1  15   67.69    7.90
   4   1 -15   90.69   11.10
  -6  -1  16   -0.20    5.00
   6   1 -16   -3.60    5.00
  -8  -1  17  180.88   12.20
   8   1 -17  193.78   13.30
  -9   1  -9   10.60    3.70
   7  -1  10    6.60    4.50
  -7   1 -10    0.30    4.70
   5  -1  11   14.80    5.00
  -5   1 -11   13.70    6.00
   3  -1  12    5.00    5.30
   3  -1  12    1.00    5.40
   3  -1  12    4.30    7.10
  -3   1 -12    3.30    6.60
   1  -1  13  548.75   27.50
   1  -1  13  504.45   27.20
   1  -1  13  467.95   27.80
   1  -1  13  594.24   28.60
  -1   1 -13  544.25   29.70
  -1  -1  14  172.38   13.80
  -1  -1  14  167.88   12.90
   1   1 -14  181.88   15.40
  -3  -1  15   22.00    6.10
  -3  -1  15   12.20    5.90
  -3  -1  15   30.10    6.40
   3   1 -15   24.40    7.40
  -5  -1  16   35.80    6.40
   5   1 -16   56.69    7.90
  -7  -1  17  196.18   13.50
   7   1 -17  214.88   14.30
  -9  -1  18   87.29    7.00
   9   1 -18   85.49    7.80
   8  -1  10   14.30    4.60
  -8   1 -10   16.70    4.30
   6  -1  11   47.00    6.40
   6  -1  11   39.20    6.40
  -6   1 -11   52.99    7.30
   4  -1  12    4.60    5.00
  -4   1 -12   -3.50    6.20
   2  -1  13   36.70    6.40
  -2   1 -13   43.20    7.70
   0  -1  14   99.19   10.30
   0  -1  14   88.79   12.00
   0  -1  14   94.79    9.70
   0   1 -14  111.79   12.30
  -2  -1  15  115.39   11.90
  -2  -1  15  127.89   11.40
   2   1 -15  102.39   12.30
  -4  -1  16   35.00    6.50
   4   1 -16   34.40    7.00
  -6  -1  17    3.50    4.30
   6   1 -17    3.10    4.60
  -8  -1  18    2.90    3.60
   8   1 -18    5.40    3.90
   7  -1  11  173.38   11.20
  -7   1 -11  177.48   12.10
   5  -1  12   26.80    5.40
  -5   1 -12   36.10    6.70
   3  -1  13    8.60    4.80
  -3   1 -13    9.00    6.10
   1  -1  14 1024.00   51.19
  -1   1 -14 1083.59   52.49
  -1  -1  15   -2.00    5.20
   1   1 -15   -9.40    5.60
  -3  -1  16   34.30    6.40
   3   1 -16   38.80    7.40
  -5  -1  17   37.90    6.10
   5   1 -17   55.29    7.20
  -7  -1  18   -4.40    3.70
   7   1 -18    4.40    4.00
  -8   1 -11   25.10    4.00
   6  -1  12    5.50    4.20
   6  -1  12   10.30    5.20
  -6   1 -12    8.20    4.20
   4  -1  13    4.00    4.30
  -4   1 -13    9.40    5.50
   2  -1  14   10.90    4.90
  -2   1 -14    9.30    5.70
   0  -1  15  410.56   22.90
   0   1 -15  413.66   23.70
  -2  -1  16   67.69    9.10
   2   1 -16   74.49    9.80
  -4  -1  17    4.40    4.60
   4   1 -17    2.70    4.90
  -6  -1  18    3.60    3.80
   6   1 -18   -0.70    3.90
  -8  -1  19   33.70    5.10
   8   1 -19   20.10    4.00
   7  -1  12   81.19    7.30
  -7   1 -12   82.49    7.30
   5  -1  13   12.00    4.40
  -5   1 -13   16.60    4.60
   3  -1  14   70.49    8.30
  -3   1 -14   59.49    9.70
   1  -1  15  171.38   12.60
  -1   1 -15  161.48   13.00
  -1  -1  16   47.80    6.60
   1   1 -16   33.30    6.30
  -3  -1  17  151.28   11.60
   3   1 -17  132.29   11.70
  -5  -1  18    0.80    3.80
   5   1 -18   -0.90    3.70
  -7  -1  19   21.00    3.80
   7   1 -19   11.70    3.70
   6  -1  13   18.00    4.00
  -6   1 -13   16.10    3.90
   4  -1  14   35.50    5.10
  -4   1 -14   27.40    5.50
   2  -1  15    2.70    4.60
  -2   1 -15    1.20    4.90
   0  -1  16   46.00    6.20
   0   1 -16   33.30    5.90
  -2  -1  17    5.40    4.30
   2   1 -17    7.30    4.40
  -4  -1  18  184.08   12.30
   4   1 -18  185.58   12.40
  -6  -1  19    8.60    3.60
   6   1 -19   -1.70    3.40
   5  -1  14   83.29    7.10
   5  -1  14   66.99    7.70
  -5   1 -14   74.39    7.30
   3  -1  15  151.18   10.40
  -3   1 -15  150.08   11.70
   1  -1  16    5.00    4.10
  -1   1 -16    4.70    4.40
  -1  -1  17   78.79    8.30
   1   1 -17   74.69    8.30
  -3  -1  18  127.39    9.90
   3   1 -18  129.39   10.10
  -5  -1  19    1.50    3.20
   5   1 -19   -1.50    3.20
   4  -1  15  151.38    9.60
  -4   1 -15  141.29   10.00
   2  -1  16   28.80    4.80
  -2   1 -16   23.20    4.80
   0  -1  17    4.10    3.90
   0   1 -17    4.20    4.00
  -2  -1  18   51.79    6.70
   2   1 -18   50.79    6.80
  -4  -1  19   65.09    6.50
   4   1 -19   63.59    6.70
   3  -1  16  101.29    7.90
  -3   1 -16  101.49    8.40
   1  -1  17   -4.60    3.40
  -1   1 -17    0.30    3.50
  -1  -1  18   -0.10    3.40
   1   1 -18    2.90    3.40
  -3  -1  19   98.29    7.70
   3   1 -19   96.49    7.70
   2  -1  17    4.70    3.50
  -2   1 -17    3.40    3.20
   0  -1  18   12.00    3.60
   0   1 -18    8.20    3.70
  -2  -1  19   11.50    3.60
   2   1 -19   15.90    3.60
  -1   2  18   12.80    3.40
  -1   2  18   10.30    3.70
   1   2  17   17.40    3.70
  -2   2  18    8.50    4.10
  -2   2  18    5.30    3.50
   0   2  17    1.40    3.70
   0   2  17    0.60    3.20
   2   2  16    1.60    3.30
   2   2  16    2.90    3.00
  -3   2  18   12.40    3.80
  -3   2  18    2.70    4.40
  -1   2  17   75.19    7.10
  -1   2  17   78.99    8.10
   1   2  16    5.40    3.40
   1   2  16    3.50    4.00
   3   2  15   -0.30    2.90
   3   2  15    1.10    3.50
   4  -2 -18   24.00    4.00
  -4   2  18   10.50    4.70
  -4   2  18   21.30    4.10
   2  -2 -17   37.50    6.40
  -2   2  17   40.80    6.30
   0  -2 -16    3.10    3.90
   0   2  16   -2.80    3.50
   0   2  16   -3.10    4.50
   2   2  15   76.89    7.20
   2   2  15   68.09    7.80
   4   2  14   39.10    6.10
   5  -2 -18    4.50    3.50
  -5   2  18    4.30    3.30
  -5   2  18    2.90    4.90
   3  -2 -17   28.90    4.50
  -3   2  17   10.10    5.40
  -3   2  17   33.90    4.70
   1  -2 -16   19.20    4.40
  -1   2  16   16.10    4.40
  -1   2  16   10.60    5.40
  -1  -2 -15   12.00    4.20
   1   2  15    9.10    3.90
   1   2  15    8.70    4.90
   3   2  14   70.39    6.80
   3   2  14   56.79    7.40
   5   2  13   24.10    4.10
   5   2  13   17.80    3.30
   6  -2 -18    5.90    3.20
  -6   2  18    0.50    5.10
  -6   2  18    9.40    3.20
   4  -2 -17    9.00    3.70
  -4   2  17    8.40    3.80
  -4   2  17    4.80    5.80
   2  -2 -16    0.80    3.80
  -2   2  16    6.00    3.80
  -2   2  16   -1.00    5.70
   0  -2 -15    5.40    4.00
   0   2  15    5.90    5.50
   0   2  15    0.10    3.80
  -2  -2 -14  248.88   15.30
   2   2  14  259.57   16.30
   2   2  14  308.77   15.80
  -4  -2 -13   53.19    5.70
   4   2  13   74.79    6.60
   4   2  13   66.59    7.50
   6   2  12   30.40    3.90
   6   2  12   21.40    3.80
   7  -2 -18   52.09    5.90
  -7   2  18   61.09    6.20
   5  -2 -17    7.20    3.60
  -5   2  17   10.30    5.90
  -5   2  17    1.70    3.30
   3  -2 -16    4.70    3.90
  -3   2  16    8.00    3.80
  -3   2  16   -0.20    6.50
   1  -2 -15   41.70    7.50
  -1   2  15   44.50    6.80
  -1   2  15   23.30    6.50
  -1  -2 -14   12.90    4.40
  -1  -2 -14    5.50    4.00
   1   2  14   11.20    4.10
   1   2  14    9.30    5.60
  -3  -2 -13    3.60    3.60
  -3  -2 -13   -1.20    3.70
   3   2  13   -3.80    3.60
   3   2  13   -0.20    4.50
  -5  -2 -12    4.70    5.40
  -5  -2 -12    2.30    3.10
   5   2  12    1.30    3.80
   5   2  12   -2.40    3.10
  -7  -2 -11    9.80    3.80
   7   2  11   12.20    3.40
   7   2  11    6.00    3.00
   8  -2 -18   10.00    3.00
  -8   2  18   13.80    3.30
  -8   2  18    4.30    4.90
   6  -2 -17    3.70    3.40
  -6   2  17   -1.50    3.00
  -6   2  17    7.40    6.00
   4  -2 -16    0.40    3.80
  -4   2  16    0.70    3.40
  -4   2  16    7.10    6.80
   2  -2 -15   -2.80    3.90
  -2   2  15   -0.80    3.70
  -2   2  15   -5.20    7.00
   0  -2 -14    1.50    3.80
   0  -2 -14    2.90    4.50
   0   2  14    3.80    5.90
   0   2  14   -0.20    3.70
  -2  -2 -13   10.90    4.20
  -2  -2 -13   11.90    4.20
   2   2  13    7.80    5.60
   2   2  13   24.60    4.50
  -4  -2 -12    5.20    6.60
  -4  -2 -12   15.40    3.90
   4   2  12   18.00    4.90
   4   2  12   17.60    4.10
  -6  -2 -11   10.50    4.30
  -6  -2 -11    7.40    3.10
   6   2  11   10.80    3.40
   6   2  11    8.10    3.90
  -8  -2 -10   11.20    3.10
   8   2  10   11.60    3.10
   7  -2 -17   12.80    3.80
  -7   2  17    5.00    5.70
  -7   2  17   19.10    3.80
   5  -2 -16   95.09    9.40
  -5   2  16   94.99   11.90
  -5   2  16   92.59    7.80
   3  -2 -15    7.00    4.50
  -3   2  15   -1.60    7.30
  -3   2  15    0.50    3.60
   1  -2 -14  101.79   10.10
  -1   2  14  113.59    9.10
  -1  -2 -13    2.90    4.30
  -1  -2 -13    7.30    4.60
   1   2  13   11.80    6.00
   1   2  13   -2.50    3.80
  -3  -2 -12   13.00    4.40
  -3  -2 -12    7.50    4.10
   3   2  12    6.60    5.20
   3   2  12   11.00    4.00
  -5  -2 -11   57.79    6.50
  -5  -2 -11   49.50    9.70
   5   2  11   53.29    8.10
   5   2  11   56.99    6.50
  -7  -2 -10  301.27   14.80
  -7  -2 -10  249.18   16.60
   7   2  10  315.47   16.20
   7   2  10  285.67   15.20
   8  -2 -17    0.80    3.00
  -8   2  17    1.10    5.20
  -8   2  17   -0.20    2.80
   6  -2 -16  365.96   21.00
  -6   2  16  375.96   19.60
  -6   2  16  364.86   21.80
   4  -2 -15  143.29   12.10
  -4   2  15  131.19   14.20
  -4   2  15  155.48   10.30
   2  -2 -14  243.58   16.20
   2  -2 -14  226.68   14.80
  -2   2  14  242.38   18.10
  -2   2  14  235.68   14.10
   0  -2 -13   16.20    4.90
   0  -2 -13   10.40    7.40
   0  -2 -13   27.70    4.70
   0   2  13   21.50    6.40
   0   2  13   23.80    7.60
   0   2  13   20.50    7.40
   0   2  13   26.40    4.70
  -2  -2 -12    3.30    3.40
  -2  -2 -12   -1.30    4.20
  -2  -2 -12    4.00    4.00
   2   2  12    1.90    3.70
   2   2  12    0.30    5.80
  -4  -2 -11    0.80    3.60
  -4  -2 -11    0.80    3.90
  -4  -2 -11    4.10    6.30
   4   2  11    1.30    3.50
   4   2  11   -1.10    4.70
  -6  -2 -10   18.60    3.90
  -6  -2 -10   20.90    5.50
   6   2  10   15.90    3.90
   6   2  10   20.60    5.00
  -8  -2  -9    2.10    2.80
  -8  -2  -9   -0.50    3.20
   8   2   9   -1.90    3.00
   8   2   9   -2.80    3.30
   9  -2 -17   48.20    5.80
  -9   2  17   51.19    5.50
  -9   2  17   46.90    7.70
   7  -2 -16   42.00    7.00
  -7   2  16   45.60    6.10
  -7   2  16   46.00    7.00
   5  -2 -15  182.88   13.90
  -5   2  15  201.98   12.40
  -5   2  15  194.78   15.60
   3  -2 -14   18.70   10.20
   3  -2 -14    8.30    5.90
   3  -2 -14    4.90    4.50
  -3   2  14   14.80    8.60
  -3   2  14   13.40    4.00
   1  -2 -13  722.53   34.50
   1  -2 -13  755.72   34.30
   1  -2 -13  739.43   38.00
   1  -2 -13  734.33   37.90
   1  -2 -13  726.93   35.90
  -1   2  13  734.13   37.40
  -1   2  13  771.32   36.10
  -1   2  13  691.33   38.30
  -1   2  13  699.73   36.10
  -1  -2 -12  177.48   10.70
  -1  -2 -12  149.49   13.60
  -1  -2 -12  179.48   13.30
   1   2  12  203.48   11.90
   1   2  12  189.68   13.30
   1   2  12  188.98   13.10
  -3  -2 -11   76.29   14.60
  -3  -2 -11   75.69    8.70
  -3  -2 -11   82.89    7.50
   3   2  11   97.09    7.90
   3   2  11  101.19   10.80
  -5  -2 -10  152.98   10.70
  -5  -2 -10  145.79   13.80
   5   2  10  171.68   10.50
   5   2  10  158.58   12.20
  -7  -2  -9    9.10    4.40
  -7  -2  -9   14.70    3.70
   7   2   9   10.50    3.50
   7   2   9   17.20    4.40
  -9  -2  -8   16.30    2.80
  -9  -2  -8   14.50    3.40
   9   2   8   17.90    3.50
   9   2   8    5.30    3.40
   8  -2 -16   24.20    4.40
  -8   2  16   19.70    6.10
  -8   2  16   26.10    4.20
   6  -2 -15  347.17   20.20
  -6   2  15  343.07   18.30
  -6   2  15  308.07   20.70
   4  -2 -14  293.07   18.00
   4  -2 -14  334.37   20.40
   4  -2 -14  351.46   28.30
  -4   2  14  347.27   18.20
  -4   2  14  335.47   21.70
   2  -2 -13  118.29   11.10
   2  -2 -13  117.09   11.30
   2  -2 -13  116.29   10.80
   2  -2 -13  109.89    7.50
  -2   2  13  117.19    9.70
  -2   2  13  117.29   10.80
  -2   2  13   95.99   15.30
  -2   2  13  117.09    9.10
   0  -2 -12  177.68   13.60
   0  -2 -12  196.38   10.80
   0  -2 -12  189.38   13.50
   0  -2 -12  201.88   14.20
   0   2  12  185.08   13.20
   0   2  12  198.78   12.20
   0   2  12  175.18   12.40
   0   2  12  155.98   16.40
  -2  -2 -11    1.90    5.50
  -2  -2 -11    0.80    3.20
  -2  -2 -11   -2.10    4.40
  -2  -2 -11    0.10    4.60
   2   2  11   13.40    5.50
   2   2  11   -7.90    4.20
   2   2  11   -5.50    6.20
   2   2  11   -1.50    3.50
  -4  -2 -10    1.40    3.90
  -4  -2 -10    7.30    6.50
  -4  -2 -10    3.20    4.10
  -4  -2 -10    0.90    3.80
   4   2  10    2.40    3.60
   4   2  10    1.60    4.90
  -6  -2  -9   25.70    5.80
  -6  -2  -9   17.50    4.20
   6   2   9   19.30    4.10
   6   2   9   18.90    5.00
  -8  -2  -8   97.29    7.30
  -8  -2  -8   86.59    8.90
   8   2   8   91.39    7.10
   8   2   8   85.49    8.30
   9  -2 -16   11.30    3.60
  -9   2  16   13.10    3.30
  -9   2  16   12.00    5.00
   7  -2 -15   32.30    5.70
  -7   2  15   51.69    7.90
  -7   2  15   52.09    6.40
   5  -2 -14  182.88   13.50
   5  -2 -14  218.48   15.60
   5  -2 -14  222.08   12.80
  -5   2  14  219.58   12.90
  -5   2  14  213.78   17.20
   3  -2 -13  137.39   12.20
   3  -2 -13  128.59   11.80
   3  -2 -13  127.69   11.10
   3  -2 -13  129.99    9.40
  -3   2  13  107.39   16.00
  -3   2  13  140.29   10.30
  -3   2  13  146.19   12.00
  -3   2  13  138.59    9.90
   1  -2 -12 1069.49   53.29
   1  -2 -12 1095.99   50.29
   1  -2 -12 1068.49   51.09
   1  -2 -12 1053.09   52.69
  -1   2  12 1115.59   50.99
  -1   2  12 1071.99   52.09
  -1   2  12 1006.80   53.29
  -1   2  12 1077.59   50.99
  -1  -2 -11  714.53   32.20
  -1  -2 -11  621.44   33.90
  -1  -2 -11  678.03   34.70
   1   2  11  638.34   32.50
   1   2  11  653.63   33.60
   1   2  11  673.13   32.80
  -3  -2 -10   53.69    7.10
  -3  -2 -10   60.49    6.20
  -3  -2 -10   45.10    8.20
  -3  -2 -10   40.30    8.90
   3   2  10   60.19    6.80
   3   2  10   31.40    6.80
   3   2  10   52.69    8.30
  -5  -2  -9    4.40    4.00
  -5  -2  -9    4.60    3.70
  -5  -2  -9    1.10    6.00
  -5  -2  -9    4.80    4.20
   5   2   9    1.60    5.00
   5   2   9    4.10    3.50
  -7  -2  -8   18.50    5.40
  -7  -2  -8   23.50    4.30
   7   2   8   27.60    4.50
  -9  -2  -7    1.60    3.30
  -9  -2  -7    9.30    3.00
   9   2   7    1.00    3.30
   9   2   7    7.10    3.10
  10  -2 -16    9.90    3.40
 -10   2  16   12.90    4.40
 -10   2  16   12.10    3.00
   8  -2 -15    4.50    4.00
  -8   2  15    1.10    2.90
  -8   2  15   -0.70    5.90
   6  -2 -14  354.56   19.40
   6  -2 -14  372.96   22.00
   6  -2 -14  337.17   19.60
  -6   2  14  378.26   22.30
  -6   2  14  372.16   19.30
   4  -2 -13   38.30    6.70
   4  -2 -13   45.30    6.80
   4  -2 -13   59.49    6.30
   4  -2 -13   61.79    9.90
  -4   2  13   55.89    6.80
  -4   2  13   38.40   10.30
  -4   2  13   60.69    7.40
  -4   2  13   68.29    9.60
   2  -2 -12   58.99    9.50
   2  -2 -12   40.70    6.20
   2  -2 -12   46.40    6.20
   2  -2 -12   43.90    7.10
   2  -2 -12   47.50    7.80
  -2   2  12   49.20    6.30
  -2   2  12   51.49    7.80
  -2   2  12   58.59    7.20
  -2   2  12   45.00   11.90
   0  -2 -11  300.57   16.80
   0  -2 -11  320.27   15.70
   0  -2 -11  299.27   18.10
   0  -2 -11  283.77   18.70
   0  -2 -11  293.07   17.80
   0   2  11  284.77   16.20
   0   2  11  298.27   17.30
   0   2  11  298.47   16.50
   0   2  11  305.07   21.20
  -2  -2 -10    8.00    9.00
  -2  -2 -10    7.10    4.30
  -2  -2 -10   -0.40    4.80
  -2  -2 -10   11.90    3.30
  -2  -2 -10    7.20    4.40
   2   2  10   15.00    4.80
   2   2  10   14.50    4.20
   2   2  10    3.10    6.70
   2   2  10    4.40    3.60
  -4  -2  -9    6.70    4.30
  -4  -2  -9    0.90    4.30
  -4  -2  -9    4.30    6.60
  -4  -2  -9    1.90    3.50
   4   2   9    4.90    3.40
   4   2   9   -2.60    5.40
   4   2   9    1.40    4.10
  -6  -2  -8   21.70    6.30
  -6  -2  -8   28.10    6.40
  -6  -2  -8   17.40    4.60
   6   2   8   20.40    5.50
   6   2   8   21.20    4.30
  -8  -2  -7  117.79    8.70
  -8  -2  -7  105.99   10.60
   8   2   7  127.89    9.90
   8   2   7  117.29    8.50
 -10  -2  -6    0.50    2.80
 -10  -2  -6   -1.70    2.50
  10   2   6   -2.90    3.00
   9  -2 -15   84.39    8.70
  -9   2  15   84.59    7.30
  -9   2  15   85.19    9.90
   7  -2 -14   31.20    5.10
   7  -2 -14   17.70    4.60
   7  -2 -14   13.90    6.10
  -7   2  14   20.90    4.20
  -7   2  14   32.10    7.80
   5  -2 -13 1016.60   51.29
   5  -2 -13 1002.90   50.69
   5  -2 -13 1092.99   49.10
   5  -2 -13 1007.60   48.40
  -5   2  13  916.01   50.29
  -5   2  13 1039.50   48.50
  -5   2  13 1018.90   48.90
   3  -2 -12  250.27   17.60
   3  -2 -12  245.38   16.20
   3  -2 -12  238.68   15.90
   3  -2 -12  264.87   14.80
   3  -2 -12  256.47   13.50
  -3   2  12  246.58   14.50
  -3   2  12  262.37   14.60
  -3   2  12  270.97   16.40
   1  -2 -11  927.71   47.30
   1  -2 -11  957.80   45.20
   1  -2 -11  916.51   46.40
   1  -2 -11  955.10   44.30
   1  -2 -11  908.61   45.20
  -1   2  11  947.11   45.90
  -1   2  11  977.60   44.80
  -1   2  11  926.21   44.80
  -1  -2 -10   20.60    8.50
  -1  -2 -10   27.20    6.60
  -1  -2 -10   33.00    4.60
  -1  -2 -10   29.30    5.70
  -1  -2 -10   33.00    5.60
   1   2  10   19.90    9.10
   1   2  10   23.50    4.30
   1   2  10   29.60    4.70
   1   2  10   21.80    4.40
  -3  -2  -9    4.70    3.20
  -3  -2  -9    3.40    4.50
  -3  -2  -9    8.20    4.40
  -3  -2  -9    6.60    3.90
  -3  -2  -9    5.80    7.60
   3   2   9    1.80    3.30
   3   2   9    5.80    4.70
   3   2   9    8.60    6.30
   3   2   9    8.50    4.10
  -5  -2  -8    9.30    4.40
  -5  -2  -8   17.50    4.40
  -5  -2  -8   11.70    3.90
  -5  -2  -8   17.00    6.90
   5   2   8    4.90    5.40
   5   2   8    4.80    4.20
   5   2   8   19.20    4.20
  -7  -2  -7   31.10    4.90
  -7  -2  -7   31.10    6.60
   7   2   7   37.90    5.80
   7   2   7   29.00    4.40
  -9  -2  -6    0.60    2.90
  -9  -2  -6    1.00    3.50
   9   2   6    1.10    3.20
   9   2   6    2.10    3.70
  10  -2 -15   15.30    3.70
 -10   2  15   23.60    3.70
 -10   2  15   32.90    5.20
   8  -2 -14   10.10    3.00
   8  -2 -14   17.10    4.90
  -8   2  14    9.50    6.80
  -8   2  14   13.80    3.80
   6  -2 -13  154.78   10.20
   6  -2 -13  151.68   13.20
   6  -2 -13  154.28   13.20
  -6   2  13  132.09   15.90
  -6   2  13  145.09   10.10
  -6   2  13  143.39   11.30
   4  -2 -12   83.99    7.50
   4  -2 -12   88.29   10.90
   4  -2 -12  100.19    9.30
   4  -2 -12   87.09    7.20
   4  -2 -12   83.39   10.90
  -4   2  12   88.99    8.00
  -4   2  12   89.29    7.90
   2  -2 -11  115.09    8.50
   2  -2 -11   97.39    9.00
   2  -2 -11  113.09    7.50
   2  -2 -11  102.89   11.50
   2  -2 -11  112.89   11.70
  -2   2  11  111.49    7.90
  -2   2  11  107.29    8.60
  -2   2  11  103.99    9.00
   0  -2 -10  615.24   29.50
   0  -2 -10  585.64   31.00
   0  -2 -10  611.94   32.50
   0  -2 -10  566.94   31.00
   0  -2 -10  647.54   29.20
   0  -2 -10  618.54   30.20
   0   2  10  625.84   30.60
   0   2  10  597.74   29.40
   0   2  10  572.64   29.60
  -2  -2  -9    9.50    5.20
  -2  -2  -9   14.60    4.90
  -2  -2  -9   22.40    4.40
  -2  -2  -9   25.30    3.80
  -2  -2  -9   20.80    8.60
   2   2   9   25.20    4.40
   2   2   9   19.20    3.80
   2   2   9   35.70    4.40
   2   2   9   21.70    7.80
  -4  -2  -8   14.70    3.90
  -4  -2  -8   26.40    7.70
  -4  -2  -8   18.80    4.90
  -4  -2  -8   11.00    4.30
   4   2   8   29.00    5.10
   4   2   8   17.20    3.80
   4   2   8   17.60    6.10
  -6  -2  -7   67.89    8.20
  -6  -2  -7   73.99    8.20
   6   2   7   68.69    9.80
   6   2   7   78.29    9.50
   6   2   7   79.69    9.90
   6   2   7   67.99    7.40
  -8  -2  -6   11.00    4.60
  -8  -2  -6   10.20    3.90
   8   2   6    9.00    4.40
   8   2   6   10.20    3.50
 -10  -2  -5   16.00    4.20
 -10  -2  -5   10.50    3.10
  10   2   5   17.30    3.60
  10   2   5    7.20    3.40
  11  -2 -15   22.40    3.90
 -11   2  15   18.80    3.20
 -11   2  15   22.70    4.50
   9  -2 -14   73.89    9.20
  -9   2  14   89.79    7.30
  -9   2  14   71.59   10.80
   7  -2 -13  538.75   27.90
   7  -2 -13  541.85   27.50
   7  -2 -13  557.64   30.30
  -7   2  13  542.05   30.00
   5  -2 -12  659.03   33.90
   5  -2 -12  680.23   32.20
   5  -2 -12  646.74   34.80
   5  -2 -12  647.24   32.90
  -5   2  12  580.44   35.30
  -5   2  12  653.63   32.20
   3  -2 -11   40.10    5.20
   3  -2 -11   35.50    5.70
   3  -2 -11   37.30    7.30
   3  -2 -11   52.39    7.60
   3  -2 -11   32.60    5.40
  -3   2  11   39.80    5.40
  -3   2  11   33.40    5.20
  -3   2  11   40.60    6.30
   1  -2 -10  693.43   35.50
   1  -2 -10  677.93   31.90
   1  -2 -10  613.74   33.50
   1  -2 -10  705.13   33.10
   1  -2 -10  689.43   34.10
  -1   2  10  716.13   33.80
  -1   2  10  595.84   32.50
  -1   2  10  691.93   32.40
  -1  -2  -9   20.70    4.60
  -1  -2  -9   16.80    5.30
  -1  -2  -9   18.60    3.20
  -1  -2  -9   12.40    4.10
  -1  -2  -9   10.40    6.90
   1   2   9   20.00    3.70
   1   2   9   14.80    3.30
   1   2   9   33.80    5.50
  -3  -2  -8  139.49   10.20
  -3  -2  -8  147.49   11.40
  -3  -2  -8  158.88   12.00
  -3  -2  -8  154.78    9.40
  -3  -2  -8  149.19   15.90
   3   2   8  146.69   14.20
   3   2   8  135.59    9.80
   3   2   8  149.29   10.00
   3   2   8  149.09   10.20
  -5  -2  -7   12.30    4.30
  -5  -2  -7   25.00    4.40
  -5  -2  -7   23.60    5.10
   5   2   7    3.20    5.60
   5   2   7    6.40    3.70
  -7  -2  -6    2.60    4.90
  -7  -2  -6    0.10    3.90
   7   2   6   -6.00    3.10
   7   2   6   -6.90    4.40
  -9  -2  -5    6.80    3.40
  -9  -2  -5   -0.60    3.50
   9   2   5   -1.10    4.00
   9   2   5   -0.30    3.30
 -11  -2  -4   81.79    5.80
 -11  -2  -4   79.39    7.10
  11   2   4   89.49    6.80
  10  -2 -14   27.20    4.90
 -10   2  14   32.30    5.70
 -10   2  14   18.10    3.60
   8  -2 -13    5.80    3.10
   8  -2 -13   11.00    5.40
   8  -2 -13    5.50    4.40
   6  -2 -12   34.70    7.10
   6  -2 -12   23.10    3.80
   6  -2 -12   26.20    6.00
   6  -2 -12   32.30    6.70
  -6   2  12   32.50    4.70
  -6   2  12   28.00    5.30
   4  -2 -11   93.19    8.80
   4  -2 -11   96.19    7.90
   4  -2 -11   87.79    7.20
   4  -2 -11   71.69   10.70
   4  -2 -11   86.49    9.80
  -4   2  11  100.39    7.50
   2  -2 -10  101.59   11.20
   2  -2 -10   91.09    6.10
   2  -2 -10   98.09    7.70
   2  -2 -10   88.09    8.10
   2  -2 -10   71.69   12.20
   2  -2 -10   91.19   10.10
  -2   2  10   96.69    6.60
  -2   2  10   90.59    8.20
  -2   2  10   71.09    7.90
   0  -2  -9    1.30    3.00
   0  -2  -9    0.40    3.70
   0  -2  -9    2.30    3.20
   0  -2  -9    8.20    5.20
   0   2   9    5.70    2.40
   0   2   9    4.00    3.00
   0   2   9    0.60    3.80
  -2  -2  -8  339.17   23.80
  -2  -2  -8  381.16   20.30
  -2  -2  -8  371.56   21.00
  -2  -2  -8  409.66   18.60
  -2  -2  -8  357.36   19.60
  -2  -2  -8  354.56   19.60
   2   2   8  375.46   19.30
   2   2   8  359.36   18.20
   2   2   8  327.17   18.70
  -4  -2  -7  101.19    7.40
  -4  -2  -7   96.29    8.10
  -4  -2  -7   83.49    9.30
  -4  -2  -7   96.89    9.40
   4   2   7  107.09    8.00
   4   2   7   94.19    8.30
   4   2   7   81.09   11.70
  -6  -2  -6    2.30    4.10
  -6  -2  -6    1.20    3.30
  -6  -2  -6   -2.80    4.00
   6   2   6   -2.90    5.00
   6   2   6   -1.00    3.20
   6   2   6   -2.90    3.80
   6   2   6   -4.60    5.10
  -8  -2  -5   24.80    6.00
  -8  -2  -5   31.20    5.10
   8   2   5   23.10    5.30
   8   2   5   25.70    4.50
 -10  -2  -4   12.70    3.30
 -10  -2  -4    7.60    3.80
  10   2   4    4.30    3.40
  10   2   4   10.20    3.80
  11  -2 -14   -0.50    3.00
 -11   2  14    0.40    2.50
 -11   2  14   -5.40    4.10
   9  -2 -13  122.99    8.60
   9  -2 -13  117.79   11.30
   9  -2 -13  114.59   10.10
   7  -2 -12   18.80    6.20
   7  -2 -12    8.40    6.00
   7  -2 -12   12.30    3.10
   7  -2 -12   13.60    5.30
  -7   2  12   23.50    4.10
  -7   2  12   12.60    4.90
   5  -2 -11  205.58   12.00
   5  -2 -11  171.18   14.70
   5  -2 -11  176.28   14.00
   5  -2 -11  200.28   13.90
   5  -2 -11  184.98   12.90
  -5   2  11  185.78   11.30
  -5   2  11  186.58   11.50
   3  -2 -10   42.00    7.90
   3  -2 -10   32.30    8.80
   3  -2 -10   40.60    5.70
   3  -2 -10   45.30    7.10
   3  -2 -10   33.40    5.60
   3  -2 -10   35.70    4.40
  -3   2  10   28.90    4.40
  -3   2  10   32.00    4.10
   1  -2  -9  367.76   19.30
   1  -2  -9  371.46   17.90
   1  -2  -9  365.16   21.60
   1  -2  -9  362.76   19.80
  -1   2   9  371.96   18.50
  -1   2   9  387.66   19.70
  -1   2   9  346.17   18.90
  -1  -2  -8    9.10    4.70
  -1  -2  -8   17.20    3.60
  -1  -2  -8   19.40    3.30
  -1  -2  -8   24.00    4.50
   1   2   8   20.00    4.10
   1   2   8   17.50    2.90
   1   2   8   10.90    3.00
  -3  -2  -7  107.09    8.30
  -3  -2  -7  109.39   10.10
  -3  -2  -7  118.79    7.50
  -3  -2  -7  117.89   10.30
   3   2   7  108.89    8.20
   3   2   7  109.59    7.60
   3   2   7  103.29    8.30
  -5  -2  -6   47.30    7.80
  -5  -2  -6   48.40    5.90
  -5  -2  -6   42.00    6.20
   5   2   6   51.09    6.30
   5   2   6   48.60    6.50
   5   2   6   47.50    7.40
  -7  -2  -5   31.40    5.40
  -7  -2  -5   26.80    5.60
   7   2   5   28.80    4.40
   7   2   5   20.10    5.40
   7   2   5    9.90    5.30
   7   2   5    8.90    5.50
  -9  -2  -4   13.70    5.00
  -9  -2  -4    5.20    3.60
   9   2   4    9.10    4.60
   9   2   4   13.90    3.80
 -11  -2  -3    3.10    3.20
 -11  -2  -3    0.50    2.50
  11   2   3    0.90    3.20
  10  -2 -13   49.10    7.90
   8  -2 -12  224.38   15.50
   8  -2 -12  218.48   16.10
   8  -2 -12  189.48   14.20
   8  -2 -12  206.98   12.70
  -8   2  12  227.88   12.70
   6  -2 -11  176.98   14.70
   6  -2 -11  196.18   14.50
   6  -2 -11  188.78   11.90
   6  -2 -11  201.58   14.40
   6  -2 -11  178.68   13.50
   6  -2 -11  162.48   13.70
  -6   2  11  189.58   11.30
  -6   2  11  187.78   11.80
   4  -2 -10    5.20    3.60
   4  -2 -10    5.00    3.10
   4  -2 -10    5.70    5.30
   4  -2 -10  -10.00    7.20
   4  -2 -10    5.80    3.10
   4  -2 -10    2.30    4.40
  -4   2  10    6.10    3.20
  -4   2  10    2.40    2.60
   2  -2  -9   14.70    3.50
   2  -2  -9   25.40    3.10
   2  -2  -9   20.30    3.80
   2  -2  -9   10.20    5.30
  -2   2   9   19.60    2.90
   0  -2  -8  231.28   11.00
   0  -2  -8  211.68   11.00
   0  -2  -8  212.68   12.70
   0   2   8  203.18   12.10
   0   2   8  200.58   12.70
   0   2   8  201.18   11.20
  -2  -2  -7   32.40    4.90
  -2  -2  -7   33.30    4.80
  -2  -2  -7   45.70    4.10
  -2  -2  -7   28.60    5.50
   2   2   7   33.50    4.70
   2   2   7   24.60    4.40
   2   2   7   38.50    3.80
  -4  -2  -6   59.79    8.60
  -4  -2  -6   56.59    6.00
  -4  -2  -6   59.49    5.80
   4   2   6   70.49   11.40
   4   2   6   64.59    6.40
   4   2   6   62.09    6.30
  -6  -2  -5   -1.90    3.40
  -6  -2  -5   -0.70    3.70
  -6  -2  -5   -1.90    4.30
   6   2   5    5.00    3.20
   6   2   5   -3.20    4.00
   6   2   5   -2.40    4.20
   6   2   5   -2.10    5.30
  -8  -2  -4   -4.00    4.00
  -8  -2  -4    2.40    5.40
   8   2   4   -3.10    4.70
   8   2   4    1.20    3.20
 -10  -2  -3   10.60    3.50
 -10  -2  -3    4.80    3.90
  10   2   3   16.60    3.90
  10   2   3   16.70    4.30
  11  -2 -13    9.00    3.90
 -11   2  13    8.10    2.90
   9  -2 -12  395.86   21.20
   9  -2 -12  406.66   21.80
   9  -2 -12  416.06   23.40
   9  -2 -12  406.76   24.30
  -9   2  12  417.46   21.20
   7  -2 -11   13.30    5.50
   7  -2 -11    2.30    4.80
   7  -2 -11    6.70    6.00
   7  -2 -11    6.20    4.40
   7  -2 -11   16.70    3.90
   7  -2 -11   19.60    6.20
  -7   2  11   16.90    3.50
  -7   2  11    5.30    4.00
   5  -2 -10   61.39    6.90
   5  -2 -10   80.99   10.30
   5  -2 -10   64.39   11.00
   5  -2 -10   65.39   10.30
   5  -2 -10   62.99    7.50
  -5   2  10   75.59    6.40
  -5   2  10   58.69    6.10
   3  -2  -9  129.19   12.20
   3  -2  -9  145.49    7.60
   3  -2  -9  147.99    9.50
   3  -2  -9  128.29    9.40
  -3   2   9  123.39    8.30
  -3   2   9  135.69    9.10
   1  -2  -8  128.99    6.90
   1  -2  -8  132.89    9.00
  -1   2   8  128.99    8.70
  -1   2   8  134.99    7.70
  -1  -2  -7   70.89    5.70
  -1  -2  -7   90.69    5.30
  -1  -2  -7   80.39    6.70
   1   2   7   74.89    6.10
   1   2   7   59.09    7.20
   1   2   7   82.29    5.30
  -3  -2  -6  529.95   28.20
  -3  -2  -6  599.24   26.20
  -3  -2  -6  516.05   27.10
  -3  -2  -6  533.65   26.90
   3   2   6  483.45   26.20
   3   2   6  526.95   25.50
   3   2   6  551.04   26.50
  -5  -2  -5  172.88   12.50
  -5  -2  -5  161.08   10.40
  -5  -2  -5  163.88   12.00
   5   2   5  164.18   10.60
   5   2   5  161.18   10.40
   5   2   5  153.18   13.50
  -7  -2  -4  326.87   18.20
  -7  -2  -4  306.97   17.90
   7   2   4  290.47   18.00
   7   2   4  315.47   17.20
   7   2   4  293.67   18.10
   7   2   4  318.67   18.90
  -9  -2  -3   75.69   10.20
  -9  -2  -3   86.19    8.40
   9   2   3   90.19    7.50
   9   2   3   88.39    9.60
 -11  -2  -2   20.90    4.70
 -11  -2  -2   31.40    4.90
  11   2   2   15.30    4.20
  11   2   2   39.90    6.00
  12  -2 -13    5.20    3.00
 -12   2  13    4.20    2.60
 -12   2  13   13.90    4.00
  10  -2 -12   52.99    8.40
  10  -2 -12   34.50    5.40
  10  -2 -12   40.10    6.00
  10  -2 -12   44.80    5.70
 -10   2  12   49.40    5.50
   8  -2 -11   91.19   10.70
   8  -2 -11   90.39   12.40
   8  -2 -11  103.59   12.10
   8  -2 -11   89.69    7.90
   8  -2 -11   96.39   11.00
   8  -2 -11   92.79   10.80
  -8   2  11   83.29    9.40
  -8   2  11   98.79    7.70
   6  -2 -10  127.49   12.60
   6  -2 -10  142.59   12.30
   6  -2 -10  133.09   12.20
   6  -2 -10  135.29   11.00
   6  -2 -10  145.69    9.70
   6  -2 -10  141.99   13.60
  -6   2  10  126.59    9.30
  -6   2  10  130.19    8.80
   4  -2  -9  826.42   39.10
   4  -2  -9  865.61   39.90
   4  -2  -9  832.42   40.90
   4  -2  -9  754.02   40.90
   4  -2  -9  794.92   39.50
  -4   2   9  748.43   37.90
  -4   2   9  796.92   38.30
   2  -2  -8   66.69    6.10
   2  -2  -8   69.39    4.00
  -2   2   8   66.19    5.10
   0  -2  -7    3.60    2.50
   0  -2  -7    0.80    1.30
   0  -2  -7    0.20    1.50
   0   2   7   -0.30    2.10
   0   2   7    0.30    1.60
  -2  -2  -6  141.39    8.90
  -2  -2  -6  151.98    9.50
  -2  -2  -6  168.88    8.40
   2   2   6  134.89    9.60
   2   2   6  142.59    8.10
   2   2   6  136.89    8.80
  -4  -2  -5   17.70    3.60
  -4  -2  -5   19.70    5.30
  -4  -2  -5   18.70    3.30
  -4  -2  -5   10.60    4.30
   4   2   5   19.70    3.60
   4   2   5   21.00    3.80
  -6  -2  -4   54.99    8.00
  -6  -2  -4   29.80    5.70
  -6  -2  -4   47.80    6.50
   6   2   4   48.60    6.60
   6   2   4   53.59    6.60
   6   2   4   42.00    7.00
   6   2   4   45.40    6.30
  -8  -2  -3  258.67   15.70
  -8  -2  -3  257.47   16.20
   8   2   3  236.28   16.00
   8   2   3  255.07   14.60
   8   2   3  258.67   16.50
   8   2   3  218.68   17.10
 -10  -2  -2   22.90    5.40
 -10  -2  -2   40.10    6.30
  10   2   2   36.90    4.80
  10   2   2   36.40    5.50
 -12  -2  -1   25.30    4.00
 -12  -2  -1   11.90    3.50
  12   2   1   17.40    3.20
  11  -2 -12   20.60    3.90
  11  -2 -12   20.40    4.20
   9  -2 -11  155.28   12.60
   9  -2 -11  165.88   11.10
   9  -2 -11  201.88   15.00
   9  -2 -11  169.58   13.50
  -9   2  11  177.28   10.90
   7  -2 -10    9.00    3.60
   7  -2 -10   21.70    5.80
   7  -2 -10   12.30    5.60
   7  -2 -10   13.30    5.50
   7  -2 -10   11.80    6.00
  -7   2  10    9.80    3.40
  -7   2  10   13.20    4.50
   5  -2  -9  264.67   18.00
   5  -2  -9  249.08   18.10
   5  -2  -9  274.37   15.90
   5  -2  -9  301.47   16.90
   5  -2  -9  284.77   15.50
   5  -2  -9  287.47   17.50
  -5   2   9  267.17   14.50
  -5   2   9  228.08   14.00
   3  -2  -8  254.17   14.40
  -3   2   8  258.57   13.40
   1  -2  -7  175.18   10.60
   1  -2  -7  173.38    8.40
  -1   2   7  186.88   10.40
  -1   2   7  173.98    9.40
  -1  -2  -6  472.05   21.00
  -1  -2  -6  439.76   21.10
  -1  -2  -6  446.06   22.50
   1   2   6  433.66   21.80
   1   2   6  418.36   21.00
  -3  -2  -5  353.66   18.30
  -3  -2  -5  381.56   17.60
   3   2   5  340.67   17.80
   3   2   5  330.17   17.90
   3   2   5  331.67   16.80
  -5  -2  -4  453.85   25.10
  -5  -2  -4  508.05   26.00
  -5  -2  -4  501.25   24.50
   5   2   4  495.45   24.90
   5   2   4  462.35   24.10
   5   2   4  459.55   26.60
   5   2   4  484.05   24.30
  -7  -2  -3  112.89   10.10
  -7  -2  -3  111.59    9.50
   7   2   3  108.49    8.40
   7   2   3  109.29    9.80
   7   2   3   90.39    9.40
   7   2   3  124.69   11.20
  -9  -2  -2   -0.60    4.00
  -9  -2  -2   16.10    4.60
   9   2   2    4.20    3.60
   9   2   2   13.40    4.70
 -11  -2  -1   -0.90    3.50
 -11  -2  -1    1.80    2.90
  11   2   1    1.00    3.80
  11   2   1    0.60    3.70
  12  -2 -12    3.00    2.80
 -12   2  12    1.90    2.60
  10  -2 -11    0.20    4.10
  10  -2 -11    1.10    3.80
  10  -2 -11   -8.80    4.90
  10  -2 -11   -3.90    3.10
 -10   2  11   -1.40    2.60
   8  -2 -10   -2.80    4.40
   8  -2 -10   -4.80    4.90
   8  -2 -10    5.40    6.40
   8  -2 -10    2.30    2.90
   8  -2 -10   -0.90    4.80
  -8   2  10    4.10    4.30
  -8   2  10    0.00    2.90
   6  -2  -9   72.29   10.50
   6  -2  -9   69.29    7.80
   6  -2  -9   71.09    7.80
   6  -2  -9   87.09   11.20
  -6   2   9   62.29    6.10
   4  -2  -8  251.37   16.70
   4  -2  -8  306.77   22.90
   4  -2  -8  323.27   16.70
   4  -2  -8  309.97   25.50
  -4   2   8  318.57   15.40
  -4   2   8  285.57   15.20
   2  -2  -7   22.80    3.60
  -2   2   7   19.40    2.80
   0  -2  -6    0.80    0.90
   0  -2  -6    3.20    2.30
   0  -2  -6    2.20    0.90
   0   2   6    2.80    1.40
   0   2   6    0.10    1.80
  -2  -2  -5   36.10    4.20
  -2  -2  -5   39.40    3.40
  -2  -2  -5   36.40    4.20
   2   2   5   36.60    3.40
   2   2   5   39.30    4.10
  -4  -2  -4  547.65   26.60
  -4  -2  -4  520.65   24.20
  -4  -2  -4  458.85   24.50
   4   2   4  420.86   24.00
   4   2   4  502.55   24.20
  -6  -2  -3  134.09   10.80
  -6  -2  -3  119.19   10.60
  -6  -2  -3  120.29    9.10
   6   2   3  112.79   12.10
   6   2   3  126.79    9.60
   6   2   3  112.89    8.90
   6   2   3  128.69    9.00
  -8  -2  -2  568.14   29.60
  -8  -2  -2  558.74   29.90
   8   2   2  562.44   30.20
   8   2   2  566.44   29.50
   8   2   2  584.44   28.60
   8   2   2  556.94   30.20
 -10  -2  -1  210.08   13.50
 -10  -2  -1  182.78   14.80
  10   2   1  231.48   14.40
  10   2   1  228.58   12.60
 -12  -2   0   29.50    4.30
 -12  -2   0   20.80    4.20
  12   2   0   33.70    5.10
  11  -2 -11   -1.10    3.80
  11  -2 -11    4.30    4.60
  11  -2 -11    6.70    3.70
 -11   2  11   -1.80    2.50
   9  -2 -10   -1.20    4.00
   9  -2 -10    2.00    5.30
   9  -2 -10    2.00    3.50
   9  -2 -10    7.80    4.90
  -9   2  10   -1.60    2.70
   7  -2  -9    1.00    3.30
   7  -2  -9   -2.00    4.80
   7  -2  -9    0.40    5.10
   7  -2  -9    7.00    5.60
   7  -2  -9    5.40    5.90
  -7   2   9    8.10    2.90
   5  -2  -8  124.69   10.30
   5  -2  -8  116.69   13.20
   5  -2  -8  116.59    8.90
   5  -2  -8  120.39    9.10
   5  -2  -8  123.19   12.00
  -5   2   8  108.09    7.60
   3  -2  -7  136.59    8.60
  -3   2   7  126.99    7.60
   1  -2  -6  250.47   13.50
  -1   2   6  243.78   12.40
  -1  -2  -5  145.49    7.40
  -1  -2  -5  152.68    7.50
  -1  -2  -5  147.39    8.90
   1   2   5  145.59    8.40
   1   2   5  141.39    7.60
  -3  -2  -4 1937.61   92.59
  -3  -2  -4 2171.28   91.99
   3   2   4 1898.91   91.09
   3   2   4 1975.90   92.59
   3   2   4 2017.20   92.09
  -5  -2  -3   56.49    8.30
  -5  -2  -3   40.40    6.40
  -5  -2  -3   54.49    5.60
   5   2   3   60.49    5.50
   5   2   3   55.99    5.90
   5   2   3   54.49    5.80
  -7  -2  -2   12.50    4.90
  -7  -2  -2    5.30    4.20
   7   2   2    2.00    3.20
   7   2   2   12.30    4.50
   7   2   2   -0.60    3.70
   7   2   2   -1.70    5.30
  -9  -2  -1  138.59   13.50
  -9  -2  -1  145.89   13.20
  -9  -2  -1  157.88   12.00
   9   2   1  163.98   12.70
   9   2   1  180.88   10.90
 -11  -2   0   -2.60    2.90
 -11  -2   0    1.30    4.10
  11   2   0   -0.30    3.80
  11   2   0    2.90    3.70
  12  -2 -11    6.90    3.20
  12  -2 -11    8.20    3.30
  10  -2 -10   76.29   10.40
  10  -2 -10   60.39    8.80
  10  -2 -10   54.09    6.90
 -10   2  10   61.09    6.10
   8  -2  -9   72.79    8.10
   8  -2  -9   79.29   11.80
   8  -2  -9   70.69   10.60
   8  -2  -9   87.69   10.90
  -8   2   9   94.29    6.90
   6  -2  -8    2.20    3.60
   6  -2  -8   -6.90    5.70
   6  -2  -8    2.60    4.40
   6  -2  -8    3.20    3.60
   6  -2  -8    1.60    4.80
  -6   2   8   -0.80    2.50
   4  -2  -7    0.40    2.40
   2  -2  -6  209.78   12.00
  -2   2   6  225.88   11.20
   0  -2  -5   80.39    5.90
   0   2   5   76.09    5.50
   0   2   5   81.39    4.70
  -2  -2  -4    4.20    1.50
  -2  -2  -4    2.00    2.20
   2   2   4    4.60    1.70
   2   2   4    4.00    1.50
  -4  -2  -3 1789.52   82.29
   4   2   3 1854.71   82.29
   4   2   3 1697.73   82.19
  -6  -2  -2  264.47   14.60
  -6  -2  -2  281.87   16.00
  -6  -2  -2  246.38   15.60
   6   2   2  224.28   16.40
   6   2   2  238.98   14.10
   6   2   2  244.68   14.50
   6   2   2  252.87   14.20
  -8  -2  -1 1583.84   75.59
  -8  -2  -1 1579.84   75.69
   8   2   1 1661.53   74.69
   8   2   1 1595.24   75.29
   8   2   1 1595.54   75.89
   8   2   1 1524.95   75.39
 -10  -2   0   30.20    6.20
 -10  -2   0   31.40    5.40
  10   2   0   25.90    5.70
  10   2   0   22.10    4.40
 -12  -2   1    7.40    3.80
 -12  -2   1    6.30    2.80
  12   2  -1    7.80    3.20
  11  -2 -10    4.30    3.80
  11  -2 -10   -0.80    3.80
 -11   2  10   -2.60    2.40
   9  -2  -9    0.60    4.50
   9  -2  -9   -5.00    3.40
   9  -2  -9   11.40    8.30
   9  -2  -9    2.10    5.90
   9  -2  -9   -1.10    4.60
  -9   2   9   -2.40    2.60
   7  -2  -8   69.69    9.60
   7  -2  -8   58.89    9.80
   7  -2  -8   67.09    9.20
   7  -2  -8   47.20    7.80
   7  -2  -8   55.39    7.40
  -7   2   8   47.80    5.10
   5  -2  -7  250.37   13.80
   5  -2  -7  223.38   15.80
   5  -2  -7  231.88   16.70
  -5   2   7  233.78   12.30
   3  -2  -6 1085.69   51.29
   1  -2  -5    7.60    2.20
  -1   2   5    7.50    1.60
  -1  -2  -4  156.28    7.60
  -1  -2  -4  157.48    7.50
  -1  -2  -4  163.18    9.20
   1   2   4  148.69    7.80
   1   2   4  155.88    8.50
  -3  -2  -3 1135.29   52.89
  -3  -2  -3 1219.28   52.29
   3   2   3 1015.30   51.29
   3   2   3 1130.39   52.29
  -5  -2  -2   20.30    3.50
  -5  -2  -2   20.00    4.80
   5   2   2   14.10    2.70
   5   2   2   15.50    3.20
   5   2   2   21.90    4.00
  -7  -2  -1   38.70    6.20
  -7  -2  -1   39.60    5.90
   7   2   1   35.90    5.10
   7   2   1   42.70    5.60
   7   2   1   39.60    5.90
   7   2   1   20.40    6.30
  -9  -2   0  394.86   23.30
  -9  -2   0  423.86   22.90
   9   2   0  424.96   21.50
   9   2   0  412.46   23.20
   9   2   0  362.46   24.70
   9   2   0  414.36   22.80
 -11  -2   1    1.00    4.40
 -11  -2   1    0.70    3.10
  11   2  -1   -1.70    3.80
  11   2  -1   -3.10    3.70
  12  -2 -10    2.20    3.20
  12  -2 -10   -7.80    3.40
 -12   2  10   -1.30    2.50
  10  -2  -9   16.20    4.20
  10  -2  -9   31.40    6.20
  10  -2  -9   26.30    6.90
 -10   2   9   19.40    3.50
   8  -2  -8   18.70    6.70
   8  -2  -8   12.50    3.90
   8  -2  -8   12.80    6.60
   8  -2  -8   19.00    5.70
   8  -2  -8   21.60    6.10
  -8   2   8   17.40    3.30
   6  -2  -7   85.69    9.20
   6  -2  -7   88.99    7.80
   6  -2  -7   93.49   10.30
   6  -2  -7   84.89    8.50
   6  -2  -7   89.69   11.90
  -6   2   7   75.89    5.80
   4  -2  -6  358.06   18.60
   2  -2  -5  257.57   13.70
   0  -2  -4   78.09    5.70
   0   2   4   80.99    4.60
   0   2   4   81.79    5.20
  -2  -2  -3 3324.47  145.59
  -2  -2  -3 3223.38  146.59
   2   2   3 2999.70  145.09
   2   2   3 3256.47  145.89
  -4  -2  -2 3400.56  148.29
   4   2   2 3007.80  147.89
   4   2   2 3277.27  147.99
   4   2   2 3277.37  148.69
  -6  -2  -1   16.60    4.60
  -6  -2  -1   18.80    5.40
  -6  -2  -1   23.10    4.10
   6   2   1   17.60    3.80
   6   2   1   18.60    3.50
   6   2   1   17.90    3.90
   6   2   1   26.30    6.70
  -8  -2   0  692.03   34.50
  -8  -2   0  636.94   34.10
   8   2   0  685.63   33.10
   8   2   0  675.83   34.70
   8   2   0  676.43   33.90
   8   2   0  653.93   34.10
 -10  -2   1   15.30    4.60
 -10  -2   1   11.80    5.40
  10   2  -1   14.40    5.20
  10   2  -1   17.10    4.00
 -12  -2   2   16.50    3.50
 -12  -2   2   19.80    4.90
  12   2  -2   28.10    4.30
  13  -2 -10   30.60    5.20
  13  -2 -10   30.80    5.10
  11  -2  -9   73.39    9.00
  11  -2  -9   67.09    9.70
 -11   2   9   61.89    5.80
   9  -2  -8  284.87   20.60
   9  -2  -8  239.78   19.80
   9  -2  -8  290.37   19.30
   9  -2  -8  342.87   18.40
   9  -2  -8  272.67   16.50
  -9   2   8  287.77   15.40
   7  -2  -7  101.19    9.50
   7  -2  -7  101.49   11.30
   7  -2  -7   95.99    9.50
   7  -2  -7  131.19   10.90
   7  -2  -7  110.59   13.90
  -7   2   7  112.89    7.20
   5  -2  -6 2277.17  101.09
  -5   2   6 2084.19   99.39
   3  -2  -5  380.56   19.20
   1  -2  -4  531.95   25.80
  -1  -2  -3  369.26   18.60
   1   2   3  383.86   18.00
   1   2   3  362.76   17.30
  -3  -2  -2  181.18   10.20
  -3  -2  -2  189.48    9.70
   3   2   2  177.88    9.70
  -5  -2  -1  575.64   27.00
   5   2   1  525.25   26.70
   5   2   1  548.35   27.00
   5   2   1  529.85   26.40
  -7  -2   0   93.39    8.00
  -7  -2   0   96.09    9.40
   7   2   0   82.69    8.10
   7   2   0   79.39   10.70
   7   2   0   80.99    7.70
   7   2   0   75.29    7.10
  -9  -2   1  125.69   13.20
  -9  -2   1  116.09   11.90
  -9  -2   1  133.49   10.80
   9   2  -1  118.19   10.60
   9   2  -1  121.19   11.90
   9   2  -1  142.69    9.40
 -11  -2   2   95.79    8.40
 -11  -2   2   77.69   10.40
  11   2  -2   99.59    8.40
  11   2  -2  106.39    9.30
 -13  -2   3    1.20    2.30
  13   2  -3    3.30    2.40
  12  -2  -9    1.70    4.00
  12  -2  -9    1.00    3.20
 -12   2   9    3.00    2.50
  10  -2  -8   94.99    8.70
  10  -2  -8   94.29   10.80
  10  -2  -8  104.99   12.70
  10  -2  -8   91.79    9.40
 -10   2   8   96.09    7.20
   8  -2  -7    0.90    4.90
   8  -2  -7   -0.80    3.50
   8  -2  -7    5.60    5.70
   8  -2  -7    6.80    6.90
   8  -2  -7    0.60    4.10
  -8   2   7    3.80    2.50
   6  -2  -6   10.20    3.80
   6  -2  -6    8.10    5.10
   6  -2  -6   10.90    4.10
   6  -2  -6   14.60    4.70
   6  -2  -6   11.10    7.30
  -6   2   6   13.40    2.50
   4  -2  -5  256.27   13.80
   2  -2  -4   -0.50    1.50
   0  -2  -3 3327.77  144.89
   0   2   3 2983.40  144.19
   0   2   3 3195.58  143.79
  -2  -2  -2   56.39    3.50
  -2  -2  -2   51.69    4.40
   2   2   2   61.79    3.90
   2   2   2   46.60    2.90
  -4  -2  -1 2016.30   92.39
   4   2   1 2042.70   92.69
   4   2   1 1960.50   91.99
  -6  -2   0   14.20    5.10
  -6  -2   0   13.60    3.60
   6   2   0    7.90    3.30
   6   2   0    8.00    2.90
   6   2   0   15.70    3.30
  -8  -2   1    9.30    5.90
  -8  -2   1   13.50    5.40
  -8  -2   1    5.80    4.60
   8   2  -1   19.80    5.80
   8   2  -1   11.90    5.80
   8   2  -1   15.60    3.80
   8   2  -1   17.20    4.80
 -10  -2   2    0.70    5.50
 -10  -2   2    9.40    4.50
  10   2  -2    1.10    4.80
  10   2  -2   -1.30    3.50
 -12  -2   3    1.10    4.90
 -12  -2   3    1.60    2.80
  12   2  -3    3.10    3.20
  13  -2  -9  143.29    8.80
  13  -2  -9  108.99    8.40
  11  -2  -8    5.20    4.70
  11  -2  -8    0.50    3.70
 -11   2   8    1.40    2.50
   9  -2  -7  262.37   18.50
   9  -2  -7  277.17   20.40
   9  -2  -7  263.97   16.10
   9  -2  -7  309.87   18.10
  -9   2   7  279.77   14.90
   7  -2  -6    3.70    3.90
   7  -2  -6    2.20    5.10
   7  -2  -6    1.10    4.10
   7  -2  -6    2.10    4.10
  -7   2   6    2.70    2.20
   5  -2  -5  165.48   10.10
   3  -2  -4    2.30    1.80
   1  -2  -3  619.44   29.60
  -1  -2  -2 2280.47  100.19
   1   2   2 2239.68   99.39
   1   2   2 2022.90   98.89
  -3  -2  -1   32.40    3.10
  -3  -2  -1   36.30    3.70
   3   2   1   32.20    3.00
   3   2   1   34.60    3.70
  -5  -2   0    0.70    2.20
   5   2   0    1.90    3.20
   5   2   0   -0.50    1.90
   5   2   0    1.00    2.30
  -7  -2   1    8.50    5.20
  -7  -2   1    0.20    6.30
  -7  -2   1    2.90    3.60
   7   2  -1    5.40    3.90
   7   2  -1    5.30    5.50
   7   2  -1   -0.10    3.00
   7   2  -1    2.70    2.70
  -9  -2   2    6.20    4.70
  -9  -2   2    2.50    5.50
  -9  -2   2    2.10    6.20
   9   2  -2    7.30    5.50
   9   2  -2    2.70    4.30
   9   2  -2    3.30    3.40
 -11  -2   3   -1.00    5.00
 -11  -2   3    1.40    3.50
  11   2  -3    1.30    3.90
  11   2  -3    7.50    4.10
 -13  -2   4    0.10    2.30
  13   2  -4    1.10    2.60
  12  -2  -8  108.99    9.30
  12  -2  -8   94.59    9.60
 -12   2   8   98.99    7.20
  10  -2  -7    2.70    4.10
  10  -2  -7    4.00    6.30
  10  -2  -7    3.50    4.30
  10  -2  -7    0.70    4.10
 -10   2   7   -0.10    2.50
   8  -2  -6   42.80    7.20
   8  -2  -6   49.50    7.40
   8  -2  -6   50.59    8.00
   8  -2  -6   32.60    5.30
  -8   2   6   53.29    4.90
   6  -2  -5  476.25   26.50
   6  -2  -5  498.65   25.60
   6  -2  -5  510.05   24.20
  -6   2   5  421.26   22.50
   4  -2  -4 2561.74  117.59
   2  -2  -3  103.59    6.40
   0  -2  -2 4467.25  203.38
  -2  -2  -1  120.99    7.30
  -2  -2  -1  133.19    6.50
   2   2   1  120.89    6.50
   2   2   1  117.09    7.20
  -4  -2   0   29.00    3.40
   4   2   0   29.70    3.20
   4   2   0   31.50    3.80
  -6  -2   1   54.49    5.60
  -6  -2   1   41.30    8.80
  -6  -2   1   39.80    6.50
   6   2  -1   46.40    5.10
   6   2  -1   41.90    5.30
   6   2  -1   47.60    5.70
  -8  -2   2    9.90    4.60
  -8  -2   2    5.30    6.70
  -8  -2   2    4.70    4.80
   8   2  -2    7.90    5.30
   8   2  -2    3.90    3.10
   8   2  -2    8.60    3.90
   8   2  -2    5.80    5.70
 -10  -2   3   22.90    6.50
 -10  -2   3   31.40    8.40
 -10  -2   3   42.90    6.40
  10   2  -3   41.40    6.30
  10   2  -3   41.60    6.50
 -12  -2   4    0.90    2.80
 -12  -2   4    3.60    6.00
  12   2  -4    5.70    3.30
  13  -2  -8  331.67   18.20
  13  -2  -8  367.96   18.50
 -13   2   8  336.17   17.10
  11  -2  -7  269.77   18.40
  11  -2  -7  259.97   16.90
 -11   2   7  261.07   14.30
   9  -2  -6   17.90    4.50
   9  -2  -6   22.30    5.30
   9  -2  -6   22.60    6.10
  -9   2   6   16.90    3.10
   7  -2  -5  109.89   10.40
   7  -2  -5  125.49   10.40
   7  -2  -5  119.79   12.30
   7  -2  -5   90.99    9.00
  -7   2   5  120.19    7.10
   5  -2  -4   33.20    4.40
   3  -2  -3  311.57   15.70
   1  -2  -2  176.68    9.50
  -1  -2  -1    2.20    1.60
   1   2   1    2.10    0.70
   1   2   1    2.70    1.10
  -3  -2   0  380.66   17.50
   3   2   0  342.27   17.00
   3   2   0  350.36   17.80
  -5  -2   1  577.44   27.00
   5   2  -1  533.15   26.10
   5   2  -1  548.95   26.80
   5   2  -1  525.35   26.50
  -7  -2   2  117.59   14.60
  -7  -2   2  118.09    9.20
  -7  -2   2  115.99   10.90
   7   2  -2  115.39    9.20
   7   2  -2  112.49    8.40
   7   2  -2  116.29    8.20
   7   2  -2  112.89   11.30
  -9  -2   3    3.00    6.00
  -9  -2   3    3.90    4.70
  -9  -2   3   -3.70    5.60
   9   2  -3   -3.70    4.30
   9   2  -3   -0.40    5.10
 -11  -2   4    3.90    3.60
 -11  -2   4    5.20    6.20
  11   2  -4    6.40    4.10
  11   2  -4    5.70    4.00
 -13  -2   5   38.40    4.70
  13   2  -5   42.60    4.80
  12  -2  -7  137.39   10.80
  12  -2  -7  139.49   11.30
 -12   2   7  135.59    8.60
  10  -2  -6   78.09    8.80
  10  -2  -6   82.69    9.20
  10  -2  -6  101.09   13.00
  10  -2  -6   86.89   10.70
 -10   2   6   75.29    6.40
   8  -2  -5   76.09   11.90
   8  -2  -5   89.89    9.50
   8  -2  -5   82.19    9.10
  -8   2   5   86.69    6.10
   6  -2  -4  322.97   23.40
   6  -2  -4  319.87   16.20
  -6   2   4  279.07   14.80
   4  -2  -3  961.30   45.10
   2  -2  -2  251.97   12.80
   0   2   1  129.49    6.90
  -2  -2   0   52.59    3.30
  -2  -2   0   46.10    3.90
   2   2   0   45.60    3.80
   2   2   0   45.40    3.00
  -4  -2   1    6.80    2.10
   4   2  -1    4.60    1.60
   4   2  -1    5.20    2.10
  -6  -2   2  210.98   12.40
  -6  -2   2  228.78   19.50
   6   2  -2  209.88   11.90
   6   2  -2  201.68   11.70
   6   2  -2  197.68   11.60
  -8  -2   3    2.70    6.90
  -8  -2   3    3.20    4.50
  -8  -2   3    1.80    4.80
   8   2  -3    4.90    5.60
   8   2  -3   -2.10    3.20
   8   2  -3    3.60    3.20
   8   2  -3    7.10    5.50
 -10  -2   4   67.69    9.90
 -10  -2   4   57.79   11.40
 -10  -2   4   73.79    8.40
  10   2  -4   75.29    7.10
  10   2  -4   63.09    9.00
 -12  -2   5    7.40    3.30
  12   2  -5   11.10    3.60
  13  -2  -7   23.40    4.10
  13  -2  -7   24.40    4.50
 -13   2   7   24.60    3.60
  11  -2  -6   11.80    4.30
  11  -2  -6   11.80    6.20
 -11   2   6   23.90    3.60
   9  -2  -5  104.09   12.10
   9  -2  -5   94.89    9.40
   9  -2  -5  111.19   10.20
  -9   2   5  106.79    7.10
   7  -2  -4  129.39   10.80
   7  -2  -4  133.09   11.00
   7  -2  -4  110.69    9.10
  -7   2   4  117.89    7.20
   5  -2  -3  382.56   19.10
   3  -2  -2   19.00    2.80
   1  -2  -1  545.65   25.40
  -1   2   1  520.95   24.70
  -1  -2   0  222.08   10.80
   1   2   0  190.98    9.70
   1   2   0  209.88   10.50
  -3  -2   1    9.40    2.00
   3   2  -1    9.50    1.40
   3   2  -1   14.80    2.50
  -5  -2   2    7.70    2.60
   5   2  -2    4.60    2.20
   5   2  -2    7.60    2.50
   5   2  -2    6.60    3.00
  -7  -2   3   12.40    3.80
  -7  -2   3   11.10    5.50
  -7  -2   3   10.20    7.70
   7   2  -3   12.70    4.10
   7   2  -3   11.30    3.10
   7   2  -3   10.90    6.20
   7   2  -3    9.50    3.20
  -9  -2   4    6.20    5.90
  -9  -2   4    8.20    4.80
  -9  -2   4    0.40    6.70
   9   2  -4    0.70    3.30
   9   2  -4    1.10    5.40
   9   2  -4    6.00    4.30
 -11  -2   5    1.10    3.60
 -11  -2   5  -10.40    6.70
  11   2  -5    2.10    3.80
  11   2  -5    3.50    4.00
 -13  -2   6   14.10    3.20
  13   2  -6   14.10    3.10
  12  -2  -6  248.78   14.70
  12  -2  -6  207.48   14.10
 -12   2   6  227.98   12.40
  10  -2  -5  183.38   12.80
  10  -2  -5  172.98   12.40
  10  -2  -5  204.78   14.80
  10  -2  -5  181.88   16.40
 -10   2   5  176.28   10.60
   8  -2  -4  212.18   14.10
   8  -2  -4  191.38   13.90
  -8   2   4  207.78   11.20
   6  -2  -3  115.89    7.70
  -6   2   3  108.49    6.70
   4  -2  -2   62.89    4.70
   2  -2  -1   64.19    4.10
  -2   2   1   50.39    2.90
   0  -2   0   -0.80    1.20
   0   2   0    1.70    1.10
  -2  -2   1   56.29    3.70
   2   2  -1   58.29    4.00
   2   2  -1   52.19    2.90
  -4  -2   2   66.49    5.00
   4   2  -2   51.99    4.00
   4   2  -2   54.89    4.50
  -6  -2   3  120.19    8.10
   6   2  -3  105.49    7.60
   6   2  -3  107.79    7.70
   6   2  -3  113.89    7.70
  -8  -2   4  185.88   13.40
  -8  -2   4  195.48   13.30
  -8  -2   4  149.19   16.90
   8   2  -4  185.58   11.30
   8   2  -4  189.78   11.80
   8   2  -4  199.68   14.00
 -10  -2   5  170.38   12.40
 -10  -2   5  131.09   15.20
 -10  -2   5  154.88   15.90
  10   2  -5  180.88   12.50
  10   2  -5  171.28   10.60
 -12  -2   6  196.98   12.80
  12   2  -6  222.48   12.80
  13  -2  -6   14.10    3.50
 -13   2   6   11.00    3.30
  11  -2  -5   -8.10    5.90
  11  -2  -5    1.20    3.70
 -11   2   5    3.90    2.60
   9  -2  -4    4.50    4.80
   9  -2  -4    8.80    4.60
  -9   2   4    5.50    2.40
   7  -2  -3    7.50    4.70
   7  -2  -3   10.20    4.90
  -7   2   3   10.10    2.20
   5  -2  -2    9.50    2.40
  -5   2   2    6.30    2.30
   3  -2  -1   10.30    2.00
   1  -2   0  231.28   10.90
  -1   2   0  200.88   10.20
   1   2  -1  542.95   25.50
  -3  -2   2   19.10    2.70
   3   2  -2   17.50    2.70
  -5  -2   3  350.76   17.90
   5   2  -3  350.76   17.50
   5   2  -3  335.97   17.40
   5   2  -3  327.47   16.70
  -7  -2   4  129.29    9.80
  -7  -2   4  113.09   10.80
  -7  -2   4  126.59   16.70
   7   2  -4  107.29   11.60
   7   2  -4  123.59    8.40
   7   2  -4  124.29    8.50
  -9  -2   5   70.89   10.40
  -9  -2   5   96.49    9.70
  -9  -2   5   85.49   10.90
   9   2  -5  101.89   10.40
   9   2  -5   93.69    7.70
   9   2  -5   98.19    8.70
 -11  -2   6    7.60    4.20
  11   2  -6   10.70    4.40
  11   2  -6   15.40    4.50
 -13  -2   7   24.90    3.50
  13   2  -7   27.20    4.40
  12  -2  -5    7.70    3.70
  12  -2  -5   18.80    5.50
 -12   2   5   13.40    3.00
  10  -2  -4   70.19   10.90
  10  -2  -4   60.59    8.80
  10  -2  -4   83.99    9.40
 -10   2   4   70.49    5.80
   8  -2  -3   10.80    4.70
   8  -2  -3    5.00    4.90
  -8   2   3    4.40    2.30
   6  -2  -2  148.39   10.80
  -6   2   2  187.18    9.30
   4  -2  -1    3.90    1.80
   2  -2   0   55.79    3.80
   0  -2   1  180.78    8.50
   0   2  -1  141.09    7.90
  -2  -2   2  249.58   12.30
   2   2  -2  245.18   12.40
  -4  -2   3  922.71   42.90
   4   2  -3  891.51   42.60
  -6  -2   4  282.77   15.90
  -6  -2   4  270.37   19.90
   6   2  -4  282.47   15.00
   6   2  -4  287.47   15.00
  -8  -2   5   79.59    9.60
  -8  -2   5   89.29    9.40
  -8  -2   5   63.39   10.50
   8   2  -5   88.39    7.60
   8   2  -5   84.19    7.00
   8   2  -5   75.69    9.70
 -10  -2   6   85.79    9.30
  10   2  -6   82.49    9.40
  10   2  -6   87.29    7.80
 -12  -2   7  102.79    8.60
  12   2  -7  114.09    8.50
  13  -2  -5   45.50    5.90
  11  -2  -4    6.70    4.60
  11  -2  -4    8.90    6.70
 -11   2   4    7.70    2.80
   9  -2  -3    2.30    4.60
   9  -2  -3   -2.20    4.90
  -9   2   3    0.90    2.20
   7  -2  -2  126.49   11.20
   7  -2  -2  116.69   11.70
  -7   2   2  122.49    7.20
   5  -2  -1  534.45   24.70
  -5   2   1  513.05   24.70
   3  -2   0  364.06   17.30
   1  -2   1    1.80    1.30
  -1   2  -1    3.50    0.90
   1   2  -2  173.18    8.80
  -3  -2   3  299.37   15.00
   3   2  -3  291.47   14.70
  -5  -2   4   32.30    4.20
   5   2  -4   33.80    3.80
   5   2  -4   32.60    4.70
  -7  -2   5  117.29   18.40
  -7  -2   5   96.59   10.20
  -7  -2   5  105.89    9.10
   7   2  -5   96.79    7.60
   7   2  -5  101.99    7.60
   7   2  -5  108.49   11.30
  -9  -2   6   22.10    5.70
  -9  -2   6   20.60    6.90
  -9  -2   6   18.00    8.80
   9   2  -6   14.20    3.80
   9   2  -6   26.60    5.80
   9   2  -6   13.10    4.30
 -11  -2   7  245.78   15.30
  11   2  -7  227.08   13.80
  11   2  -7  251.57   14.70
 -13  -2   8  349.77   18.00
  13   2  -8  338.47   17.50
  12  -2  -4   -3.40    3.10
  12  -2  -4    7.20    7.60
 -12   2   4    2.80    2.70
  10  -2  -3   37.40    8.90
 -10   2   3   41.40    4.90
   8  -2  -2   13.70    5.10
   8  -2  -2    7.20    5.20
  -8   2   2    5.50    2.30
  -6   2   1   52.49    4.40
   4  -2   0   30.90    4.00
   4  -2   0   29.60    2.80
   2  -2   1  119.69    6.20
   0   2  -2 4182.68  189.68
  -2  -2   3  104.19    5.90
   2   2  -3   86.89    5.50
  -4  -2   4 2373.76  106.59
   4   2  -4 2188.58  105.89
   4   2  -4 2379.26  106.19
  -6  -2   5  422.06   23.80
  -6  -2   5  458.55   23.10
   6   2  -5  440.56   22.00
   6   2  -5  424.16   21.80
  -8  -2   6   42.30    6.70
  -8  -2   6   26.70   10.10
  -8  -2   6   41.90    6.90
   8   2  -6   45.40    6.20
   8   2  -6   41.20    6.80
   8   2  -6   49.30    5.80
 -10  -2   7   -0.20   10.20
 -10  -2   7   -3.90    4.40
  10   2  -7    1.00    4.10
  10   2  -7   -1.10    3.60
 -12  -2   8  104.09    8.40
  12   2  -8   96.69    8.00
  13  -2  -4   -0.70    2.80
  11  -2  -3    6.50    4.70
  11  -2  -3    0.10    7.00
 -11   2   3    1.70    2.40
   9  -2  -2    4.60    4.90
   9  -2  -2   -1.00    5.60
  -9   2   2    0.60    2.20
   7  -2  -1    2.00    5.70
   7  -2  -1    0.30    5.10
  -7   2   1    6.90    2.20
   5  -2   0    0.50    2.50
  -5   2   0    4.40    2.00
   3  -2   1   32.40    3.60
   1  -2   2 2208.28   95.99
  -1   2  -2 2000.10   95.49
  -1  -2   3  572.34   26.40
   1   2  -3  572.34   26.80
  -3  -2   4   -0.10    1.50
   3   2  -4    0.50    1.50
  -5  -2   5  148.79    9.30
   5   2  -5  141.99    8.90
   5   2  -5  148.69    8.70
  -7  -2   6    0.80    5.00
  -7  -2   6    2.40    4.10
   7   2  -6    3.30    2.80
   7   2  -6    1.80    2.60
   7   2  -6   -2.60    5.20
  -9  -2   7  253.67   16.50
   9   2  -7  248.38   16.00
   9   2  -7  249.88   14.10
   9   2  -7  242.98   15.20
 -11  -2   8    4.00    4.00
  11   2  -8    1.00    3.40
  11   2  -8   -4.20    5.60
 -13  -2   9  123.19    8.60
  13   2  -9  145.29    8.50
  12  -2  -3    1.70    3.50
 -12   2   3    4.90    2.80
  10  -2  -2  -12.60   12.00
 -10   2   2    2.00    2.40
   8  -2  -1   16.20    5.30
   8  -2  -1   10.60    5.90
  -8   2   1   12.20    2.60
   6  -2   0   13.50    5.70
   6  -2   0   15.60    3.80
  -6   2   0   16.80    2.60
   4  -2   1 2234.68   96.29
  -4   2  -1 1944.41   95.19
   2  -2   2   49.50    3.70
   2  -2   2   47.10    3.80
   0  -2   3 3123.99  141.09
   0   2  -3 3085.09  140.99
  -2  -2   4   -0.70    1.50
  -2  -2   4    1.80    1.10
   2   2  -4    0.50    1.30
  -4  -2   5  237.48   12.70
   4   2  -5  235.38   12.10
   4   2  -5  218.48   12.30
  -6  -2   6   12.90    3.70
  -6  -2   6   11.60    5.50
   6   2  -6   12.00    2.90
   6   2  -6   17.90    3.20
   6   2  -6   23.20    6.10
  -8  -2   7   -2.70    5.30
  -8  -2   7    9.30    5.10
   8   2  -7    0.50    5.00
   8   2  -7    4.80    3.80
   8   2  -7    4.30    2.90
 -10  -2   8   79.09    9.20
 -10  -2   8   81.09   11.40
  10   2  -8   78.09    8.30
  10   2  -8   73.69    7.40
 -12  -2   9   -5.20    2.80
  12   2  -9   -1.00    3.00
  13  -2  -3    0.30    2.80
  11  -2  -2  102.39   10.70
 -11   2   2  109.99    7.30
   9  -2  -1  125.99   11.70
  -9   2   1  141.59    8.50
   7  -2   0   76.79   11.50
   7  -2   0   78.19   10.60
   7  -2   0   97.99    8.90
  -7   2   0   91.99    6.00
   5  -2   1  538.25   27.00
  -5   2  -1  548.75   25.70
   3  -2   2  191.58   10.30
   1  -2   3  381.46   17.60
  -1   2  -3  346.97   17.00
  -1  -2   4  504.55   23.10
   1   2  -4  486.15   23.30
  -3  -2   5  351.76   16.50
  -3  -2   5  379.06   18.30
   3   2  -5  338.57   17.70
   3   2  -5  360.86   17.60
  -5  -2   6 2045.00   92.69
   5   2  -6 1993.70   91.79
   5   2  -6 1925.71   91.49
  -7  -2   7   86.99    9.50
  -7  -2   7   86.89   10.60
   7   2  -7  117.49    7.80
   7   2  -7   90.99    7.30
   7   2  -7   94.89   10.00
  -9  -2   8  254.77   16.20
  -9  -2   8  219.18   17.90
   9   2  -8  256.67   13.60
   9   2  -8  205.38   14.40
   9   2  -8  238.68   15.10
 -11  -2   9   61.89    7.50
  11   2  -9   57.19    7.10
 -13  -2  10   26.80    4.40
  13   2 -10   25.50    3.70
  12  -2  -2   25.80    4.40
 -12   2   2   26.80    3.60
 -10   2   1   13.70    2.80
   8  -2   0  644.34   34.70
  -8   2   0  706.53   32.40
   6  -2   1   21.90    4.20
   6  -2   1   15.90    5.60
  -6   2  -1   15.40    2.50
   4  -2   2 3441.26  148.49
  -4   2  -2 3042.90  147.39
   2  -2   3 3302.67  149.79
   2  -2   3 3278.97  150.08
   0  -2   4   75.49    4.70
   0   2  -4   74.99    4.40
  -2  -2   5  241.18   11.30
   2   2  -5  220.98   11.70
  -4  -2   6  332.27   17.30
   4   2  -6  329.07   16.50
   4   2  -6  317.77   16.50
  -6  -2   7   82.89   10.10
  -6  -2   7   71.69    7.90
   6   2  -7   83.59    6.30
   6   2  -7   62.89    9.30
   6   2  -7   81.09    6.20
  -8  -2   8   16.40    6.40
  -8  -2   8   19.90    5.70
   8   2  -8   17.80    3.70
   8   2  -8   22.40    4.70
   8   2  -8   16.70    4.90
 -10  -2   9   22.60    6.80
 -10  -2   9   23.30    5.30
  10   2  -9   16.80    4.40
  10   2  -9   24.90    4.90
 -12  -2  10   -0.70    3.20
  12   2 -10    3.40    3.10
 -11   2   1    0.30    2.40
   9  -2   0  437.96   24.20
  -9   2   0  447.66   21.90
   7  -2   1   34.50    5.60
   7  -2   1   26.00    7.20
   7  -2   1   18.40    5.70
  -7   2  -1   40.00    3.90
   5  -2   2   16.10    3.60
  -5   2  -2   19.70    3.10
   3  -2   3 1182.78   55.29
   3  -2   3 1217.98   55.19
  -3   2  -3 1160.78   54.69
   1  -2   4  163.88    8.60
   1  -2   4  157.38    8.00
  -1   2  -4  154.58    8.00
  -1  -2   5    6.30    1.70
   1   2  -5   10.00    1.70
  -3  -2   6 1013.30   44.90
   3   2  -6  973.50   45.70
   3   2  -6  947.51   45.70
  -5  -2   7  211.58   12.80
  -5  -2   7  193.68   15.00
   5   2  -7  219.68   12.00
   5   2  -7  223.58   12.00
  -7  -2   8   59.39    8.60
  -7  -2   8   54.99    8.40
  -7  -2   8   46.20    7.30
   7   2  -8   60.99    8.10
   7   2  -8   43.70    5.70
   7   2  -8   47.90    5.60
  -9  -2   9  -14.40    8.00
  -9  -2   9    2.90    4.90
  -9  -2   9   -7.00    6.30
   9   2  -9    1.00    4.20
   9   2  -9    5.90    3.50
   9   2  -9   -2.40    4.20
 -11  -2  10   14.70    6.30
 -11  -2  10   -1.60    3.70
  11   2 -10    1.60    3.30
  12  -2  -1   15.10    3.90
 -12   2   1   11.00    3.50
 -10   2   0   27.40    4.30
   8  -2   1 1570.94   77.79
   8  -2   1 1656.13   78.59
  -8   2  -1 1690.63   75.79
   6  -2   2  263.67   17.40
   6  -2   2  228.18   18.60
   6  -2   2  267.57   15.30
  -6   2  -2  262.87   13.30
   4  -2   3 1893.41   87.09
   4  -2   3 1883.21   87.09
  -4   2  -3 1870.41   86.19
   2  -2   4    1.30    1.80
   2  -2   4    2.30    1.90
  -2   2  -4    4.20    2.30
   0  -2   5   85.09    5.30
   0   2  -5   81.39    4.90
  -2  -2   6  226.08   10.70
   2   2  -6  196.48   11.20
   2   2  -6  208.78   10.90
  -4  -2   7    1.30    3.00
  -4  -2   7    4.00    2.20
   4   2  -7    2.50    2.00
   4   2  -7   -0.40    2.20
  -6  -2   8   -0.20    4.10
  -6  -2   8   -0.50    5.10
  -6  -2   8   -3.00    7.40
   6   2  -8    3.30    2.60
   6   2  -8    1.70    2.40
   6   2  -8    1.90    4.60
  -8  -2   9   69.29    9.60
  -8  -2   9   82.49   11.80
  -8  -2   9   64.39   10.50
   8   2  -9   63.59    7.30
   8   2  -9   59.69    8.50
   8   2  -9   78.09    6.80
 -10  -2  10   47.00    8.00
 -10  -2  10   44.10    7.20
  10   2 -10   56.19    7.20
  10   2 -10   49.40    7.60
 -12  -2  11    8.60    3.50
  12   2 -11   16.60    3.50
  12   2 -11   18.80    5.80
 -11   2   0   -2.60    2.40
   9  -2   1  150.88   13.10
  -9   2  -1  169.58    9.60
   7  -2   2   10.70    5.30
   7  -2   2   -0.90    4.30
  -7   2  -2    6.60    2.20
   5  -2   3   54.99    7.70
   5  -2   3   58.89    6.50
  -5   2  -3   60.09    4.60
   3  -2   4 2161.98   97.49
   3  -2   4 2150.68   97.39
  -3   2  -4 2040.70   96.69
   1  -2   5  151.28    8.10
   1  -2   5  159.48    8.50
  -1   2  -5  156.38    8.60
  -1   2  -5  140.29    7.90
  -1  -2   6  247.28   12.20
   1   2  -6  229.18   12.40
   1   2  -6  247.08   12.20
  -3  -2   7  135.89    7.30
   3   2  -7  126.69    7.80
   3   2  -7  128.09    7.70
  -5  -2   8  100.39    8.90
  -5  -2   8  115.39   11.20
   5   2  -8  105.19    7.10
   5   2  -8   97.19    9.70
   5   2  -8  102.39    7.00
  -7  -2   9    0.10    5.40
  -7  -2   9   -2.50    7.00
  -7  -2   9    2.30    5.50
   7   2  -9    4.60    3.10
   7   2  -9    4.70    3.00
   7   2  -9   -1.00    4.50
  -9  -2  10   -6.80    4.90
  -9  -2  10  -15.10    9.40
  -9  -2  10    2.90    6.20
   9   2 -10   -1.10    3.90
   9   2 -10   -2.80    3.50
 -11  -2  11    1.20    6.10
 -11  -2  11    3.70    3.70
  11   2 -11   -0.90    3.20
  12  -2   0   33.80    4.60
 -10   2  -1  229.78   12.40
   8  -2   2  562.94   30.50
   8  -2   2  569.64   31.10
  -8   2  -2  590.44   27.80
   6  -2   3  106.89   12.60
   6  -2   3  124.79   10.20
  -6   2  -3  130.39    7.70
   4  -2   4  502.25   25.30
   4  -2   4  527.25   25.30
  -4   2  -4  497.25   24.20
   2  -2   5   37.00    4.50
   2  -2   5   46.80    4.30
  -2   2  -5   33.20    4.00
   0  -2   6    4.00    1.90
   0   2  -6    2.90    2.20
   0   2  -6    2.90    1.70
  -2  -2   7   21.90    2.80
   2   2  -7   18.20    2.60
   2   2  -7   24.20    3.70
  -4  -2   8  315.07   16.70
  -4  -2   8  240.98   19.40
  -4  -2   8  292.07   14.40
   4   2  -8  293.87   15.10
   4   2  -8  283.07   14.90
  -6  -2   9   78.39   10.40
  -6  -2   9   79.39   11.50
  -6  -2   9   74.59    9.00
   6   2  -9   71.89    6.20
   6   2  -9   65.59    6.00
   6   2  -9   50.19    6.80
  -8  -2  10   -0.90    7.10
  -8  -2  10    3.00    5.20
  -8  -2  10    1.20    6.40
   8   2 -10    0.60    3.20
   8   2 -10   -8.50    3.80
   8   2 -10    5.80    3.90
 -10  -2  11   -2.80    5.60
 -10  -2  11    0.90    4.50
  10   2 -11    5.50    3.80
  12   2 -12    6.80    5.00
 -11   2  -1    0.80    2.80
   9  -2   2    1.10    5.20
  -9   2  -2    7.20    2.50
   7  -2   3  100.99   11.90
   7  -2   3  114.59   10.70
  -7   2  -3  121.79    7.30
   5  -2   4  477.25   24.20
   5  -2   4  467.85   24.60
  -5   2  -4  483.35   23.00
   3  -2   5  395.66   19.80
   3  -2   5  399.96   19.70
  -3   2  -5  367.06   18.70
   1  -2   6  473.35   21.90
   1  -2   6  451.65   21.50
  -1   2  -6  446.96   21.60
  -1   2  -6  416.16   21.30
  -1  -2   7  176.18    9.60
   1   2  -7  177.18    9.80
   1   2  -7  177.28    9.60
  -3  -2   8  244.48   12.60
   3   2  -8  248.98   13.00
   3   2  -8  239.08   12.80
  -5  -2   9  272.67   17.10
  -5  -2   9  258.57   15.90
  -5  -2   9  266.37   17.40
   5   2  -9  243.48   13.90
   5   2  -9  246.08   13.50
   5   2  -9  245.28   15.40
  -7  -2  10    3.40    6.80
  -7  -2  10    6.80    5.80
  -7  -2  10   14.90    6.70
   7   2 -10    9.60    3.10
   7   2 -10   20.40    4.80
   7   2 -10   12.50    4.10
  -9  -2  11  150.58   13.00
  -9  -2  11  164.08   12.80
   9   2 -11  150.68   10.20
   9   2 -11  150.18   11.40
 -11  -2  12   24.00   10.10
  11   2 -12   43.20    7.10
  11   2 -12   30.60    4.60
  12  -2   1   17.80    3.60
 -10   2  -2   36.40    4.80
   8  -2   3  240.38   18.20
   8  -2   3  252.77   17.20
  -8   2  -3  277.37   13.80
   6  -2   4   52.89    7.90
  -6   2  -4   50.49    4.80
   4  -2   5   20.70    4.20
   4  -2   5   17.60    3.40
  -4   2  -5   13.00    2.30
   2  -2   6  150.58    9.30
   2  -2   6  153.88    9.00
  -2   2  -6  147.49    8.40
   0  -2   7   -3.60    2.10
   0   2  -7    0.80    1.90
   0   2  -7    2.90    2.10
  -2  -2   8   70.49    5.40
   2   2  -8   70.49    5.20
   2   2  -8   66.29    5.30
  -4  -2   9  762.82   35.70
   4   2  -9  761.22   36.00
   4   2  -9  735.03   36.30
   4   2  -9  768.12   37.60
  -6  -2  10  133.39   12.60
  -6  -2  10  126.99   11.50
  -6  -2  10  125.59   12.80
   6   2 -10  122.29    9.00
   6   2 -10  123.59    8.20
   6   2 -10  125.39   10.40
  -8  -2  11   98.29   11.20
  -8  -2  11  103.09   15.60
  -8  -2  11   79.29   11.10
   8   2 -11   83.09    7.50
   8   2 -11   83.09    8.80
   8   2 -11   89.89    9.00
 -10  -2  12   37.80    6.50
  10   2 -12   44.60    7.10
  10   2 -12   52.79    8.50
  12   2 -13    9.30    4.80
  11  -2   2   22.50    4.20
 -11   2  -2   33.90    4.60
   9  -2   3   68.79    9.70
  -9   2  -3   85.89    6.20
   7  -2   4  308.17   20.10
  -7   2  -4  341.37   16.70
   5  -2   5  138.49   20.90
   5  -2   5  177.08   11.20
   5  -2   5  181.18   11.90
  -5   2  -5  171.48    9.60
   3  -2   6  590.34   29.20
   3  -2   6  594.84   29.10
  -3   2  -6  585.64   28.00
   1  -2   7   79.39    6.10
   1  -2   7   84.89    6.50
  -1   2  -7   72.99    5.50
  -1  -2   8  131.09    7.90
   1   2  -8  129.99    7.70
   1   2  -8  122.69    7.80
  -3  -2   9  125.59    8.10
   3   2  -9  127.19    8.00
   3   2  -9  124.99    7.80
  -5  -2  10   79.99    9.00
   5   2 -10   63.99    8.60
   5   2 -10   67.29    6.40
   5   2 -10   64.39    5.80
   5   2 -10   84.09   13.50
  -7  -2  11  -10.10    8.50
  -7  -2  11   11.10    6.40
  -7  -2  11   14.70    6.50
   7   2 -11    9.40    8.90
   7   2 -11   13.40    3.60
   7   2 -11   12.50    4.00
   7   2 -11   12.30    4.80
  -9  -2  12  367.06   20.60
   9   2 -12  356.36   20.20
   9   2 -12  359.86   23.20
  11   2 -13    8.80    6.00
  11   2 -13   -3.20    5.10
 -10   2  -3   11.60    3.00
   8  -2   4   -7.70    5.10
  -8   2  -4   -0.60    2.30
   6  -2   5    1.30    5.30
   6  -2   5   -2.50    4.80
  -6   2  -5    0.00    2.00
   4  -2   6   56.89    6.40
   4  -2   6   41.80    8.40
   4  -2   6   24.50    9.00
   4  -2   6   56.79    7.80
  -4   2  -6   56.79    4.60
   2  -2   7   44.20    4.80
   2  -2   7   32.20    4.70
  -2   2  -7   45.90    4.00
   0  -2   8  226.18   11.70
   0   2  -8  192.18   11.30
   0   2  -8  210.98   11.20
  -2  -2   9   27.90    3.60
   2   2  -9   25.10    3.80
   2   2  -9   26.80    4.00
  -4  -2  10   11.20    7.10
  -4  -2  10    3.40    3.70
   4   2 -10    2.40    2.80
   4   2 -10   -0.30    2.40
   4   2 -10    0.80   11.40
  -6  -2  11  142.59   13.80
   6   2 -11  130.19   18.10
   6   2 -11  176.08   11.20
   6   2 -11  165.08   12.20
   6   2 -11  172.18   10.10
  -8  -2  12  212.98   14.90
   8   2 -12  207.18   13.90
   8   2 -12  223.58   17.70
   8   2 -12  197.28   12.30
 -10  -2  13   41.40    6.50
  10   2 -13   41.60    7.50
  11  -2   3    1.60    3.20
  -9   2  -4   11.30    2.80
   7  -2   5   21.30    6.70
   7  -2   5   27.60    6.00
  -7   2  -5   24.00    4.00
   5  -2   6   52.09    7.20
   5  -2   6   42.40    6.20
   5  -2   6    8.30    9.40
  -5   2  -6   47.10    4.60
   3  -2   7   98.59   14.40
   3  -2   7  119.99    8.60
   3  -2   7  123.19    9.70
  -3   2  -7  117.59    7.10
   1  -2   8   13.20    4.00
   1  -2   8   19.60    3.20
  -1   2  -8   15.00    2.50
  -1  -2   9  371.96   18.50
   1   2  -9  359.46   18.10
   1   2  -9  357.16   18.50
  -3  -2  10   34.50    4.30
  -3  -2  10   12.70    7.20
   3   2 -10   32.20    4.80
   3   2 -10   29.10   18.30
   3   2 -10   30.80    4.20
  -5  -2  11  162.78   14.70
   5   2 -11  198.18   19.00
   5   2 -11  176.58   11.30
   5   2 -11  180.68   10.40
  -7  -2  12   26.50    6.80
   7   2 -12   10.90    4.80
   7   2 -12   17.60    3.90
   7   2 -12   -1.10    8.10
  -9  -2  13  110.39   11.30
   9   2 -13  114.79   13.00
  11   2 -14   -5.80    4.60
 -10   2  -4   13.80    4.00
   8  -2   5   21.70    5.80
  -8   2  -5   22.70    3.30
   6  -2   6    4.90    5.30
   6  -2   6   -0.40    5.50
  -6   2  -6    3.80    2.30
   4  -2   7   88.59   13.30
   4  -2   7   99.69   10.20
   4  -2   7  110.49    8.70
   4  -2   7   78.99   14.00
  -4   2  -7  102.69    6.60
   2  -2   8  385.06   19.70
   2  -2   8  298.27   22.50
   2  -2   8  387.96   19.30
  -2   2  -8  391.16   18.30
   0  -2   9    4.60    2.90
   0  -2   9    9.80    7.00
   0   2  -9    6.00    2.30
   0   2  -9    3.50    2.90
  -2  -2  10   67.69    9.00
  -2  -2  10   95.09    7.20
   2   2 -10   93.09    7.00
   2   2 -10   80.39    7.10
   2   2 -10   84.19    6.10
  -4  -2  11   74.09   11.70
  -4  -2  11   79.69    8.40
   4   2 -11   84.49   12.30
   4   2 -11   86.19    6.40
   4   2 -11   86.09    7.30
  -6  -2  12   32.50    7.40
   6   2 -12   29.70    4.10
   6   2 -12   25.50    5.40
   6   2 -12   30.80    9.90
  -8  -2  13   11.70    6.10
   8   2 -13   18.80    7.90
 -10  -2  14   14.00    5.30
  10   2 -14   20.30    5.80
  -9   2  -5    4.60    3.00
  -9   2  -5   -4.90   13.60
   7  -2   6    4.20    5.00
  -7   2  -6    1.10    2.30
  -7   2  -6    4.70   11.80
   5  -2   7   18.30    6.50
   5  -2   7   17.20    8.30
   5  -2   7   21.70    4.80
  -5   2  -7   20.40    3.10
  -5   2  -7   18.80   14.70
   3  -2   8  135.29   14.00
   3  -2   8  166.78   12.40
   3  -2   8  127.59   14.90
   3  -2   8  162.48   10.50
  -3   2  -8  162.98    8.90
   1  -2   9   17.30    7.00
   1  -2   9   17.40    3.50
  -1   2  -9  -10.30   22.50
  -1   2  -9   22.90    3.60
  -1  -2  10  684.43   32.20
  -1  -2  10  642.54   34.00
   1   2 -10  656.63   32.30
   1   2 -10  685.23   31.60
   1   2 -10  630.74   38.80
  -3  -2  11   38.50    7.30
  -3  -2  11   25.60    4.70
   3   2 -11   30.20    4.90
   3   2 -11   36.70   10.70
   3   2 -11   33.70    4.30
   3   2 -11   36.50    5.60
  -5  -2  12  624.64   32.60
   5   2 -12  624.14   35.10
   5   2 -12  592.94   31.20
   5   2 -12  638.14   30.00
  -7  -2  13  507.25   27.20
   7   2 -13  500.45   29.60
   7   2 -13  505.35   25.00
  -9  -2  14   73.69    9.30
   9   2 -14   70.49   10.90
  11   2 -15    4.90    4.30
   8  -2   6   14.90    5.20
  -8   2  -6    9.20    2.90
  -8   2  -6    6.40   11.00
   6  -2   7   72.29   10.60
   6  -2   7   46.40   13.70
   6  -2   7   65.39    9.30
  -6   2  -7  126.79   20.20
  -6   2  -7   77.79    5.90
   4  -2   8   11.80    7.40
   4  -2   8   25.80    6.70
   4  -2   8   27.10    5.30
  -4   2  -8   28.70    4.20
  -4   2  -8   33.00   13.90
   2  -2   9   15.50    6.80
   2  -2   9   18.10    7.00
   2  -2   9   19.70    3.90
  -2   2  -9   50.09   13.90
  -2   2  -9   25.90    3.80
   0  -2  10  620.24   30.70
   0  -2  10  582.64   32.20
   0   2 -10  639.44   36.90
   0   2 -10  649.14   29.80
  -2  -2  11  101.59    8.60
  -2  -2  11  116.69   12.40
   2   2 -11  105.49    8.40
   2   2 -11  117.29   17.30
   2   2 -11  113.99    7.20
  -4  -2  12   74.59    8.00
  -4  -2  12   90.99   11.70
   4   2 -12   99.09   15.10
   4   2 -12   78.89    6.30
   4   2 -12   69.59    8.60
   4   2 -12   81.99    7.70
  -6  -2  13  139.29   12.80
   6   2 -13  135.69   15.10
   6   2 -13  125.49   12.00
   6   2 -13  136.39   11.00
   6   2 -13  141.29    9.20
  -8  -2  14   11.70    5.60
   8   2 -14   19.00    7.20
 -10  -2  15   23.10    5.60
  10   2 -15   14.60    4.90
  -9   2  -6    1.10    9.00
   7  -2   7   30.10    5.80
  -7   2  -7   28.10    3.60
  -7   2  -7   21.10   10.30
   5  -2   8   10.60    7.70
   5  -2   8   16.30    5.30
  -5   2  -8   16.70    2.90
  -5   2  -8   10.70   12.40
   3  -2   9    4.20    4.10
   3  -2   9    5.60    7.10
   3  -2   9   -3.40    6.70
  -3   2  -9    4.00    2.40
  -3   2  -9   -2.00   11.70
   1  -2  10   33.90    5.10
   1  -2  10   25.20    7.10
  -1   2 -10   32.60    4.10
  -1   2 -10   16.90   11.70
  -1  -2  11  892.91   44.80
  -1  -2  11  936.41   43.60
   1   2 -11  930.41   42.60
   1   2 -11  876.01   43.60
   1   2 -11  897.91   48.00
  -3  -2  12  210.38   14.20
  -3  -2  12  234.08   16.70
   3   2 -12  219.48   19.70
   3   2 -12  257.27   12.70
   3   2 -12  231.38   14.20
  -5  -2  13 1019.30   47.50
   5   2 -13  995.70   45.00
   5   2 -13  969.30   49.20
   5   2 -13  851.91   46.50
   5   2 -13  951.30   46.80
  -7  -2  14   29.60    6.40
   7   2 -14   16.40    7.10
  -9  -2  15   69.19    8.70
   9   2 -15   76.69    9.40
  10  -2   6    5.00    3.90
   8  -2   7  121.29   10.30
  -8   2  -7  112.39    8.20
  -8   2  -7  130.19   16.50
   6  -2   8   27.30    6.10
  -6   2  -8   31.40    4.60
  -6   2  -8   11.40   11.00
   4  -2   9    9.60    5.10
   4  -2   9    2.50    7.00
  -4   2  -9    2.30    2.60
  -4   2  -9    7.70   11.20
   2  -2  10   13.50    4.50
   2  -2  10   12.40    6.40
   2  -2  10    0.70    6.60
  -2   2 -10   11.10    2.60
  -2   2 -10   16.10   11.10
   0  -2  11  284.07   18.50
   0  -2  11  320.47   16.80
   0   2 -11  266.37   23.40
   0   2 -11  293.67   15.00
  -2  -2  12   54.29    7.90
  -2  -2  12   39.60    5.60
   2   2 -12   39.50    4.90
   2   2 -12   56.79    7.00
   2   2 -12   62.59   11.20
  -4  -2  13   52.49    7.80
   4   2 -13   43.50    8.90
   4   2 -13   49.90    8.00
   4   2 -13   47.40    5.50
  -6  -2  14  329.77   20.30
   6   2 -14  358.46   21.80
  -8  -2  15   -2.10    5.00
   8   2 -15    3.40    5.40
  10   2 -16   14.00    4.60
   9  -2   7   -2.10    4.80
  -9   2  -7   16.30    7.60
   7  -2   8   16.90    4.90
  -7   2  -8   24.20    9.10
  -7   2  -8   14.20    3.40
   5  -2   9    1.70    7.20
  -5   2  -9    0.30   10.30
  -5   2  -9    1.70    2.60
   3  -2  10   28.70    5.30
   3  -2  10   27.80    7.00
   3  -2  10   28.70    7.90
  -3   2 -10   32.80   11.30
   1  -2  11  677.73   35.10
   1  -2  11  669.13   34.00
  -1   2 -11  695.23   32.60
  -1   2 -11  698.63   38.20
  -1  -2  12 1040.90   49.20
  -1  -2  12  999.30   50.09
   1   2 -12 1080.49   47.90
   1   2 -12  970.00   52.39
  -3  -2  13  141.49   13.00
  -3  -2  13  134.29   11.90
   3   2 -13  126.19    8.20
   3   2 -13  129.49   10.60
   3   2 -13  121.29   16.20
  -5  -2  14  202.28   14.60
   5   2 -14  181.78   11.90
   5   2 -14  232.08   17.20
  -7  -2  15   32.30    6.30
   7   2 -15   24.80    6.70
  -9  -2  16    9.70    4.60
   9   2 -16    5.90    4.60
   8  -2   8   97.79    9.20
  -8   2  -8  109.19   13.80
   6  -2   9   20.70    5.40
  -6   2  -9   34.20    9.40
  -6   2  -9   24.40    3.70
   4  -2  10   -3.00    6.60
  -4   2 -10    4.80   10.30
  -4   2 -10    0.00    2.70
   2  -2  11   -4.40    6.50
   2  -2  11    7.30    4.70
   2  -2  11   -7.60    6.00
  -2   2 -11    3.80    2.60
  -2   2 -11   -7.50    9.40
   0  -2  12  176.38   14.20
   0  -2  12  186.28   12.80
   0   2 -12  203.18   18.90
   0   2 -12  185.18   10.40
  -2  -2  13  117.29   12.20
  -2  -2  13   83.29   10.60
   2   2 -13  108.29   10.00
   2   2 -13  114.69    7.50
   2   2 -13  112.49   15.20
  -4  -2  14  329.97   19.60
   4   2 -14  326.57   16.70
   4   2 -14  316.47   21.80
  -6  -2  15  331.37   19.40
   6   2 -15  321.07   20.60
  -8  -2  16    9.60    4.90
   8   2 -16   17.40    5.40
  -9   2  -8    3.10    6.60
   7  -2   9   14.80    4.60
  -7   2  -9   27.40    8.00
   5  -2  10  119.39   13.70
  -5   2 -10  175.48   17.50
  -5   2 -10  165.38    9.40
   3  -2  11   82.99   11.30
  -3   2 -11   77.89    6.50
  -3   2 -11   73.49   11.40
   1  -2  12  176.38   14.20
   1  -2  12  188.38   13.40
  -1   2 -12  177.68   10.30
  -1   2 -12  197.18   17.50
  -1  -2  13  714.73   36.40
  -1  -2  13  741.43   36.90
   1   2 -13  758.12   34.50
   1   2 -13  692.23   39.50
  -3  -2  14   19.20    6.40
   3   2 -14    9.90    8.70
   3   2 -14   15.50    4.00
  -5  -2  15  180.48   13.90
   5   2 -15  187.08   15.40
  -7  -2  16   44.60    6.20
   7   2 -16   46.50    7.30
   9   2 -17   26.80    4.80
  -8   2  -9   -4.50    6.10
   6  -2  10   26.40    4.90
  -6   2 -10   15.10    8.10
   4  -2  11    2.50    6.50
  -4   2 -11   23.70    8.90
  -4   2 -11   -5.00    3.20
   2  -2  12    7.00    6.70
   2  -2  12   -5.30    5.80
  -2   2 -12   -1.90    3.10
  -2   2 -12   21.30    8.70
   0  -2  13   29.50    6.70
   0  -2  13   12.20    6.30
   0   2 -13   37.20    9.30
   0   2 -13   18.30    3.50
  -2  -2  14  243.58   16.00
   2   2 -14  217.88   12.70
   2   2 -14  249.78   18.90
  -4  -2  15  164.88   12.70
   4   2 -15  150.78   14.70
  -6  -2  16  356.36   19.60
   6   2 -16  341.27   21.00
  -8  -2  17    3.10    4.50
   8   2 -17   -5.30    4.20
   7  -2  10  308.37   16.70
  -7   2 -10  306.57   19.30
   5  -2  11   -5.90    9.30
  -5   2 -11   51.49    8.40
   3  -2  12    4.50    6.00
  -3   2 -12    7.60    4.70
  -3   2 -12   -0.90    7.90
   1  -2  13    0.80    5.80
   1  -2  13   -3.20    5.70
  -1   2 -13    2.40    3.70
  -1   2 -13   -0.60    7.30
  -1  -2  14  100.39   11.00
   1   2 -14   84.49   14.10
  -3  -2  15    3.50    5.70
   3   2 -15    7.50    7.00
  -5  -2  16   96.39    9.90
   5   2 -16   96.69   11.60
  -7  -2  17   11.60    4.80
   7   2 -17   14.20    5.00
  -8   2 -10   11.30    7.80
   6  -2  11    0.00    3.50
  -6   2 -11   12.60    6.00
   4  -2  12   11.10    6.50
  -4   2 -12   11.40    7.50
   2  -2  13   21.50    6.20
  -2   2 -13   29.20    8.20
   0  -2  14    3.80    5.60
   0   2 -14    5.30    7.00
  -2  -2  15   -4.70    5.30
   2   2 -15   -3.40    6.60
  -4  -2  16    3.10    5.10
   4   2 -16    1.00    5.70
  -6  -2  17    2.50    4.60
   6   2 -17    1.00    4.70
   8   2 -18    6.30    3.80
  -7   2 -11   16.70    5.50
   5  -2  12    3.80    3.40
  -5   2 -12   -1.00    5.90
   3  -2  13   -1.60    5.80
  -3   2 -13   -2.70    7.00
   1  -2  14    3.80    5.60
   1  -2  14    5.80    6.10
  -1   2 -14   19.10    7.30
  -1  -2  15   46.50    6.80
   1   2 -15   46.70    8.50
  -3  -2  16    9.00    5.30
   3   2 -16    5.80    6.00
  -5  -2  17    7.70    4.70
   5   2 -17    5.40    5.00
   7   2 -18   47.20    6.50
   6  -2  12   18.00    3.90
  -6   2 -12   28.40    5.50
  -4   2 -13   75.49   10.40
   2  -2  14  266.77   16.10
  -2   2 -14  277.27   18.50
   0  -2  15    1.10    5.30
   0  -2  15   -0.20    5.20
   0   2 -15    7.00    6.30
  -2  -2  16    2.80    5.20
   2   2 -16    8.50    5.60
  -4  -2  17    7.80    4.70
   4   2 -17   10.70    5.50
  -6  -2  18    3.70    4.50
   6   2 -18    0.90    4.10
   5  -2  13   26.30    4.30
  -5   2 -13   26.70    5.50
   3  -2  14   73.89    9.70
  -3   2 -14   55.79    7.70
   1  -2  15   12.80    5.40
  -1   2 -15   14.10    5.90
  -1  -2  16   23.90    5.50
  -1  -2  16   15.00    4.80
   1   2 -16   31.30    6.50
  -3  -2  17   25.00    5.30
   3   2 -17   35.70    6.10
  -5  -2  18   -2.90    4.40
   5   2 -18   -3.30    4.00
   4  -2  14   36.30    5.30
  -4   2 -14   23.80    5.50
   2  -2  15   67.89    9.30
  -2   2 -15   73.59    8.40
   0  -2  16    6.70    5.60
   0  -2  16   -0.30    5.10
   0   2 -16   -1.10    5.10
  -2  -2  17   36.90    5.50
   2   2 -17   39.50    6.20
  -4  -2  18   23.80    4.80
   4   2 -18   19.80    4.70
  -3   2 -15    1.20    4.60
   1  -2  16    8.10    5.50
  -1   2 -16    7.00    5.00
  -1  -2  17   69.39    8.60
  -1  -2  17   87.29    8.10
   1   2 -17   78.49    8.60
  -3  -2  18   10.30    3.60
  -3  -2  18   16.20    4.80
   3   2 -18   17.40    4.30
  -2   2 -16   -0.20    4.50
   0   2 -17   -0.40    4.10
  -2  -2  18    6.80    4.00
   2   2 -18    1.50    3.70
  -1   2 -17   40.20    5.20
   1   2 -18    9.10    3.90
   0  -3 -16    7.30    2.20
   0   3  16    3.90    3.30
   2   3  15    4.80    2.80
   3  -3 -17   36.00    4.40
  -3   3  17   41.50    5.60
   1  -3 -16   10.80    2.70
  -1   3  16   12.90    3.70
  -1  -3 -15   52.29    5.20
   1   3  15   68.99    6.10
   3   3  14    1.90    2.70
   4  -3 -17  326.27   16.90
   2  -3 -16    2.10    2.50
  -2   3  16   -3.80    3.40
   0  -3 -15    8.60    2.90
   0   3  15    4.50    3.60
  -2  -3 -14  171.08    9.90
   4   3  13    2.20    2.70
   5  -3 -17   46.60    5.10
  -5   3  17   57.19    6.10
   3  -3 -16    9.30    3.10
  -3   3  16   16.20    4.10
   1  -3 -15    2.00    3.00
  -1   3  15    5.60    4.00
  -1  -3 -14   12.70    3.20
   1   3  14    7.20    3.80
  -3  -3 -13   82.99    6.20
   3   3  13   94.99    6.90
   3   3  13   59.29    9.70
   5   3  12    0.80    2.60
   5   3  12   -8.80    8.10
   6  -3 -17   11.20    2.70
  -6   3  17   10.20    3.40
   4  -3 -16  190.48   11.90
  -4   3  16  199.88   11.70
   2  -3 -15   27.10    4.50
  -2   3  15   42.70    6.90
   0  -3 -14   38.00    6.00
   0   3  14   31.00    4.80
  -2  -3 -13   10.70    3.30
   2   3  13   13.30    4.10
   4   3  12   -0.30    3.10
   4   3  12    2.00    5.10
   6   3  11    4.20    4.40
   6   3  11    3.20    2.60
   5  -3 -16   14.70    3.50
  -5   3  16   11.00    3.80
   3  -3 -15  289.07   16.90
  -3   3  15  287.47   16.00
   1  -3 -14   44.90    6.60
  -1   3  14   47.30    7.30
  -1  -3 -13   43.50    6.40
   1   3  13   46.10    6.90
  -3  -3 -12   39.30    5.60
   3   3  12   42.20    6.90
   3   3  12   58.49    6.70
  -5  -3 -11    3.50    4.40
   5   3  11    2.50    3.10
   5   3  11    4.20    4.90
   6  -3 -16    3.60    2.80
  -6   3  16   13.70    3.40
   4  -3 -15  448.96   24.20
  -4   3  15  454.95   23.00
   2  -3 -14   52.09    7.50
  -2   3  14   58.19    7.80
   0  -3 -13  189.08   12.90
   0   3  13  203.28   12.80
  -2  -3 -12   26.20    4.60
   2   3  12   22.90    4.60
  -4  -3 -11   49.40    9.40
  -4  -3 -11   69.79    6.50
   4   3  11   72.89    7.00
   4   3  11   55.89    7.10
  -6  -3 -10    8.60    3.70
   6   3  10    5.80    4.40
   6   3  10    8.50    2.90
   7  -3 -16   19.40    3.60
  -7   3  16   25.00    3.80
   5  -3 -15   98.69    8.70
  -5   3  15  102.79    8.20
   3  -3 -14  423.76   23.30
  -3   3  14  405.66   21.50
   1  -3 -13    2.60    3.70
  -1   3  13    7.80    4.60
  -1  -3 -12   22.40    4.90
   1   3  12   23.30    4.70
  -3  -3 -11   52.29    6.90
   3   3  11   54.09    7.90
   3   3  11   70.79    7.40
  -5  -3 -10   27.20    5.30
   5   3  10   36.10    5.50
   5   3  10   33.60    6.10
  -7  -3  -9   25.10    4.30
   7   3   9   22.90    3.50
   7   3   9   23.40    4.40
   8  -3 -16    0.90    2.40
  -8   3  16    4.70    3.00
   6  -3 -15   47.30    6.60
  -6   3  15   43.90    6.10
   4  -3 -14   69.69    8.40
  -4   3  14   61.59    7.30
   2  -3 -13    4.20    3.60
  -2   3  13    9.20    4.70
   0  -3 -12   22.10    4.70
   0   3  12   23.90    5.10
  -2  -3 -11   18.10    4.50
   2   3  11   25.60    4.60
  -4  -3 -10    1.20    2.90
  -4  -3 -10    3.80    5.10
   4   3  10   -1.30    6.10
   4   3  10   -3.00    3.60
  -6  -3  -9   40.80    7.80
   6   3   9   57.59    5.70
   6   3   9   55.09    8.60
  -8  -3  -8    2.50    2.90
   8   3   8    8.80    2.80
   8   3   8    2.90    3.70
   7  -3 -15    5.10    2.70
  -7   3  15   14.00    3.60
   5  -3 -14  121.69    8.60
   5  -3 -14  149.39   11.10
  -5   3  14  128.69    9.70
   3  -3 -13   91.59    7.10
   3  -3 -13   80.99    9.80
  -3   3  13   86.59    8.70
   1  -3 -12   68.69    8.80
  -1   3  12   64.49    8.40
  -1  -3 -11   10.70    3.90
   1   3  11   18.10    5.00
  -3  -3 -10   61.39   11.70
  -3  -3 -10   65.89    7.60
   3   3  10   68.39    7.70
  -5  -3  -9  258.67   17.90
  -5  -3  -9  296.07   16.30
   5   3   9  304.97   17.50
  -7  -3  -8    7.30    3.80
   7   3   8   13.70    4.30
   7   3   8   12.10    3.30
   8  -3 -15   81.99    7.50
  -8   3  15   63.99    6.30
   6  -3 -14   48.60    5.30
   6  -3 -14   43.60    6.80
  -6   3  14   48.80    6.60
   4  -3 -13  164.28   10.60
   4  -3 -13  157.38   12.80
  -4   3  13  169.38   11.20
   2  -3 -12   79.99    9.40
   2  -3 -12   58.69    6.70
  -2   3  12   63.59    8.30
   0  -3 -11   29.60   11.60
   0  -3 -11   15.40    4.30
   0   3  11   21.30    5.10
  -2  -3 -10   -4.10    6.80
  -2  -3 -10    4.30    3.80
   2   3  10   -4.90    4.10
  -4  -3  -9    2.20    3.30
  -4  -3  -9    0.10    5.70
   4   3   9    2.70    3.80
   4   3   9   12.20    6.40
  -6  -3  -8   10.40    4.80
   6   3   8   18.90    4.00
   6   3   8   22.90    5.40
  -8  -3  -7    5.80    3.40
   8   3   7    8.50    3.90
   8   3   7    8.10    3.10
   9  -3 -15    3.90    2.60
  -9   3  15    3.30    2.80
   7  -3 -14    1.40    2.20
   7  -3 -14    6.20    3.70
  -7   3  14    2.00    3.20
   5  -3 -13  205.78   12.20
   5  -3 -13  202.28   14.20
  -5   3  13  191.78   12.20
   3  -3 -12  620.04   29.90
   3  -3 -12  581.54   32.10
  -3   3  12  591.14   30.00
   1  -3 -11    1.50    4.10
   1  -3 -11   -1.70    2.90
   1  -3 -11    4.30    5.40
  -1   3  11    2.20    5.40
  -1   3  11    2.90    5.10
  -1  -3 -10   10.40    5.30
  -1  -3 -10   14.70    4.30
   1   3  10   17.80    6.10
   1   3  10   22.30    4.90
  -3  -3  -9   82.79   12.60
  -3  -3  -9   71.69    8.30
   3   3   9   83.29    8.20
  -5  -3  -8   36.10    6.00
  -5  -3  -8   27.40    6.30
   5   3   8   28.70    6.60
   5   3   8   25.90    4.40
  -7  -3  -7   24.90    5.40
   7   3   7   24.30    4.00
   7   3   7   20.90    5.00
  -9  -3  -6    2.20    2.70
   9   3   6   -2.20    3.40
   9   3   6    4.00    2.60
   8  -3 -14   -1.30    2.70
   8  -3 -14    0.90    2.10
  -8   3  14    1.90    3.00
   6  -3 -13  172.48   10.20
   6  -3 -13  143.29   12.00
  -6   3  13  152.68   10.30
   4  -3 -12   16.20    4.50
   4  -3 -12   16.40    3.30
  -4   3  12   24.40    5.10
   2  -3 -11  150.58   12.50
   2  -3 -11  172.28   13.30
   2  -3 -11  163.38   10.50
  -2   3  11  140.79   12.30
  -2   3  11  152.88   11.70
  -2   3  11  131.19   12.50
   0  -3 -10    1.60    3.50
   0  -3 -10   -2.20    4.70
   0  -3 -10    5.00    3.90
   0   3  10    3.40    5.10
   0   3  10   11.50    5.60
  -2  -3  -9   12.70    4.00
  -2  -3  -9   15.50    7.10
  -2  -3  -9    8.70    4.60
   2   3   9   11.60    5.60
   2   3   9   13.40    4.50
  -4  -3  -8   51.39   11.10
  -4  -3  -8   61.29    7.60
   4   3   8   61.19    7.20
   4   3   8   61.59    8.50
  -6  -3  -7   16.50    5.70
   6   3   7   10.60    5.70
   6   3   7   19.80    4.10
  -8  -3  -6    6.50    3.70
   8   3   6   14.80    4.30
   8   3   6    6.40    3.10
   9  -3 -14   20.30    4.10
  -9   3  14   23.00    3.60
   7  -3 -13  187.98   11.50
   7  -3 -13  199.98   14.20
  -7   3  13  194.68   11.90
   5  -3 -12   33.60    6.40
   5  -3 -12   34.30    5.40
  -5   3  12   33.00    5.10
   3  -3 -11 1180.88   61.79
   3  -3 -11 1358.06   62.99
   3  -3 -11 1363.06   60.19
  -3   3  11 1247.88   59.49
  -3   3  11 1176.78   59.89
  -3   3  11 1261.37   61.39
   1  -3 -10  205.88   12.10
   1  -3 -10  199.18   14.60
   1  -3 -10  182.78   13.80
  -1   3  10  197.78   13.80
  -1   3  10  188.98   13.10
  -1   3  10  181.78   13.20
  -1  -3  -9    0.50    4.50
  -1  -3  -9    1.60    3.70
  -1  -3  -9   -1.20    7.30
   1   3   9    0.70    4.70
   1   3   9   -1.70    4.30
  -3  -3  -8   -1.20    6.10
  -3  -3  -8    6.20    5.00
  -3  -3  -8    1.20    3.60
   3   3   8    8.90    4.10
   3   3   8   -1.10    5.60
  -5  -3  -7   46.00    6.80
  -5  -3  -7   53.79   10.80
   5   3   7   53.69    7.80
   5   3   7   64.59    7.10
  -7  -3  -6   -0.60    4.00
   7   3   6    0.10    4.80
   7   3   6   -2.70    2.90
  -9  -3  -5   19.30    3.90
   9   3   5   15.40    3.10
   9   3   5   13.10    4.00
  10  -3 -14    3.40    2.60
 -10   3  14    4.60    2.50
   8  -3 -13    2.20    2.20
   8  -3 -13    8.30    3.70
  -8   3  13    9.80    3.70
   6  -3 -12   83.19   10.10
   6  -3 -12   83.99   10.70
   6  -3 -12   84.29    7.20
   4  -3 -11   19.70    3.60
   4  -3 -11   20.70    6.40
   4  -3 -11   25.90    5.60
  -4   3  11   16.90    5.80
  -4   3  11   26.70    5.50
  -4   3  11   23.80    5.10
   2  -3 -10  188.38   12.00
   2  -3 -10  188.78   14.00
   2  -3 -10  212.28   14.40
   2  -3 -10  181.18   13.70
  -2   3  10  174.98   13.00
  -2   3  10  177.88   12.90
  -2   3  10  191.58   13.80
   0  -3  -9   20.60    5.10
   0  -3  -9   21.00    4.20
   0  -3  -9   21.80    5.60
   0   3   9   20.30    4.90
   0   3   9   28.10    5.80
  -2  -3  -8  121.79   14.60
  -2  -3  -8  118.09   10.30
  -2  -3  -8  103.89    9.60
   2   3   8  119.29   10.40
   2   3   8  126.49    9.80
  -4  -3  -7  161.68   11.40
  -4  -3  -7  139.19   15.00
   4   3   7  156.68   10.50
   4   3   7  125.99   12.90
  -6  -3  -6    2.20    5.30
   6   3   6   -6.10    3.30
   6   3   6   -9.50    5.40
  -8  -3  -5    3.70    4.00
   8   3   5    0.00    2.90
   8   3   5    1.70    4.40
 -10  -3  -4   10.30    3.20
  10   3   4    7.80    2.80
  10   3   4   18.00    3.50
   9  -3 -13    0.00    3.10
   9  -3 -13    4.60    2.20
  -9   3  13    0.20    3.00
   7  -3 -12  140.29   11.90
   7  -3 -12  134.49   11.80
   7  -3 -12  142.89    9.40
  -7   3  12  113.69    9.10
   5  -3 -11  105.49   13.00
   5  -3 -11  125.29   11.90
   5  -3 -11  130.59    9.00
   5  -3 -11  122.09   13.20
  -5   3  11  101.79   10.60
  -5   3  11  112.79    9.10
   3  -3 -10  721.03   34.20
   3  -3 -10  685.13   32.50
   3  -3 -10  611.24   34.00
   3  -3 -10  640.24   34.80
  -3   3  10  622.54   32.20
  -3   3  10  613.04   33.50
   1  -3  -9   28.90    4.50
   1  -3  -9   21.30    7.20
   1  -3  -9   21.10    5.30
   1  -3  -9   22.60    5.40
  -1   3   9   25.20    5.10
  -1   3   9   25.80    5.30
  -1  -3  -8   -0.20    4.10
  -1  -3  -8    7.20    6.80
  -1  -3  -8    0.30    3.70
  -1  -3  -8   -0.20    4.60
   1   3   8    1.10    3.80
   1   3   8   -2.90    5.00
  -3  -3  -7    0.30    3.30
  -3  -3  -7   -1.30    6.30
  -3  -3  -7    5.50    4.10
   3   3   7   -2.90    4.90
   3   3   7   -2.70    3.90
  -5  -3  -6  297.47   16.70
  -5  -3  -6  266.67   20.30
   5   3   6  285.47   15.80
   5   3   6  266.07   18.00
   5   3   6  260.87   17.80
  -7  -3  -5   10.90    5.40
  -7  -3  -5   15.00    4.10
   7   3   5   11.50    3.60
   7   3   5   11.40    5.20
  -9  -3  -4   13.30    4.10
   9   3   4   15.90    3.40
   9   3   4   18.70    4.50
  10  -3 -13    2.40    2.80
  10  -3 -13    1.10    2.10
 -10   3  13   -0.20    2.70
   8  -3 -12   23.20    3.70
   8  -3 -12   27.00    5.30
  -8   3  12   27.20    4.20
   6  -3 -11    8.30    2.90
   6  -3 -11   16.40    5.30
   6  -3 -11   22.20    7.20
  -6   3  11   12.30    3.90
   4  -3 -10  174.38   13.70
   4  -3 -10  179.78   11.30
   4  -3 -10  164.98   13.40
   4  -3 -10  179.88   15.70
  -4   3  10  150.38   11.00
  -4   3  10  156.98   11.50
   2  -3  -9  871.61   40.10
   2  -3  -9  741.33   40.10
   2  -3  -9  835.12   38.90
   2  -3  -9  752.02   41.00
  -2   3   9  760.52   39.50
  -2   3   9  807.82   38.50
   0  -3  -8    6.40    7.70
   0  -3  -8    9.70    4.10
   0  -3  -8   12.90    4.70
   0  -3  -8    8.40    4.20
   0   3   8    4.10    4.00
   0   3   8    4.60    5.20
  -2  -3  -7    8.70    4.00
  -2  -3  -7    6.00    6.50
  -2  -3  -7    7.80    4.00
   2   3   7    8.50    4.60
   2   3   7    5.20    3.70
  -4  -3  -6    5.20    3.50
  -4  -3  -6    7.60    6.40
   4   3   6   -0.40    5.10
   4   3   6   -4.20    4.50
   4   3   6    5.90    4.00
  -6  -3  -5  200.28   12.70
  -6  -3  -5  201.88   12.20
  -6  -3  -5  179.28   16.10
   6   3   5  181.48   14.40
   6   3   5  188.28   12.10
  -8  -3  -4   62.79    6.40
  -8  -3  -4   46.80    8.50
   8   3   4   56.69    8.60
   8   3   4   57.19    6.00
 -10  -3  -3   49.90    6.40
  10   3   3   57.39    6.70
  10   3   3   56.29    5.10
   9  -3 -12   89.59    9.30
   9  -3 -12   72.59    6.40
  -9   3  12   95.19    6.90
   7  -3 -11   53.89    7.80
   7  -3 -11   48.80    6.00
   7  -3 -11   51.89    9.20
  -7   3  11   51.79    6.40
   5  -3 -10   20.10    6.90
   5  -3 -10   26.70    4.40
   5  -3 -10   21.60    5.50
  -5   3  10   25.80    4.50
  -5   3  10   12.20    4.80
   3  -3  -9  146.59   11.70
   3  -3  -9  150.28   13.00
   3  -3  -9  140.79   12.50
   3  -3  -9  151.68   10.30
  -3   3   9  146.99   10.00
  -3   3   9  132.79   11.50
   1  -3  -8    5.30    4.20
   1  -3  -8    0.50    3.30
   1  -3  -8    2.50    5.60
   1  -3  -8    1.20    4.10
  -1   3   8    3.00    3.60
  -1   3   8   -0.90    3.60
  -1  -3  -7   86.49    9.90
  -1  -3  -7   84.99    9.70
  -1  -3  -7   82.29    7.70
  -1  -3  -7   81.69   12.90
   1   3   7   85.19    8.10
  -3  -3  -6  121.89   14.40
  -3  -3  -6   98.09    9.00
  -3  -3  -6  131.69   10.60
   3   3   6  123.29    9.50
   3   3   6  136.29   10.40
  -5  -3  -5  880.41   42.10
  -5  -3  -5  804.02   46.30
  -5  -3  -5  933.01   43.50
   5   3   5  795.82   43.20
   5   3   5  902.01   43.50
   5   3   5  891.91   42.00
  -7  -3  -4   94.69    8.20
  -7  -3  -4   79.09   11.10
   7   3   4   86.09    7.60
   7   3   4  100.09   10.30
  -9  -3  -3  146.39    8.90
  -9  -3  -3  123.19   11.50
   9   3   3  149.99    9.40
   9   3   3  158.48   11.00
  10  -3 -12    6.10    2.40
  10  -3 -12    6.90    3.80
   8  -3 -11    5.00    4.00
   8  -3 -11    5.60    4.70
   8  -3 -11    4.60    2.80
  -8   3  11   10.90    3.40
   6  -3 -10   15.10    8.70
   6  -3 -10   17.50    7.60
   6  -3 -10   17.00    3.80
   6  -3 -10   21.80    5.80
  -6   3  10   19.90    4.10
  -6   3  10   13.10    5.40
   4  -3  -9   21.70    5.30
   4  -3  -9   16.80    5.90
   4  -3  -9   32.90    4.70
   4  -3  -9   21.50    6.00
  -4   3   9   18.80    4.50
   2  -3  -8  247.38   15.10
   2  -3  -8  253.27   15.90
   2  -3  -8  226.58   16.30
   2  -3  -8  267.07   14.70
  -2   3   8  235.78   13.50
  -2   3   8  228.28   14.80
   0  -3  -7   98.59   14.00
   0  -3  -7  122.69    9.40
   0  -3  -7  101.19   10.70
   0  -3  -7  128.49    9.90
   0   3   7  128.79    9.00
   0   3   7  109.99    8.40
  -2  -3  -6   49.00    6.10
  -2  -3  -6   32.90    5.50
  -2  -3  -6   40.40    8.10
   2   3   6   44.80    6.20
   2   3   6   39.30    5.20
  -4  -3  -5    8.10    6.50
  -4  -3  -5    6.40    3.60
   4   3   5    6.10    4.70
   4   3   5   14.10    4.10
   4   3   5    0.80    4.70
  -6  -3  -4  221.88   13.20
  -6  -3  -4  183.18   10.90
  -6  -3  -4  195.58   12.70
  -6  -3  -4  190.88   16.90
  -6  -3  -4  184.18   10.30
   6   3   4  179.18   14.80
   6   3   4  206.88   12.20
   6   3   4  201.28   14.20
  -8  -3  -3    2.40    4.80
  -8  -3  -3   -2.20    3.60
   8   3   3   -2.90    3.10
   8   3   3    2.60    4.70
 -10  -3  -2    3.80    3.20
  10   3   2    4.40    2.80
  10   3   2    3.60    3.90
  11  -3 -12   20.50    3.90
   9  -3 -11   31.80    6.70
   9  -3 -11   31.30    4.90
   9  -3 -11   24.90    5.30
  -9   3  11   36.00    5.30
   7  -3 -10    3.70    3.80
   7  -3 -10   -0.20    7.30
   7  -3 -10    3.80    2.70
   7  -3 -10    4.20    5.10
  -7   3  10    5.00    3.40
   5  -3  -9   11.30    6.20
   5  -3  -9    8.70    3.10
   5  -3  -9    6.80    5.40
   5  -3  -9    7.60    5.60
  -5   3   9   17.90    4.50
  -5   3   9    6.90    4.20
   3  -3  -8   21.50    5.70
   3  -3  -8   26.60    5.30
   3  -3  -8   12.80    5.00
   3  -3  -8   22.80    4.30
  -3   3   8   19.00    4.20
   1  -3  -7  213.38   15.10
   1  -3  -7  224.68   14.50
   1  -3  -7  193.88   17.80
   1  -3  -7  200.58   13.40
   1  -3  -7  217.28   13.40
  -1   3   7  221.38   13.10
  -1   3   7  221.08   12.00
  -1  -3  -6    1.70    5.70
  -1  -3  -6    2.90    3.20
  -1  -3  -6    2.50    7.70
  -1  -3  -6   -1.40    4.30
   1   3   6    5.00    3.20
  -3  -3  -5    2.20    3.10
  -3  -3  -5    2.20    6.40
  -3  -3  -5    5.80    3.70
   3   3   5   -1.90    4.30
   3   3   5    2.20    4.00
   3   3   5    4.20    4.20
  -5  -3  -4  320.27   17.60
  -5  -3  -4  276.17   16.70
  -5  -3  -4  284.87   21.40
   5   3   4  268.57   19.30
   5   3   4  286.77   17.50
   5   3   4  300.67   16.30
  -7  -3  -3  107.59   12.60
  -7  -3  -3  104.49    9.10
  -7  -3  -3  102.19    8.40
   7   3   3  108.49    8.60
   7   3   3  104.09   11.10
  -9  -3  -2   33.90    5.70
  -9  -3  -2   40.70    7.50
   9   3   2   34.80    5.70
   9   3   2   38.20    5.60
 -11  -3  -1   -0.90    2.80
  11   3   1    0.10    2.90
  11   3   1   -4.20    2.80
  10  -3 -11   30.30    4.30
  10  -3 -11   19.90    4.60
 -10   3  11   37.50    4.80
   8  -3 -10  106.19   10.90
   8  -3 -10  112.19    8.70
   8  -3 -10  114.09   11.90
   8  -3 -10  126.39   12.80
  -8   3  10  121.89    8.40
   6  -3  -9   -2.50    6.80
   6  -3  -9    0.40    4.90
   6  -3  -9    1.80    3.30
   6  -3  -9    1.20    4.60
   6  -3  -9    1.60    5.90
  -6   3   9   -2.90    4.20
  -6   3   9    3.00    3.60
   4  -3  -8   72.49    9.50
   4  -3  -8   71.59    9.00
   4  -3  -8   88.09    8.00
   4  -3  -8   82.09   10.70
  -4   3   8   63.99    6.90
   2  -3  -7  128.79   11.60
   2  -3  -7  137.29   11.20
   2  -3  -7  135.19   10.10
   2  -3  -7  131.79   10.00
  -2   3   7  138.89    9.80
  -2   3   7  135.59    8.70
   0  -3  -6   50.69    8.30
   0  -3  -6   40.70    5.70
   0  -3  -6   49.30    8.30
   0  -3  -6   38.10    8.00
   0   3   6   50.39    5.40
   0   3   6   37.40    4.70
  -2  -3  -5  243.28   14.70
  -2  -3  -5  228.88   18.40
  -2  -3  -5  272.57   16.30
   2   3   5  281.07   14.50
  -4  -3  -4  208.48   13.80
  -4  -3  -4  198.98   17.40
   4   3   4  213.48   13.30
   4   3   4  206.68   12.80
   4   3   4  219.68   13.60
  -6  -3  -3  707.23   34.30
  -6  -3  -3  674.13   32.20
  -6  -3  -3  582.04   37.10
  -6  -3  -3  683.93   33.20
   6   3   3  644.64   34.50
   6   3   3  706.63   33.20
   6   3   3  688.83   34.50
  -8  -3  -2   37.60    5.20
  -8  -3  -2   41.80    7.70
   8   3   2   41.30    6.00
   8   3   2   46.10    6.50
 -10  -3  -1   16.70    4.30
 -10  -3  -1   18.50    3.30
  10   3   1   17.50    4.50
  10   3   1   18.30    3.50
  11  -3 -11   59.09    6.80
  11  -3 -11   59.69    5.50
 -11   3  11   69.49    5.50
   9  -3 -10   22.40    5.90
   9  -3 -10   14.30    4.50
   9  -3 -10   22.20    3.70
   9  -3 -10   29.50    5.30
  -9   3  10   24.90    3.80
   7  -3  -9  157.78   12.80
   7  -3  -9  143.99   10.30
   7  -3  -9  106.39   15.70
   7  -3  -9  134.39   14.10
   7  -3  -9  152.68   13.60
  -7   3   9  141.19    9.40
   5  -3  -8   35.40    5.30
   5  -3  -8   24.30    5.70
   5  -3  -8   33.00    6.80
   5  -3  -8   33.20    5.80
   5  -3  -8   42.70    8.80
  -5   3   8   36.50    4.90
   3  -3  -7 1047.20   51.99
   3  -3  -7 1038.00   53.09
   3  -3  -7 1125.99   51.49
   3  -3  -7 1079.69   51.99
  -3   3   7 1048.00   50.19
   1  -3  -6  685.53   35.70
   1  -3  -6  691.33   34.40
   1  -3  -6  628.04   35.20
   1  -3  -6  725.63   34.20
  -1   3   6  717.73   33.70
  -1   3   6  687.13   32.80
  -1  -3  -5  273.27   15.10
  -1  -3  -5  270.67   16.60
  -1  -3  -5  231.68   18.00
   1   3   5  275.97   14.60
  -3  -3  -4  113.29   10.00
  -3  -3  -4   96.79   13.00
  -3  -3  -4  115.39    8.60
   3   3   4  122.69    8.90
   3   3   4  108.79    9.70
   3   3   4  126.89    9.10
  -5  -3  -3    4.60    3.50
  -5  -3  -3    3.30    5.30
  -5  -3  -3    4.90    6.40
  -5  -3  -3    1.50    2.30
   5   3   3    4.40    3.80
   5   3   3    6.10    4.60
  -7  -3  -2    6.00    4.30
  -7  -3  -2    4.70    4.30
  -7  -3  -2   -3.60    5.00
   7   3   2   -9.80    5.40
   7   3   2   -1.80    3.20
   7   3   2   -4.40    5.50
  -9  -3  -1    1.10    4.30
  -9  -3  -1    5.90    3.50
   9   3   1    1.70    3.00
   9   3   1    0.50    4.60
 -11  -3   0    0.20    3.10
  11   3   0    0.90    3.00
  11   3   0    0.10    2.90
  10  -3 -10   66.19    7.90
  10  -3 -10   60.89    5.80
  10  -3 -10   66.89    9.00
 -10   3  10   68.89    6.00
   8  -3  -9   47.70    6.90
   8  -3  -9   58.49   10.40
   8  -3  -9   55.19    8.90
   8  -3  -9   82.09   13.50
  -8   3   9   63.89    6.30
   6  -3  -8  205.38   14.80
   6  -3  -8  192.18   12.30
   6  -3  -8  177.18   14.40
   6  -3  -8  149.49   14.20
   6  -3  -8  185.68   15.40
  -6   3   8  197.88   11.10
   4  -3  -7   43.50    7.40
   4  -3  -7   32.90    5.60
   4  -3  -7   48.00    7.90
   4  -3  -7   40.00    6.40
   4  -3  -7   41.20    5.40
  -4   3   7   43.70    5.50
   2  -3  -6  185.88   12.20
   2  -3  -6  183.98   14.00
   2  -3  -6  209.68   12.80
   2  -3  -6  187.48   13.80
  -2   3   6  207.48   11.00
   0  -3  -5    9.50    3.20
   0  -3  -5   12.50    4.80
   0   3   5   12.30    2.60
   0   3   5   16.30    3.30
  -2  -3  -4    7.00    4.40
  -2  -3  -4   18.10    3.70
  -2  -3  -4   12.10    5.80
   2   3   4   16.40    3.40
   2   3   4   11.60    3.60
  -4  -3  -3  364.86   25.20
  -4  -3  -3  415.36   22.20
   4   3   3  393.46   20.70
   4   3   3  405.56   23.50
   4   3   3  407.36   21.40
  -6  -3  -2  627.44   30.10
  -6  -3  -2  538.65   33.20
  -6  -3  -2  580.54   28.10
  -6  -3  -2  575.94   29.00
   6   3   2  568.34   28.60
   6   3   2  581.64   29.70
   6   3   2  524.15   30.10
  -8  -3  -1    5.60    5.10
  -8  -3  -1    4.10    4.10
   8   3   1    6.10    5.20
   8   3   1    3.80    3.30
 -10  -3   0   24.10    5.20
 -10  -3   0   23.90    3.80
  10   3   0   21.40    3.70
  10   3   0   24.50    4.70
  11  -3 -10    0.20    2.70
  11  -3 -10   -3.50    2.80
  11  -3 -10   -0.70    3.50
 -11   3  10   -0.90    2.20
   9  -3  -9  123.39   11.60
   9  -3  -9  118.19   11.10
   9  -3  -9  113.79    8.40
   9  -3  -9  101.99   12.00
  -9   3   9  122.19    8.20
   7  -3  -8  148.49   11.00
   7  -3  -8  121.79   15.20
   7  -3  -8  195.18   14.90
   7  -3  -8  152.48   14.50
   7  -3  -8  161.38   13.60
  -7   3   8  157.88    9.80
   5  -3  -7  279.07   16.40
   5  -3  -7  286.87   17.20
   5  -3  -7  259.97   18.70
   5  -3  -7  266.97   16.90
   5  -3  -7  276.67   18.10
   3  -3  -6  356.56   19.30
   3  -3  -6  345.47   21.30
   3  -3  -6  325.87   19.90
   3  -3  -6  367.06   19.60
   3  -3  -6  361.66   21.20
  -3   3   6  337.07   17.70
   1  -3  -5   83.59    7.50
   1  -3  -5   97.59   10.30
  -1   3   5  101.89    7.50
  -1   3   5  107.49    6.70
  -1  -3  -4   -4.60    5.70
  -1  -3  -4    1.50    2.40
  -1  -3  -4   -0.20    4.20
   1   3   4   -0.20    2.70
  -3  -3  -3  245.48   15.50
  -3  -3  -3  231.58   18.10
   3   3   3  254.97   14.20
   3   3   3  242.08   14.60
   3   3   3  241.48   13.60
  -5  -3  -2    3.70    5.40
  -5  -3  -2    8.90    2.70
  -5  -3  -2    8.00    7.20
  -5  -3  -2    6.60    3.50
   5   3   2    9.20    4.10
   5   3   2    5.60    3.90
  -7  -3  -1    4.00    4.10
  -7  -3  -1    7.20    6.20
  -7  -3  -1   -4.90    4.30
   7   3   1   -6.30    5.50
   7   3   1   -2.50    5.30
   7   3   1   -4.10    3.10
  -9  -3   0   -0.70    3.50
  -9  -3   0   -0.40    4.20
   9   3   0    3.20    4.70
   9   3   0    2.50    3.20
 -11  -3   1   -2.00    3.20
 -11  -3   1    4.90    2.70
  11   3  -1    2.40    2.90
  11   3  -1    1.50    3.10
  10  -3  -9   61.59    8.10
  10  -3  -9   59.79    8.90
  10  -3  -9   51.19    7.30
  10  -3  -9   51.69    5.70
 -10   3   9   65.69    5.70
   8  -3  -8    1.40    3.00
   8  -3  -8    1.50    6.50
   8  -3  -8    3.50    4.10
   8  -3  -8    5.40    6.10
  -8   3   8    8.50    3.00
   6  -3  -7  198.28   14.90
   6  -3  -7  220.28   17.00
   6  -3  -7  242.48   15.10
   6  -3  -7  209.78   15.70
   6  -3  -7  216.58   13.80
  -6   3   7  194.48   11.70
   4  -3  -6   15.70    4.40
   4  -3  -6   17.70    4.40
   4  -3  -6    8.60    5.00
   4  -3  -6   12.40    4.50
   4  -3  -6   26.50    6.70
   2  -3  -5  786.72   40.70
   2  -3  -5  818.42   39.70
   2  -3  -5  851.11   39.90
   2  -3  -5  771.82   41.20
  -2   3   5  831.02   38.30
   0  -3  -4   52.89    5.60
   0   3   4   57.59    5.60
   0   3   4   56.79    4.50
  -2  -3  -3   39.30    6.00
  -2  -3  -3   42.10    4.90
  -2  -3  -3   46.60    9.40
   2   3   3   31.90    5.00
   2   3   3   39.10    5.30
  -4  -3  -2   85.79    4.50
  -4  -3  -2   72.49   12.10
  -4  -3  -2   78.79    8.50
   4   3   2   78.79    7.30
  -6  -3  -1  908.71   42.50
  -6  -3  -1  908.41   43.20
  -6  -3  -1  817.02   46.90
   6   3   1  919.91   43.90
   6   3   1  834.02   44.00
   6   3   1  925.11   42.80
  -8  -3   0   67.29   11.00
  -8  -3   0   77.29    9.10
  -8  -3   0   84.09    8.30
   8   3   0   75.89    7.30
   8   3   0   69.29   10.30
 -10  -3   1    4.20    3.20
 -10  -3   1    4.70    4.20
  10   3  -1    3.10    3.10
  10   3  -1    4.60    4.00
  11  -3  -9   18.60    4.50
  11  -3  -9   27.90    3.70
  11  -3  -9   24.70    4.30
 -11   3   9   26.00    4.20
   9  -3  -8   74.99    7.40
   9  -3  -8   85.69   11.60
   9  -3  -8   85.39   10.30
   9  -3  -8   85.69   11.20
  -9   3   8   85.69    6.70
   7  -3  -7   80.49   10.30
   7  -3  -7   73.89   12.20
   7  -3  -7   51.19    7.70
   7  -3  -7   74.39    8.00
  -7   3   7   64.39    6.00
   5  -3  -6   -3.80    3.80
   5  -3  -6    3.00    4.10
   5  -3  -6    6.70    6.40
   5  -3  -6   -2.50    4.50
   5  -3  -6    0.00    3.90
   3  -3  -5   85.29    8.60
   3  -3  -5   69.89    9.10
   3  -3  -5   77.09   11.30
   3  -3  -5   71.09    7.00
   3  -3  -5   84.19   10.30
   1  -3  -4   32.50    4.80
  -1   3   4   32.40    4.20
  -1   3   4   33.60    4.70
  -1  -3  -3   19.60    3.40
   1   3   3   28.60    4.10
   1   3   3   14.30    3.10
  -3  -3  -2  144.59   11.00
  -3  -3  -2  138.19   13.40
   3   3   2  155.88    9.70
  -5  -3  -1   18.30    3.20
  -5  -3  -1   11.00    6.50
  -5  -3  -1   12.50    4.40
  -5  -3  -1    6.50    5.30
   5   3   1   11.30    4.00
   5   3   1   14.90    4.10
  -7  -3   0   61.39   11.10
  -7  -3   0   81.09    8.60
  -7  -3   0   72.19    8.00
   7   3   0   65.59    7.00
   7   3   0   67.89    8.40
   7   3   0   67.89    8.70
  -9  -3   1   14.80    4.30
  -9  -3   1   18.30    5.80
   9   3  -1   17.00    5.50
   9   3  -1   13.90    3.50
 -11  -3   2   72.09    6.00
 -11  -3   2   61.39    7.70
  11   3  -2   81.99    6.90
  10  -3  -8    1.40    3.40
  10  -3  -8   -0.30    3.60
  10  -3  -8    3.80    2.80
  10  -3  -8    3.00    4.90
 -10   3   8    0.10    2.50
   8  -3  -7  215.68   16.00
   8  -3  -7  233.08   16.20
   8  -3  -7  214.08   13.50
   8  -3  -7  174.28   17.20
  -8   3   7  196.08   11.60
   6  -3  -6   -0.30    3.80
   6  -3  -6   -4.00    5.50
   6  -3  -6    1.00    3.60
   6  -3  -6    0.80    6.50
   6  -3  -6    5.10    5.20
  -6   3   6    2.50    2.70
   4  -3  -5    1.60    3.90
   4  -3  -5   -0.20    4.70
   4  -3  -5    1.30    3.60
   4  -3  -5    3.20    4.20
   4  -3  -5   10.60    6.50
   2  -3  -4  107.79    7.50
  -2   3   4   78.49    6.40
   0  -3  -3  202.98   11.60
   0   3   3  197.48   10.70
   0   3   3  201.38   10.00
   0   3   3  185.58   11.00
  -2  -3  -2  473.95   23.00
  -2  -3  -2  422.56   25.70
   2   3   2  465.55   22.80
   2   3   2  435.86   22.90
  -4  -3  -1  115.29    9.90
  -4  -3  -1  128.59    6.60
  -4  -3  -1  114.79   12.90
   4   3   1  113.19    8.40
   4   3   1   95.19    9.10
  -6  -3   0  967.00   45.90
  -6  -3   0  965.70   45.30
  -6  -3   0  865.91   49.20
   6   3   0  992.70   46.40
   6   3   0  873.31   46.80
   6   3   0 1010.40   45.50
  -8  -3   1   40.20    5.90
  -8  -3   1   42.40    8.30
  -8  -3   1   34.10    6.10
   8   3  -1   55.29    6.10
   8   3  -1   36.30    6.80
 -10  -3   2   -3.00    3.20
 -10  -3   2   -0.70    4.40
  10   3  -2    2.10    4.00
  10   3  -2   -1.10    3.00
  11  -3  -8  141.29    8.70
  11  -3  -8  139.19   10.50
  11  -3  -8  132.79   10.80
 -11   3   8  130.29    8.30
   9  -3  -7   27.90    5.90
   9  -3  -7   36.40    6.00
   9  -3  -7   35.20    7.50
   9  -3  -7   39.70    7.30
  -9   3   7   36.30    4.80
   7  -3  -6    5.70    4.20
   7  -3  -6   14.40    6.90
   7  -3  -6   16.40    5.60
   7  -3  -6   13.40    4.30
  -7   3   6   11.70    2.90
   5  -3  -5   28.80    5.30
   5  -3  -5   35.00    7.60
   5  -3  -5   35.00    5.50
   5  -3  -5   41.30    7.80
   5  -3  -5   47.20    7.10
   3  -3  -4    4.40    4.30
   3  -3  -4    3.30    4.70
   3  -3  -4    7.60    3.10
   3  -3  -4   -0.10    5.30
   1  -3  -3   45.70    5.10
  -1   3   3   48.40    4.80
  -1   3   3   40.60    4.90
  -1  -3  -2    5.90    2.50
   1   3   2    3.10    2.50
   1   3   2    6.20    2.30
  -3  -3  -1   88.09   11.20
  -3  -3  -1  104.69    9.70
   3   3   1   89.59    7.10
  -5  -3   0   98.09   10.00
  -5  -3   0  103.59    9.40
  -5  -3   0  110.99    7.40
  -5  -3   0  101.59   12.80
   5   3   0  110.79    8.50
   5   3   0  103.49    8.30
  -7  -3   1 1057.79   50.89
  -7  -3   1 1094.99   50.59
  -7  -3   1  963.20   53.79
   7   3  -1 1085.69   50.19
   7   3  -1 1042.00   51.69
   7   3  -1 1058.59   50.99
  -9  -3   2   14.10    5.60
  -9  -3   2   11.60    4.10
   9   3  -2   11.80    5.20
   9   3  -2    7.30    3.30
 -11  -3   3   26.20    4.90
 -11  -3   3   33.20    4.90
  11   3  -3   31.00    4.60
  12  -3  -8   33.00    5.10
 -12   3   8   28.70    4.20
  10  -3  -7   -2.40    5.40
  10  -3  -7   -6.10    3.60
  10  -3  -7   -1.60    2.80
  10  -3  -7    2.00    3.90
 -10   3   7    0.80    2.40
   8  -3  -6   77.49   14.20
   8  -3  -6   90.09    8.70
   8  -3  -6   83.29   11.20
   8  -3  -6   94.69   11.10
  -8   3   6   92.09    6.60
   6  -3  -5   20.50    7.30
   6  -3  -5   13.20    7.90
   6  -3  -5   10.80    5.30
   6  -3  -5   12.90    7.50
   6  -3  -5    9.00    4.60
   6  -3  -5    6.20    4.20
  -6   3   5   11.30    2.80
   4  -3  -4    2.70    3.40
   4  -3  -4    1.40    7.40
   4  -3  -4    6.80    4.50
   4  -3  -4    5.00    5.20
   4  -3  -4    5.20    5.40
   4  -3  -4   -1.00    4.00
   2  -3  -3  177.68   10.70
   0  -3  -2  508.55   24.80
   0   3   2  506.45   24.20
   0   3   2  484.05   23.30
   0   3   2  495.05   23.70
   2   3   1   14.40    2.90
  -4  -3   0   16.00    2.40
  -4  -3   0   13.40    4.50
  -4  -3   0    7.70    6.10
   4   3   0    9.40    3.40
   4   3   0    3.90    4.00
  -6  -3   1  808.32   38.90
  -6  -3   1  740.93   42.20
  -6  -3   1  767.82   38.10
   6   3  -1  854.01   39.10
   6   3  -1  828.12   38.20
   6   3  -1  721.03   39.90
  -8  -3   2   -0.10    4.90
  -8  -3   2   -2.50    4.10
  -8  -3   2    3.90    5.40
   8   3  -2   -2.10    5.30
   8   3  -2   -2.40    4.90
   8   3  -2    2.40    3.30
 -10  -3   3   52.99    9.20
 -10  -3   3   77.69    7.20
  10   3  -3   76.19    8.60
  10   3  -3   78.39    7.00
 -12  -3   4   22.40    3.80
  12   3  -4   23.80    3.30
  11  -3  -7    8.40    3.40
  11  -3  -7    7.40    5.10
  11  -3  -7    6.70    3.60
 -11   3   7    4.70    2.40
   9  -3  -6   17.20    6.90
   9  -3  -6   20.60    5.50
   9  -3  -6   24.60    4.40
   9  -3  -6   17.90    5.80
  -9   3   6   15.50    3.10
   7  -3  -5  357.46   22.30
   7  -3  -5  347.67   24.10
   7  -3  -5  336.87   20.10
   7  -3  -5  391.46   21.00
  -7   3   5  343.87   17.80
   5  -3  -4    7.40    5.20
   5  -3  -4   11.30    4.30
   5  -3  -4   11.10    4.50
   5  -3  -4   20.30    7.80
   5  -3  -4   16.40    5.10
   5  -3  -4   17.50    6.20
   3  -3  -3  194.58   13.60
   3  -3  -3  205.38   11.50
   3  -3  -3  171.58   14.20
   1  -3  -2   30.00    4.10
  -1   3   2   22.90    3.60
  -1   3   2   21.90    3.00
  -1  -3  -1   11.40    2.70
   1   3   1    7.90    2.50
  -3  -3   0   38.50    7.50
   3   3   0   42.00    4.70
   3   3   0   37.20    5.70
  -5  -3   1   46.00    7.20
  -5  -3   1   55.39    8.40
  -5  -3   1   54.39    5.20
  -5  -3   1   32.30    7.50
   5   3  -1   43.60    6.10
   5   3  -1   45.70    5.90
   5   3  -1   30.30    9.80
  -7  -3   2  214.58   13.30
  -7  -3   2  182.48   16.50
  -7  -3   2  223.98   13.90
   7   3  -2  212.78   13.20
   7   3  -2  182.08   15.20
   7   3  -2  220.28   12.60
  -9  -3   3   76.49    8.30
  -9  -3   3   52.49   10.10
   9   3  -3   75.19    6.80
   9   3  -3   96.09    9.70
 -11  -3   4    1.50    2.70
 -11  -3   4    4.00    4.90
  11   3  -4    6.90    2.90
  11   3  -4    7.40    3.40
  12  -3  -7   14.70    3.30
 -12   3   7   15.60    2.90
  10  -3  -6    3.20    5.80
  10  -3  -6   -3.20    3.80
  10  -3  -6    0.90    3.00
  10  -3  -6    0.10    3.70
 -10   3   6    0.10    2.40
   8  -3  -5   20.40    5.60
   8  -3  -5   18.70    5.70
   8  -3  -5   13.80    4.10
   8  -3  -5   18.70    8.20
  -8   3   5   30.90    4.30
   6  -3  -4  301.47   17.50
   6  -3  -4  263.17   18.30
   6  -3  -4  261.37   16.40
   6  -3  -4  274.67   20.80
  -6   3   4  249.78   13.80
   4  -3  -3  246.98   14.90
   4  -3  -3  289.77   17.70
   4  -3  -3  287.87   18.50
   4  -3  -3  280.97   16.90
   4  -3  -3  269.87   16.70
   2  -3  -2  359.56   18.50
   0  -3  -1  251.37   13.30
   0   3   1  240.68   12.60
   2   3   0    9.80    2.90
  -4  -3   1   73.39    8.70
  -4  -3   1   63.69   11.20
  -4  -3   1   87.99    5.60
   4   3  -1   63.09    7.50
   4   3  -1   80.29    6.50
  -6  -3   2   40.10    6.00
  -6  -3   2   32.40    7.90
  -6  -3   2   38.50    6.10
   6   3  -2   59.59    8.30
   6   3  -2   45.00    6.30
   6   3  -2   43.10    5.30
  -8  -3   3   75.79    8.90
  -8  -3   3   68.39   11.20
  -8  -3   3   92.59   10.00
   8   3  -3   92.59    9.20
   8   3  -3   75.39   10.10
   8   3  -3   83.29    7.20
 -10  -3   4    5.10    3.40
 -10  -3   4   -0.50    4.70
  10   3  -4    5.80    3.10
  10   3  -4    4.30    4.00
 -12  -3   5    8.50    2.50
  12   3  -5    3.80    2.70
  11  -3  -6    0.50    3.30
  11  -3  -6   -2.50    3.60
 -11   3   6    2.10    2.40
   9  -3  -5   11.70    3.80
   9  -3  -5    6.90    5.60
   9  -3  -5    0.80    4.80
   9  -3  -5   15.90    7.50
  -9   3   5   10.10    2.80
   7  -3  -4   76.89   11.00
   7  -3  -4   78.49    9.00
   7  -3  -4   81.69   11.20
   7  -3  -4   93.49    9.60
  -7   3   4   74.29    6.00
   5  -3  -3   17.80    5.40
   5  -3  -3    7.80    5.60
   5  -3  -3   13.60    5.10
   5  -3  -3   23.40    6.50
   5  -3  -3   16.60    9.40
  -5   3   3   17.10    3.20
   3  -3  -2  262.17   17.50
   3  -3  -2  275.17   14.80
   3  -3  -2  299.57   17.20
   1  -3  -1  733.13   34.10
  -1   3   1  686.93   33.00
   1   3   0  495.45   24.00
  -3  -3   1   99.69   11.50
   3   3  -1   91.49    8.90
   3   3  -1  102.79    7.00
  -5  -3   2  132.29    8.20
  -5  -3   2  112.39   13.30
  -5  -3   2  122.59   10.40
   5   3  -2  134.09   14.70
   5   3  -2  113.19    8.50
   5   3  -2  109.69    8.60
  -7  -3   3  159.68   11.30
  -7  -3   3  130.99   14.30
  -7  -3   3  158.38   12.10
   7   3  -3  165.58   10.30
   7   3  -3  150.08   12.70
   7   3  -3  158.18   11.00
  -9  -3   4    1.50    3.90
  -9  -3   4   -6.00    5.10
   9   3  -4   -2.30    3.00
   9   3  -4   -2.00    4.50
 -11  -3   5   20.30    3.70
 -11  -3   5   17.40    5.80
  11   3  -5   14.50    3.80
  11   3  -5   13.40    3.30
  12  -3  -6    1.00    2.80
 -12   3   6    3.40    2.30
  10  -3  -5    1.00    3.00
  10  -3  -5   -8.40    6.70
  10  -3  -5    0.10    3.90
  10  -3  -5   -1.30    4.40
 -10   3   5    1.40    2.30
   8  -3  -4  186.08   20.00
   8  -3  -4  253.27   15.70
   8  -3  -4  277.17   16.60
   8  -3  -4  249.88   18.00
  -8   3   4  261.37   13.50
   6  -3  -3   87.69    9.60
   6  -3  -3   95.89   11.70
   6  -3  -3   90.89   12.40
  -6   3   3   91.09    6.40
   4  -3  -2   66.49    8.50
   4  -3  -2   49.50    9.20
   4  -3  -2   65.79    8.60
   4  -3  -2   54.79    8.90
   4  -3  -2   45.00    6.20
   2  -3  -1 1171.08   54.69
   0   3   0    2.50    1.90
   2   3  -1 1254.57   58.49
  -4  -3   2   53.89    7.60
  -4  -3   2   36.60    8.80
  -4  -3   2   67.69    5.10
  -4  -3   2   49.30   10.40
   4   3  -2   60.49    6.70
   4   3  -2   55.59    5.30
  -6  -3   3   69.69   12.00
  -6  -3   3   76.29    9.30
  -6  -3   3   79.19    7.40
   6   3  -3   91.29   11.10
   6   3  -3   87.19    7.40
   6   3  -3   81.29    7.40
  -8  -3   4  207.38   16.70
  -8  -3   4  234.08   15.20
  -8  -3   4  234.08   14.70
   8   3  -4  215.58   14.70
   8   3  -4  245.98   13.50
   8   3  -4  220.88   15.40
 -10  -3   5   -5.00    5.40
 -10  -3   5   -0.80    3.40
  10   3  -5    1.90    3.80
  10   3  -5    3.80    2.90
 -12  -3   6    4.20    2.50
  12   3  -6    7.30    2.70
  11  -3  -5   17.30    3.80
  11  -3  -5   31.80    5.20
 -11   3   5   25.10    4.20
   9  -3  -4    0.20    3.30
   9  -3  -4    0.90   10.10
   9  -3  -4    5.30    5.10
   9  -3  -4   -0.90    4.70
  -9   3   4    0.70    2.40
   7  -3  -3  195.88   13.40
   7  -3  -3  198.08   15.80
   7  -3  -3  187.58   13.80
  -7   3   3  191.58   10.60
   5  -3  -2  170.58   13.80
   5  -3  -2  140.69   11.30
   5  -3  -2  145.69   13.40
   5  -3  -2  119.59   11.40
  -5   3   2  122.59    8.10
   3  -3  -1   97.59   10.80
   3  -3  -1   93.69    6.80
   3  -3  -1  104.69   10.90
   1  -3   0  485.35   22.70
  -1   3   0  439.16   21.70
   1   3  -1  719.13   33.90
  -3  -3   2  223.18   17.40
   3   3  -2  262.57   13.10
   3   3  -2  225.98   13.40
  -5  -3   3   15.40    5.10
  -5  -3   3    8.70    6.30
  -5  -3   3   19.10    3.50
   5   3  -3   16.40    3.70
   5   3  -3   -1.10    7.60
   5   3  -3   11.40    3.40
  -7  -3   4   56.99   11.20
  -7  -3   4   64.39    8.70
  -7  -3   4   57.89    8.00
   7   3  -4   76.19    6.60
   7   3  -4   65.29    7.50
   7   3  -4   67.09    9.60
  -9  -3   5   16.00    4.50
  -9  -3   5    8.20    5.70
   9   3  -5   17.00    5.10
   9   3  -5    5.00    3.10
 -11  -3   6   -1.50    2.90
  11   3  -6   -3.80    2.90
  11   3  -6    0.10    3.00
  12  -3  -5    4.00    2.80
 -12   3   5    3.40    2.30
  10  -3  -4    3.30    4.60
  10  -3  -4   -2.20    3.80
  10  -3  -4    0.00    3.20
 -10   3   4    2.20    2.40
   8  -3  -3  117.59   10.40
   8  -3  -3   95.49   12.20
   8  -3  -3   94.99    9.30
  -8   3   3   97.39    7.00
   6  -3  -2   55.59    8.40
   6  -3  -2   52.79    8.80
   6  -3  -2   55.59    8.10
   6  -3  -2   82.09   13.20
  -6   3   2   52.89    5.20
   4  -3  -1   89.29   13.90
   4  -3  -1   85.09   10.00
   4  -3  -1   85.69   10.20
   4  -3  -1  100.59    9.40
  -4   3   1   77.09    6.90
   0   3  -1  235.48   11.90
   2   3  -2  351.76   17.70
  -4  -3   3  251.67   15.00
  -4  -3   3  286.67   13.40
  -4  -3   3  227.98   17.50
   4   3  -3  201.48   13.30
   4   3  -3  248.08   13.40
  -6  -3   4  221.48   14.50
  -6  -3   4  240.58   13.60
  -6  -3   4  185.08   16.60
   6   3  -4  245.58   13.10
   6   3  -4  205.38   15.10
   6   3  -4  228.98   13.40
  -8  -3   5   23.40    6.50
  -8  -3   5   22.60    5.20
  -8  -3   5   21.60    5.70
   8   3  -5   25.00    5.70
   8   3  -5   24.20    4.10
   8   3  -5   25.40    5.80
 -10  -3   6   -0.80    3.40
 -10  -3   6    1.60    6.10
  10   3  -6   -0.80    3.60
  10   3  -6    0.70    2.90
  12   3  -7    7.90    2.90
  11  -3  -4    1.30    3.70
  11  -3  -4    4.60    4.40
 -11   3   4    1.70    2.20
   9  -3  -3   96.19    8.60
   9  -3  -3   82.79   11.20
   9  -3  -3   84.59   10.00
  -9   3   3   79.79    6.20
   7  -3  -2  247.98   16.40
   7  -3  -2  244.58   18.30
   7  -3  -2  237.58   15.90
  -7   3   2  250.27   13.00
   5  -3  -1   52.19    8.00
   5  -3  -1   45.00    7.10
   5  -3  -1   52.29    8.50
   5  -3  -1   72.39   12.20
  -5   3   1   47.10    4.90
   3  -3   0   45.20    6.50
   3  -3   0   39.20    7.70
   3  -3   0   37.80    7.00
   1   3  -2   25.20    3.30
  -3  -3   3  158.88   14.10
   3   3  -3  169.08    9.40
   3   3  -3  146.39    9.90
  -5  -3   4    8.50    4.90
  -5  -3   4    7.30    6.50
  -5  -3   4    7.00    8.40
  -5  -3   4   14.50    3.70
   5   3  -4   13.50    3.30
   5   3  -4   16.30    3.40
   5   3  -4   10.80    7.00
  -7  -3   5  220.98   18.60
  -7  -3   5  299.87   17.10
  -7  -3   5  287.07   16.70
   7   3  -5  299.17   16.40
   7   3  -5  291.27   15.50
   7   3  -5  267.47   17.20
  -9  -3   6   11.40    6.30
  -9  -3   6   11.10    4.60
   9   3  -6   17.60    4.80
   9   3  -6   13.80    3.40
 -11  -3   7    1.90    3.00
  11   3  -7    5.70    3.10
  11   3  -7    6.10    3.20
  12  -3  -4   30.50    5.00
 -12   3   4   24.10    3.20
  10  -3  -3   86.89    7.80
  10  -3  -3   80.99   10.10
  10  -3  -3   77.09    8.30
 -10   3   3   85.99    6.30
   8  -3  -2    2.60    3.30
   8  -3  -2   -1.00    4.20
   8  -3  -2    6.60    5.50
  -8   3   2    4.70    2.40
   6  -3  -1  914.81   47.20
   6  -3  -1  929.81   46.90
   6  -3  -1 1006.10   48.20
  -6   3   1  930.31   44.20
   4  -3   0   17.10    5.00
   4  -3   0   16.10    5.60
   4  -3   0   17.10    4.40
  -4   3   0   13.90    3.10
   0   3  -2  485.75   23.10
   2   3  -3  186.28    9.80
   2   3  -3  159.78   10.50
  -4  -3   4    7.60    6.20
  -4  -3   4    3.30    4.90
  -4  -3   4    5.20    2.70
   4   3  -4    2.00    2.50
   4   3  -4    4.10    3.10
  -6  -3   5    8.90    6.20
  -6  -3   5    8.80    4.70
  -6  -3   5   11.40    4.30
   6   3  -5   18.30    3.50
   6   3  -5   10.50    5.80
   6   3  -5    9.10    3.60
  -8  -3   6   72.29    9.90
  -8  -3   6   49.99   10.90
  -8  -3   6   85.49    8.90
   8   3  -6   75.49    9.30
   8   3  -6   79.99    6.80
   8   3  -6   62.59    8.40
 -10  -3   7   -1.30    3.40
  10   3  -7   -3.90    2.80
  10   3  -7    1.80    3.50
  12   3  -8   25.40    3.50
  11  -3  -3   42.00    7.00
 -11   3   3   37.90    4.40
   9  -3  -2   10.90    5.40
   9  -3  -2   10.40    4.00
   9  -3  -2    3.50    4.80
  -9   3   2   16.90    3.00
   7  -3  -1 1195.48   58.89
   7  -3  -1 1276.27   59.49
   7  -3  -1 1169.58   60.19
  -7   3   1 1207.78   56.49
   5  -3   0  115.89   11.40
   5  -3   0  112.69   14.00
   5  -3   0  124.49   11.00
  -5   3   0  101.89    6.90
   3  -3   1   99.29   10.80
   3  -3   1   99.09   11.30
   3  -3   1  103.99    9.70
  -3   3  -1  106.99    7.20
   1   3  -3   34.00    4.80
   1   3  -3   42.10    3.90
  -3  -3   4   -1.80    6.00
   3   3  -4    6.20    2.40
   3   3  -4    6.20    3.10
  -5  -3   5   36.50    5.70
  -5  -3   5   29.60    7.20
  -5  -3   5   36.90    6.10
   5   3  -5   32.50    5.20
   5   3  -5   41.20    7.30
   5   3  -5   35.70    5.40
  -7  -3   6   12.40    5.00
  -7  -3   6    3.80    4.90
  -7  -3   6    6.70    6.50
   7   3  -6    9.40    5.00
   7   3  -6    6.60    3.20
   7   3  -6    2.40    4.10
  -9  -3   7   26.40    5.20
   9   3  -7   28.60    5.30
   9   3  -7   30.00    5.00
 -11  -3   8  118.89    8.50
  11   3  -8  118.79    8.20
  11   3  -8  100.19    7.80
  10  -3  -2    1.20    4.40
  10  -3  -2   -2.90    3.40
  10  -3  -2    2.70    4.50
 -10   3   2    2.30    2.40
   8  -3  -1   32.20    5.90
   8  -3  -1   52.49    8.20
   8  -3  -1   47.90    7.80
  -8   3   1   40.80    4.80
   6  -3   0 1119.99   55.49
   6  -3   0 1154.78   55.89
   6  -3   0 1099.89   54.79
  -6   3   0 1102.79   52.09
   4  -3   1  132.39   11.70
   4  -3   1  121.89   12.00
  -4   3  -1  120.59    7.60
   2  -3   2  451.45   26.90
   2  -3   2  501.95   26.30
   2  -3   2  500.05   26.80
  -2   3  -2  495.05   23.70
   0   3  -3  202.28   10.20
   0   3  -3  185.78   11.30
   2   3  -4   80.69    6.90
   2   3  -4   89.09    6.00
  -4  -3   5    0.90    6.50
   4   3  -5    5.20    2.90
   4   3  -5    6.10    2.80
   4   3  -5    5.10    6.90
  -6  -3   6    0.70    4.10
  -6  -3   6    7.10    6.40
  -6  -3   6   -0.40    4.70
   6   3  -6   -1.20    2.80
   6   3  -6    0.60    3.40
   6   3  -6   -1.50    5.20
  -8  -3   7  179.48   14.20
  -8  -3   7  193.68   12.90
  -8  -3   7  150.78   15.30
   8   3  -7  179.58   12.80
   8   3  -7  178.18   11.00
 -10  -3   8    1.60    3.50
  10   3  -8   -2.40    2.80
  10   3  -8   -0.50    3.20
  11  -3  -2   73.79    8.30
 -11   3   2   89.39    6.10
   9  -3  -1   11.30    4.10
   9  -3  -1   12.90    4.90
   9  -3  -1   11.50    5.70
  -9   3   1   14.70    2.90
   7  -3   0   77.39    9.40
   7  -3   0   75.29    9.70
   7  -3   0   85.59    9.90
  -7   3   0   79.89    6.20
   5  -3   1   14.20    5.20
   5  -3   1   23.60   10.00
   5  -3   1   12.50    7.60
   5  -3   1   16.10    5.40
  -5   3  -1   16.50    2.80
   3  -3   2  197.28   12.60
   3  -3   2  150.98   13.40
   3  -3   2  175.18   13.60
  -3   3  -2  145.09    9.30
   1  -3   3   21.80    8.10
   1  -3   3   28.80    9.60
  -1   3  -3   24.80    3.80
   1   3  -4   25.50    3.50
   1   3  -4   25.50    3.80
  -3  -3   5   69.39   11.40
   3   3  -5   74.59    6.30
   3   3  -5   72.39    5.70
  -5  -3   6    1.10    6.50
  -5  -3   6   -7.50    4.80
   5   3  -6   -4.20    3.00
   5   3  -6    4.00    5.70
   5   3  -6   -0.70    2.50
  -7  -3   7   47.20    7.20
  -7  -3   7   42.20    8.10
  -7  -3   7   60.59    8.50
   7   3  -7   50.39    5.80
   7   3  -7   64.79    7.50
   7   3  -7   43.70    6.30
  -9  -3   8   75.49    8.60
   9   3  -8   78.39    6.70
   9   3  -8   73.79    8.30
  11   3  -9   34.20    5.20
  11   3  -9   12.80    4.40
  10  -3  -1    5.50    3.70
  10  -3  -1    0.00    4.20
 -10   3   1    4.80    2.40
   8  -3   0  102.09    9.70
   8  -3   0   89.89    9.60
   8  -3   0   77.09   12.50
  -8   3   0   88.29    6.60
   6  -3   1 1012.90   50.69
   6  -3   1  984.20   51.09
   6  -3   1 1067.99   51.99
  -6   3  -1 1040.10   48.00
   4  -3   2  103.59   13.20
   4  -3   2   84.19   10.50
   4  -3   2   77.49   10.30
  -4   3  -2   80.79    5.90
   2  -3   3   46.60    8.00
   2  -3   3   30.80    6.30
   2  -3   3   35.60    6.90
  -2   3  -3   40.20    4.80
   0  -3   4   58.39    8.90
   0  -3   4   48.60   10.10
   0   3  -4   48.90    4.60
   0   3  -4   51.39    5.50
  -2  -3   5  710.23   37.00
   2   3  -5  748.53   33.90
   2   3  -5  673.13   33.80
  -4  -3   6   16.70    7.20
   4   3  -6   16.80    3.40
   4   3  -6   22.20    6.40
   4   3  -6   13.00    3.10
  -6  -3   7  192.58   13.00
  -6  -3   7  143.79   15.70
  -6  -3   7  199.28   13.40
   6   3  -7  181.68   10.90
   6   3  -7  178.18   13.20
   6   3  -7  171.48   11.50
  -8  -3   8    2.00    6.50
  -8  -3   8    3.00    4.50
   8   3  -8    1.60    4.20
   8   3  -8    5.20    2.90
  10   3  -9   53.99    5.90
  10   3  -9   51.59    6.70
  11  -3  -1    4.10    3.70
 -11   3   1    4.70    2.30
   9  -3   0   -6.30    4.80
   9  -3   0    6.40    5.60
   9  -3   0    5.20    3.90
  -9   3   0   -1.30    2.20
   7  -3   1    3.00    3.60
   7  -3   1    4.30    6.60
   7  -3   1   -6.00    4.90
  -7   3  -1   -1.30    2.10
   5  -3   2   20.90    8.20
   5  -3   2    0.40    5.10
   5  -3   2    9.00    8.60
   5  -3   2    9.60    5.10
  -5   3  -2    6.50    2.40
   3  -3   3  243.38   16.90
   3  -3   3  237.38   16.90
  -3   3  -3  248.28   12.70
   1  -3   4   -1.40    5.00
   1  -3   4    2.10    4.50
  -1   3  -4   -0.50    2.60
  -1  -3   5   71.19   10.50
   1   3  -5   81.09    6.40
   1   3  -5   94.49    6.20
  -3  -3   6  279.27   20.30
   3   3  -6  321.87   16.40
   3   3  -6  321.37   16.30
   3   3  -6  333.67   19.40
  -5  -3   7  176.78   17.20
   5   3  -7  236.48   12.70
   5   3  -7  251.57   13.30
   5   3  -7  215.48   14.80
  -7  -3   8  128.19   11.50
  -7  -3   8  121.19   11.70
   7   3  -8  120.59   10.20
   7   3  -8  128.29    8.70
   7   3  -8  136.09   11.00
  -9  -3   9   95.09    9.50
   9   3  -9  103.49    7.40
   9   3  -9   94.79    8.70
  11   3 -10    6.70    3.00
  10  -3   0   28.00    4.70
  10  -3   0   19.60    4.90
 -10   3   0   25.40    3.30
   8  -3   1    9.60    6.30
   8  -3   1    8.10    3.90
   8  -3   1    2.30    4.70
  -8   3  -1    7.40    2.50
   6  -3   2  615.84   32.70
   6  -3   2  622.94   33.20
   6  -3   2  612.04   34.30
  -6   3  -2  624.14   29.80
   4  -3   3  416.96   25.20
   4  -3   3  431.36   24.60
  -4   3  -3  450.75   21.20
   2  -3   4   15.20    4.60
   2  -3   4    7.20    5.30
   2  -3   4   10.60    6.40
  -2   3  -4   14.90    2.80
   0  -3   5   18.90    5.60
   0  -3   5   15.10    6.10
   0   3  -5   14.10    2.90
   0   3  -5   13.60    3.20
  -2  -3   6  149.59   14.20
   2   3  -6  174.68   10.00
   2   3  -6  187.78   10.10
  -4  -3   7   28.10    7.60
   4   3  -7   39.20    6.60
   4   3  -7   40.40    5.30
   4   3  -7   42.30    4.80
  -6  -3   8  138.29   18.00
   6   3  -8  164.58   12.10
   6   3  -8  147.39    9.50
   6   3  -8  162.38   10.90
   8   3  -9   48.00    5.80
   8   3  -9   59.29    7.70
  10   3 -10   58.69    6.00
  10   3 -10   53.09    6.70
  11  -3   0    0.40    3.30
 -11   3   0   -1.10    2.20
   9  -3   1    1.90    5.60
   9  -3   1   -0.70    3.60
  -9   3  -1    6.10    2.40
   7  -3   2    0.00    4.90
   7  -3   2    1.90    4.10
   7  -3   2    6.00    7.10
  -7   3  -2   -0.50    2.20
   5  -3   3    9.80    4.90
   5  -3   3    1.70    5.10
  -5   3  -3    5.20    2.30
   3  -3   4  104.69   12.10
   3  -3   4  110.19   12.30
  -3   3  -4  118.99    7.20
   1  -3   5  337.07   18.20
   1  -3   5  238.78   18.50
  -1   3  -5  294.67   15.00
  -1  -3   6  629.74   34.20
   1   3  -6  643.84   31.40
   1   3  -6  697.83   31.60
  -3  -3   7  884.01   47.30
   3   3  -7  988.90   44.50
   3   3  -7  935.31   46.20
   3   3  -7  954.30   44.70
  -5  -3   8   24.60    7.70
   5   3  -8   38.20    6.10
   5   3  -8   35.10    5.10
   5   3  -8   33.50    4.60
   7   3  -9  115.99    8.10
   7   3  -9  121.59   10.30
   7   3  -9   92.39    9.40
   9   3 -10   13.60    4.20
   9   3 -10   19.30    3.50
  10  -3   1   24.80    4.80
  10  -3   1   15.00    4.30
 -10   3  -1   21.10    2.90
   8  -3   2   35.70    5.40
   8  -3   2   42.90    8.90
   8  -3   2   46.70    8.20
  -8   3  -2   43.90    4.60
   6  -3   3  785.52   38.20
   6  -3   3  708.43   37.90
   6  -3   3  670.13   39.00
  -6   3  -3  766.22   35.10
   4  -3   4  232.08   16.90
   4  -3   4  216.28   16.30
  -4   3  -4  241.88   12.40
   2  -3   5  237.88   17.90
  -2   3  -5  287.97   13.90
   0  -3   6   51.89    9.20
   0   3  -6   43.60    4.80
  -2  -3   7  115.19   12.30
   2   3  -7  125.39    7.80
   2   3  -7  110.49    8.00
  -4  -3   8   54.59    8.50
   4   3  -8   63.09    9.60
   4   3  -8   64.79    6.60
   4   3  -8   67.19    5.80
   6   3  -9    3.90    4.70
   6   3  -9    1.40    2.50
   6   3  -9    3.40    4.10
   8   3 -10   99.79    7.50
   8   3 -10   99.09    9.10
  10   3 -11   28.00    4.30
  10   3 -11   23.10    4.00
  11  -3   1   -2.30    3.20
 -11   3  -1    4.50    2.70
   9  -3   2   51.29    7.00
   9  -3   2   38.20    5.30
  -9   3  -2   40.60    4.50
   7  -3   3  103.69   14.90
   7  -3   3  109.99   10.50
   7  -3   3  117.29   11.20
  -7   3  -3  121.09    7.60
   5  -3   4  286.17   19.50
   5  -3   4  321.47   19.60
  -5   3  -4  319.67   15.80
   3  -3   5    4.50    5.80
   3  -3   5    0.60    9.00
   3  -3   5    3.40    5.10
  -3   3  -5    4.90    2.10
   1  -3   6   -0.40    4.70
   1  -3   6   -0.30    4.60
  -1   3  -6    1.00    2.10
  -1  -3   7  210.08   14.80
   1   3  -7  199.68   11.90
   1   3  -7  208.78   11.50
  -3  -3   8   26.40    6.80
   3   3  -8   17.90    3.90
   3   3  -8   20.40    3.50
   5   3  -9   15.40    3.20
   5   3  -9    8.60    5.10
   5   3  -9   11.70    4.10
   7   3 -10    2.10    4.10
   7   3 -10    3.70    2.90
   9   3 -11   29.80    4.80
   9   3 -11   22.10    3.50
  10  -3   2    3.40    4.10
  10  -3   2    0.30    4.80
 -10   3  -2    6.00    2.30
   8  -3   3    2.50    3.60
   8  -3   3   -3.10    6.20
  -8   3  -3    0.60    2.10
   6  -3   4  221.68   15.80
   6  -3   4  232.18   16.00
  -6   3  -4  233.48   12.50
   4  -3   5    6.80    5.40
   4  -3   5   10.10    6.00
  -4   3  -5    8.60    2.30
   2  -3   6   54.69    9.80
   2  -3   6   27.90    6.40
  -2   3  -6   41.00    4.30
   0  -3   7   94.89   11.80
   0  -3   7  133.39   11.40
   0  -3   7  116.29    9.60
   0   3  -7  118.19    7.50
  -2  -3   8  194.48   15.90
   2   3  -8  232.38   13.10
   2   3  -8  241.78   12.50
   4   3  -9   22.50    3.50
   4   3  -9   25.50    4.50
   6   3 -10   19.20    3.50
   6   3 -10   15.50    5.00
   6   3 -10   10.60    4.40
   8   3 -11    7.60    4.10
   8   3 -11    8.60    3.20
   9  -3   3  153.28   12.90
   9  -3   3  146.19   10.30
  -9   3  -3  151.78    8.60
   7  -3   4   95.39    9.80
   7  -3   4   79.49   10.20
   7  -3   4   96.69   10.50
  -7   3  -4  103.09    6.70
   5  -3   5  864.51   46.40
   5  -3   5  916.01   46.50
  -5   3  -5  978.00   43.40
   3  -3   6  104.79   12.50
  -3   3  -6  130.89    7.60
   1  -3   7   85.09    9.10
   1  -3   7   85.69   11.10
   1  -3   7  113.99   12.90
  -1   3  -7   91.99    6.50
  -1  -3   8    1.20    5.10
   1   3  -8    2.70    2.20
   1   3  -8   -2.40    4.20
  -3  -3   9  147.09   13.40
   3   3  -9  136.59    9.90
   3   3  -9  133.29    8.60
   5   3 -10   21.40    4.70
   5   3 -10   27.60    3.80
   7   3 -11   47.20    5.60
   9   3 -12   57.39    5.90
  10  -3   3   50.19    8.00
 -10   3  -3   56.69    4.70
   8  -3   4   58.09    8.30
   8  -3   4   68.29    7.80
  -8   3  -4   64.49    5.30
   6  -3   5  215.08   14.60
   6  -3   5  200.68   14.70
  -6   3  -5  195.78   11.20
   4  -3   6    5.20    5.70
   4  -3   6   10.20    5.70
  -4   3  -6    4.70    2.10
   2  -3   7    7.70    5.60
   2  -3   7    7.60    8.20
  -2   3  -7    5.90    2.20
   0  -3   8   -0.70    4.60
   0  -3   8    6.40    5.40
   0  -3   8   11.20    6.30
   0   3  -8    7.90    2.50
  -2  -3   9  873.51   39.70
   2   3  -9  699.33   37.50
   2   3  -9  751.92   36.90
   4   3 -10  140.29   10.90
   4   3 -10  168.48    9.70
   6   3 -11   15.20    3.40
   8   3 -12   25.70    3.60
   9  -3   4   12.80    3.90
   9  -3   4    4.10    7.20
  -9   3  -4   16.00    2.60
   7  -3   5   11.80    3.90
  -7   3  -5   15.10    2.70
   5  -3   6  316.47   19.20
   5  -3   6  280.17   19.00
  -5   3  -6  317.97   15.70
   3  -3   7   -7.40    4.90
  -3   3  -7    1.50    1.90
   1  -3   8   -2.90    5.10
   1  -3   8    0.30    7.20
   1  -3   8    0.60    5.10
  -1   3  -8    0.00    2.10
  -1  -3   9   27.80    6.80
   1   3  -9   25.90    4.10
   3   3 -10  593.14   30.40
   3   3 -10  608.14   29.20
   5   3 -11  118.39    7.80
   5   3 -11  102.49   10.30
   7   3 -12  124.79    8.10
   8  -3   5   -3.20    3.20
  -8   3  -5    2.40    2.00
   6  -3   6   -1.50    3.90
   6  -3   6    4.30    5.60
  -6   3  -6    1.20    2.20
   4  -3   7  179.48   13.60
   4  -3   7  137.09   13.30
  -4   3  -7  168.08    9.40
   2  -3   8  116.59   11.40
   2  -3   8   87.09   11.50
  -2   3  -8  137.49    7.60
   0  -3   9   29.40    7.50
   0  -3   9   19.80    6.80
   0  -3   9   20.60    6.20
   0   3  -9   25.00    4.00
  -2  -3  10  252.47   16.20
   2   3 -10  167.68   13.90
   2   3 -10  197.88   11.40
   4   3 -11   17.80    5.80
   4   3 -11   26.90    4.40
   6   3 -12   75.79    6.20
   8   3 -13   27.60   16.20
   8   3 -13   11.10    3.30
   9  -3   5   10.60    3.70
  -9   3  -5   11.80    2.50
   7  -3   6    3.20    3.30
  -7   3  -6    0.90    2.10
   5  -3   7   52.49    9.40
   5  -3   7   65.49    8.80
  -5   3  -7   60.19    5.40
   3  -3   8    2.20    5.40
  -3   3  -8   -0.40    1.80
   1  -3   9    7.20    6.40
   1  -3   9    3.60    5.10
  -1   3  -9    1.50    2.10
   1   3 -10  205.78   11.50
   3   3 -11 1283.57   59.99
   5   3 -12   34.80    4.50
   7   3 -13  165.98    9.70
   9   3 -14   29.10    9.60
   8  -3   6    5.00    3.40
  -8   3  -6    7.20    2.30
   6  -3   7   14.00    4.40
  -6   3  -7   16.10    2.90
   4  -3   8   56.09    9.20
   4  -3   8   46.90    9.50
  -4   3  -8   52.59    5.00
   2  -3   9    7.50    5.10
   2  -3   9   15.80    7.00
  -2   3  -9   12.80    2.60
   0  -3  10    4.60    5.00
   0  -3  10    6.50   12.00
   0   3 -10    2.90    2.10
   2   3 -11  157.98    9.40
   4   3 -12   23.00    3.50
   6   3 -13  155.08    9.30
   8   3 -14   10.00    9.30
   7  -3   7   26.90    4.70
  -7   3  -7   21.30    3.00
   5  -3   8   25.50    6.10
   5  -3   8   26.10    5.20
  -5   3  -8   32.30    4.30
   3  -3   9   69.69   10.10
  -3   3  -9   85.49    6.00
   1  -3  10   15.90    8.20
   1  -3  10   25.70    6.40
  -1   3 -10   19.40    3.00
   1   3 -11   -0.30    2.10
   3   3 -12  590.04   28.60
   5   3 -13  197.98   11.10
   7   3 -14    0.20    3.50
   7   3 -14    1.00    9.60
  -9  -3  15    1.00    3.10
   8  -3   7    6.70    3.20
  -8   3  -7    6.50    2.70
   6  -3   8   17.90    4.50
  -6   3  -8   22.80    3.80
   4  -3   9   -1.90    4.20
   4  -3   9    2.70    5.10
  -4   3  -9    2.80    2.30
   2  -3  10    3.70    4.80
  -2   3 -10   -0.10    2.10
   0   3 -11   24.70    4.00
   2   3 -12   67.09    5.50
   4   3 -13  154.08    9.10
   6   3 -14   40.10    5.30
   6   3 -14   42.30   10.70
   8   3 -15   40.20    8.90
   7  -3   8    3.50    3.10
  -7   3  -8    6.80    2.40
   5  -3   9  319.47   18.40
  -5   3  -9  311.87   15.90
   3  -3  10   50.09    9.50
  -3   3 -10   70.69    5.50
   1  -3  11    4.10    5.10
  -1   3 -11   12.60    2.70
   1   3 -12   64.49    5.30
   3   3 -13   80.99    6.10
   5   3 -14  118.09    7.50
   5   3 -14   92.39   12.80
   7   3 -15    0.90    8.30
   8  -3   8    8.80    3.50
   6  -3   9   43.00    6.40
  -6   3  -9   53.39    4.90
   4  -3  10   -5.70    3.80
   4  -3  10   -0.70    5.30
  -4   3 -10    2.10    2.20
   2  -3  11   23.80    5.90
  -2   3 -11   12.70    2.70
   0  -3  12   16.90    5.50
   0   3 -12   22.60    3.80
   2   3 -13   11.50    2.70
   4   3 -14   61.39   12.20
   4   3 -14   61.49    5.60
   6   3 -15   35.60    8.90
   7  -3   9   18.70    3.40
   5  -3  10   38.10    6.10
  -5   3 -10   35.20    4.30
   3  -3  11   60.89    9.80
  -3   3 -11   69.09    5.60
   1  -3  12   13.80    5.20
  -1   3 -12   25.50    4.10
  -1  -3  13    8.90    4.90
   1   3 -13    6.10    2.40
   3   3 -14  376.96   26.20
   3   3 -14  384.16   18.80
   5   3 -15   97.59   14.70
   7   3 -16   22.00    7.20
   6  -3  10    5.90    3.00
   4  -3  11   73.89    7.60
  -4   3 -11   66.09    5.50
   2  -3  12   15.00    5.10
  -2   3 -12   28.40    4.30
   0  -3  13  144.99   12.70
   0   3 -13  192.38    9.70
  -2  -3  14   37.10    7.90
   2   3 -14   34.40   10.90
   2   3 -14   42.10    4.90
   4   3 -15  464.95   27.60
   6   3 -16    3.60    7.30
   5  -3  11    3.70    3.10
   3  -3  12   56.39    9.30
   3  -3  12   51.49    6.90
  -3   3 -12   51.69    5.00
   1  -3  13   29.40    5.50
  -1   3 -13   43.60    4.60
  -1  -3  14   43.00    7.80
   1   3 -14   42.10    5.00
   1   3 -14   42.20   11.00
   3   3 -15  273.87   20.60
   5   3 -16    7.10    7.80
   6  -3  11    2.10    2.50
   4  -3  12    3.80    3.00
   2  -3  13    9.30    4.80
  -2   3 -13    5.50    3.10
   0  -3  14   30.10    5.50
   0   3 -14   24.30    3.50
   0   3 -14   48.60   15.00
  -2  -3  15   18.50    4.30
   2   3 -15   39.10    9.50
  -4  -3  16  143.49   11.00
   4   3 -16  179.58   14.70
  -6  -3  17    5.60    2.80
   5  -3  12   -1.40    2.30
   3  -3  13   96.99    7.90
   1  -3  14    5.90    4.20
   1   3 -15   27.30    9.00
  -3  -3  16    6.70    3.50
   3   3 -16    5.80    7.40
  -5  -3  17   43.50    5.70
   5   3 -17   50.39    8.30
   4  -3  13    3.50    2.60
   2  -3  14  149.88   10.00
   0  -3  15    6.50    3.80
   0   3 -15   -3.60    8.50
  -2  -3  16    0.60    3.00
   2   3 -16  -12.30    7.20
  -4  -3  17  269.67   16.00
   4   3 -17  318.67   18.80
   3  -3  14   -2.00    2.30
   1  -3  15   37.40    5.10
   1   3 -16   25.60    7.60
  -3  -3  17   11.70    3.40
   0  -3  16    6.20    2.90
   1  -4 -14  303.47   15.90
  -1  -4 -13   36.50    4.20
   2  -4 -14   34.60    4.40
   0  -4 -13   33.80    4.50
  -2  -4 -12   10.80    2.40
   2   4  12    4.80    3.40
   3  -4 -14   80.09    6.40
   1  -4 -13   10.10    2.60
  -1   4  13    6.20    4.90
  -1  -4 -12    2.30    2.30
   1   4  12   -2.60    4.20
  -3  -4 -11   12.20    2.50
   3   4  11    4.10    3.30
   4  -4 -14    2.60    2.10
   2  -4 -13  127.39    9.20
   0  -4 -12   -1.30    2.20
   0   4  12   -3.40    4.70
  -2  -4 -11    5.20    2.40
   2   4  11    3.10    3.90
   4   4  10    1.60    2.90
   5  -4 -14   27.60    4.50
   3  -4 -13   47.00    5.60
   1  -4 -12    3.10    2.60
  -1   4  12   -2.40    5.30
  -1  -4 -11   -1.40    2.20
   1   4  11   10.60    4.70
  -3  -4 -10    4.10    2.30
  -3  -4 -10    3.30    4.80
   3   4  10    6.30    3.50
  -5  -4  -9   62.49    6.70
   5   4   9   61.99    5.70
   6  -4 -14    0.60    2.50
   4  -4 -13   90.39    7.60
   2  -4 -12   34.40    5.70
   0  -4 -11    2.40    2.70
   0   4  11    3.80    5.40
  -2  -4 -10    1.80    2.60
   2   4  10   -0.70    4.50
  -4  -4  -9   60.29    5.60
  -4  -4  -9   49.50    7.50
   4   4   9   48.20    6.10
  -6  -4  -8    7.00    2.70
   6   4   8    5.10    2.70
   5  -4 -13  129.89    9.10
   5  -4 -13  117.49    7.70
   3  -4 -12    6.00    2.40
   3  -4 -12    6.90    3.50
   1  -4 -11   19.00    3.90
  -1  -4 -10   19.20    3.90
   1   4  10   18.20    5.60
  -3  -4  -9   51.99    5.80
  -3  -4  -9   37.10    7.90
  -5  -4  -8   37.30    6.70
   5   4   8   52.59    5.50
   6  -4 -13   14.40    2.60
   6  -4 -13   23.90    4.10
   4  -4 -12    4.00    2.30
   4  -4 -12    3.30    3.20
   2  -4 -11   17.90    3.90
   2  -4 -11   34.90    4.70
   0  -4 -10   48.20    6.70
  -2  -4  -9   27.60    6.10
  -2  -4  -9   29.40    4.80
   2   4   9   32.20    5.60
  -4  -4  -8   25.70    4.60
  -4  -4  -8   23.30    5.10
   4   4   8   18.90    4.20
  -6  -4  -7    4.70    3.30
   6   4   7    1.20    2.70
   7  -4 -13    1.20    1.90
   7  -4 -13    0.20    2.80
   5  -4 -12   26.00    4.70
   5  -4 -12   27.70    4.20
   3  -4 -11    4.80    3.50
   3  -4 -11    5.60    2.60
   1  -4 -10   50.69    6.00
   1  -4 -10   56.89    7.30
  -1  -4  -9   10.00    3.20
  -1  -4  -9   17.60    5.90
   1   4   9    7.30    6.00
  -3  -4  -8  176.48   13.70
  -3  -4  -8  188.28   12.00
  -5  -4  -7   81.39    8.70
   5   4   7   82.29    7.10
  -7  -4  -6  248.58   14.60
   7   4   6  257.77   13.20
   6  -4 -12   63.89    5.50
   6  -4 -12   76.19    7.70
  -6   4  12   69.89    8.00
   4  -4 -11   39.10    4.80
   4  -4 -11   44.70    7.80
   4  -4 -11   23.40    4.50
   2  -4 -10   11.40    5.40
   2  -4 -10    4.20    2.80
   2  -4 -10    6.70    3.70
   0  -4  -9   -1.40    3.00
   0  -4  -9    7.50    3.70
   0  -4  -9    1.90    5.60
  -2  -4  -8    0.50    5.10
  -2  -4  -8    0.60    2.90
   2   4   8    2.30    5.40
  -4  -4  -7   41.80    8.50
  -4  -4  -7   47.80    5.90
   4   4   7   48.70    7.00
  -6  -4  -6   16.40    4.20
   6   4   6   18.10    3.40
   7  -4 -12   15.50    3.70
   7  -4 -12   16.80    2.80
  -7   4  12   11.50    4.20
   5  -4 -11  127.99   10.80
   5  -4 -11  138.29    8.90
   5  -4 -11  133.89   11.20
   3  -4 -10    1.10    3.70
   3  -4 -10    2.70    5.00
   3  -4 -10    1.00    2.50
   1  -4  -9   44.70    6.00
   1  -4  -9   28.00    4.80
  -1  -4  -8    8.80    5.60
  -1  -4  -8    7.60    4.00
  -3  -4  -7   62.99   10.20
  -3  -4  -7   63.19    7.00
  -5  -4  -6   18.60    3.30
  -5  -4  -6    8.00    4.40
   5   4   6   22.00    4.20
  -7  -4  -5  102.59    9.00
   7   4   5  115.19    7.40
   8  -4 -12    4.40    3.10
   8  -4 -12   -0.10    1.70
  -6   4  11    9.00    4.90
   4  -4 -10   50.39    7.70
   4  -4 -10   50.69    8.00
   4  -4 -10   51.99    5.80
   2  -4  -9    2.60    5.70
   2  -4  -9    1.60    3.30
   2  -4  -9   -0.70    2.60
   0  -4  -8    7.60    3.90
   0  -4  -8    5.20    5.20
   0  -4  -8    3.10    3.70
  -2  -4  -7  131.69   10.00
  -2  -4  -7  104.29   12.20
   2   4   7   97.19   11.10
  -4  -4  -6    6.60    2.90
  -4  -4  -6    6.50    4.90
   4   4   6    1.40    4.10
  -6  -4  -5   32.50    6.90
   6   4   5   32.10    4.20
  -8  -4  -4  283.97   16.70
   8   4   4  314.07   15.40
   7  -4 -11   38.90    4.50
   7  -4 -11   38.70    7.00
   7  -4 -11   42.30    7.10
   5  -4 -10  830.82   39.80
   5  -4 -10  726.93   37.60
   5  -4 -10  770.02   39.80
   3  -4  -9  142.39    9.70
   3  -4  -9  144.09   11.90
   3  -4  -9  151.18   13.50
   1  -4  -8  197.18   16.10
   1  -4  -8  258.17   16.10
   1  -4  -8  224.48   15.30
   1  -4  -8  226.28   13.30
  -1  -4  -7  102.79    9.30
  -1  -4  -7   83.69   11.80
  -3  -4  -6    2.10    2.90
  -3  -4  -6   -2.20    5.30
   3   4   6    4.60    5.10
  -5  -4  -5    0.60    2.30
  -5  -4  -5    3.70    4.50
   5   4   5   -1.10    3.50
  -7  -4  -4   -1.10    3.30
   7   4   4    6.50    3.00
   8  -4 -11   17.70    4.20
   8  -4 -11   21.40    3.60
   6  -4 -10   21.40    4.70
   6  -4 -10   11.80    2.80
   6  -4 -10   20.30    6.80
  -6   4  10   31.70    5.90
   4  -4  -9  227.98   16.60
   4  -4  -9  214.78   15.50
   4  -4  -9  228.68   13.30
   2  -4  -8   46.90   10.00
   2  -4  -8   61.99    6.50
   2  -4  -8   63.09    8.50
   0  -4  -7  288.77   17.30
   0  -4  -7  307.17   15.70
   0  -4  -7  258.97   18.30
   0  -4  -7  212.88   21.50
  -2  -4  -6   50.19    6.90
  -2  -4  -6   35.90    7.50
  -4  -4  -5   10.50    3.20
  -4  -4  -5   10.50    5.40
   4   4   5    9.60    4.80
  -6  -4  -4   59.59    8.90
   6   4   4   73.79    6.80
  -8  -4  -3    4.40    3.10
   8   4   3    4.00    5.50
   8   4   3    6.80    2.80
   9  -4 -11    0.70    3.10
   9  -4 -11    1.10    1.80
   7  -4 -10  271.27   14.30
   7  -4 -10  252.97   16.40
  -7   4  10  244.78   14.20
   5  -4  -9  219.58   15.60
   5  -4  -9  231.48   13.70
   5  -4  -9  234.78   17.00
   3  -4  -8   50.59   10.10
   3  -4  -8   40.20    6.50
   3  -4  -8   51.99    6.50
   1  -4  -7  388.66   19.80
   1  -4  -7  398.36   21.30
   1  -4  -7  358.06   21.60
   1  -4  -7  329.97   21.80
  -1  -4  -6    3.50    3.40
  -1  -4  -6    4.80    5.20
  -1  -4  -6    4.70    4.90
   1   4   6   -9.40    8.00
  -3  -4  -5   -1.40    4.90
  -3  -4  -5    0.20    3.10
   3   4   5    3.90    5.30
  -5  -4  -4    2.80    2.60
  -5  -4  -4   -1.80    4.20
   5   4   4   -2.40    3.60
  -7  -4  -3   45.30    7.40
   7   4   3   45.80    5.60
  -9  -4  -2   31.10    4.90
   9   4   2   23.40    7.10
   8  -4 -10   40.30    5.60
   8  -4 -10   34.30    4.40
   8  -4 -10   35.60    5.70
  -8   4  10   32.50    4.20
   6  -4  -9    7.50    6.80
   6  -4  -9    2.70    4.40
   6  -4  -9   -0.20    2.20
   4  -4  -8  481.25   25.70
   4  -4  -8  467.55   27.50
   4  -4  -8  540.95   27.90
   2  -4  -7    2.40    4.50
   2  -4  -7    7.60    4.50
   2  -4  -7    3.50    5.50
   2  -4  -7    1.40    3.20
   2  -4  -7   -0.90    5.50
   0  -4  -6  115.79   10.40
   0  -4  -6  129.39    9.80
   0  -4  -6  100.59    9.90
   0  -4  -6  101.49   12.40
   0  -4  -6  123.89   11.50
  -2  -4  -5    4.00    3.40
  -2  -4  -5   12.70    5.50
   2   4   5    3.50    7.00
  -4  -4  -4   25.10    4.50
  -4  -4  -4   17.30    5.70
   4   4   4   35.20    5.40
  -6  -4  -3   64.29    9.50
   6   4   3   84.09    7.20
  -8  -4  -2    5.40    3.40
   8   4   2    2.10    5.20
   8   4   2    5.60    2.90
   9  -4 -10    6.40    2.10
   9  -4 -10    6.70    3.80
   9  -4 -10    2.70    2.60
  -9   4  10    1.50    2.90
   7  -4  -9   61.59    8.90
   7  -4  -9   56.69    8.10
   7  -4  -9   59.99    5.80
  -7   4   9   48.80    7.20
   5  -4  -8   58.29   10.90
   5  -4  -8   34.30    6.00
   5  -4  -8   57.29    6.70
   3  -4  -7   70.39   10.60
   3  -4  -7   90.29   10.60
   3  -4  -7   56.69    9.40
   3  -4  -7   77.29    7.60
   3  -4  -7   75.69    9.10
   1  -4  -6   -4.80    4.30
   1  -4  -6    3.70    4.20
   1  -4  -6   -3.50    4.70
   1  -4  -6   -5.00    4.80
   1  -4  -6   -1.80    3.50
  -1  -4  -5    3.00    4.30
  -1  -4  -5    5.00    5.50
  -1  -4  -5    5.70    3.70
   1   4   5    7.80    7.20
  -3  -4  -4   10.50    6.10
  -3  -4  -4    7.30    3.70
   3   4   4    9.40    7.20
   3   4   4    9.40    5.50
  -5  -4  -3  160.58   14.60
  -5  -4  -3  192.28   11.90
   5   4   3  179.68   11.50
  -7  -4  -2   58.59    8.40
   7   4   2   68.09    6.40
  -9  -4  -1    8.40    3.20
   9   4   1    7.50    4.40
   9   4   1   12.30    2.80
   8  -4  -9   32.90    4.30
   8  -4  -9   27.50    5.70
   8  -4  -9   27.30    5.40
  -8   4   9   33.30    5.50
   6  -4  -8  301.77   17.50
   6  -4  -8  299.17   19.70
   6  -4  -8  344.77   20.60
   4  -4  -7  433.26   24.30
   4  -4  -7  458.85   23.40
   4  -4  -7  421.06   25.00
   2  -4  -6    2.50    3.20
   2  -4  -6    0.80    5.90
   2  -4  -6    4.00    4.00
   2  -4  -6    3.70    4.90
   2  -4  -6    7.40    5.40
   0  -4  -5   29.20    5.00
   0  -4  -5   35.00    6.20
   0  -4  -5   27.10    6.40
   0  -4  -5   29.60    5.80
   0  -4  -5   29.80    5.90
  -2  -4  -4   13.60    5.70
  -2  -4  -4   23.80    4.80
   2   4   4   10.40    6.30
  -4  -4  -3  218.18   13.40
  -4  -4  -3  216.58   16.70
   4   4   3  198.68   13.20
  -6  -4  -2    3.60    4.50
   6   4   2    3.80    3.50
  -8  -4  -1   67.49    8.00
   8   4   1   76.49    9.80
   9  -4  -9  134.29   10.50
   9  -4  -9  162.28    9.00
   9  -4  -9  149.59   10.00
  -9   4   9  141.69    8.80
   7  -4  -8   30.90    7.90
   7  -4  -8   14.40    3.10
   7  -4  -8   12.70    5.40
  -7   4   8   24.60    4.30
   5  -4  -7    2.60    3.30
   5  -4  -7    8.20    5.40
   5  -4  -7    7.50    4.80
   3  -4  -6   20.30    5.40
   3  -4  -6   26.40    4.90
   3  -4  -6   23.40    5.80
   3  -4  -6   25.00    6.40
   3  -4  -6    5.70    5.90
   1  -4  -5   -3.60    4.60
   1  -4  -5   -4.70    4.90
   1  -4  -5   -0.10    4.50
   1  -4  -5    5.00    5.10
   1  -4  -5    5.30    3.50
  -1  -4  -4    9.70    4.30
  -1  -4  -4    8.20    5.60
   1   4   4   11.10    6.40
  -3  -4  -3    7.70    5.00
  -3  -4  -3    7.00    3.80
   3   4   3   17.40    5.60
   3   4   3   14.80    6.50
  -5  -4  -2    5.80    5.10
   5   4   2   10.20    4.10
  -7  -4  -1   43.90    8.00
   7   4   1   41.10    7.90
   7   4   1   47.80    6.10
  -9  -4   0   22.40    4.30
   9   4   0   25.60    4.30
   9   4   0   28.20    4.60
   8  -4  -8    1.30    2.40
   8  -4  -8    7.40    4.90
   8  -4  -8    7.50    6.10
  -8   4   8    6.20    3.00
   6  -4  -7   14.70    5.70
   6  -4  -7   11.80    5.80
   6  -4  -7    9.30    3.60
  -6   4   7   10.50    4.70
   4  -4  -6   24.50    4.70
   4  -4  -6   16.70    4.40
   4  -4  -6   20.30    6.00
   4  -4  -6   24.20    6.10
   2  -4  -5   13.80    4.10
   2  -4  -5    7.80    4.30
   2  -4  -5   11.60    5.10
   2  -4  -5   14.10    5.90
   2  -4  -5   15.30    5.10
   0  -4  -4    4.50    4.60
   0  -4  -4    5.00    4.90
   0  -4  -4    6.70    4.70
   0  -4  -4    6.00    4.80
   0  -4  -4    9.60    5.10
  -2  -4  -3    1.10    5.40
  -2  -4  -3   -1.60    4.00
   2   4   3    1.50    5.90
  -4  -4  -2    8.20    3.70
  -4  -4  -2    5.30    4.50
   4   4   2   -0.50    4.30
   4   4   2   -5.00    5.80
  -6  -4  -1    8.20    5.30
   6   4   1   13.50    3.70
  -8  -4   0   20.50    4.60
   8   4   0   34.00    5.30
   8   4   0   36.30    6.10
  10   4  -1    1.10    2.30
   9  -4  -8    9.20    2.40
   9  -4  -8   12.30    5.50
   9  -4  -8   17.10    3.80
  -9   4   8   15.00    3.10
   7  -4  -7   -0.10    5.50
   7  -4  -7    2.40    2.60
   7  -4  -7    3.40    6.00
  -7   4   7    5.60    3.40
   5  -4  -6   80.09    8.90
   5  -4  -6   80.19    8.10
   5  -4  -6   83.59   11.80
   3  -4  -5   66.79    7.80
   3  -4  -5   45.20    7.60
   3  -4  -5   81.19   10.20
   3  -4  -5   60.09    8.40
   3  -4  -5   64.29   10.80
   1  -4  -4   65.99    9.60
   1  -4  -4   66.99    8.30
   1  -4  -4   65.59    9.30
   1  -4  -4   65.09    9.90
   1  -4  -4   49.50    7.80
  -1  -4  -3   29.40    6.20
  -1  -4  -3   21.30    6.20
  -1  -4  -3   28.90    5.30
   1   4   3   24.20    6.10
  -3  -4  -2   23.50    6.20
  -3  -4  -2   23.80    4.60
   3   4   2   10.30    5.30
   3   4   2   21.20    5.70
  -5  -4  -1   32.10    7.00
   5   4   1   31.50    4.80
  -7  -4   0   -1.90    4.10
   7   4   0    2.00    3.20
   7   4   0    0.80    6.50
  -9  -4   1   22.50    4.40
   9   4  -1   28.20    4.80
   9   4  -1   26.10    4.50
  10  -4  -8    1.30    2.00
 -10   4   8   -4.10    2.40
   8  -4  -7  103.09   11.30
   8  -4  -7   79.29    6.80
   8  -4  -7   67.59   10.30
  -8   4   7   85.69    6.60
   6  -4  -6   65.89    8.40
   6  -4  -6   62.69    8.50
   6  -4  -6   59.39    7.10
  -6   4   6   43.30    6.80
   4  -4  -5   61.59    8.60
   4  -4  -5   77.19    9.60
   4  -4  -5   66.89    8.10
   2  -4  -4  151.58   12.40
   2  -4  -4  134.69   11.20
   2  -4  -4  135.59   13.10
   2  -4  -4  141.59   12.80
   2  -4  -4  160.88   11.40
   0  -4  -3   15.90    4.90
   0  -4  -3   12.30    5.00
   0  -4  -3    8.20    4.90
   0  -4  -3   12.40    5.10
  -2  -4  -2   52.39    9.70
  -2  -4  -2   50.29    7.90
   2   4   2   70.39    8.90
  -4  -4  -1   15.00    6.00
  -4  -4  -1   20.10    4.30
   4   4   1   16.30    4.60
   4   4   1    9.50    5.20
  -6  -4   0    4.20    4.70
   6   4   0    5.30    3.50
  -8  -4   1   28.20    5.70
   8   4  -1   35.30    5.50
   8   4  -1   31.80    6.10
 -10  -4   2    3.50    2.90
  10   4  -2    0.90    3.20
  10   4  -2    2.50    2.20
   9  -4  -7    3.10    2.20
   9  -4  -7    1.00    3.40
  -9   4   7    5.60    2.60
   7  -4  -6   80.89    9.60
   7  -4  -6   57.89    6.80
   7  -4  -6   50.89    7.90
   7  -4  -6   71.79    9.80
  -7   4   6   62.89    6.20
   5  -4  -5   25.10    7.00
   5  -4  -5   39.60   10.70
   5  -4  -5   31.10    5.20
   5  -4  -5   33.80    6.10
   3  -4  -4   63.09   11.10
   3  -4  -4   63.39    8.70
   3  -4  -4   67.49   10.10
   3  -4  -4   59.89    8.10
   3  -4  -4   70.79    9.80
   1  -4  -3   25.60    6.40
   1  -4  -3   19.50    5.40
   1  -4  -3   24.80    5.40
   1  -4  -3   31.50    6.50
   1  -4  -3   26.40    4.70
  -1  -4  -2   14.00    6.00
  -1  -4  -2   11.00    5.20
  -1  -4  -2   11.00    5.50
  -3  -4  -1   57.29    7.70
  -3  -4  -1   56.59   10.10
   3   4   1   34.70    6.10
   3   4   1   56.49    8.90
  -5  -4   0    0.20    4.50
   5   4   0    3.80    3.80
  -7  -4   1    1.60    4.60
   7   4  -1   13.90    6.40
   7   4  -1    8.00    3.10
  -9  -4   2   17.80    4.30
   9   4  -2   18.30    3.30
   9   4  -2   15.70    4.20
  10  -4  -7   11.60    3.00
  10  -4  -7   14.90    2.50
 -10   4   7   12.40    2.60
   8  -4  -6    2.50    5.60
   8  -4  -6    4.00    4.10
   8  -4  -6    5.00    2.50
  -8   4   6    8.30    2.80
   6  -4  -5   12.60    4.10
   6  -4  -5   10.10    4.90
   6  -4  -5    8.40    3.70
   6  -4  -5    5.70    7.00
  -6   4   5    8.20    3.40
   4  -4  -4   31.90    5.50
   4  -4  -4   27.90    7.40
   4  -4  -4   15.70    4.70
   4  -4  -4   25.40    5.40
   2  -4  -3    7.40    4.80
   2  -4  -3    1.80    6.50
   2  -4  -3    0.60    3.80
   2  -4  -3   10.60    5.00
   2  -4  -3    8.60    4.90
   0  -4  -2   -0.20    5.00
   0  -4  -2    4.50    5.50
   0  -4  -2    3.80    4.60
   0  -4  -2    0.50    4.40
  -2  -4  -1   10.40    5.70
  -2  -4  -1   20.20    5.20
  -2  -4  -1   22.30    6.70
   2   4   1   12.00    4.70
  -4  -4   0 1023.00   53.69
  -4  -4   0 1173.78   51.29
   4   4   0  964.80   49.70
  -6  -4   1  169.48   14.60
   6   4  -1  172.78   15.10
   6   4  -1  187.68   11.40
  -8  -4   2   79.59    9.70
   8   4  -2   94.39    7.20
   8   4  -2  109.79    9.70
 -10  -4   3   25.80    5.40
  10   4  -3   30.70    4.20
  10   4  -3   28.50    3.90
   9  -4  -6   11.20    4.80
   9  -4  -6    9.60    2.80
   9  -4  -6    8.10    4.00
  -9   4   6    7.60    2.50
   7  -4  -5   17.60    3.80
   7  -4  -5   13.60    4.30
   7  -4  -5   11.80    5.60
  -7   4   5   19.30    3.30
   5  -4  -4  213.28   14.70
   5  -4  -4  204.38   18.30
   5  -4  -4  228.48   14.40
   3  -4  -3    3.00    4.10
   3  -4  -3   -0.90    7.40
   3  -4  -3    2.10    3.80
   3  -4  -3    3.00    4.50
   1  -4  -2    4.40    4.90
   1  -4  -2   -0.70    4.20
   1  -4  -2   -0.30    4.10
   1  -4  -2    2.60    6.60
  -1  -4  -1   14.00    6.10
  -1  -4  -1   14.10    5.60
  -1  -4  -1   14.10    5.20
  -3  -4   0  170.38   14.30
  -3  -4   0  169.88   12.10
   3   4   0  172.38   11.90
   3   4   0  163.58   12.00
  -5  -4   1   68.99   10.40
   5   4  -1   85.09    7.80
   5   4  -1   74.29    9.00
  -7  -4   2   21.00    5.70
   7   4  -2   27.30    6.40
   7   4  -2   22.00    4.00
  -9  -4   3  120.49    9.80
   9   4  -3  133.59    9.70
  10  -4  -6    1.50    2.00
  10  -4  -6   -0.20    2.50
 -10   4   6    0.50    2.20
   8  -4  -5   23.40    5.30
   8  -4  -5   20.50    3.90
   8  -4  -5   27.40    6.50
  -8   4   5   18.60    3.10
   6  -4  -4   11.70    4.70
   6  -4  -4   19.60    5.80
   6  -4  -4   17.90    4.40
  -6   4   4   16.60    3.40
   4  -4  -3   36.50    5.70
   4  -4  -3   47.80    8.60
   4  -4  -3   40.90    7.90
   2  -4  -2   49.60    8.70
   2  -4  -2   47.10    8.00
   2  -4  -2   44.80    8.80
   0  -4  -1  237.58   17.00
   0  -4  -1  270.27   15.80
   0  -4  -1  226.28   16.30
   0  -4  -1  232.88   17.00
  -2  -4   0  238.38   16.90
  -2  -4   0  224.88   16.80
  -2  -4   0  241.88   15.30
   2   4   0  214.08   14.10
  -4  -4   1  281.87   19.50
   4   4  -1  281.57   16.80
   4   4  -1  283.87   15.80
  -6  -4   2   68.79   10.20
   6   4  -2   70.49    7.20
   6   4  -2   72.39   11.60
  -8  -4   3  121.99   11.00
   8   4  -3  129.59   10.70
 -10  -4   4    7.60    3.50
  10   4  -4    8.30    2.30
  10   4  -4    8.60    3.30
   9  -4  -5    2.70    4.20
   9  -4  -5    6.80    2.50
   9  -4  -5    8.00    4.70
  -9   4   5    5.30    2.60
   7  -4  -4   10.30    4.10
   7  -4  -4   15.80    4.10
   7  -4  -4   21.40    5.90
  -7   4   4   14.80    3.00
   5  -4  -3  997.90   48.60
   5  -4  -3 1045.60   48.90
   5  -4  -3  969.70   47.70
  -5   4   3  860.51   45.00
   3  -4  -2  255.57   16.40
   3  -4  -2  254.27   16.00
   3  -4  -2  242.38   17.00
   1  -4  -1  146.09   12.70
   1  -4  -1  148.49   13.10
   1  -4  -1  179.48   12.30
  -1  -4   0   59.99    9.10
  -1  -4   0   53.39   10.50
  -1  -4   0   55.99    8.80
  -3  -4   1   61.49   10.00
  -3  -4   1   69.99    9.20
  -3  -4   1   64.29   12.10
   3   4  -1   76.79    8.70
   3   4  -1   90.79    8.50
  -5  -4   2  549.95   31.40
   5   4  -2  531.55   28.70
   5   4  -2  572.44   27.60
  -7  -4   3    2.20    4.70
   7   4  -3    1.10    5.30
   7   4  -3    4.30    3.20
  -9  -4   4    3.80    3.60
   9   4  -4    4.20    2.60
   9   4  -4    4.30    3.90
  10  -4  -5   -0.10    2.20
  10  -4  -5    1.00    2.70
 -10   4   5    0.30    2.20
   8  -4  -4   -0.60    2.60
   8  -4  -4    0.90    4.50
   8  -4  -4   -3.30    4.50
  -8   4   4    4.10    2.40
   6  -4  -3   29.40    6.60
   6  -4  -3   23.90    5.20
   6  -4  -3   28.20    5.10
  -6   4   3   26.50    3.70
   4  -4  -2  594.14   34.00
   4  -4  -2  610.24   33.30
   4  -4  -2  728.03   34.10
   2  -4  -1  169.18   13.30
   2  -4  -1  214.48   13.70
   2  -4  -1  165.38   14.00
   0  -4   0   -3.80    4.40
   0  -4   0   -2.30    5.00
   0  -4   0    4.60    5.10
  -2  -4   1  152.88   14.50
  -2  -4   1  164.98   13.30
   2   4  -1  164.58   11.60
   2   4  -1  154.88   11.50
  -4  -4   2  467.95   28.20
   4   4  -2  488.35   25.70
   4   4  -2  515.85   24.90
  -6  -4   3   12.00    5.20
   6   4  -3   17.00    6.70
   6   4  -3   16.60    3.90
  -8  -4   4    0.00    4.00
   8   4  -4    5.70    4.60
   8   4  -4    1.10    2.80
  10   4  -5    1.20    3.00
  10   4  -5   -0.20    2.20
   9  -4  -4    3.50    4.50
   9  -4  -4    9.20    4.20
   9  -4  -4    3.40    2.50
  -9   4   4    7.70    2.40
   7  -4  -3    0.50    3.20
   7  -4  -3    3.30    3.00
   7  -4  -3    4.60    5.40
  -7   4   3   -0.60    2.40
   5  -4  -2  699.13   36.50
   5  -4  -2  737.63   37.60
   5  -4  -2  737.33   37.80
  -5   4   2  690.23   33.90
   3  -4  -1   81.89   10.30
   3  -4  -1   86.49    9.50
   3  -4  -1   76.39    9.60
   1  -4   0   65.09    9.40
   1  -4   0   52.99    8.70
   1  -4   0   68.99    9.90
  -1  -4   1  144.89   13.80
  -1  -4   1  157.38   13.70
  -1  -4   1  151.58   12.80
  -3  -4   2  206.48   15.70
  -3  -4   2  201.28   16.40
   3   4  -2  215.38   13.70
   3   4  -2  215.18   12.90
  -5  -4   3  738.43   40.20
   5   4  -3  806.22   36.90
   5   4  -3  775.32   38.90
   5   4  -3  709.93   37.60
  -7  -4   4   13.20    5.00
   7   4  -4   11.80    3.30
   7   4  -4   16.20    5.50
  -9  -4   5    1.30    3.80
   9   4  -5    9.60    3.80
   9   4  -5    6.80    2.60
  10  -4  -4   11.80    3.80
  10  -4  -4    7.80    2.40
  10  -4  -4   16.00    3.10
 -10   4   4    9.50    2.40
   8  -4  -3  171.38   12.20
   8  -4  -3  155.48   10.80
   8  -4  -3  151.78   13.80
  -8   4   3  160.08    9.20
   6  -4  -2   83.59    8.70
   6  -4  -2   85.29   12.30
   6  -4  -2   98.99    9.50
  -6   4   2   84.59    6.70
   4  -4  -1  347.37   21.10
   4  -4  -1  354.06   22.10
   4  -4  -1  422.26   22.20
  -4   4   1  333.87   18.30
   2  -4   0  263.07   16.80
   2  -4   0  266.17   16.90
   2  -4   0  243.78   17.30
   0  -4   1  256.17   17.00
   0  -4   1  245.88   17.80
   0  -4   1  256.27   16.50
  -2  -4   2   34.70    6.70
  -2  -4   2   33.70    6.20
   2   4  -2   30.30    5.00
  -4  -4   3   38.10    7.40
  -4  -4   3   30.30    7.60
   4   4  -3   41.00    6.50
   4   4  -3   37.60    5.90
  -6  -4   4   16.10    5.50
   6   4  -4    7.80    6.00
   6   4  -4   11.60    3.40
  -8  -4   5   16.40    4.70
   8   4  -5    8.30    4.50
   8   4  -5   19.20    3.50
  10   4  -6    2.40    2.20
  10   4  -6    1.50    2.90
   9  -4  -3  139.49   12.00
   9  -4  -3  142.69    9.40
   9  -4  -3  168.48   11.30
  -9   4   3  148.79    8.60
   7  -4  -2   21.80    4.30
   7  -4  -2   21.50    4.70
   7  -4  -2   27.40    6.80
  -7   4   2   28.60    3.50
   5  -4  -1   81.89   13.40
   5  -4  -1  118.89   19.70
   5  -4  -1  103.09    9.70
   5  -4  -1   88.29    9.70
  -5   4   1   90.39    6.60
   3  -4   0  176.08   13.70
   3  -4   0  184.48   14.40
   3  -4   0  210.68   13.90
  -3   4   0  199.68   11.50
   1  -4   1   20.10    5.60
   1  -4   1   14.80    5.00
   1  -4   1    7.80    5.10
  -1  -4   2   12.50    6.10
  -1  -4   2    1.40    4.60
  -1  -4   2   -2.10    5.10
   1   4  -2    7.20    4.30
  -3  -4   3    5.50    5.90
  -3  -4   3    5.20    4.60
   3   4  -3   -0.20    3.90
   3   4  -3   -4.00    4.80
  -5  -4   4  195.08   15.50
  -5  -4   4  179.18   14.50
   5   4  -4  188.18   11.40
   5   4  -4  177.68   14.10
   5   4  -4  197.38   14.70
  -7  -4   5   10.70    4.80
   7   4  -5   18.40    3.60
   7   4  -5   13.30    5.10
  -9  -4   6    1.10    4.50
   9   4  -6    8.30    2.70
   9   4  -6    7.60    3.70
  10  -4  -3   29.10    5.10
  10  -4  -3   37.00    4.20
 -10   4   3   32.80    3.80
   8  -4  -2  114.99    8.70
   8  -4  -2   98.89   11.90
   8  -4  -2  110.79    9.50
  -8   4   2  119.49    7.30
   6  -4  -1  218.88   14.30
   6  -4  -1  228.38   17.70
   6  -4  -1  205.48   14.50
  -6   4   1  212.38   11.80
   4  -4   0 1261.47   61.99
   4  -4   0 1249.68   62.59
  -4   4   0 1297.57   58.99
   2  -4   1    8.30    4.70
   2  -4   1   16.50    5.30
   2  -4   1   17.40    4.80
  -2   4  -1   22.40    4.20
   0  -4   2   -2.10    4.80
   0  -4   2    1.90    4.40
   0  -4   2    0.90    4.90
   0   4  -2   -7.70    4.00
  -2  -4   3    4.10    4.50
  -2  -4   3    6.60    5.60
   2   4  -3    3.40    3.90
  -4  -4   4   15.90    5.70
  -4  -4   4   15.20    6.30
   4   4  -4   18.10    3.80
   4   4  -4   20.60    6.10
  -6  -4   5    5.50    4.90
   6   4  -5    7.00    3.00
   6   4  -5    1.00    5.30
  -8  -4   6    2.60    4.40
   8   4  -6    3.40    2.50
   8   4  -6   -2.10    4.00
  10   4  -7   11.90    2.60
  10   4  -7    9.90    3.20
   9  -4  -2   21.50    5.20
   9  -4  -2   32.10    5.00
   9  -4  -2   21.70    3.40
  -9   4   2   27.70    3.70
   7  -4  -1    8.80    4.30
   7  -4  -1    0.70    2.90
   7  -4  -1   -9.20    6.20
  -7   4   1    3.70    2.30
   5  -4   0   10.90    4.90
   5  -4   0   -0.50   11.50
   5  -4   0    4.10    7.70
   5  -4   0   -4.10    3.30
  -5   4   0    0.10    2.50
   3  -4   1   73.69    9.20
   3  -4   1   78.79   10.00
   3  -4   1   88.89    9.10
  -3   4  -1   71.69    6.60
   1  -4   2   16.70    4.90
   1  -4   2   14.80    4.80
   1  -4   2   15.00    5.40
  -1   4  -2    7.70    3.90
  -1  -4   3   35.10    6.30
  -1  -4   3   36.90    6.90
  -1  -4   3   25.70    6.60
   1   4  -3   28.30    4.40
  -3  -4   4   62.19   10.90
  -3  -4   4   46.90    8.80
   3   4  -4   61.69    8.60
   3   4  -4   68.69    6.70
  -5  -4   5   32.80    6.30
  -5  -4   5   16.80    6.40
   5   4  -5   26.50    6.50
   5   4  -5   30.00    4.30
  -7  -4   6   42.50    8.70
   7   4  -6   56.59    8.60
   7   4  -6   52.69    5.50
   9   4  -7   -2.20    3.30
   9   4  -7    0.90    2.30
  10  -4  -2    3.10    2.30
 -10   4   2    0.30    2.00
   8  -4  -1   50.69    6.80
   8  -4  -1   30.30    6.70
   8  -4  -1   42.70    6.00
  -8   4   1   44.90    4.70
   6  -4   0    5.20    7.40
   6  -4   0    2.40    3.80
   6  -4   0   -5.10    3.80
  -6   4   0   -1.00    2.60
   4  -4   1   22.70    9.00
   4  -4   1   23.30    5.90
   4  -4   1   14.40    4.70
  -4   4  -1   19.80    3.40
   2  -4   2   44.00    8.90
   2  -4   2   74.29    8.40
   2  -4   2   68.09    9.00
  -2   4  -2   64.09    6.30
   0  -4   3   11.30    5.50
   0  -4   3   19.20    5.00
   0  -4   3   11.50    5.40
   0   4  -3   14.60    3.80
  -2  -4   4  124.19   13.30
  -2  -4   4  130.09   12.00
   2   4  -4  135.09    9.10
  -4  -4   5   50.59    8.30
  -4  -4   5   49.10    9.10
   4   4  -5   56.69    6.00
   4   4  -5   41.40    6.60
   4   4  -5   41.10    7.50
  -6  -4   6   46.30    7.10
  -6  -4   6   28.20    6.80
   6   4  -6   54.29    5.50
   6   4  -6   46.00    6.50
  -8  -4   7   65.39    9.30
   8   4  -7   67.39    6.00
   8   4  -7   75.99    8.10
  10   4  -8    1.90    2.40
  10   4  -8   -1.70    2.70
   9  -4  -1   28.00    5.20
   9  -4  -1   24.90    3.60
   9  -4  -1   37.00    6.40
  -9   4   1   32.90    4.00
   7  -4   0    5.50    3.60
   7  -4   0   -4.10    3.40
   7  -4   0  -12.00    6.90
  -7   4   0    1.80    2.20
   5  -4   1   46.50    7.60
   5  -4   1   41.90   10.70
   5  -4   1   35.70    6.40
  -5   4  -1   24.40    3.40
   3  -4   2   22.20    5.00
   3  -4   2   19.10    5.10
   3  -4   2   37.00    6.40
  -3   4  -2   30.40    4.80
   1  -4   3   36.90    6.50
   1  -4   3   39.30    6.40
   1  -4   3   34.20    7.30
  -1   4  -3   38.40    5.50
  -1  -4   4   55.49   10.40
  -1  -4   4   64.09    9.10
  -1  -4   4   68.59   10.50
   1   4  -4   62.59    6.50
  -3  -4   5   45.30    9.20
  -3  -4   5   70.39   10.80
   3   4  -5   56.09    6.00
  -5  -4   6   55.99    8.40
  -5  -4   6   62.19    9.30
   5   4  -6   76.29    6.50
   5   4  -6   62.69   10.00
  -7  -4   7    5.90    4.90
   7   4  -7    6.60    4.50
   7   4  -7    3.70    2.70
   9   4  -8   12.40    2.70
   9   4  -8   12.00    3.70
   8  -4   0   47.20    6.90
   8  -4   0   32.90    6.80
   8  -4   0   49.40    6.00
  -8   4   0   45.70    4.70
   6  -4   1    5.40    3.40
   6  -4   1    8.20    4.00
  -6   4  -1    9.60    2.90
   4  -4   2    2.60   11.60
   4  -4   2    4.50    4.10
   4  -4   2    3.70    4.40
  -4   4  -2    2.00    2.50
   2  -4   3   -0.20    4.30
   2  -4   3   -0.90    3.80
   2  -4   3   -1.00    4.70
  -2   4  -3    7.60    2.90
   0  -4   4   12.40    5.70
   0  -4   4   11.10    4.50
   0  -4   4    8.90    5.60
   0   4  -4   14.00    3.40
  -2  -4   5   10.60    5.00
  -2  -4   5   11.00    9.90
  -2  -4   5   16.60    6.40
   2   4  -5   20.20    3.70
  -4  -4   6   16.80    5.50
  -4  -4   6   20.40    6.60
   4   4  -6   16.70    6.50
   4   4  -6   28.80    4.00
  -6  -4   7   -0.90    5.20
  -6  -4   7    2.70    4.50
   6   4  -7    6.30    4.80
   6   4  -7    3.60    2.60
   8   4  -8    3.30    2.50
   8   4  -8    1.40    3.70
   9  -4   0   35.80    6.10
   9  -4   0   24.00    3.60
  -9   4   0   29.60    3.70
   7  -4   1   53.59    7.40
   7  -4   1   48.60    6.80
  -7   4  -1   50.79    4.90
   5  -4   2   18.00    5.40
   5  -4   2    4.10    3.90
  -5   4  -2   14.10    2.80
   3  -4   3    6.10    4.40
   3  -4   3    9.00    4.80
   3  -4   3   16.50    8.00
  -3   4  -3   11.30    2.80
   1  -4   4    4.40    5.10
   1  -4   4   12.40    4.70
   1  -4   4    6.30    4.90
  -1   4  -4    5.50    3.00
  -1  -4   5    3.70    5.60
  -1  -4   5   -2.20    4.90
  -1  -4   5    2.40    4.80
   1   4  -5    0.70    2.80
  -3  -4   6   22.70    6.00
  -3  -4   6    7.90    5.50
   3   4  -6   24.60    3.70
  -5  -4   7   -1.10    5.20
  -5  -4   7    4.70    4.80
   5   4  -7    4.50    5.10
   5   4  -7    2.50    2.60
  -7  -4   8   21.20    5.50
  -7  -4   8   15.00    5.90
   7   4  -8   27.60    5.00
   7   4  -8   14.40    3.00
   9   4  -9  122.79    7.40
   8  -4   1   74.29    7.50
   8  -4   1   75.09    6.80
  -8   4  -1   80.29    5.70
   6  -4   2    1.10    3.00
   6  -4   2   -0.90    4.00
  -6   4  -2    3.40    2.50
   4  -4   3  242.48   16.40
   4  -4   3  237.18   16.90
  -4   4  -3  265.87   13.40
   2  -4   4   23.00    5.50
   2  -4   4   26.30    5.70
   2  -4   4   15.30    5.60
  -2   4  -4   28.30    4.60
   0  -4   5   30.10    6.10
   0  -4   5   39.30    6.70
   0  -4   5   32.30    7.30
   0   4  -5   38.70    5.10
  -2  -4   6   13.50    6.60
  -2  -4   6    2.40    4.40
  -2  -4   6    1.40    5.50
   2   4  -6   -1.50    2.70
  -4  -4   7  349.67   20.90
  -4  -4   7  329.57   22.30
   4   4  -7  381.36   18.50
  -6  -4   8  230.58   16.50
  -6  -4   8  236.58   15.80
   6   4  -8  254.97   13.40
   8   4  -9   32.30    4.40
   9  -4   1    9.20    2.70
  -9   4  -1    6.60    2.10
   7  -4   2   68.49    7.50
   7  -4   2   68.89    7.60
  -7   4  -2   68.99    5.40
   5  -4   3  208.78   14.90
   5  -4   3  206.28   14.30
  -5   4  -3  209.28   11.40
   3  -4   4    6.90    4.30
   3  -4   4    5.10    4.20
   3  -4   4    8.30    9.80
  -3   4  -4   10.80    2.60
   1  -4   5   -2.20    4.30
   1  -4   5    0.50    4.80
   1  -4   5    2.20    4.20
  -1   4  -5    1.30    2.60
  -1  -4   6   -0.80    4.30
  -1  -4   6   -3.40    5.40
  -1  -4   6    2.00    5.50
   1   4  -6   -1.90    2.60
  -3  -4   7   69.29   10.90
  -3  -4   7   63.59    9.20
   3   4  -7   67.09    6.20
  -5  -4   8   45.70    9.80
  -5  -4   8   43.40    8.60
   5   4  -8   49.40    5.50
  -7  -4   9   41.20    8.90
   7   4  -9   61.69    5.40
   9   4 -10    4.10    2.30
   8  -4   2    5.00    2.80
   8  -4   2    9.40    3.80
  -8   4  -2    6.90    2.20
   6  -4   3   83.69    8.90
   6  -4   3   81.19    8.20
  -6   4  -3   87.99    6.40
   4  -4   4   39.60    8.60
   4  -4   4   29.60    5.90
   4  -4   4   15.20    4.30
  -4   4  -4   24.20    4.10
   2  -4   5   10.50    5.40
   2  -4   5    2.20    4.10
   2  -4   5    6.60    7.30
  -2   4  -5    8.90    2.60
   0  -4   6  114.39   12.30
   0  -4   6  101.09   12.20
   0  -4   6  140.79   11.10
   0   4  -6  120.59    8.00
  -2  -4   7    3.20    4.50
  -2  -4   7    6.70    6.10
  -2  -4   7    1.70    5.60
   2   4  -7    6.40    2.90
  -4  -4   8  374.16   24.70
  -4  -4   8  423.46   23.20
   4   4  -8  436.36   21.10
  -6  -4   9   -0.20    4.80
   6   4  -9    2.10    2.50
   8   4 -10   27.90    3.90
   9  -4   2   37.20    4.20
  -9   4  -2   40.80    3.80
   7  -4   3   51.59    6.50
   7  -4   3   43.00    6.80
  -7   4  -3   50.19    4.50
   5  -4   4    2.00    4.40
   5  -4   4   -0.50    3.00
  -5   4  -4    1.70    2.10
   3  -4   5   -0.60   10.70
   3  -4   5    3.30    4.30
   3  -4   5    1.70    4.10
  -3   4  -5    2.90    2.20
   1  -4   6    1.70    4.90
   1  -4   6    2.40    4.20
   1  -4   6    8.70    6.40
  -1   4  -6    6.10    2.60
  -1  -4   7  391.16   21.40
  -1  -4   7  354.76   21.70
  -1  -4   7  334.17   23.00
   1   4  -7  371.16   18.70
  -3  -4   8   40.60    7.90
   3   4  -8   44.00    5.20
  -5  -4   9  174.78   13.10
  -5  -4   9  187.68   14.60
   5   4  -9  183.98   10.70
  -7  -4  10  206.28   14.10
   7   4 -10  220.98   11.70
   8  -4   3    4.70    2.80
  -8   4  -3    9.20    2.20
   6  -4   4   77.69    7.70
   6  -4   4   70.99    8.40
  -6   4  -4   87.39    6.00
   4  -4   5   11.50    5.00
   4  -4   5   17.10    5.10
  -4   4  -5   10.70    2.40
   2  -4   6   47.00    7.30
   2  -4   6   63.59   13.20
   2  -4   6   40.30    8.50
  -2   4  -6   46.70    4.70
   0  -4   7  376.56   20.60
   0  -4   7  283.27   20.70
   0  -4   7  323.77   20.40
   0   4  -7  321.87   16.90
  -2  -4   8   54.99    9.10
  -2  -4   8   58.39    8.20
  -2  -4   8   51.79    7.60
   2   4  -8   49.30    5.30
  -4  -4   9  165.78   15.10
  -4  -4   9  205.68   13.60
   4   4  -9  208.78   11.30
  -6  -4  10   10.80    4.90
   6   4 -10   21.30    3.20
  -8  -4  11   20.50    5.40
   8   4 -11   23.10    3.80
   7  -4   4    3.40    3.60
   7  -4   4    3.30    2.90
  -7   4  -4    5.40    2.10
   5  -4   5   -2.40    3.80
   5  -4   5   -1.10    2.90
  -5   4  -5   -3.00    2.00
   3  -4   6    0.70    4.70
   3  -4   6    5.00    3.90
  -3   4  -6    7.70    2.40
   1  -4   7  106.19   11.50
   1  -4   7   98.09   11.30
  -1   4  -7  116.89    7.30
  -1  -4   8  212.18   15.60
  -1  -4   8  190.68   16.00
   1   4  -8  232.88   12.10
  -3  -4   9  110.39   12.70
  -3  -4   9  148.59   11.30
   3   4  -9  128.99    8.40
  -5  -4  10  600.94   34.50
   5   4 -10  697.13   31.50
  -7  -4  11   25.40    4.90
   7   4 -11   36.10    4.30
   8  -4   4  358.26   18.10
  -8   4  -4  351.76   17.20
   6  -4   5   49.90    6.30
   6  -4   5   26.90    5.90
  -6   4  -5   42.00    4.20
   4  -4   6    4.40    4.20
   4  -4   6    1.00    3.70
  -4   4  -6    3.70    2.10
   2  -4   7  117.29   11.80
   2  -4   7  149.19   12.50
  -2   4  -7  144.79    8.30
   0  -4   8   11.90    5.30
   0  -4   8    7.10    8.70
   0  -4   8    5.30    4.90
   0   4  -8    9.40    2.70
  -2  -4   9    1.90    5.10
  -2  -4   9    0.20    5.50
  -2  -4   9    2.50    6.00
   2   4  -9    1.90    2.20
  -4  -4  10   43.70    8.90
  -4  -4  10   59.79   10.70
   4   4 -10   42.00    4.80
  -6  -4  11   10.40    4.70
   6   4 -11    8.70    2.50
  -8  -4  12   -5.40    4.10
   8   4 -12   -1.20    2.30
   7  -4   5  110.79   10.70
   7  -4   5  126.79    8.70
  -7   4  -5  132.79    7.20
   5  -4   6   22.10    4.40
   5  -4   6   11.90    4.20
  -5   4  -6   20.70    3.00
   3  -4   7   78.09    9.20
   3  -4   7   72.39    9.00
  -3   4  -7   85.99    5.90
   1  -4   8    3.50    4.60
   1  -4   8   12.50    9.30
   1  -4   8    9.10    4.80
  -1   4  -8    7.50    2.40
  -1  -4   9   48.70    7.40
  -1  -4   9   38.00    8.90
   1   4  -9   37.50    4.70
  -3  -4  10    3.60    6.50
  -3  -4  10   -1.60    4.70
  -3  -4  10    3.80    6.20
   3   4 -10    2.20    2.20
  -5  -4  11  106.79   10.70
   5   4 -11  122.89    7.50
  -7  -4  12   14.70    4.00
   7   4 -12   17.90    2.70
   6  -4   6   21.50    4.40
   6  -4   6   25.20    4.40
  -6   4  -6   21.70    3.60
   4  -4   7   54.29    7.40
   4  -4   7   47.60    7.80
  -4   4  -7   55.99    4.70
   2  -4   8    2.30    3.50
   2  -4   8    0.60    4.20
  -2   4  -8    0.50    2.00
   0  -4   9    6.10    6.90
   0  -4   9    3.90    4.50
   0  -4   9    0.50    4.80
   0   4  -9    3.70    2.20
  -2  -4  10    7.70    6.30
  -2  -4  10    0.80    4.90
  -2  -4  10    2.00    5.00
   2   4 -10    4.70    2.30
   4   4 -11   45.30    4.70
  -6  -4  12   64.89    8.00
   6   4 -12   64.19    5.20
   7  -4   6  306.67   16.40
  -7   4  -6  319.27   15.40
   5  -4   7  103.89    8.30
   5  -4   7   91.79    8.20
  -5   4  -7  101.29    6.40
   3  -4   8  220.68   14.20
   3  -4   8  189.78   13.70
  -3   4  -8  216.38   11.20
   1  -4   9   22.70    5.70
   1  -4   9   19.90    5.60
  -1   4  -9   21.00    3.00
  -1  -4  10   50.99    8.80
  -1  -4  10   62.09    9.50
   1   4 -10   59.89    5.00
  -3  -4  11   -1.10    5.50
  -3  -4  11    7.80    4.70
   3   4 -11   10.30    2.50
  -5  -4  12   20.70    5.10
   5   4 -12   29.20    4.00
  -7  -4  13    0.50    3.10
   7   4 -13   -0.90    2.70
   6  -4   7    2.60    2.50
  -6   4  -7   10.20    2.10
   4  -4   8   19.90    3.90
   4  -4   8   20.40    4.40
  -4   4  -8   32.30    3.90
   2  -4   9   33.30    5.70
   2  -4   9   27.90    5.60
  -2   4  -9   31.10    4.00
   0  -4  10   39.40    6.20
   0  -4  10   46.30    7.90
   0   4 -10   55.69    4.70
  -2  -4  11   16.30    5.40
  -2  -4  11   28.20    6.20
   2   4 -11   31.60    3.90
  -4  -4  12    2.70    3.70
   4   4 -12    2.30    2.00
  -6  -4  13   17.40    4.00
   6   4 -13   21.90    2.80
   5  -4   8   39.90    5.40
   5  -4   8   45.50    6.80
  -5   4  -8   45.20    4.10
   3  -4   9   48.60    7.00
   3  -4   9   45.70    6.80
  -3   4  -9   55.19    4.70
   1  -4  10    9.70    3.90
   1  -4  10   14.10    4.50
  -1   4 -10   21.50    3.40
  -1  -4  11   22.90    5.30
   1   4 -11   31.00    3.80
  -3  -4  12    5.80    4.40
  -3  -4  12    7.10    5.20
   3   4 -12    2.20    2.00
  -5  -4  13  100.99    9.40
   5   4 -13  116.09    6.70
   6  -4   8    5.40    2.40
  -6   4  -8    5.40    2.00
   4  -4   9   65.79    6.70
   4  -4   9   56.69    6.70
  -4   4  -9   63.49    4.80
   2  -4  10    2.90    3.60
   2  -4  10    2.80    3.60
  -2   4 -10    3.60    2.00
   0  -4  11   -0.80    4.20
   0  -4  11    1.10    3.70
   0   4 -11    0.50    1.80
  -2  -4  12   42.10    5.70
   2   4 -12   33.20    3.90
  -4  -4  13   73.29    8.30
   4   4 -13   87.99    5.60
  -6  -4  14    4.40    3.00
   5  -4   9   59.29    5.50
  -5   4  -9   67.89    4.50
   3  -4  10   10.60    3.60
   3  -4  10    5.10    3.40
  -3   4 -10    8.30    2.10
   1  -4  11    2.60    3.40
   1  -4  11   -0.30    3.40
  -1   4 -11   -0.40    1.90
  -1  -4  12   -1.50    3.20
  -1  -4  12   -4.10    3.90
   1   4 -12    3.30    2.00
  -3  -4  13   39.30    6.90
  -3  -4  13   38.80    7.90
   3   4 -13   41.50    3.90
  -5  -4  14   20.00    4.10
   4  -4  10    0.10    3.70
   4  -4  10   -2.50    2.30
  -4   4 -10   -2.50    1.90
   2  -4  11    5.30    3.30
   2  -4  11   10.10    3.70
  -2   4 -11    4.40    2.00
   0  -4  12    1.70    3.20
   0  -4  12   -0.80    3.50
   0   4 -12    0.30    1.90
  -2  -4  13  106.89    9.20
  -2  -4  13  122.39   10.10
   2   4 -13  130.89    7.10
  -4  -4  14    1.20    3.00
   4   4 -14    0.30    2.30
   3  -4  11   11.00    3.60
   3  -4  11   12.20    3.30
  -3   4 -11   11.90    2.30
   1  -4  12    2.00    3.20
   1  -4  12    4.50    3.20
  -1   4 -12    0.20    1.90
  -1  -4  13    8.00    3.80
  -1  -4  13   10.20    3.60
   1   4 -13   20.10    3.30
  -3  -4  14   72.19    7.10
   3   4 -14   79.39    5.40
   2  -4  12   10.60    3.20
   2  -4  12   10.00    3.40
  -2   4 -12    9.00    2.30
   0  -4  13   35.00    5.80
   0   4 -13   41.90    4.00
  -2  -4  14   26.10    4.00
  -2  -4  14   34.80    5.30
   1  -4  13   39.10    5.30
   1  -4  13   27.80    4.70
  -1  -4  14  265.27   14.90
  -1  -4  14  265.47   14.30
   1  -5 -10    8.90    2.40
  -1  -5  -9  130.29    8.00
   2  -5 -10    1.00    2.40
   0  -5  -9   -2.60    2.30
  -2  -5  -8  100.29    6.70
   3  -5 -10   42.70    5.30
   1  -5  -9    5.90    2.60
  -1  -5  -8  141.19    9.90
  -1  -5  -8  150.28    9.10
  -3  -5  -7   17.60    3.40
   4  -5 -10   -0.90    1.80
   4  -5 -10    3.20    2.80
   2  -5  -9    1.70    2.70
   0  -5  -8   29.30    4.80
  -2  -5  -7    1.60    2.10
  -2  -5  -7    1.80    3.20
  -4  -5  -6    2.90    3.00
   3  -5  -9   39.90    5.70
   3  -5  -9   25.60    4.10
   1  -5  -8   17.30    3.40
  -1  -5  -7   66.59    6.10
  -1  -5  -7   73.49    7.60
  -3  -5  -6   -1.00    3.00
   4  -5  -9   44.20    5.70
   4  -5  -9   33.40    5.90
   4  -5  -9   37.20    4.10
   2  -5  -8   -3.10    2.90
   2  -5  -8   -4.60    2.50
   0  -5  -7    4.00    2.80
   0  -5  -7   -0.60    3.50
  -2  -5  -6   20.70    3.40
  -2  -5  -6   27.10    4.80
  -4  -5  -5    0.20    3.00
   5  -5  -9   24.70    4.00
   5  -5  -9   17.30    4.20
   5  -5  -9   30.60    3.40
   3  -5  -8   -0.60    3.20
   3  -5  -8    0.70    3.90
   3  -5  -8   -0.40    2.10
   1  -5  -7    5.10    4.80
   1  -5  -7   10.30    3.80
   1  -5  -7   11.50    3.50
  -1  -5  -6   17.20    3.40
  -1  -5  -6   20.10    4.30
  -3  -5  -5   -2.30    3.10
  -5  -5  -4    0.50    2.70
   6  -5  -9   37.20    3.70
   4  -5  -8    2.50    3.80
   4  -5  -8    6.60    2.30
   4  -5  -8    3.70    4.30
   2  -5  -7   -0.10    2.50
   2  -5  -7   -1.30    4.10
   2  -5  -7    0.90    3.30
   2  -5  -7    2.80    4.80
   0  -5  -6   12.30    4.00
   0  -5  -6   16.70    3.90
  -2  -5  -5   85.99    8.60
  -2  -5  -5   81.09    7.10
  -4  -5  -4    2.60    3.40
   4   5   4   -1.60    7.50
   5  -5  -8   30.20    5.20
   5  -5  -8   32.60    3.80
   5  -5  -8   30.20    5.10
   3  -5  -7    0.80    4.60
   3  -5  -7   -0.10    3.70
   3  -5  -7    1.40    2.30
   1  -5  -6   15.60    4.10
   1  -5  -6   14.40    3.50
   1  -5  -6   28.70    4.90
   1  -5  -6    7.60    3.80
  -1  -5  -5    1.80    3.00
  -1  -5  -5    1.20    3.50
  -3  -5  -4   27.00    5.30
  -5  -5  -3   30.30    5.80
   6  -5  -8   24.10    4.50
   6  -5  -8   21.50    3.30
   4  -5  -7   30.20    5.20
   4  -5  -7   40.40    4.60
   4  -5  -7   47.30    9.00
   2  -5  -6    7.10    3.70
   2  -5  -6   13.60    5.10
   2  -5  -6    8.70    4.20
   2  -5  -6    9.40    2.90
   0  -5  -5  126.69   10.00
   0  -5  -5  114.89    9.30
  -2  -5  -4   52.59    6.30
  -2  -5  -4   51.89    7.40
  -4  -5  -3    7.80    3.70
   4   5   3    1.00    4.60
  -6  -5  -2   37.20    5.40
   6   5   2   35.80    5.20
   5  -5  -7   14.60    5.30
   5  -5  -7   10.40    2.40
   3  -5  -6   -2.50    4.40
   3  -5  -6   -0.30    2.40
   3  -5  -6    4.70    4.70
   3  -5  -6   -1.20    5.50
   1  -5  -5   -0.30    3.90
   1  -5  -5   -2.00    4.10
   1  -5  -5   -1.70    3.10
   1  -5  -5   -0.40    3.40
  -1  -5  -4    1.50    3.40
  -1  -5  -4    3.40    3.70
  -3  -5  -3   18.30    4.20
   6  -5  -7  517.95   24.90
   6  -5  -7  430.16   23.10
   4  -5  -6   22.10    3.40
   4  -5  -6   16.10    5.10
   2  -5  -5   -1.20    3.50
   2  -5  -5    1.80    3.30
   2  -5  -5    4.20    4.70
   2  -5  -5    1.50    2.80
   0  -5  -4    4.10    4.30
   0  -5  -4    7.20    4.00
   0  -5  -4    7.80    3.90
  -2  -5  -3   -1.20    3.40
  -2  -5  -3    2.30    3.50
  -4  -5  -2    4.40    3.80
   4   5   2   -0.60    4.50
  -6  -5  -1    1.00    3.00
   6   5   1    2.10    3.00
   7  -5  -7   35.50    3.70
   5  -5  -6   52.89    8.70
   5  -5  -6   43.10    4.90
   3  -5  -5  336.07   18.10
   3  -5  -5  288.77   16.30
   3  -5  -5  293.77   17.40
   1  -5  -4   26.40    5.30
   1  -5  -4   33.20    5.40
   1  -5  -4   32.60    6.70
   1  -5  -4   39.50    5.90
  -1  -5  -3    0.30    3.80
  -1  -5  -3    1.60    3.60
  -3  -5  -2    2.80    3.70
  -5  -5  -1    0.50    3.10
   5   5   1    3.20    3.60
  -7  -5   0    6.90    3.00
   7   5   0    3.20    2.50
   6  -5  -6  171.68   10.20
   6  -5  -6  180.68   12.50
   4  -5  -5   46.90    8.50
   4  -5  -5   59.39    7.20
   4  -5  -5   43.50    5.30
   2  -5  -4   53.09    7.10
   2  -5  -4   50.59    6.90
   2  -5  -4   40.00    6.00
   0  -5  -3    0.30    3.80
   0  -5  -3    0.50    3.40
   0  -5  -3   -5.90    4.40
  -2  -5  -2   98.89    9.70
  -4  -5  -1  113.59    9.80
   4   5   1  101.19    9.40
  -6  -5   0   91.69    7.90
   6   5   0   77.69    6.60
   7  -5  -6   -0.60    1.70
   5  -5  -5   39.70    7.20
   5  -5  -5   47.00    5.10
   3  -5  -4  814.82   36.80
   3  -5  -4  698.73   35.60
   3  -5  -4  683.43   36.50
   1  -5  -3   90.19    8.80
   1  -5  -3   92.79    9.00
   1  -5  -3   95.59    8.00
  -1  -5  -2   55.09    8.00
  -1  -5  -2   44.50    7.60
  -3  -5  -1  111.29   10.30
   3   5   1  128.89   10.50
  -5  -5   0   16.20    4.00
   5   5   0   10.00    3.50
  -7  -5   1    0.30    2.50
   7   5  -1   -1.80    2.40
   6  -5  -5   57.59    8.40
   6  -5  -5   55.99    5.50
   4  -5  -4    6.80    2.60
   4  -5  -4   24.20    8.90
   4  -5  -4   11.80    3.70
   2  -5  -3  136.19   10.40
   2  -5  -3  117.49   10.00
   2  -5  -3  134.99    9.20
   0  -5  -2    1.90    3.90
   0  -5  -2   -0.10    3.80
  -2  -5  -1    8.10    4.00
  -4  -5   0   90.99    9.20
   4   5   0  100.59    8.50
  -6  -5   1   66.39    6.90
   6   5  -1   48.70    5.50
   7  -5  -5    1.10    4.10
   7  -5  -5   -1.30    1.70
   5  -5  -4    9.50    3.50
   5  -5  -4    2.00    2.30
   3  -5  -3  519.85   27.80
   3  -5  -3  538.95   26.80
   1  -5  -2   30.40    6.60
   1  -5  -2   22.10    4.00
   1  -5  -2   32.90    6.90
  -1  -5  -1    5.50    4.10
  -1  -5  -1    4.70    3.70
  -3  -5   0   -1.30    3.50
   3   5   0   -6.90    4.50
  -5  -5   1   20.00    4.60
   5   5  -1   16.80    3.60
  -7  -5   2    0.90    2.70
   7   5  -2   -0.90    2.30
   6  -5  -4   30.80    4.40
   6  -5  -4   36.80    6.70
   4  -5  -3  112.19    8.70
   4  -5  -3  161.98   17.40
   4  -5  -3  110.69    9.70
   2  -5  -2  340.17   18.50
   2  -5  -2  371.96   19.90
   2  -5  -2  326.77   19.80
   0  -5  -1    8.10    4.10
   0  -5  -1    1.60    4.00
   0  -5  -1    5.90    3.70
  -2  -5   0   83.19    8.80
  -2  -5   0   80.19    9.10
  -4  -5   1   55.39    7.60
   4   5  -1   61.39    6.80
  -6  -5   2   49.90    6.50
   6   5  -2   49.10    5.20
   7  -5  -4   42.60    4.40
   7  -5  -4   41.00    7.20
   5  -5  -3   58.49    6.70
   5  -5  -3   45.60    5.70
   3  -5  -2   30.90    4.40
   3  -5  -2   20.60    4.30
   3  -5  -2   47.30    9.20
   1  -5  -1   25.60    5.00
   1  -5  -1   26.30    4.30
   1  -5  -1   27.60    5.30
  -1  -5   0   14.00    4.70
  -1  -5   0   13.20    4.30
  -3  -5   1   11.90    4.40
   3   5  -1   19.50    4.40
  -5  -5   2    0.10    3.10
   5   5  -2    3.00    2.90
  -7  -5   3    0.40    2.30
   7   5  -3    0.50    2.20
   6  -5  -3   24.80    5.00
   6  -5  -3   26.70    4.20
  -6   5   3   13.10    4.50
   4  -5  -2  133.09   17.70
   4  -5  -2   86.39    7.80
   4  -5  -2   81.29    8.30
   2  -5  -1  152.78   10.30
   2  -5  -1  145.39   10.70
   2  -5  -1  130.39   11.00
   0  -5   0    3.90    4.20
   0  -5   0    5.80    4.10
   0  -5   0    2.00    3.70
  -2  -5   1  124.49   10.60
  -2  -5   1  111.89   10.40
   2   5  -1  132.29    9.50
  -4  -5   2   69.29    8.00
   4   5  -2   70.79    6.70
  -6  -5   3   19.10    3.90
   6   5  -3   21.00    3.10
   7  -5  -3    2.40    3.50
   7  -5  -3   -1.70    2.00
   5  -5  -2    1.00    2.70
   5  -5  -2    4.70    2.90
  -5   5   2   -1.30    3.20
   3  -5  -1    7.80    5.90
   3  -5  -1    6.10    3.70
   3  -5  -1    8.70    3.60
   1  -5   0   20.10    5.20
   1  -5   0   12.00    3.80
   1  -5   0   18.70    4.30
  -1  -5   1   19.70    4.60
  -1  -5   1   30.70    5.70
   1   5  -1   22.60    4.60
  -3  -5   2   21.00    4.60
  -3  -5   2   27.80    5.60
   3   5  -2   34.70    4.50
  -5  -5   3   34.00    6.40
   5   5  -3   29.30    4.80
  -7  -5   4   30.00    5.10
   7   5  -4   28.80    3.90
   6  -5  -2   59.59    5.70
   6  -5  -2   62.69    6.40
  -6   5   2   48.70    5.40
   4  -5  -1  105.69   17.70
   4  -5  -1   67.09    7.10
   4  -5  -1   81.09    8.00
  -4   5   1   59.69    7.30
   2  -5   0   78.49    8.90
   2  -5   0   97.39    8.50
   2  -5   0   83.79    8.20
   0  -5   1    8.50    3.80
   0  -5   1    4.90    4.20
   0  -5   1   11.20    4.70
  -2  -5   2  317.47   19.10
  -2  -5   2  314.37   18.80
   2   5  -2  328.17   17.00
  -4  -5   3   92.69    8.80
   4   5  -3   95.29    7.10
  -6  -5   4   25.70    5.30
   6   5  -4   21.40    3.10
   7  -5  -2   -2.00    3.10
   7  -5  -2    1.60    2.00
   5  -5  -1   31.40    5.70
   5  -5  -1   26.00    4.40
  -5   5   1   32.10    4.60
   3  -5   0    0.10    3.20
   3  -5   0    1.90    7.60
   3  -5   0    2.40    3.30
  -3   5   0    1.90    3.20
   1  -5   1    6.00    3.90
   1  -5   1    5.20    4.40
   1  -5   1    8.30    3.40
  -1   5  -1    8.40    3.80
  -1  -5   2   33.20    6.00
  -1  -5   2   28.00    5.30
   1   5  -2   22.40    4.00
  -3  -5   3  457.65   24.60
  -3  -5   3  446.06   25.20
   3   5  -3  475.55   22.80
  -5  -5   4    6.70    3.40
   5   5  -4    9.30    2.80
  -7  -5   5    2.50    2.70
   7   5  -5    0.70    2.10
   6  -5  -1   76.99    6.70
   6  -5  -1   77.59    6.40
  -6   5   1   66.49    5.40
   4  -5   0  174.28   17.20
   4  -5   0  133.09    9.70
   4  -5   0  125.39   10.20
  -4   5   0  119.39    8.10
   2  -5   1   10.20    4.10
   2  -5   1    5.20    3.90
   2  -5   1   13.50    4.30
  -2   5  -1   12.20    3.30
   0  -5   2    0.30    4.10
   0  -5   2    3.80    3.10
   0  -5   2    0.40    4.10
   0   5  -2   -1.60    3.30
  -2  -5   3  112.39   10.70
  -2  -5   3  110.39    9.80
   2   5  -3  126.89    8.20
  -4  -5   4   13.00    4.80
  -4  -5   4   12.60    4.20
   4   5  -4   11.40    3.10
  -6  -5   5   54.09    6.50
   6   5  -5   38.90    4.70
   7  -5  -1    1.70    2.10
   7  -5  -1   -0.60    2.80
   5  -5   0   21.70    3.90
   5  -5   0   19.60    4.10
  -5   5   0   33.00    4.30
   3  -5   1  182.58   18.00
   3  -5   1  135.49   11.00
   3  -5   1  137.29   10.20
  -3   5  -1  138.09    8.70
   1  -5   2   55.79    8.60
   1  -5   2   61.99    7.40
   1  -5   2   60.79    7.40
  -1   5  -2   60.89    6.10
  -1  -5   3   92.49    8.60
  -1  -5   3   89.89    9.60
   1   5  -3   79.89    6.90
  -3  -5   4  609.34   31.80
  -3  -5   4  606.74   32.00
   3   5  -4  637.24   29.80
  -5  -5   5   28.80    5.90
   5   5  -5   30.30    4.40
  -7  -5   6   -0.30    3.00
   7   5  -6    1.30    2.00
   6  -5   0  101.49    8.00
   6  -5   0  107.99    7.50
  -6   5   0  103.49    6.40
   4  -5   1  136.79    9.80
   4  -5   1  135.89   10.60
  -4   5  -1  129.59    7.90
   2  -5   2  121.59   10.90
   2  -5   2  119.99    9.60
   2  -5   2  137.89   13.00
  -2   5  -2  120.79    7.90
   0  -5   3   -0.10    4.10
   0  -5   3    1.80    4.10
   0  -5   3    4.70    3.10
   0   5  -3    2.30    2.80
  -2  -5   4   47.00    6.80
  -2  -5   4   46.70    8.30
   2   5  -4   38.30    5.20
  -4  -5   5   32.30    5.50
  -4  -5   5   33.60    6.20
   4   5  -5   36.70    4.80
  -6  -5   6  146.99    9.10
   6   5  -6  122.09    7.90
   7  -5   0   14.20    3.30
   7  -5   0    9.60    2.50
   5  -5   1    0.10    2.90
   5  -5   1    1.70    2.80
  -5   5  -1    2.10    2.20
   3  -5   2   -0.40    3.10
   3  -5   2    3.90    3.40
   3  -5   2    4.00    8.90
  -3   5  -2    1.50    2.40
   1  -5   3    3.40    4.20
   1  -5   3   -2.20    3.70
   1  -5   3   -0.70    3.60
  -1   5  -3   -0.70    2.50
  -1  -5   4   28.50    5.90
  -1  -5   4   32.10    6.10
   1   5  -4   24.90    3.50
  -3  -5   5  260.57   16.00
  -3  -5   5  241.78   15.20
   3   5  -5  252.67   13.40
  -5  -5   6   42.50    6.40
   5   5  -6   41.50    4.70
   7   5  -7   30.60    3.50
   6  -5   1    5.20    2.70
   6  -5   1    1.70    2.50
  -6   5  -1    7.50    2.00
   4  -5   2    7.00    3.40
   4  -5   2    6.70    3.20
  -4   5  -2    5.50    2.40
   2  -5   3    6.10    8.60
   2  -5   3   -2.40    3.60
   2  -5   3    2.10    3.50
  -2   5  -3    1.40    2.30
   0  -5   4    4.60    4.10
   0  -5   4    9.20    3.60
   0  -5   4    7.90    4.60
   0   5  -4    3.60    2.60
  -2  -5   5    5.50    4.40
  -2  -5   5   -2.20    3.10
   2   5  -5    0.80    2.40
  -4  -5   6   18.80    4.60
  -4  -5   6   19.00    3.90
   4   5  -6   16.40    3.00
  -6  -5   7  449.76   20.10
   6   5  -7  345.67   19.20
   5  -5   2   86.59    7.50
   5  -5   2   99.79    7.50
  -5   5  -2   80.89    5.70
   3  -5   3   32.60    5.00
   3  -5   3   32.00    5.70
   3  -5   3   30.50    9.00
  -3   5  -3   31.40    4.00
   1  -5   4    1.70    5.90
   1  -5   4    1.20    3.80
   1  -5   4    1.90    4.00
  -1   5  -4    2.60    2.20
  -1  -5   5    3.50    3.20
  -1  -5   5    2.50    4.00
   1   5  -5    3.90    2.40
  -3  -5   6    2.50    3.90
  -3  -5   6    0.50    2.90
   3   5  -6    2.80    2.30
  -5  -5   7   18.60    3.50
  -5  -5   7   13.20    4.40
   5   5  -7   12.80    2.60
   6  -5   2   51.99    4.70
   6  -5   2   54.09    5.30
  -6   5  -2   42.20    4.00
   4  -5   3   11.90    3.80
   4  -5   3    9.00    3.60
  -4   5  -3   11.50    2.40
   2  -5   4   43.20    7.30
   2  -5   4   51.99    6.90
   2  -5   4   51.49   10.70
  -2   5  -4   49.00    4.50
   0  -5   5  154.58   12.40
   0  -5   5  137.69   10.30
   0  -5   5  130.19   11.20
   0   5  -5  123.79    7.90
  -2  -5   6    6.90    3.50
  -2  -5   6   11.40    4.60
   2   5  -6    7.30    2.40
  -4  -5   7   39.20    5.70
  -4  -5   7   33.90    6.80
   4   5  -7   36.50    4.40
   6   5  -8   19.50    3.10
   5  -5   3   37.40    5.00
   5  -5   3   37.00    5.40
  -5   5  -3   36.00    3.80
   3  -5   4   22.40    4.30
   3  -5   4   32.20    6.30
  -3   5  -4   37.40    3.80
   1  -5   5    3.60    4.20
   1  -5   5    1.70    8.80
   1  -5   5    0.10    3.70
  -1   5  -5    2.80    2.10
  -1  -5   6   19.40    5.20
  -1  -5   6   14.40    4.50
   1   5  -6   13.50    2.80
  -3  -5   7   -0.20    3.70
  -3  -5   7    1.80    3.10
   3   5  -7    0.30    2.10
  -5  -5   8   24.10    4.30
  -5  -5   8   33.50    6.80
   5   5  -8   25.80    3.80
   6  -5   3   53.89    5.00
   4  -5   4   -2.50    2.70
   4  -5   4   -1.00    2.80
  -4   5  -4    2.20    1.90
   2  -5   5  101.39    8.50
   2  -5   5  128.79   15.30
   2  -5   5   91.89    8.80
  -2   5  -5   91.39    6.10
   0  -5   6   11.00    4.40
   0  -5   6   14.00    4.00
   0  -5   6   13.50    7.40
   0   5  -6   13.90    2.40
  -2  -5   7   -1.40    3.60
  -2  -5   7   -2.00    4.40
   2   5  -7    4.40    2.30
  -4  -5   8    5.40    3.70
  -4  -5   8    5.60    4.30
   4   5  -8    0.60    2.10
   6   5  -9   35.30    3.50
   5  -5   4    2.20    2.50
   5  -5   4    0.70    2.30
  -5   5  -4   -1.60    1.70
   3  -5   5    0.80    3.20
   3  -5   5   -2.80    3.00
  -3   5  -5    0.00    1.80
   1  -5   6   15.60    4.00
   1  -5   6   38.10    9.00
   1  -5   6   15.40    4.10
  -1   5  -6   27.50    3.40
  -1  -5   7    2.90    8.20
  -1  -5   7   12.00    4.40
  -1  -5   7   11.70    7.50
   1   5  -7   12.00    2.40
  -3  -5   8    0.30    3.60
  -3  -5   8    1.90    5.60
   3   5  -8    1.30    2.10
  -5  -5   9   23.00    4.00
   5   5  -9   26.40    3.40
   4  -5   5    2.60    2.80
   4  -5   5    0.00    2.70
  -4   5  -5   -0.90    1.80
   2  -5   6   30.20    5.60
   2  -5   6   22.80    4.20
  -2   5  -6   27.30    3.30
   0  -5   7    0.10    7.80
   0  -5   7    5.90    3.90
   0  -5   7    1.40    3.50
   0   5  -7    2.50    1.90
  -2  -5   8   -0.40    3.50
  -2  -5   8    6.70    7.40
   2   5  -8    1.10    1.90
  -4  -5   9   37.40    5.90
   4   5  -9   41.80    3.90
   3  -5   6    0.10    2.80
   3  -5   6    2.70    2.90
  -3   5  -6    3.20    1.80
   1  -5   7   75.89    7.70
   1  -5   7   76.49    7.50
  -1   5  -7   73.89    5.20
  -1  -5   8   30.00    6.70
  -1  -5   8   19.00    4.30
   1   5  -8   20.40    3.30
  -3  -5   9   56.69    7.90
  -3  -5   9   33.20    6.10
   3   5  -9   33.00    3.60
   5   5 -10   87.69    5.40
   4  -5   6    1.90    2.50
   4  -5   6    3.90    2.70
  -4   5  -6   -0.10    1.70
   2  -5   7   -0.80    3.00
   2  -5   7    3.80    3.10
  -2   5  -7   -0.20    1.70
   0  -5   8   27.90    5.70
   0  -5   8   36.80    6.10
   0   5  -8   34.90    3.50
  -2  -5   9   -2.40    3.00
   2   5  -9    2.20    1.70
  -4  -5  10   -0.90    2.90
   4   5 -10    1.90    1.70
   3  -5   7   23.90    4.00
   3  -5   7   12.60    3.00
  -3   5  -7   20.30    3.10
   1  -5   8  158.38   10.90
   1  -5   8  156.28   10.10
  -1   5  -8  159.18    8.50
  -1  -5   9    4.70    3.30
   1   5  -9    6.50    1.90
  -3  -5  10   43.80    5.80
   3   5 -10   43.90    3.70
   2  -5   8  100.89    7.70
   2  -5   8  109.49    7.90
  -2   5  -8  102.19    6.00
   0  -5   9    0.00    3.50
   0  -5   9    1.30    2.80
   0   5  -9    0.80    1.60
  -2  -5  10   -2.70    2.70
   2   5 -10    0.80    1.60
   1  -5   9  121.19    8.60
   1  -5   9  138.69    9.00
  -1   5  -9  134.09    7.20
  -1  -5  10   11.00    3.20
   1   5 -10   14.90    2.10
   0  -5  10   -1.60    2.60
   0   5 -10    1.30    1.60
   0   0   0    0.00    0.00

_computing_structure_solution     'SHELXT 2018/2 (Sheldrick, 2018)'
;
_shelx_hkl_checksum   60822
